# Supplementary material for: A complementary approach for genetic diagnosis of inborn errors of immunity using proteogenomic analysis
Source: PNAS Nexus. 2023 Mar 28;2(4):pgad104. doi: 10.1093/pnasnexus/pgad104 (PMC10109033; doi:10.1093/pnasnexus/pgad104)
Supplement: pgad104_Supplementary_Data [file pgad104_supplementary_data.zip]

Archive with 7 entries (7 files):
- Supplementary_manuscript_edit.pdf
- PNASNEXUS-PNASNEXUS-2022-01178-T-s02.xlsx
- PNASNEXUS-PNASNEXUS-2022-01178-T-s03.xlsx
- PNASNEXUS-PNASNEXUS-2022-01178-T-s04.xlsx
- PNASNEXUS-PNASNEXUS-2022-01178-T-s05.xlsx
- PNASNEXUS-PNASNEXUS-2022-01178-T-s06.xlsx
- PNASNEXUS-PNASNEXUS-2022-01178-T-s07.xlsx
