# Supplementary material for: A complementary approach for genetic diagnosis of inborn errors of immunity using proteogenomic analysis
Source: PNAS Nexus. 2023 Mar 28;2(4):pgad104. doi: 10.1093/pnasnexus/pgad104 (PMC10109033; doi:10.1093/pnasnexus/pgad104)
Supplement: pgad104_Supplementary_Data [file pgad104_supplementary_data.zip › PNASNEXUS-PNASNEXUS-2022-01178-T-s02.xlsx]

## Sheet: Sheet1
Gene	PID genes	Markers	Cytokine Chemokine
ACD	○
ACP5	○
ACTB	○
ADA	○
ADAM17	○
ADAR	○
ADGRE2	○
AICDA	○
AIRE	○
AK2	○
ANGPT1	○
AP1S3	○
AP3B1	○
AP3D1	○
APOL1	○
ARHGEF1	○
ATM	○
ATP6AP1	○
B2M	○
B3GAT1		○
BACH2	○
BCL10	○
BCL11A	○
BCL11B	○
BCL6		○
BLM	○
BLNK	○
BLOC1S6	○
BST2		○
BTK	○	○
C1QA	○
C1QB	○
C1QC	○
C1R	○
C1S	○
C2	○
C3	○
C4A	○
C4B	○
C5	○
C6	○
C7	○
C8A	○
C8B	○
C8G	○
C9	○
CARD11	○
CARD14	○
CARD9	○
CARMIL2	○
CASP10	○
CASP8	○
CCBE1	○
CCL11			○
CCL19			○
CCL2			○
CCL20			○
CCL3			○
CCL4			○
CCL5			○
CCR3		○
CCR4		○
CCR5		○
CCR6		○
CCR7		○
CCR8		○
CD14		○
CD163		○
CD19	○	○
CD22		○
CD24		○
CD247	○	○
CD27	○	○
CD274		○
CD28	○	○
CD33		○
CD38		○
CD3D	○	○
CD3E	○	○
CD3G	○	○
CD4		○
CD40	○
CD40LG	○	○
CD44		○
CD46	○
CD5		○
CD55	○
CD59	○
CD68		○
CD7		○
CD70	○
CD79A	○	○
CD79B	○
CD80		○
CD81	○
CD83		○
CD86		○
CD8A	○	○
CD8B		○
CDCA7	○
CEBPE	○
CECR1	○
CFB	○
CFD	○
CFH	○
CFHR1	○
CFHR2	○
CFHR3	○
CFHR4	○
CFHR5	○
CFI	○
CFP	○
CFTR	○
CHD7	○
CIB1	○
CIITA	○
CLCN7	○
CLEC4C		○
CLEC9A		○
CLPB	○
COPA	○
COPG1	○
CORO1A	○
CR2	○	○
CSF2			○
CSF2RA	○
CSF2RB	○
CSF3R	○
CTC1	○
CTLA4	○
CTPS1	○
CTSC	○
CXCL10			○
CXCL11			○
CXCL12			○
CXCL8			○
CXCR3		○
CXCR4	○	○
CXCR5		○
CYBA	○
CYBB	○
C17orf62	○
DBR1	○
DCLRE1B	○
DCLRE1C	○
DDX58	○
DEPTOR	○
DGAT1	○
DGKE	○
DIAPH1	○
DKC1	○
DNAJC21	○
DNASE2	○
DNMT3B	○
DOCK11	○
DOCK2	○
DOCK8	○
DSG1	○
EFL1	○
ELANE	○
ENPP3		○
EOMES		○
EPG5	○
ERBIN	○
ERCC6L2	○
EXTL3	○
F12	○
FAAP24	○
FADD	○
FAM177B	○
FAS	○
FASLG	○
FAT4	○
FCER1A		○
FCER2		○
FCGR1A		○
FCGR3A	○	○
FCN3	○
FERMT3	○
FGR	○
FNIP1	○
FOXN1	○
FOXP3	○	○
FPR1	○
G6PC3	○
G6PD	○
GATA2	○
GATA3		○
GFI1	○
GIMAP5	○
GIMAP6	○
GINS1	○
GZMB		○
HAVCR2	○
HAX1	○
HELLS	○
HMOX1	○
HYOU1	○
ICAM1		○
ICOS	○	○
ICOSLG	○
IFI27
IFI44L
IFIH1	○
IFNAR1	○
IFNAR2	○
IFNG		○	○
IFNGR1	○
IFNGR2	○
IGHM	○
IGKC	○
IGLL1	○
IKBKB	○
IKBKG	○
IKZF1	○	○
IKZF3	○
IL10	○		○
IL10RA	○
IL10RB	○
IL12A		○	○
IL12B	○	○	○
IL12RB1	○
IL12RB2	○
IL15			○
IL17A		○	○
IL17F	○	○	○
IL17RA	○
IL17RC	○
IL18			○
IL18BP	○
IL18R1		○
IL1B			○
IL1RN	○
IL2			○
IL21	○		○
IL21R	○
IL23A			○
IL23R	○	○
IL2RA	○
IL2RB	○
IL2RG	○
IL36RN	○
IL3RA		○
IL4		○	○
IL4R		○
IL5		○	○
IL5RA		○
IL6		○	○
IL6ST	○
IL7R	○
INO80	○
IRAK1	○
IRAK4	○
IRF2BP2	○
IRF3	○
IRF4	○	○
IRF7	○
IRF8	○	○
IRF9	○
ISG15	○
ITCH	○
ITGA4		○
ITGAM	○	○
ITGAX		○
ITGB1		○
ITGB2	○	○
ITK	○
JAGN1	○
JAK1	○
JAK2	○
JAK3	○
JUN		○
KDM6A	○
KLRB1		○
KLRD1		○
KMT2D	○
KRAS	○
KRT20		○
LACC1	○
LAMTOR2	○
LAT	○
LCK	○
LEF1		○
LIG1	○
LIG4	○
LPIN2	○
LRBA	○
LY75		○
LYST	○
MAGT1	○
MALT1	○
MAP1B	○
MAP3K14	○
MAPK8	○
MASP2	○
MCM4	○
MCM5	○
MEFV	○
MKL1	○
MLH1	○
MME		○
MOGS	○
MPO	○
MRC1		○
MRE11A	○
MS4A1	○	○
MSH2	○
MSH6	○
MSN	○
MTHFD1	○
MVK	○
MYD88	○
MYSM1	○
NBAS	○
NBN	○
NCAM1		○
NCF1	○
NCF2	○
NCF4	○
NCKAP1L	○
NCR1		○
NCSTN	○
NDRG1	○
NEIL3	○
NFAT5	○
NFIL3		○
NFKB1	○
NFKB2	○
NFKBIA	○
NFKBID	○
NHEJ1	○
NHP2	○
NKX2-5	○
NLRC4	○
NLRP1	○
NLRP12	○
NLRP3	○
NLRP7	○
NOD2	○
NOP10	○
NRAS	○
NSMCE3	○
NUP93	○
OAS1	○
ORAI1	○
OSTM1	○
OTULIN	○
PARN	○
PAX5	○	○
PAXX	○
PDCD1		○
PECAM1		○
PEPD	○
PGM3	○
PIGA	○
PIK3CD	○
PIK3CG	○
PIK3R1	○
PLCG2	○
PLEKHM1	○
PLG	○
PMS2	○
PNP	○
POLA1	○
POLE	○
POLE2	○
POMP	○
PRDM1		○
PRF1	○
PRKCD	○
PRKDC	○
PSEN1	○
PSENEN	○
PSMA3	○
PSMB4	○
PSMB8	○
PSMB9	○
PSMG2	○
PSTPIP1	○
PTCRA	○
PTEN	○
PTPRC	○	○
RAB27A	○
RAC2	○
RAD50	○
RAD51D
RAG1	○
RAG2	○
RANBP2	○
RASGRP1	○
RASGRP2	○
RBCK1	○
RC3H1	○
REL	○
RELA	○
RELB	○
RFX5	○
RFXANK	○
RFXAP	○
RHOH	○
RIPK1	○
RMRP	○
RNASEH2A	○
RNASEH2B	○
RNASEH2C	○
RNF168	○
RNF31	○
RNU4ATAC	○
RORC	○	○
RPSA	○
RSAD2
RTEL1	○
RUNX3		○
SAMD9	○
SAMD9L	○
SAMHD1	○
SBDS	○
SDC1		○
SEC61A1	○
SELL		○
SEMA3E	○
SERPING1	○
SH2D1A	○
SH3BP2	○
SHARPIN	○
SIGLEC1
SIGLEC8		○
SLC11A1	○
SLC29A3	○
SLC35C1	○
SLC37A4	○
SLC46A1	○
SLCO2A1	○
SMAD3	○
SMARCAL1	○
SMARCD2	○
SNX10	○
SOX13		○
SP110	○
SPI1		○
SPINK5	○
SPPL2A	○
SRP54	○
STAT1	○
STAT2	○
STAT3	○
STAT4		○
STAT5A	○	○
STAT5B	○	○
STIM1	○
STK4	○
STN1	○
STX11	○
STXBP2	○
STXBP3	○
TANK	○
TAP1	○
TAP2	○
TAPBP	○
TAZ	○
TBK1	○
TBX1	○
TBX21		○
TCF3	○
TCF7	○	○
TCF7L1	○
TCN2	○
TERC	○
TERT	○
TFRC	○
TGFB1			○
THBD	○
TICAM1	○
TINF2	○
TIRAP	○
TLR3	○
TMC6	○
TMC8	○
TMEM173	○
TNF			○
TNFAIP3	○
TNFRSF11A	○
TNFRSF13B	○
TNFRSF13C	○
TNFRSF1A	○		○
TNFRSF1B			○
TNFRSF4	○
TNFSF11	○
TNFSF12	○
TNFSF13	○
TOM1	○
TOP2B	○
TPP1	○
TPP2	○
TPSAB1	○
TRAC	○
TRAF3	○
TRAF3IP2	○
TRBC1		○
TRBC2		○
TREX1	○
TRNT1	○
TTC37	○
TTC7A	○
TYK2	○
UNC119	○
UNC13D	○
UNC93B1	○
UNG	○
USB1	○
USP18	○
USP43	○
VPREB1	○
VPS13B	○
VPS45	○
WAS	○
WASF2	○
WDR1	○
WDR7
WIPF1	○
WRAP53	○
XCR1		○
XIAP	○
ZAP70	○
ZBTB24	○
ZBTB7B		○
ZNF341	○
