# Supplementary material for: A complementary approach for genetic diagnosis of inborn errors of immunity using proteogenomic analysis
Source: PNAS Nexus. 2023 Mar 28;2(4):pgad104. doi: 10.1093/pnasnexus/pgad104 (PMC10109033; doi:10.1093/pnasnexus/pgad104)
Supplement: pgad104_Supplementary_Data [file pgad104_supplementary_data.zip › PNASNEXUS-PNASNEXUS-2022-01178-T-s03.xlsx]

## Sheet: Raw_data
Number	Uniprot_Ac	Protein Name	# of Grouped proteins	Gene Symbol	Speciecs	Molecular Weight	Identified Peptide Count	Total Unique Peptide Count	Protein Group Score	B1_P1	B1_P2	B1_P3	B1_P4	B1_P5	B1_P6	B1_P7	B1_P8	B1_P9	B1_P10	B1_P11	B1_P12	B1_P13	B1_P14	B1_P15	E1	B1_P16	B1_P17	B1_P18	B1_P19	B1_P20	B1_P21	E2	B1_P22	B1_P23	B1_P24	B1_P25	B1_P26	B1_P27	B1_P28	B1_P29	B1_P30	B1_P31	B1_P32	B2_P33	B2_P34	B2_P35	B2_P36	B2_P37	B2_P38
1	Q8NF91	Nesprin-1	1	SYNE1	Homo sapiens	1011 kDa	305	302	0.999998	121782400	285410000	225203600	165661000	186950500	221063400	249722700	59974220	115695500	199466700	218521300	425094700	620316100	413085800	360173600	309612	662830600	749186500	148569700	164619500	127339000	76258620	1839654	478781800	571754700	344904400	623276300	334548300	114674900	183314600	221763500	173492100	337645100	245152700	753112200	1207341000	158121500	382523200	88302970	110319200
2	Q9UPN3	Microtubule-actin cross-linking factor 1, isoforms 1/2/3/5	1	MACF1	Homo sapiens	838 kDa	232	232	0.999998	291677500	322909500	426384800	326569900	347552500	361443700	381587800	413666700	270245800	356122600	387775300	65332570	87341620	129668100	202155300	6205681	32650140	57354730	283823700	68926250	173633900	94176240	7250059	39904580	118421900	180916300	52235080	191508700	31798530	54357150	333308400	337120600	387723400	512567600	716402200	76997990	28791150	237505300	534060600	75304680
3	Q8WXH0	Nesprin-2	1	SYNE2	Homo sapiens	796 kDa	224	222	0.999991	88927210	295603000	257830300	140304300	179798300	266380100	300652300	64716090	204311700	308138300	347393800	109096100	210949600	150525300	202835100	656408	134457400	169300300	267076000	93952740	147948900	78566080	3174715	111978900	164733700	179576100	234721600	111635400	38876430	115634500	315748300	222520600	374942000	344817300	986128900	317591700	84018250	102256600	122576600	75456640
4	Q15149	Plectin	1	PLEC	Homo sapiens	532 kDa	213	207	0.999999	2834145000	3728697000	3018782000	2846757000	3656708000	3290222000	2587611000	3840466000	2728342000	3279453000	3195954000	1613835000	1185606000	1140055000	2060576000	44498220	1034161000	1314654000	3563306000	1214470000	2094545000	1723582000	66742550	1443485000	1450944000	1546932000	1620479000	1153839000	729369300	787287600	3176336000	4092287000	3974943000	4985931000	6063181000	2274994000	1016278000	2742566000	1963391000	794318800
5	Q09666	Neuroblast differentiation-associated protein AHNAK	1	AHNAK	Homo sapiens	629 kDa	210	210	0.999998	1682925000	3094422000	2212523000	2528714000	1417505000	2485345000	2475840000	1516383000	1847200000	2718474000	2967040000	594793700	481840500	713327000	1403659000	90984760	179366900	252165000	1992115000	930216500	2270747000	1495753000	69386230	410820600	475846000	729878800	506031900	603009300	611255000	670642900	2074432000	2970776000	1965138000	5215554000	8390210000	500152500	315790600	1578273000	2061907000	888231900
6	Q63HN8	E3 ubiquitin-protein ligase RNF213	1	RNF213	Homo sapiens	591 kDa	187	187	0.999999	831564900	1174293000	1190832000	655988800	957437800	1005008000	776547800	479912300	620818900	1027524000	995657200	235741800	274377100	488293200	521855500	7404315	367379500	202724300	812334200	409958200	529851900	586499500	59987320	298851400	284452000	745751100	320592100	249203400	164750700	518903900	1487411000	1762778000	2019986000	1335230000	2672490000	542255900	154423000	434982300	590272200	411494200
7	Q14204	Cytoplasmic dynein 1 heavy chain 1	1	DYNC1H1	Homo sapiens	532 kDa	167	167	0.999998	1099934000	1354110000	1425771000	1101307000	1269958000	1260611000	1532697000	788957700	1155241000	1146102000	1136813000	792975100	932269700	791903200	911824700	11834770	924648600	938209000	990754300	507042900	763425600	630511600	34394010	743666000	882954100	861083500	988359700	646406700	352972600	498834000	1272118000	1420060000	1274235000	2064480000	2676484000	1614338000	475093200	1467755000	934877300	503049300
8	P78527	DNA-dependent protein kinase catalytic subunit	1	PRKDC	Homo sapiens	469 kDa	142	142	0.999999	1470191000	1734658000	1768738000	1228636000	1643013000	1644908000	1115614000	821417800	1328246000	1662919000	1343435000	595534800	649460100	767651800	1031096000	27931520	746368700	704240700	1069847000	766925600	1071827000	814330900	54765530	703817100	725771300	1136795000	832089100	683998800	384064300	661344700	1682300000	2028338000	2573326000	2598715000	3321182000	1376707000	546461200	1172966000	777829500	821499000
9	Q13813	Spectrin alpha chain, non-erythrocytic 1	1	SPTAN1	Homo sapiens	285 kDa	130	130	1	1295884000	1772576000	2155900000	1198803000	2584102000	1874006000	1187669000	1163030000	1526074000	2031249000	1047548000	994986200	1341133000	1146391000	1445046000	44339710	1632763000	1221931000	1194958000	1214441000	1078769000	1133589000	42931760	1172121000	1319539000	2199820000	1340795000	973214900	513373000	853674900	1810610000	1928833000	2951801000	2710023000	2925614000	2417947000	661381000	1090645000	795836000	783946000
10	P04114	Apolipoprotein B-100	1	APOB	Homo sapiens	516 kDa	129	129	1	61690440	23714730	63868240	110859800	58230180	23897300	315000400	76839220	1196221000	157918800	18780390	20195690	9613152	2924143	106460000	0	976456	2308622	46272840	35369490	4371440	44735020	2173925	5746504	14511690	15116910	16137320	11323580	6393321	32698430	79087880	109772800	18162730	398265	194520000	13698590	4397720	91260490	67838650	3907499
11	P35579	Myosin-9	1	MYH9	Homo sapiens	227 kDa	128	108	1	11061420000	14016420000	18611040000	13682540000	18025960000	18533750000	33925270000	27823770000	20577770000	21071440000	15022450000	14559490000	13984990000	9919233000	16261610000	508119700	11973060000	14317320000	25237380000	6587821000	9812557000	7686200000	551518400	9429181000	12577220000	10738440000	12857760000	14665540000	4635175000	6439345000	16702600000	14330000000	14937580000	16216710000	27504180000	20097880000	6727359000	24485740000	38717630000	4732637000
12	Q5T4S7	E3 ubiquitin-protein ligase UBR4	1	UBR4	Homo sapiens	574 kDa	126	126	0.999997	211132200	271389900	325518800	280908900	297236100	325295900	332446600	278046000	256218400	330364500	272070200	190674000	182653200	177940800	220483000	78421890	162866200	172049700	293406200	191068400	187504700	203586200	215577200	238575300	153118300	201394900	179082700	185824100	82823900	222671100	280393700	296536000	345562400	378865900	571064600	313103900	71958540	305646900	316143100	176564500
13	P21333	Filamin-A	1	FLNA	Homo sapiens	281 kDa	125	116	1	9632836000	15477820000	25763510000	18697140000	25215670000	20784310000	47187940000	45919870000	29130300000	22456850000	22716800000	15130170000	14475260000	7413084000	17858790000	423501400	8630143000	10045960000	40986100000	5525852000	10582390000	8223437000	502104600	5597615000	10079230000	9211628000	9032415000	17489480000	3924500000	6859648000	19102020000	16912900000	15975480000	18653800000	40072470000	11541330000	3191445000	28865720000	59035000000	2921576000
14	P11277	Spectrin beta chain, erythrocytic	1	SPTB	Homo sapiens	246 kDa	125	119	0.999999	38660920	266879600	164018700	723578500	177926000	89983050	444529500	360613600	504958500	415303200	1091429000	791088100	566254500	764007500	725244000	2653800000	152986600	355523300	538597200	1707354000	1261107000	1802794000	3696421000	1590771000	233499600	574340700	193508600	1152155000	2413469000	1776004000	374989800	60447030	28149670	29565820	132614500	126850300	10915590	671444600	1540573000	5096730000
15	P02549	Spectrin alpha chain, erythrocytic 1	1	SPTA1	Homo sapiens	280 kDa	122	122	1	21763610	233550900	38372040	736586500	35443430	18321980	228651400	87315540	342966400	316583500	1061898000	802444700	515930500	756143000	606005300	2312422000	136295500	349898000	359923000	1733866000	1247339000	1761300000	3509307000	1661338000	177673800	553695300	166171400	999767300	2411620000	1847975000	307104800	2739235	2030716	3710331	25978760	120274500	1430281	361759700	1213124000	4063016000
16	Q9Y490	Talin-1	1	TLN1	Homo sapiens	270 kDa	114	101	1	4897891000	9317007000	16582730000	11706500000	17560290000	13797760000	36277560000	34966840000	22488780000	17944840000	14389340000	9644371000	8698752000	3535784000	11388640000	177691300	5149446000	5211261000	32253320000	2750189000	6273999000	4721250000	440097600	3177934000	5742827000	4971303000	5242169000	13152950000	2164871000	3865655000	12449120000	9433302000	7312279000	9715473000	20525150000	5398121000	755771200	24428650000	35320750000	1125600000
17	Q01082	Spectrin beta chain, non-erythrocytic 1	1	SPTBN1	Homo sapiens	275 kDa	113	107	1	1059446000	1453652000	1802834000	960436400	2030589000	1348531000	1197364000	1055297000	1393487000	1677460000	849975000	812819500	1035843000	932955700	1260243000	33338670	1329063000	973084600	1205908000	899081900	856389900	849723100	38828060	877378000	1100332000	1746611000	1070916000	889805400	377693800	662832100	1373392000	1515877000	2374521000	2077948000	2338624000	1853726000	623734900	1083232000	834812400	670953700
18	P46939	Utrophin	1	UTRN	Homo sapiens	394 kDa	112	110	0.999993	237588800	260145600	284151100	228413500	238664400	279880000	387741200	321831400	242969900	253165900	162763300	100051400	105073700	119410500	99580150	186737	48347220	119688800	207944900	31259760	73398530	69401700	233165	45316730	66893680	133453500	50583690	85791920	30583120	96814720	159606900	133131200	165551500	201323700	610624500	195734300	223201800	263376500	371106900	74841360
19	P49792	E3 SUMO-protein ligase RanBP2	1	RANBP2	Homo sapiens	358 kDa	102	66	0.999996	172701900	219403600	210721800	144641700	214210700	209663000	145472500	103084700	161970700	193226200	168483300	69942300	84981640	89675320	130929900	1139955	81863040	83077460	136859900	87789070	118879100	90723400	2402664	78967180	85487740	137119800	101137100	59540010	41771510	72949500	208879500	238378400	316783100	307347000	468827300	146651500	69647190	108948700	93158510	94175720
20	Q9Y4A5	Transformation/transcription domain-associated protein	1	TRRAP	Homo sapiens	438 kDa	102	102	0.999975	70729220	102227800	98043830	62101050	101239800	93963060	58338140	42111260	71382210	96886400	74217740	37980260	42701820	40403600	56616320	0	45867670	39987080	60232440	39884080	52550950	35039400	200497	39540930	31165100	57877060	38424530	26299570	13723840	32061920	100092500	117136200	161464600	162285800	249733200	64839200	21788310	64284450	33260760	28844530
21	Q99996	A-kinase anchor protein 9	1	AKAP9	Homo sapiens	453 kDa	102	102	0.999942	36261030	39202450	38288460	26530950	38225450	48763310	24267660	13886490	23595250	39903830	30980460	14899410	9757989	10521000	20804340	22531040	15569360	6786725	23717770	14636630	17396310	17276240	0	8411941	8843026	24000400	10082690	9756757	7645354	13442510	39868450	44627000	57359450	61415850	80597310	23635110	7091047	29756270	32705030	8559829
22	Q709C8	Vacuolar protein sorting-associated protein 13C	1	VPS13C	Homo sapiens	422 kDa	101	101	0.999994	267418700	504961800	516049400	350852100	427185200	459248100	521237100	419934300	433550900	826420400	312176400	103153300	107955100	106187300	229107700	5462344	347516600	90920450	807250200	124254400	222660400	182832900	11590730	89037520	409453500	75818310	429682100	149426000	76508790	101295600	445157600	427493000	353181100	594391600	690225800	302527200	66815070	948019200	293111900	123588800
23	Q13315	Serine-protein kinase ATM	1	ATM	Homo sapiens	351 kDa	100	100	0.999998	184070900	283984000	388995700	158836300	402505300	337918800	266987400	139907400	224894700	373816600	190415500	69409020	82663100	88054250	170713700	336309	41872760	52024340	187699100	154146600	186816300	159150800	1233797	87344880	65052990	202662800	94684370	98649820	47001430	72498680	397911700	402694500	235300100	463063800	614114000	111780900	44780670	109507300	98435910	142617800
24	Q7Z6Z7	E3 ubiquitin-protein ligase HUWE1	1	HUWE1	Homo sapiens	482 kDa	98	98	0.999999	211354800	266538700	297915100	241625900	264524100	284179200	288640800	244396500	238107900	301668100	224038000	115998400	102192600	123791700	169506800	59879600	112216400	99736290	255204900	130202200	150927800	148456200	119164300	170007400	109364100	156306600	109116700	127289200	56672730	157080100	263606200	290031600	315444100	410506800	524381600	185476800	55019500	216007500	264469600	112718000
25	Q92616	eIF-2-alpha kinase activator GCN1	1	GCN1	Homo sapiens	293 kDa	94	94	0.999998	231503300	312330000	311443700	217639700	321472600	327330900	211726000	178154300	227088700	290558100	215415400	90533540	90478190	116867000	158603100	2369136	81555680	86506630	215998000	108891000	151056700	132415800	14907590	127867200	97539720	200222000	118148100	99120690	48510140	114850000	316804000	355696600	394357400	483057800	581817400	184950100	37436410	190696200	167209800	110409900
26	O75592	E3 ubiquitin-protein ligase MYCBP2	1	MYCBP2	Homo sapiens	514 kDa	93	93	0.999992	78163320	116955000	133243500	101104900	128695400	126128400	106518900	97170410	96283950	142239400	90148880	48560600	53426590	48958530	77526480	0	54720330	51937760	96175120	40099230	72791480	54450270	786228	52817560	46985900	66596520	56363820	56601270	21862740	31810820	118144500	122256200	134385700	202367600	209681900	89443260	22113930	85574700	96385700	40586420
27	O75369	Filamin-B	1	FLNB	Homo sapiens	278 kDa	92	84	0.999996	388698600	514316300	430417700	319052700	438376800	383707800	224031200	365725400	328369800	412375200	310865700	176746400	73692780	81480760	228411500	5330150	95854120	129122200	356354900	159086200	261200500	237802200	2992001	152662400	66213380	249695900	168349800	144002800	70648970	102162300	414633500	540925100	589592100	578616900	957633400	138146500	182944600	414971400	510050300	157068700
28	Q14789	Golgin subfamily B member 1	1	GOLGB1	Homo sapiens	376 kDa	92	92	0.999994	48783180	65638940	81977810	43115980	51040660	57560390	70442320	48535020	89072910	65972960	72776620	24393590	16659080	19660840	48601570	118422	11043990	11887900	59025860	22605010	48361130	18576330	63349.3	27268230	14962310	41188700	28241400	21597360	6815213	26378460	56491010	57806440	76059270	111160800	116348500	27504120	9326710	76595450	104058800	9813419
29	Q07954	Prolow-density lipoprotein receptor-related protein 1	1	LRP1	Homo sapiens	505 kDa	89	89	1	314531700	211437000	157244400	232959800	77714140	207191000	50945480	145142200	140330200	81870050	184511200	30487160	6129520	14386560	53759230	0	12751390	9152802	93865720	36286800	86209850	117320300	273546	14492070	2545665	5769662	6064273	22928460	15275830	7668826	110120500	316032700	104872200	382415700	389040200	18173860	59582320	135779600	80843260	14157800
30	O75643	U5 small nuclear ribonucleoprotein 200 kDa helicase	1	SNRNP200	Homo sapiens	245 kDa	88	88	0.999999	524484000	685476900	679362900	427083900	683757000	655795800	441417700	325670400	494789900	645232500	438731200	174469000	207117300	248325600	380273700	11304570	195658700	208187500	458181400	278629700	378719500	301973600	9639734	234338400	224586800	412664200	257092000	228427500	130244200	237718700	681327500	804410100	997942400	1046502000	1409447000	405016200	192336000	375540200	301218000	284231600
31	P04275	von Willebrand factor	1	VWF	Homo sapiens	309 kDa	87	87	1	293412000	480296100	683743500	480761400	1089948000	1142383000	2261238000	2126719000	1964345000	875230500	1609842000	340653100	364343500	48757640	334378000	653111	79345590	77650430	1271713000	56913860	235636200	111707800	3372176	30931520	199624500	180068900	134386900	234381600	80039540	94777360	568703200	818274500	228870400	245212500	1096437000	34678170	7428614	2843097000	2154726000	5481618
32	Q9NU22	Midasin	1	MDN1	Homo sapiens	633 kDa	87	87	0.999897	96158970	49687550	53472830	39125140	90785680	52172200	71633770	56787650	38129420	54751880	27934550	11025730	13863580	12331650	19805910	1098706	24956290	10529290	30191430	10659160	33570450	38377560	5131802	9589138	103091200	22899780	16392450	1894574	7823364	4504405	71265220	109679400	128537800	78482790	102459800	14874450	2447515	33647050	22674830	15236360
33	Q14980	Nuclear mitotic apparatus protein 1	1	NUMA1	Homo sapiens	238 kDa	84	84	0.999999	587937300	587675200	714256500	469595900	699784000	670193900	422914100	315562500	536678700	735749100	457138200	216688300	219937600	274924700	395517000	10806490	225648100	222520600	388343700	314677500	383680000	317622400	14072810	224682000	200977400	432368200	254515900	236447900	124379100	234216500	683023200	812259300	1018583000	915381700	964136400	336931900	263683800	272446800	240484100	235003700
34	P15924	Desmoplakin	1	DSP	Homo sapiens	332 kDa	83	83	0.999993	27126180	4195776	29414610	4092301	1556464	9077402	461854	6315530	2612662	0	8695677	60196870	3915341	0	2526680	0	1087445	1506804	379632	3521778	1822161	959857	536186	944506	38232760	17569510	7628408	3928600	188709	1975353	1151633	4886992	12655090	885177	112567	1280525	13822490	0	403586	475084
35	O75165	DnaJ homolog subfamily C member 13	1	DNAJC13	Homo sapiens	254 kDa	80	80	0.999998	165799200	201979500	155662300	172602500	134242100	228877900	114046100	135938900	136391300	144318700	139585800	253441800	296594600	349845800	198819500	8506631	399599100	377187400	150900200	140266400	119950100	100316100	16701920	289692300	267996500	223576600	258233200	176958500	92155430	133788300	146173400	187520800	157751400	316569600	397226400	771333700	237037400	407141200	133360600	132348600
36	Q6P2Q9	Pre-mRNA-processing-splicing factor 8	1	PRPF8	Homo sapiens	274 kDa	80	80	0.999996	457761000	572883300	587946300	373294900	542535800	550408900	375222900	258484500	421512300	544045000	394797600	141834200	166340400	184719100	320362700	6726406	153073900	171036000	340615000	230402800	291431000	253021900	10349700	191318700	173281900	330897400	191827300	176023300	100223400	194336400	579785700	710127700	786895300	885933300	1141232000	314565600	217675500	291292800	238488900	276198500
37	P50851	Lipopolysaccharide-responsive and beige-like anchor protein	1	LRBA	Homo sapiens	319 kDa	80	72	0.999996	94056570	205425100	332908300	242126200	335904300	256058700	659976700	490518900	346348000	351574000	258594100	136651200	122642300	67705520	204795500	832158	67514750	74336810	460231400	62766110	127574900	103626200	3887268	53522410	91190980	129983100	94740530	194400900	41989050	80941490	257812200	203084700	211318600	235059900	443006400	90650620	387478	310863000	586561300	50229320
38	Q14571	Inositol 1,4,5-trisphosphate receptor type 2	1	ITPR2	Homo sapiens	308 kDa	79	69	0.999983	39517790	59242980	71547230	58808250	62661240	50812860	82153420	92615950	60963640	69986240	49353930	37055110	32179890	28888330	41349640	155733	29451510	32172750	90098420	20512690	28499260	25627410	0	22095290	26013930	35087020	34913400	38602940	14472640	18917330	47624950	54957920	53205430	72153320	102595500	57974240	15458220	73596970	83987810	15284640
39	P16157	Ankyrin-1	1	ANK1	Homo sapiens	206 kDa	78	72	1	13862240	115770200	50156300	378269800	56429080	35114730	176033700	70061510	214363100	188913200	574916100	413583200	259869200	408142800	355036400	1543413000	70941310	191396400	229957500	958607500	651176600	828491800	2035017000	884213300	112219600	290589400	93299460	552942000	1209724000	963158800	168041700	7888815	6066537	5143801	45561590	53973500	0	305947700	815341900	3044024000
40	Q5S007	Leucine-rich repeat serine/threonine-protein kinase 2	1	LRRK2	Homo sapiens	286 kDa	78	78	0.999997	78316140	66612900	49223560	90863260	21613770	88963840	16011690	40023840	47952250	33583500	58138320	176369200	229567000	202367600	89630340	227371	306207800	240965700	52422210	55970490	40015320	63108160	514084	180468000	255713100	113399300	211565700	109083000	59691470	54170840	43264510	71036170	40968510	191063800	193517100	483431300	95832650	232342600	16418320	48297340
41	P46013	Proliferation marker protein Ki-67	1	MKI67	Homo sapiens	359 kDa	78	78	0.999988	86398890	41924790	6006443	2053996	46592900	24503300	4894843	6810395	3986762	2106200	9688320	15585680	24775340	36395530	16607110	320847	27317710	13277390	11748880	5862426	2173507	1963542	1063934	18140190	15142400	32337970	16391640	6179626	5120006	29183640	17172150	28094040	147564400	82144490	76525680	33388860	9678167	20242420	4239541	14185320
42	Q93008	Probable ubiquitin carboxyl-terminal hydrolase FAF-X	1	USP9X	Homo sapiens	290 kDa	75	42	0.999998	89676800	134214400	118051100	127686200	131186300	123469700	146739100	100280200	122646000	127574700	112470800	90162050	80706500	75993160	98746480	44376390	80721830	78237670	119248100	92758320	85048470	83945500	85929840	110252400	75859190	88035010	80205360	76034050	45925420	89094820	117195200	113623400	129163900	170649600	270420900	127586400	39311150	136225800	138974700	81620530
43	Q14643	Inositol 1,4,5-trisphosphate receptor type 1	1	ITPR1	Homo sapiens	314 kDa	74	64	0.999998	39081040	78588770	108071800	99866250	103146900	86899030	146516000	151381200	104192500	114535500	74314850	38600650	31219380	13510860	60241900	0	11944370	11922380	138730200	22174500	48053180	29057210	441330	9033079	20318840	45074970	18943470	51177640	9289734	28980460	69525250	75711910	61980680	104334200	157400200	22382460	7937661	120113200	196102600	22688600
44	P42858	Huntingtin	1	HTT	Homo sapiens	348 kDa	74	74	0.999994	57301920	93143890	112781900	91800050	94389280	103946400	123385400	120731700	102852200	108309100	77652480	41237020	35434560	38886290	64748290	1078017	42867130	40008110	112382100	30166010	48415800	40683370	3419279	36424510	47121200	51957490	41515780	59529810	17059100	28716800	87017320	101717300	93768990	134745000	204331000	89985220	13317410	103904200	146758800	30927890
45	O95613	Pericentrin	1	PCNT	Homo sapiens	378 kDa	74	74	0.999985	12325730	27301850	37199210	18198180	43768380	19801780	39678310	6577587	9300429	38117280	17433380	4313057	602269	5417887	6966364	34871.8	176173	1034873	13704680	9323864	7617586	13238800	41097.9	6230676	1797551	12873050	1802939	8012685	1866277	7856168	36114460	39721070	54912920	38802320	51536880	4441631	3946780	22439430	5904161	7037406
46	Q99698	Lysosomal-trafficking regulator	1	LYST	Homo sapiens	429 kDa	74	74	0.999956	42983870	42975330	28094900	48517810	27808570	50715040	37179820	35711870	35345970	26839470	37842690	36507670	49512080	45187800	36501780	208920	60139730	53541330	40663410	17637830	22521270	22167390	948980	40703520	42082420	31324490	42645600	35546780	12239460	14426200	29606030	42757980	27607350	64120980	80322480	111818200	20232160	59297120	18430750	9181830
47	Q9UPU5	Ubiquitin carboxyl-terminal hydrolase 24	1	USP24	Homo sapiens	294 kDa	73	73	1	123659100	197542300	219195600	170980400	207564500	181185100	210476700	162252600	155848700	209948200	160773000	78150450	72720390	77325600	123764500	7140769	67471320	65363350	165581300	77566240	116218700	95508180	20760890	83051460	67975310	126106500	84478810	97560720	39396020	89040550	194643500	185446700	276466700	261159800	422498300	114708600	21046980	100872900	172941300	87911760
48	Q6ZS81	WD repeat- and FYVE domain-containing protein 4	1	WDFY4	Homo sapiens	354 kDa	73	73	0.999992	96039320	94538210	109114300	93546870	75577450	96262490	31917670	42483900	104834700	75889770	52372850	57897080	44833510	46672310	56054010	0	47814090	46680970	45002520	35239480	39246900	21816480	15852.8	44144490	61621390	67398460	59711330	59012840	25952990	51970330	65489710	102329600	57203920	123811200	101962400	107242000	30247170	69402160	32361270	53537570
49	Q96RL7	Vacuolar protein sorting-associated protein 13A	1	VPS13A	Homo sapiens	360 kDa	73	73	0.999961	28146620	59859490	92656020	86339720	90920350	71938400	166807200	161643400	99776380	107500200	88144300	25002010	53451580	29637390	65540780	5827751	44646350	39059290	125346700	25387100	34439200	37281280	14221300	34824650	47536610	47825170	41323320	68867320	13264410	32443770	57337100	50764620	52286150	64683550	149225300	58715280	18361010	147107900	227754900	21277000
50	A5YKK6	CCR4-NOT transcription complex subunit 1	1	CNOT1	Homo sapiens	267 kDa	72	72	0.999996	142396900	185200400	188466100	127541600	174821500	172470700	136096300	117302800	129014500	186699800	127867500	53132340	59460370	66351140	106758000	1757491	60621290	57247400	132230400	67689250	99448160	83292640	5472477	65933790	55929270	94643630	66475180	66211270	33515640	61837190	184027200	186829800	224835000	269214600	355113600	121409700	31078140	129861300	113877900	68029370
51	Q13459	Unconventional myosin-IXb	1	MYO9B	Homo sapiens	243 kDa	71	70	0.999999	127346500	149709100	152436900	120775500	130896800	152668400	148042100	127714500	122838200	149151600	110178300	121122400	156461100	118735100	139800200	6195333	163441300	150543100	133726900	78930860	87899410	64835930	5761521	110390500	149823900	138859400	159734100	113585200	57043110	73900860	142723700	135532900	169272400	187976700	316904100	267928900	66514310	195541900	152960400	60564150
52	Q5JSL3	Dedicator of cytokinesis protein 11	1	DOCK11	Homo sapiens	238 kDa	71	68	0.999999	164470200	241543600	250843400	157594600	253052500	247820000	211953500	139266100	188226600	234707700	170548800	109739300	138253900	124111500	155583000	3459105	143714700	136120200	172438100	106462600	144003100	106351600	4358050	114038300	132822000	166712700	143076100	123538000	54920640	80300260	232410500	226173000	277588400	314393600	445480300	254905800	86972430	172649900	126846700	99000070
53	Q92614	Unconventional myosin-XVIIIa	1	MYO18A	Homo sapiens	233 kDa	71	71	0.999999	275854800	332227600	334832000	263772400	284021400	381822500	349738300	314290100	335782600	366573700	265776600	241238800	248949600	251245200	269206900	8629499	291375300	334182000	336744000	128218100	181251500	121306800	9627443	205951800	306672100	237559000	318375200	187331800	73119740	158405000	302085100	358302400	338786700	491450400	655050300	525898000	146379300	356929700	355866200	117350400
54	O43149	Zinc finger ZZ-type and EF-hand domain-containing protein 1	1	ZZEF1	Homo sapiens	331 kDa	71	71	0.999997	66428920	100607700	118006000	97915170	99532600	116378300	170265500	129291600	103687700	124475000	94321320	60586490	65044270	53342600	90964180	4491722	56151150	64973390	134285700	42251590	56413600	44989380	13369620	48589880	63817840	62890210	63818900	68016520	11700040	45879150	100397100	104900100	104783600	137685200	249848300	119819500	31503600	133643200	167031500	28948050
55	O75923	Dysferlin	1	DYSF	Homo sapiens	237 kDa	70	68	1	202258300	146633800	67533500	198486700	42086110	242551900	32716560	64978820	82491830	50949780	133598300	550239700	880506700	693705400	366174700	7529427	1169373000	1036262000	113152300	212185900	109495500	146216100	10724590	644915200	826130100	455072000	957728000	345899500	165048800	205609200	104152000	153987200	69508460	227906400	250914400	1964733000	836430800	742536800	74073810	240288300
56	P49327	Fatty acid synthase	1	FASN	Homo sapiens	273 kDa	70	70	1	285823300	281720600	328757200	327098800	326018900	318669000	413716700	439844400	275823300	327385500	277485400	190662700	177468700	137012400	193247400	25013870	166731000	124565800	430123900	112016300	178643600	152957700	97154940	154412200	130251700	154743200	91821830	178610600	58596970	128899000	250350300	365464500	328437500	430364800	538544000	196038900	44118610	443166000	505441000	112913700
57	Q12802	A-kinase anchor protein 13	1	AKAP13	Homo sapiens	308 kDa	70	70	0.999997	154458700	156108700	135033800	114149800	109729200	150475400	91089510	82566580	105837900	125238900	106393100	53062440	62660210	70119690	74948020	675192	71717420	59357770	100804700	48191240	70886890	69892400	594522	50877340	54912500	77347170	75067600	51755080	25004840	37971460	155110200	182328600	169742900	233072400	313400300	129425100	32025890	94083010	59518310	38680450
58	P58107	Epiplakin	1	EPPK1	Homo sapiens	556 kDa	70	63	0.99998	8572055	12218280	27633800	11979730	57516040	36717270	11096310	19620490	26144300	51272070	7538965	2747418	4692547	438816	18690330	534333	2729579	3295881	7934803	2333038	17188580	17710720	0	2866036	25154890	21642100	18951550	3661855	695517	1379305	35695950	28080530	56736480	53017540	20190460	19583790	349624	16096970	5860283	7189237
59	Q9NZM1	Myoferlin	1	MYOF	Homo sapiens	235 kDa	69	67	0.999989	27311680	173579800	89710780	133900600	52010170	116347700	53754510	70609420	77720370	76523660	152453700	15679800	1759646	22841400	22337390	159874	9083254	580014	128646200	30447560	65007070	109327300	605770	23724830	621997	5643993	2966148	18533430	16723960	13840180	123088500	166227600	96816530	230076200	299858500	16149070	8435582	84837140	40669220	15952910
60	P42345	Serine/threonine-protein kinase mTOR	1	MTOR	Homo sapiens	289 kDa	69	69	0.999988	45531790	71658150	83756210	66950110	79643740	75030020	66241370	61339100	64984380	97548510	56347240	27588510	27308050	29151450	51141740	4080501	24743610	32792410	67868220	32099220	41592430	36271100	7385089	32768150	28815250	46910530	33900730	37174920	12569510	29652520	79397440	73362280	94109770	107675500	136232900	63277600	17793630	72533710	66906980	21690370
61	P42356	Phosphatidylinositol 4-kinase alpha	1	PI4KA	Homo sapiens	237 kDa	69	69	0.999987	180717400	256705600	302509900	214558600	249974600	239898100	236733600	208918000	257025400	265150500	199245700	132183000	110061500	96463510	139211100	20109510	113059600	104610200	206836000	108751900	161650200	120687500	28391910	104739000	111086200	146053400	100812900	135329200	81007010	108929500	258248000	254102100	286152400	330748500	372415500	101175500	71885890	117798600	174186500	73012880
62	Q86WI1	Fibrocystin-L	1	PKHD1L1	Homo sapiens	466 kDa	69	69	0.999986	22869680	18432790	61649810	45278780	37127400	58297230	116910100	92788880	80316840	68319200	24119780	11585650	5419149	17255.8	29577310	0	42471.6	281515	54305610	1129909	3829039	3095857	0	110605	4331418	4017424	3799694	21734620	103005	1336368	23514440	7032570	3781257	7508153	26337510	853357	145469	34238960	84844870	139246
63	Q92608	Dedicator of cytokinesis protein 2	1	DOCK2	Homo sapiens	212 kDa	68	68	1	509770400	653873300	683901200	949665200	627310400	756975300	446440000	348710600	511502800	772118300	439274000	390462600	478961600	463991100	469557800	12426020	529081000	586200800	483945400	368325400	426549700	346383700	15943450	434828600	553881400	536559700	648145100	364361100	201713200	321107100	689881800	742895600	802502900	965036600	1401229000	1059581000	363528400	695415200	286302600	379475400
64	A6NHR9	Structural maintenance of chromosomes flexible hinge domain-containing protein 1	1	SMCHD1	Homo sapiens	226 kDa	68	68	1	283836800	359783100	316845000	228436100	323511400	340401100	216197300	150528300	244486600	324127900	227973500	205537500	236051500	272155600	253699600	4154127	287033400	268161400	219348200	179633700	195796700	158716700	7437844	214760300	260118700	271780000	269984200	194502100	87418470	206891900	352614600	458635400	627497800	519355300	672142300	446317500	220609900	245820600	145209800	159871000
65	O94915	Protein furry homolog-like	1	FRYL	Homo sapiens	340 kDa	68	66	0.999987	51191800	86734600	83399430	59389510	73070950	84992560	73350030	52728670	58958370	76480990	55059150	37660310	40778990	38419590	52273980	0	41282960	49017000	63521790	28423410	40041380	30668660	3458042	964106800	38941920	53755740	48494690	37963960	12837910	29045790	75819810	70799930	77782610	121175800	206516000	113794600	25786230	100139100	74582390	29656170
66	Q6ZNJ1	Neurobeachin-like protein 2	1	NBEAL2	Homo sapiens	303 kDa	67	67	0.999999	130393900	184896900	210823200	199004700	187434700	217098900	378949900	284188600	218785400	203442700	216789700	235286100	256939600	206769300	202889900	5743255	295906300	317764000	331393300	72297410	107453500	95311030	7323166	208592500	254240000	160317800	279744200	216811100	77620940	92196420	175153400	208003800	150547100	258386900	474856400	561041300	130582700	506228600	447995600	80727500
67	O15050	TPR and ankyrin repeat-containing protein 1	1	TRANK1	Homo sapiens	336 kDa	67	67	0.999995	16399600	89394860	49258480	49601750	25717240	33255750	22993080	25321700	12578090	28465170	16790950	8069392	22346690	19591490	307985400	0	31308260	9387736	20938260	50358430	98729020	9602761	0	91090210	12029310	291257600	11326610	6909127	1572332	275292600	31570570	30678530	65427690	30627670	81027380	63591850	3525457	7185244	46745950	255341100
68	Q00610	Clathrin heavy chain 1	1	CLTC	Homo sapiens	192 kDa	66	47	1	1274251000	1537318000	1719979000	1607550000	1323184000	1557505000	1888435000	1661499000	1500814000	1673781000	1562095000	1124439000	979322600	1014144000	1156779000	102130500	1027757000	1082426000	1769527000	710428800	988774300	881539800	180087900	1000448000	977258200	1014679000	1011280000	1136708000	547234500	827833500	1601095000	1615498000	1546800000	1966490000	3043923000	1993161000	639113900	2160957000	2475508000	675275700
69	P46940	Ras GTPase-activating-like protein IQGAP1	1	IQGAP1	Homo sapiens	189 kDa	66	65	1	2574750000	2907917000	2262639000	2224741000	2023240000	2674245000	1730257000	1522225000	1995587000	2063325000	2042771000	1690666000	2114166000	1833870000	1875875000	100253500	2441079000	2414148000	2028628000	1196449000	1447889000	1329414000	79302740	1859315000	2629362000	1907100000	2349820000	1618207000	874095400	1129785000	2569723000	2979216000	2756840000	3883079000	6629034000	4875068000	2168930000	3413750000	1442383000	1279927000
70	Q8NF50	Dedicator of cytokinesis protein 8	1	DOCK8	Homo sapiens	239 kDa	66	64	0.999999	401510400	551743700	565747400	421120000	529396000	566749700	389205900	344343600	404713100	573440900	407283400	277241200	342931800	334358900	390440300	7917737	331186700	302981900	400039000	264699000	330792800	249573100	9833264	297340600	321508600	409938400	349529400	300206300	138776500	211832500	545998200	591571200	663630200	753491000	953118600	564030700	168040600	400335100	345375100	194483300
71	Q8N3C0	Activating signal cointegrator 1 complex subunit 3	1	ASCC3	Homo sapiens	251 kDa	66	66	0.999968	35354270	72273050	75226340	52141220	61319160	55088710	55932770	48050280	49048060	73100720	50378220	15690880	14788620	19988460	29003090	107562	6593581	6951213	58120000	25544620	37216530	27178390	2212333	19963020	11705700	28763160	8778666	17155090	6143959	18516930	69598040	72124490	92649820	96440430	183564300	19710460	6557346	21937450	47844180	16831410
72	Q14008	Cytoskeleton-associated protein 5	1	CKAP5	Homo sapiens	226 kDa	65	65	0.999997	173293700	246827800	303614600	217271500	300606800	258151000	427113000	360401500	271858200	293606000	244737500	132100600	129773500	83281120	190082500	4847606	108270600	104111300	375490800	74084300	138544500	108092700	8773472	83353750	111475900	142753500	108052800	171721300	46101990	80059670	252781500	231307700	289624200	291214800	499165000	149187900	36433190	292137700	528115300	64106690
73	P12270	Nucleoprotein TPR	1	TPR	Homo sapiens	267 kDa	64	64	0.999993	284094400	343694000	329498700	235553400	321371000	316186100	221829200	153870600	257947000	304988500	277215000	104234600	132286700	143813500	186032800	5225602	113802100	114790800	200455600	143132400	188021300	140464600	7548912	112855700	133048500	206900100	142453500	111806200	65675270	122315000	327663900	348551400	519053200	447205300	660865700	220479700	147623400	171331100	127275800	133949100
74	P01024	Complement C3	1	C3	Homo sapiens	187 kDa	63	63	0.999998	244065600	75119540	112136100	114104700	115309400	97167210	199386200	157546100	505567600	134541900	71555550	102178700	52405460	42505640	120725600	353236	37664320	58856310	186456500	56472900	27189670	38195080	4718731	57377590	57828660	45566000	52577960	45221750	41790590	125332200	150813800	104494700	42854330	27685430	155576900	68877830	43813530	328179400	235378600	155383000
75	Q9NR09	Baculoviral IAP repeat-containing protein 6	1	BIRC6	Homo sapiens	530 kDa	63	63	0.999933	40980650	51875470	53289680	43051510	45758670	44922650	41163790	35340800	35919340	48332730	37972790	14285460	20241560	17334380	25157900	37641.6	17560000	16702470	45882730	17854850	24287920	18807580	607646	18849650	14861260	23835560	18128940	17249780	4527565	12539590	43232220	44107180	53809840	75872600	106406200	35369220	12666630	41435950	33232540	14075370
76	P35580	Myosin-10	1	MYH10	Homo sapiens	229 kDa	62	46	0.999991	10141430	12347550	17145190	36918220	16862580	13638200	25059230	20271580	25054440	21287490	8536581	12364580	8169629	6883731	10727590	1648220	9284697	7422426	21927670	6289000	9463875	8014207	14994100	37408220	1743958	4518874	5471582	8872056	5504210	21033970	20359440	13406110	22601010	6924863	14647820	4165142	2803887	12409600	29126110	25284840
77	Q14839	Chromodomain-helicase-DNA-binding protein 4	1	CHD4	Homo sapiens	218 kDa	61	45	1	138780100	154400000	175254200	94483740	150548800	166921100	112585400	78013880	132120100	163031200	112538000	40948450	47918620	49694860	84754930	2348840	43378380	44839470	89779260	76464030	98894690	66884570	1853178	52752470	52096360	88248790	57572460	45802240	26810220	53684610	176056200	209640000	235160600	250308500	354080400	86399080	81224860	70219770	78566510	67639320
78	P12814	Alpha-actinin-1	1	ACTN1	Homo sapiens	103 kDa	61	36	1	1368870000	1888236000	3603848000	2520354000	4072896000	3244227000	6440703000	7505977000	4420512000	4626410000	2310458000	3015601000	3618439000	1890153000	2825731000	35288380	2987418000	3325174000	6109021000	883982300	1366647000	1137324000	35808730	1817785000	3035913000	2303006000	3003943000	3574364000	747254300	996357000	2677560000	2028302000	1689160000	2154296000	3587843000	4748992000	1478842000	5483075000	7463474000	354366600
79	O43707	Alpha-actinin-4	1	ACTN4	Homo sapiens	105 kDa	61	39	0.999999	1161302000	1477271000	1320354000	1169499000	1199509000	1439962000	1621493000	1391100000	1323913000	1352930000	1332096000	1262977000	1403748000	1144306000	1340583000	53414920	1463767000	1501911000	1609966000	623205100	829903000	574557600	47044430	1108888000	1537980000	1257774000	1483291000	1142130000	505437700	842293900	1234743000	1376895000	1364036000	1748188000	3296826000	2361563000	1396057000	2146245000	1827089000	481582400
80	O75691	Small subunit processome component 20 homolog	1	UTP20	Homo sapiens	318 kDa	61	61	0.999993	17595630	29823380	46357200	16125240	41034230	29950050	18652810	11306710	19627490	33321140	18548660	175860	0	1252236	12685590	0	0	458779	15303110	10587520	19751780	14309140	25548.1	1551806	787591	15871740	1498041	3428520	2986710	5968918	34980390	41487480	54308950	55501000	58090970	21194.9	7060221	20265040	7263118	18235140
81	Q9Y4I1	Unconventional myosin-Va	1	MYO5A	Homo sapiens	215 kDa	61	61	0.999969	53227520	65482520	81527650	71628030	71981460	87271450	111422100	125047900	81708140	65401470	70450440	60512700	72698750	46759150	60588090	84745	80169090	68723950	112034200	22602100	27294830	23977140	266903	48081580	75753070	53678130	68573810	57236900	16591980	27500650	60750620	56305120	51929490	97190580	146898000	173367200	34460690	103352600	152194100	21301970
82	P12259	Coagulation factor V	1	F5	Homo sapiens	252 kDa	59	59	0.999999	87358500	180930200	450117600	312965700	813003400	318692800	1610892000	1116724000	1212855000	651588500	545939400	198233200	64473960	53383490	258279700	1270297	62823130	98519710	801309000	31735190	92307730	133250300	1267004	104435300	120929900	84192960	129927200	103151500	37611010	52079490	331514200	356305600	101858800	141205600	792748800	68071880	19924260	858202800	2416619000	9813074
83	Q13576	Ras GTPase-activating-like protein IQGAP2	1	IQGAP2	Homo sapiens	181 kDa	59	58	0.999998	452111700	739755400	787716500	720657600	707519000	732492700	1350730000	971645400	768839400	652659700	594382400	432151800	412281900	313919000	543605500	27288450	390971400	423186300	1076814000	240379000	445441200	309038200	34488810	304694600	438280600	392282800	465086700	494831200	164503800	265088800	687442500	707397800	772795100	1023646000	1503317000	630362100	227855400	969239500	1643349000	190889000
84	Q96BY6	Dedicator of cytokinesis protein 10	1	DOCK10	Homo sapiens	250 kDa	59	55	0.999994	101789200	141950800	162605000	111146900	172211100	130068500	140416200	101882300	128169400	163373800	116261100	30602730	27504340	29184660	75083010	1020129	11246830	11024040	124102500	58670170	92846250	70743510	615339	21453500	22608510	71826800	25888250	51277130	21654610	35794540	184722400	141019900	184050300	233607800	273334300	17380140	26023990	49974410	115753700	48752070
85	Q460N5	Protein mono-ADP-ribosyltransferase PARP14	1	PARP14	Homo sapiens	203 kDa	59	59	0.999992	112041100	159702200	112350300	113525600	87914660	138037000	70750190	56545740	52319860	106414400	122292100	21885940	26124990	110650400	47308910	996849	123138500	19324040	86931570	28316010	37871320	48308690	4401705	84407980	24496200	93636690	48062580	30702620	10488690	99944130	151484900	244328300	310593400	170381100	345624700	129217300	20404200	40217530	102249200	52266690
86	Q6KC79	Nipped-B-like protein	1	NIPBL	Homo sapiens	316 kDa	59	59	0.999988	76091340	80848140	97697280	59956180	91392850	89851840	56051610	32306520	60872610	89352860	62549330	21325460	24341760	45352670	53996620	315762	30553780	34777240	46237080	31691350	40322980	33830900	286745	24234700	27254940	56705400	38059530	27942770	11474230	24821870	86862210	103776500	129054800	113301700	183721200	58598970	27784850	44185900	29632050	32579770
87	Q08378	Golgin subfamily A member 3	1	GOLGA3	Homo sapiens	167 kDa	59	59	0.999979	91594870	96499850	136734900	73262300	125840400	113840400	82370100	103706800	117211100	135136500	78657140	26358890	26194520	24836890	66751860	569794	32789710	27050220	102001600	31013200	62958190	43776600	997910	26368180	27490960	42162570	29579590	32459870	9063320	30944090	129057000	110976500	148332700	155630200	161801100	32844840	10545600	50423320	103561100	22593890
88	Q9Y4G6	Talin-2	1	TLN2	Homo sapiens	272 kDa	59	46	0.999936	60133520	132263800	287898200	229018700	226102900	235062000	651268100	518547400	360524100	242388500	228323200	167426200	159155400	65816110	161156500	4079332	102177800	96471140	627417900	49293060	116226400	77078680	17736580	52650980	97354200	104248800	67805510	236211200	35563810	98691850	220164700	147697600	160028700	96137850	128427200	44098030	174261	106166100	132579000	19536800
89	Q14683	Structural maintenance of chromosomes protein 1A	1	SMC1A	Homo sapiens	143 kDa	58	58	0.999994	416251800	451250800	497826200	347316000	474412400	466599600	405385500	311291300	546349600	467362500	326161400	195420400	217974000	226550200	289015000	9637681	238496700	225489600	276879800	235932900	292949100	212271600	7827531	227050300	226988500	312331300	249118100	193742900	122886800	172743200	447949300	572125200	679771800	671334000	780048000	421601100	379873000	237819500	266485400	294897600
90	P35573	Glycogen debranching enzyme	1	AGL	Homo sapiens	175 kDa	57	57	0.999999	78640470	116598800	165923100	138357500	158780500	198707400	146885100	136556700	133766600	154312200	89548400	187268100	242194800	175303500	167531400	11953460	286050600	272919900	145855300	149472200	107835900	71331910	10608590	183612300	240545400	177018000	225675400	149495500	68004720	99982430	164394400	113843900	140023900	180523100	329473400	501586700	101499300	258940200	150734000	62724020
91	Q86UP2	Kinectin	1	KTN1	Homo sapiens	156 kDa	57	57	0.999996	177187500	176069700	181541100	132965000	167583700	178421300	160076900	136093300	144878200	168908200	144190500	38484480	40458510	36298000	84403530	1556905	23598050	22173600	147375300	52146370	90474020	71502700	2820796	36445350	35697090	79994640	44271800	55363270	23112670	47499620	151863300	184850200	191539800	221317900	320241700	46224900	40935860	68334730	140561800	35585950
92	O95425	Supervillin	1	SVIL	Homo sapiens	248 kDa	57	57	0.999947	27354060	21977610	45719290	26799770	31454040	42507560	20639180	28599750	50215150	28368070	21438290	59887430	80220420	57895490	50163730	109573	87924890	92280170	31776340	23049370	21242550	12071940	0	48444990	85952300	45252050	88164920	70785240	30196170	18146000	27243700	18399590	20815830	47724250	42522630	175657300	24347670	90960290	90897090	10151310
93	Q15075	Early endosome antigen 1	1	EEA1	Homo sapiens	162 kDa	56	56	1	149300700	311406100	313821100	116453300	134180500	155963800	129131900	116994600	133409800	123200500	119272100	55327970	66883470	58063620	78480550	2169611	132237600	141652800	128810400	47579370	74978550	69663860	4300531	54146460	67873890	81910780	86298300	81089680	27913090	41734780	140719900	155084700	158961500	183990500	215816400	147795900	32783340	88016740	105473800	32148570
94	P18206	Vinculin	1	VCL	Homo sapiens	124 kDa	56	56	0.999999	3487995000	4930935000	9969195000	7544165000	11637120000	7643230000	23650450000	22639860000	13889690000	12582440000	8985983000	6331603000	6401223000	2566605000	6700894000	132419000	3903563000	3844356000	19515660000	1620415000	3786480000	3128379000	233060600	2254614000	4672107000	3672086000	3558412000	8337407000	1652333000	2468533000	7258335000	5470987000	3776349000	5060474000	13393620000	5216264000	931252800	14914600000	30407230000	644520200
95	P24928	DNA-directed RNA polymerase II subunit RPB1	1	POLR2A	Homo sapiens	217 kDa	56	56	0.999999	147646400	188783800	205589800	132927600	173646100	180543700	125039100	80883300	134780000	199468900	136992500	43298960	50998310	64767630	106348500	2757570	49831180	55751660	92999800	73066610	97302690	76869510	2145793	56294920	58888630	112606400	66906760	63252520	23947470	62282270	188693900	231021400	293032100	280753500	374633400	93444530	74434080	71379470	70902610	85378180
96	P07814	Bifunctional glutamate/proline--tRNA ligase	1	EPRS1	Homo sapiens	171 kDa	56	56	0.999998	379646200	470477400	426387600	342914500	456188600	450741800	368010100	270257600	343304000	412619800	316657900	185980900	194380400	209819100	273878600	14444160	203317200	205711800	342690900	180946500	267510300	211446300	26368240	201412600	196846800	262742300	203361400	174908200	98155960	201816800	477892100	548985800	649527100	663124700	806355500	309554400	151587100	285263300	258365900	147976800
97	Q92673	Sortilin-related receptor	1	SORL1	Homo sapiens	248 kDa	56	56	0.999998	87360420	102291400	78186240	99238300	57016560	104047800	33124020	59627340	56340240	66366510	82997680	103241000	131087200	104301500	118323400	577156	113209200	161761300	48499010	39992170	56098090	25947810	333266	112744500	147774800	90459420	145808900	86930900	34370380	27257760	76389600	105060100	56227710	190286300	220309800	310200100	190255000	137065300	26207100	57434010
98	Q9UQE7	Structural maintenance of chromosomes protein 3	1	SMC3	Homo sapiens	142 kDa	56	56	0.999986	316475100	357840100	374450800	253739700	363178900	357099100	233465800	169918200	310509600	341741000	308539100	176887400	201229600	197007700	260706000	5845284	185820900	187852500	223218900	184903400	224755000	194620400	7419403	184675300	205237500	307257200	212821400	185711500	84187970	144521700	349888800	428919400	488954100	500513900	622928700	269295000	292776100	213357200	155080600	143133900
99	A3KMH1	von Willebrand factor A domain-containing protein 8	1	VWA8	Homo sapiens	215 kDa	56	56	0.999912	17209500	15268450	38967370	25067180	55733300	24294640	30243290	14106640	38641440	27155840	28826260	6730640	4167022	8883734	15161320	0	3451366	5469696	30304780	3329821	15509170	18702500	184666	5190475	4276883	16296410	3048348	7143192	6257331	8958026	48369200	39539020	25935640	73113320	132740100	4249239	8092771	9115684	9157335	5508436
100	P02788	Lactotransferrin	1	LTF	Homo sapiens	78 kDa	55	54	1	5689418000	3482462000	1079959000	4858524000	1932814000	12806700000	45412510	390459200	2340514000	811335900	654202200	47506080000	75625590000	41341880000	35419780000	754025600	63983280000	71338960000	3054744000	14070780000	6483273000	3724474000	784385100	43768620000	67751550000	28204560000	76715130000	33412400000	15978190000	13783290000	1383830000	72099470	16528690	405535100	1972497000	153323000000	39293200000	45699370000	310429100	17833080000
101	P27708	CAD protein	1	CAD	Homo sapiens	243 kDa	55	55	1	164775300	203807100	207579500	166536000	228207400	202206800	179552100	140898600	149499500	196734500	118232700	111007200	112798500	118610800	130258500	27822640	170307400	117085100	170832600	93948410	98942590	99973650	56404310	133736300	111915200	129002100	112989100	88291530	40108480	94056680	201807500	238034700	254285200	328913200	346183700	184341900	60437000	193739000	156410300	95220550
102	Q9H583	HEAT repeat-containing protein 1	1	HEATR1	Homo sapiens	242 kDa	55	55	0.99997	32154140	45729790	55986780	23265540	58586170	41479600	28872480	20884990	30555490	56263720	25335110	3217629	2159662	5812926	17524080	69748.9	284322	6846112	25545470	16988650	22398370	19142650	249201	7856616	3797721	20665600	7660285	8550483	4199500	10952560	51929890	58852690	75594130	75710920	109548400	1654374	8768089	19498440	20832450	19494180
103	Q8NFC6	Biorientation of chromosomes in cell division protein 1-like 1	1	BOD1L1	Homo sapiens	330 kDa	54	54	1	53723350	56787710	77461650	34074700	62982180	75713240	40283290	23072410	40610230	75038920	40279000	16231390	25017330	24151050	37211880	181162	26978740	25680340	32086640	21107630	27395560	20402560	0	20414400	26062070	35870980	22763040	20250270	5532657	16141080	69121090	88199680	101982500	84859960	97321600	42905600	3542806	15127080	17905110	16022260
104	P02751	Fibronectin	1	FN1	Homo sapiens	272 kDa	54	54	1	47062570	72598570	204741500	123368900	267636000	140322400	489199000	351768600	694511700	243333500	160119000	197291700	78896550	12173040	87376630	0	33548630	62467940	217773000	17341560	24244840	57684080	375702	26871020	33288230	24818170	27485170	561652700	17395100	360965400	195947600	81487030	56701730	61575000	205892100	8199023	5491751	3578283000	460998100	38700200
105	Q9H7D0	Dedicator of cytokinesis protein 5	1	DOCK5	Homo sapiens	215 kDa	54	52	0.999998	76422400	73948180	78084830	67837010	66942610	93214270	99910120	92370590	81834820	72277250	58111900	94830030	97975610	82202950	91379910	44351.6	127991900	122870300	92311790	37269940	43654060	36397730	1554528	71595160	112338700	77385990	118340800	87030030	29133790	36162550	70826130	61769130	68540240	103722300	153050400	216560800	85634760	150716100	116899800	42169090
106	P42704	Leucine-rich PPR motif-containing protein, mitochondrial	1	LRPPRC	Homo sapiens	158 kDa	54	54	0.999996	262387700	358602300	366501300	245300800	338875200	324786200	245908100	230769400	294655500	278846300	268242100	87363870	75984150	86431150	172703400	4198278	35658430	36770640	256491400	112214500	191379600	142243100	6613091	85544260	64708060	157890700	69370920	91392450	56728690	88668460	332857100	350486300	350944500	434485000	649112200	59162830	125259200	159283300	182374600	119550400
107	Q13464	Rho-associated protein kinase 1	1	ROCK1	Homo sapiens	158 kDa	54	48	0.999987	205427800	219660500	241138200	170491900	236940100	252745400	270681700	226657200	213507600	228087700	183416800	188749400	233923500	190640100	207811200	6712028	242914900	228689500	262192400	115047700	136878500	107307000	9776263	180011200	232908600	204091500	260401100	180120700	62081690	117391200	228589100	210802300	258533900	285403100	399749200	382250300	99647410	224279700	243770400	82872930
108	O75116	Rho-associated protein kinase 2	1	ROCK2	Homo sapiens	161 kDa	54	48	0.999979	148031100	151344300	261634500	200806300	254332100	207537600	560638600	540481000	298900000	268286200	224230000	144940600	147198700	56325900	175322800	10211330	88849920	86749170	463951300	50529680	100917900	87018560	17434890	50257180	107855100	75164340	81525860	175452600	34109030	63214820	195996300	151590400	124411600	139547500	342566000	78214830	26895750	297080800	716652400	25934730
109	Q13439	Golgin subfamily A member 4	1	GOLGA4	Homo sapiens	261 kDa	54	54	0.999913	27669870	25912160	26750180	18872660	30670240	30273090	23109120	13039880	23800910	24464130	31117780	4658573	6128686	12917850	13802470	273339	8897820	7003997	21404280	4994550	9568052	10236040	314004	4669276	9658359	12280300	7397465	6575645	2263213	6370793	24125450	24373590	46118290	22995070	59552040	19609960	4497373	9615759	22725580	4031360
110	A2RRP1	Neuroblastoma-amplified sequence	1	NBAS	Homo sapiens	269 kDa	53	53	0.999996	32299180	49403150	54587890	40820420	41531870	50384420	60210090	43773960	45193460	51387150	40814020	21135550	27166690	24192080	32178200	1243795	20581680	27909870	52989430	19647090	28168690	15990240	5140137	21925210	19505150	32903890	23179840	28368570	10883290	24438410	40972600	50054520	43978890	67183830	99893120	54436170	8582443	52201430	64275770	20747950
111	Q02880	DNA topoisomerase 2-beta	1	TOP2B	Homo sapiens	183 kDa	53	43	0.999995	281619200	341654000	344245400	233650400	284165500	291411800	204894900	160533400	240175400	332124000	230856600	113877900	143644400	156321400	202660600	5888643	141267600	154075500	209467900	161341700	220486400	155943500	6415499	149853800	152923100	222444800	170797700	137208100	74231670	141955800	307565000	383534200	430630400	461040600	594813300	263250500	274950700	236617200	148617400	148856100
112	Q14669	E3 ubiquitin-protein ligase TRIP12	1	TRIP12	Homo sapiens	220 kDa	53	53	0.999994	100402000	115386200	105598700	73569900	105272500	106132300	79267390	49786880	72794040	105597600	83676800	34996300	43617940	48981710	69602320	29857.1	38622990	40586690	78519420	45551590	64660970	44943320	6821613	42685510	46655860	66243990	48494960	38945510	29147390	36183360	109257000	116759500	166349200	169779400	293082900	97153880	36001580	78928610	50018380	59286380
113	Q8N201	Integrator complex subunit 1	1	INTS1	Homo sapiens	244 kDa	53	53	0.999982	31168080	37405140	39012280	24847670	33313500	40396990	15866420	14680310	21684510	35567160	22425170	8501300	11379060	15178990	19449250	8024.29	14815710	13253280	21201560	12246680	15318940	14068130	0	10220810	11163740	23608390	14887440	8226534	2693520	10041780	41482880	51578600	57185020	62860520	82555520	32649710	7441103	22536290	13881290	14199720
114	Q7Z7A1	Centriolin	1	CNTRL	Homo sapiens	269 kDa	53	53	0.999971	15220030	21635810	28734340	14102990	29454300	25357820	20534890	9862740	20164230	32748910	18015930	8266527	10061900	10935840	20271490	0	15299530	12931190	19723560	9673110	12901520	8324866	0	11705010	11498500	16586080	13849260	7359939	4868713	9754304	27879280	27008530	42222560	36885880	51708050	13249810	5193582	7176271	7205824	7858022
115	Q9ULT8	E3 ubiquitin-protein ligase HECTD1	1	HECTD1	Homo sapiens	289 kDa	53	53	0.999963	31030030	50712920	50506660	44679010	47172910	50484370	30922390	29421200	39908430	42570560	27754150	15959650	12193360	17319980	28596860	521267	12212660	11640150	38829040	20287460	29938800	14364890	3420068	25692470	18802400	18984430	17349950	11801630	7395768	24031440	45788270	49362330	62593580	59677050	119837900	27840800	15278680	35778000	25107540	15450330
116	Q96T58	Msx2-interacting protein	1	SPEN	Homo sapiens	402 kDa	53	53	0.999944	24982970	26178390	25418330	14138100	25507120	22478540	12277360	9025763	15686490	26218580	18230750	3907671	3934350	5857716	12906430	0	3637100	3605677	11411590	7359228	14206350	7616682	0	4718296	5245295	13746290	5156060	6869182	2473666	4860392	22910190	29514610	38456820	32468680	53524110	7072115	7349901	8799800	7675363	9990628
117	Q9Y4D8	Probable E3 ubiquitin-protein ligase HECTD4	1	HECTD4	Homo sapiens	439 kDa	53	53	0.999913	3257870	9391870	16124210	13067210	9674725	9392417	20898410	17694590	14785760	18618720	17619020	7523807	3890846	4425091	7110976	780211	1809171	2579728	17456690	6076110	6660610	7173010	18732750	12977150	1405235	3660163	605260	7786617	309806	21961280	4983003	8723610	9963942	12559800	16246440	3648755	103343	11011640	24283570	5902567
118	Q15643	Thyroid receptor-interacting protein 11	1	TRIP11	Homo sapiens	228 kDa	53	53	0.999813	24683020	22677050	15564010	23706840	22517640	23487260	21380440	15842910	15117980	18779620	34422760	6182775	17294310	6826528	14814050	0	13076900	6276563	17973180	3083695	8168912	5367760	429594	5128896	6092965	41115540	6424677	6352688	1052232	5534686	17424960	20821820	31119520	28325340	38866020	10951920	4303142	12295750	17909650	7406405
119	P07996	Thrombospondin-1	1	THBS1	Homo sapiens	129 kDa	52	52	1	3146360000	4882707000	13432610000	11026400000	13397170000	10048760000	29336490000	19327540000	15133830000	16069460000	7022809000	2377787000	1367647000	1010843000	4720701000	43601320	705928300	1006068000	20601740000	824352400	2528281000	2699960000	110369400	508939300	1644233000	1854279000	1747232000	1052575000	654266800	577378100	8501225000	8428416000	3663267000	4872028000	9491253000	1247314000	293357800	2681608000	25621730000	108503200
120	Q9Y6D6	Brefeldin A-inhibited guanine nucleotide-exchange protein 1	1	ARFGEF1	Homo sapiens	209 kDa	52	34	1	33128680	51908170	60004580	47596720	44415680	57383390	66158370	54908940	46884480	52647920	43194550	29047680	29588940	36425190	41198470	703851	32477160	32914080	61157790	18112200	28038290	28760090	1057431	22072360	29821420	49011080	34276050	36062430	16148680	25056480	49256160	48506620	49777650	72493830	126809100	71326820	13358250	56384430	76462850	13513890
121	P11717	Cation-independent mannose-6-phosphate receptor	1	IGF2R	Homo sapiens	274 kDa	52	52	0.999999	220317500	187609300	109366000	130709500	97795370	176136600	112234900	88754370	92466180	100967300	153723400	137718800	216006100	120115300	143637400	2841109	202374200	236156300	107174000	72673530	76563330	56556980	5007552	181774900	136360700	121857900	193696900	101363400	62963510	73468600	184200700	217175600	247703600	286116500	414224800	405991300	182627500	228941200	71611430	86261740
122	Q99973	Telomerase protein component 1	1	TEP1	Homo sapiens	290 kDa	52	52	0.999909	23789360	21260490	26746420	23694040	18956770	16736280	16155450	6601499	12378450	22028410	15768800	5990663	6266757	8597930	8947734	0	5758081	6209041	12575890	5641366	5917355	8239796	0	5945149	5460737	4830201	5485640	1979846	2703517	686472	27121210	28830220	24939800	39248960	67636870	5075208	4279753	6579169	16362010	6568018
123	Q96Q15	Serine/threonine-protein kinase SMG1	1	SMG1	Homo sapiens	410 kDa	52	52	0.999867	14017750	19885660	20397370	13112490	15687590	68517140	12402540	7572796	10918540	16650890	13770550	5495647	5117977	6612474	10512170	72315	6443787	4277479	12994950	4545352	8022042	5768078	165076	7400414	6425460	10414750	5286867	4450149	706466	3203462	17538980	19702760	29892750	28670210	35375120	12536220	1873660	9478745	8871851	4611085
124	Q5VYK3	Proteasome adapter and scaffold protein ECM29	1	ECPAS	Homo sapiens	204 kDa	51	51	0.999998	86199910	102107400	101061400	97937210	87911660	103197000	101349200	86009230	83280200	100226700	80730610	58857150	58656390	59950910	68695890	12715010	69560380	53178450	95860220	44150400	64234920	58696590	26278380	61830540	50006620	57553310	56757850	50671290	29670140	46946650	107311800	129645900	110687100	185632000	233425800	135295900	29912120	139045200	121063900	50460380
125	P13796	Plastin-2	1	LCP1	Homo sapiens	70 kDa	51	42	0.999997	8411646000	10381460000	9108841000	7954883000	8129052000	10689620000	7023827000	4381045000	6771660000	8391573000	6480084000	7202399000	8976654000	7217123000	7744685000	433897600	9139014000	10233450000	7424439000	5149616000	6444763000	4802876000	322654400	7898262000	8359920000	7825288000	9522128000	5484532000	2769576000	4750953000	10254980000	11056440000	10603230000	13764080000	25373080000	18223450000	6223244000	12038440000	3935391000	3600621000
126	Q8WYP5	Protein ELYS	1	AHCTF1	Homo sapiens	253 kDa	51	51	0.99999	54428160	64865190	57117370	36533210	57052380	61262770	31405520	21906610	41919080	55638650	42393690	16206590	21502050	26575000	32099860	153328	22394430	22546510	32962390	19459030	29936240	22769810	130690	18990730	26267220	38363830	28215650	18296730	8805898	18987080	49107770	68499240	95773110	86525150	116270600	42619530	18825500	26629180	16315350	21112570
127	Q8IY21	Probable ATP-dependent RNA helicase DDX60	1	DDX60	Homo sapiens	198 kDa	51	46	0.999989	45718090	73639970	88646460	60854170	95890640	120547400	51233800	34617540	52044960	92442220	70584150	9800853	9412352	26974210	25146550	0	30235880	3868028	54873330	28417580	37270100	56842480	691626	18207910	6584777	88111790	14645420	16261790	5817242	73045840	157056700	192609400	312971200	162327100	152043800	20202720	10063370	24391290	72841930	26506400
128	Q12830	Nucleosome-remodeling factor subunit BPTF	1	BPTF	Homo sapiens	338 kDa	51	51	0.999938	22784240	24344380	25090010	14360210	28428780	23761610	13194830	7558450	19846640	21923460	22643390	3663576	4069544	5615405	11265360	0	2624182	2546526	10647380	7572671	13724680	7325989	0	4056152	2701437	14037410	4543920	4610219	1308367	4855884	25000860	31568760	50782630	32081750	61371500	8780488	11060590	8129454	6939941	6724501
129	Q86UQ4	ATP-binding cassette sub-family A member 13	1	ABCA13	Homo sapiens	576 kDa	51	50	0.999737	0	0	5148649	37499.6	2829348	89119	137628	0	13489.4	0	0	9189858	16315570	9778678	8045771	0	12007810	12899580	1470803	0	205133	51383.5	0	10083400	10797930	9967586	12976510	9338832	2177962	211310	0	41926.2	39061100	0	15095460	46161350	13920940	16018550	87002.6	7192608
130	Q13201	Multimerin-1	1	MMRN1	Homo sapiens	138 kDa	50	50	0.999999	661399900	607497600	1532333000	1134182000	1456294000	1572306000	3262724000	2544791000	2419524000	1334096000	1747842000	355038800	187438000	98127720	793637100	3155154	101480600	115048400	2202890000	98600330	346956200	349356800	11375230	56493060	205701400	243750600	233547300	282384600	111580000	125944600	1042642000	1017052000	678122800	539750400	1400866000	95308930	17339860	1926640000	4103977000	8847523
131	Q14690	Protein RRP5 homolog	1	PDCD11	Homo sapiens	209 kDa	50	50	0.999988	43981880	66460000	94405960	39808130	86286360	75357040	55037150	28582360	53585970	93027780	41422170	2735027	3826896	6354125	34034170	0	105443	539897	52295680	27177400	44736440	37992850	180023	7033234	2909137	33082480	6541763	13383120	6996020	18925910	89509570	90609920	120417700	116136100	141081600	6933544	10934910	13498910	42190310	32731220
132	O95071	E3 ubiquitin-protein ligase UBR5	1	UBR5	Homo sapiens	309 kDa	50	50	0.999818	174822600	177800600	185672400	182131700	203590200	194216100	14734650	9065191	191937700	148149500	207205600	186752700	243107600	186042200	175166900	28452260	203051700	200846900	153677500	7679274	142865100	114260400	27914380	171351400	175199600	172398400	178959300	167604300	115025400	128412200	183707100	192272200	185662200	227703900	330247700	249867000	206619500	11384930	8411951	114150500
133	P53621	Coatomer subunit alpha	1	COPA	Homo sapiens	138 kDa	49	49	1	524651100	631709000	646944900	547798400	623244800	632632200	709903200	599900200	518709100	661150200	462332200	327785500	333944300	330191200	436299600	16354310	365730300	374544600	643507600	247133700	395627300	316474400	25079490	324789100	333044300	368374000	379370400	334247300	152779400	295480300	731859300	701479500	794287400	1014287000	1302803000	680340700	418945100	685442300	814164700	250954100
134	Q92621	Nuclear pore complex protein Nup205	1	NUP205	Homo sapiens	228 kDa	49	49	0.999998	108843000	158935700	145769500	105731200	142025900	143928200	95126400	66945920	114468600	142237200	124453700	55458060	66591980	77330190	91004240	4350019	63879390	66412580	98172120	63744240	83800460	66915420	12259880	61617740	68918600	109413100	80579090	59603780	28957050	59269000	131544300	167962000	210127600	186900400	339351000	133137700	60734080	91418440	64356410	75568900
135	Q9Y5S2	Serine/threonine-protein kinase MRCK beta	1	CDC42BPB	Homo sapiens	194 kDa	49	45	0.999997	8377718	16670210	42257430	26334180	44745780	27277790	111313300	120633200	61964900	41592930	30455380	13862510	11123080	1227620	20903090	0	2844574	2684206	77270950	1685538	7650661	7605042	0	499964	5435297	4787182	2461777	24941150	677193	2749473	24575400	20350730	10496210	16520610	48812430	3787898	542092	58934490	149946300	0
136	Q8TCU6	Phosphatidylinositol 3,4,5-trisphosphate-dependent Rac exchanger 1 protein	1	PREX1	Homo sapiens	186 kDa	49	49	0.999997	135553200	171755200	94019610	111321100	76274780	135010100	71805270	57361590	77933830	91385330	97724640	138356600	180068500	163396800	133716600	2342108	192964200	189793400	105182900	71244330	77097050	62326400	2198234	138925000	184201900	129181500	193198600	104142200	50072550	84376750	125151700	125440100	146523100	207934900	267654300	296232000	101992800	167235900	46944750	68999090
137	Q7KZ85	Transcription elongation factor SPT6	1	SUPT6H	Homo sapiens	199 kDa	49	49	0.999992	80635460	79869670	81674230	57891740	80809440	74878600	51885950	36562470	56625210	88764020	58156320	24898630	26173620	28781540	49223340	148129	25147320	28744880	40966480	33410710	49028140	36012620	605007	32395500	23243250	43462810	30043250	22900710	16766890	33348810	84907120	107742900	135361000	142682100	193129900	51846310	57057510	52163150	31136470	37751550
138	Q8TDJ6	DmX-like protein 2	1	DMXL2	Homo sapiens	340 kDa	49	49	0.999983	17191090	23723370	11363230	21120380	4022332	17255160	4145101	9426262	7945814	5223462	17349860	7681399	5181433	11071290	7003836	8099.32	13277290	6964635	9692704	3297749	7259721	6956824	0	10183620	7595712	6919307	11167000	5731784	2562632	3303529	10590950	21071210	8146565	33827300	35414720	23638610	15163070	19944790	4914013	2288028
139	O75376	Nuclear receptor corepressor 1	1	NCOR1	Homo sapiens	270 kDa	49	48	0.999977	48384280	62037260	64478560	36838450	54057900	62714240	32126270	25337810	41885770	51359450	34538340	12541500	16018520	17409030	28818890	323198	11474720	12081050	34902590	21887710	33707800	17605330	45069.7	14384720	13659100	31432940	19260390	19235600	10388090	15488750	55796420	70847440	81432910	96500800	113927700	26493080	3951558	20384670	19581770	17146320
140	Q03164	Histone-lysine N-methyltransferase 2A	1	KMT2A	Homo sapiens	432 kDa	49	48	0.999974	13835900	25149610	33103150	16060500	34852190	28277210	18655190	10021580	17579140	40085320	17218250	3250249	1531571	1584214	7620463	0	100142	2372514	14474710	5391552	13516600	10819580	0	2346994	2243566	11619770	3761279	4642800	2191989	5139804	33898130	33721610	43970250	48677720	57449140	570372	5615719	3108725	3172220	10923720
141	Q9BZ29	Dedicator of cytokinesis protein 9	1	DOCK9	Homo sapiens	236 kDa	49	45	0.999921	6212178	56943050	16867800	29562640	48741310	18254230	10979680	23506200	41669860	56996650	12396970	19804890	23101410	19233240	27186000	2234504	18137360	24610850	7478699	4960845	28572510	18366050	1999922	22350320	26509550	28215920	23990810	21582800	8278871	16018430	58624390	16828320	67904370	31481810	39498840	39654440	698717	35043590	20161930	2246386
142	Q9Y520	Protein PRRC2C	1	PRRC2C	Homo sapiens	317 kDa	48	47	1	134772300	135946000	120819300	84307300	125536500	124469300	94092410	77416160	100554700	127342600	85360370	34649360	38011210	39568640	63062800	490849	36881750	34260210	87196550	42309480	59539680	50175800	980784	37678960	42257620	73867190	36540470	35946880	15338520	38731740	131205600	149232800	209892400	169926400	207874200	41926580	5177975	34103000	55254690	22490510
143	Q14152	Eukaryotic translation initiation factor 3 subunit A	1	EIF3A	Homo sapiens	167 kDa	48	48	0.999998	565343800	599035400	577445300	450925900	579454800	587119300	448227800	343990700	494290300	571382000	424419400	198544200	191740100	237406200	312357400	19678440	179624600	196256400	425340300	246350200	346608200	269657100	62403360	264792100	183128300	334736500	219863700	184777200	110218700	260356500	591149100	724076000	777428200	884038600	1276091000	343144200	272976200	378446000	358606300	188250200
144	Q14289	Protein-tyrosine kinase 2-beta	1	PTK2B	Homo sapiens	116 kDa	48	48	0.999998	205194300	280757200	298745800	188282000	252989200	279519500	212244100	180880600	222252000	247682400	183094500	176727000	220338800	185068700	219052200	5803417	250895700	254749100	231637100	124742400	155897000	118054200	4100041	177815100	208005700	221656900	255526200	159092800	76846810	116662600	265279800	297081500	322700400	371990500	567118200	425433700	118605100	246001500	181157600	105261000
145	P46100	Transcriptional regulator ATRX	1	ATRX	Homo sapiens	283 kDa	48	48	0.999996	28784200	45811850	47519800	24942080	41520750	37529950	22496860	16638850	28069370	44039820	31386180	5405333	5887712	11166670	16899110	0	4901205	5640592	22625020	15508790	20609700	11801540	119081	7606871	9237404	21476950	9712295	9294019	4197352	13196210	40854410	49278500	56291710	55570820	79434500	9474084	10702190	9728485	11585530	13299650
146	A6NC98	Coiled-coil domain-containing protein 88B	1	CCDC88B	Homo sapiens	165 kDa	48	48	0.999989	133024900	144408500	98556710	86831120	98287310	194966900	71495480	70468080	105839900	100510800	112115000	201846500	269457600	173091800	176998900	6260341	234689600	283046400	73054500	99950380	85568780	79256950	4295519	209904800	287063700	174796500	261244700	166855500	67673270	115297000	156292500	113699500	180822600	170214700	266481300	393631600	68286950	197590000	57021380	74934770
147	Q92538	Golgi-specific brefeldin A-resistance guanine nucleotide exchange factor 1	1	GBF1	Homo sapiens	206 kDa	48	48	0.999984	41674480	49555760	59738420	46113070	55322620	59634150	60296420	50417070	48093880	61636480	52676250	28148280	23550320	27642900	36685390	1234243	28777400	31242190	60688760	20335690	35883750	33651340	4406575	34339410	23105340	32680160	27299180	32522660	9959994	31780730	58468250	62402060	74948510	90498260	138798700	63093410	6489917	70008610	86617070	22859440
148	Q7Z333	Probable helicase senataxin	1	SETX	Homo sapiens	303 kDa	48	48	0.999923	18226630	24512500	23078720	15370700	19435010	28158480	13015030	8831363	20713710	21133400	15682370	3895967	4068127	5791508	11491780	28423.1	2742542	4212490	13853110	6121759	9777121	7060299	0	3016022	5678602	11280350	6743444	5035295	1713384	6521038	28506480	40257250	39911020	37074040	62898150	12463260	4635689	7514800	8372808	10557280
149	P11215	Integrin alpha-M	1	ITGAM	Homo sapiens	127 kDa	47	44	1	498965500	596461400	342432900	650307800	205422900	695517500	178677700	255817600	282648200	205478400	417767300	1875306000	2419572000	1696747000	1287649000	34211500	2898635000	2806986000	364896800	585368500	448819700	411116600	22188060	1914927000	2101004000	1168434000	2550839000	1218726000	538305200	602886100	324829000	552649500	244666600	851026500	1079196000	5737974000	2486677000	2329424000	286453500	735511600
150	Q92835	Phosphatidylinositol 3,4,5-trisphosphate 5-phosphatase 1	1	INPP5D	Homo sapiens	133 kDa	47	46	0.999999	291191100	455738000	436848000	267864200	348163600	391217000	345688400	233006300	289237200	398815400	275948100	229364400	262355400	241754800	335195500	23158190	305362400	314750100	299721500	181841200	248835900	169434600	23991150	236945300	288115800	322594200	292255100	243916100	92338750	208544000	413540500	384434800	480187400	512648600	872704900	453857500	114305600	278928400	236660900	164783300
151	P55072	Transitional endoplasmic reticulum ATPase	1	VCP	Homo sapiens	89 kDa	47	46	0.999997	1189585000	1533313000	1619799000	1319429000	1529909000	1525652000	1832824000	1497837000	1503202000	1671731000	1184965000	809275400	859373900	829837400	1115354000	336937100	781560200	837724900	1581152000	768994800	1016023000	894114500	478878500	948419000	770939200	959852400	871613300	1008745000	642441600	853830500	1623891000	1495842000	1489980000	2114821000	3213343000	1394761000	762427100	1776968000	2212634000	1213073000
152	Q5VZ89	DENN domain-containing protein 4C	1	DENND4C	Homo sapiens	213 kDa	47	46	0.999988	20731280	46659190	49979230	34124120	55932650	51745820	55343280	42586830	34256040	57007980	38826860	9192240	13915610	9765813	24419180	72563.9	6058237	6512674	47269090	14386640	28419890	20381760	191628	5883415	8695696	19464430	10563400	15134180	2460928	11685560	55367710	44872370	57491100	69735340	129643900	11956410	4395659	31474070	59601880	10275130
153	Q9BV73	Centrosome-associated protein CEP250	1	CEP250	Homo sapiens	281 kDa	47	47	0.999983	21393490	27133630	33818870	18034870	30026110	26407730	27342830	16022230	22830990	29701300	22125860	4301702	4840389	7353663	15718590	240538	1816336	3347923	15328370	9265795	17846700	11661140	0	5180017	5038851	15185990	7036154	7344021	2665015	8019409	27597320	26764250	50524630	40291560	63458490	6644883	2616727	8988559	16798140	6104294
154	P30622	CAP-Gly domain-containing linker protein 1	1	CLIP1	Homo sapiens	162 kDa	47	45	0.999976	91388040	73854700	76325460	57096430	69796930	86272440	82483680	114057800	41738590	54052550	60312580	53633300	74209430	48672160	61396640	503487	57387930	56022020	114260100	34175600	35007900	34846420	490463	44051720	71115850	49746010	71718920	43274960	19507030	28619570	78551240	101219300	105830400	114855800	199229900	98686650	23044280	40747520	110514900	17495160
155	Q9Y6D5	Brefeldin A-inhibited guanine nucleotide-exchange protein 2	1	ARFGEF2	Homo sapiens	202 kDa	47	29	0.999972	23982150	27765640	35460870	24879220	35086060	33053610	37637990	28957180	29491350	33193960	23256570	11148400	9795442	8983793	18440810	0	8641730	10738980	32519200	10021930	15577650	15113370	506804	9438617	8070801	15947650	9422857	13326610	4962670	11550710	31720140	32027480	37040510	40547360	61618280	19185250	3548685	22612750	36534620	9367463
156	Q13085	Acetyl-CoA carboxylase 1	1	ACACA	Homo sapiens	266 kDa	47	47	0.999942	9912439	13056090	11222430	13321680	6911388	12384540	13856760	18312180	10620290	11570170	8739121	9482035	7965616	5246563	6606117	65134.8	6633147	3732658	13739610	4467406	4007300	3195337	757099	7567767	5069149	5530149	7195570	7058074	1296511	5967037	6761140	9375798	10804450	12324960	31155180	22685590	5236589	19888110	20314120	1838885
157	P02768	Albumin	1	ALB	Homo sapiens	69 kDa	46	46	1	5214351000	2543550000	2980518000	2103921000	2456226000	3463343000	6560882000	3115368000	7176366000	2434960000	1454619000	2381168000	1764351000	1139514000	3418972000	96898420	684400000	1638304000	4664797000	576479900	1618910000	1072394000	115747300	1543308000	834801400	1560004000	1093384000	1589507000	1344914000	2267194000	6670651000	2485372000	1055686000	1116717000	2281784000	1526218000	2424231000	6730167000	3586968000	5942493000
158	P08575	Receptor-type tyrosine-protein phosphatase C	1	PTPRC	Homo sapiens	147 kDa	46	46	1	2014569000	2443685000	2882765000	1893451000	2679512000	2707988000	1640331000	1269545000	1883275000	2653386000	2052344000	1262379000	1650875000	1590059000	1830889000	112393500	1538399000	1760550000	1709106000	1307170000	1784879000	1376030000	89504170	1477511000	1674704000	1881882000	1827005000	1380816000	773701900	1089544000	2480215000	2872850000	3057429000	3573995000	6359793000	3278452000	2323523000	2101608000	1249516000	1203759000
159	P16885	1-phosphatidylinositol 4,5-bisphosphate phosphodiesterase gamma-2	1	PLCG2	Homo sapiens	148 kDa	46	46	0.999998	403953900	393937700	404830400	308036100	363258600	406598800	326810900	395433600	447128700	327880500	253894100	410183300	462325100	384784400	359219400	5584177	533105700	522323300	346078800	197124100	285768100	110974000	6262252	369474100	531496100	433131300	478018100	380050800	153944000	271960300	311985900	382236100	350949900	461151000	682777300	846540200	294453100	513254600	395260800	272296100
160	P05164	Myeloperoxidase	1	MPO	Homo sapiens	84 kDa	46	41	0.999997	10932710000	7895210000	3733818000	6850089000	2924638000	10207890000	1620023000	4199159000	6153465000	2269157000	5393938000	32917040000	42151130000	39044800000	19238960000	775746700	61695660000	53600740000	6146591000	12269240000	6764229000	6077217000	670710700	35724340000	35895060000	25590470000	58162960000	24026030000	12980570000	12421180000	4777778000	7320537000	2869893000	12488790000	12579810000	75799500000	38913500000	37426260000	2291515000	10841260000
161	Q9NQT8	Kinesin-like protein KIF13B	1	KIF13B	Homo sapiens	203 kDa	46	41	0.999997	42524270	53182590	53574560	54210110	46168350	52752130	58744100	70646800	50760000	41651150	56569780	25602830	26070370	18862680	34151900	771667	23040590	20567470	65633680	16153470	28864360	27898630	449794	19256500	21822400	23538150	25221040	26241390	11917490	14626730	51117660	51791410	46497890	79432140	118130200	43221110	29009530	71576220	75101070	13411160
162	P04264	Keratin, type II cytoskeletal 1	1	KRT1	Homo sapiens	66 kDa	46	39	0.999994	3490761000	260738100	1418990000	320958400	311402000	2602559000	297829400	329594200	871546300	180724900	3690217000	3316977000	1424394000	376256700	336021600	110201300	1192968000	956170900	561683500	949102300	1105515000	410063500	163616200	267711900	5702651000	3424848000	2370005000	1386361000	819493700	1057503000	365006600	472305400	1778932000	261787400	1306169000	175312800	2968885000	230760300	134823200	207892000
163	P35908	Keratin, type II cytoskeletal 2 epidermal	1	KRT2	Homo sapiens	65 kDa	46	31	0.999988	296408400	34395820	101890500	31562910	39063800	193367600	24860060	89769600	175939800	13424060	1517796000	294001400	279855400	83336640	29033650	12600490	243143300	211896200	82851090	47426710	125161600	47266550	22511950	54218980	772033600	524706400	593668900	156470100	65153770	193327200	45668120	119376400	356380700	28169150	802487000	15639900	627479900	20405070	42999030	46834520
164	Q9Y3R5	Protein dopey-2	1	DOP1B	Homo sapiens	258 kDa	46	45	0.999987	19552170	29141340	22091900	17427540	12931520	18458130	7853417	13071660	11814070	14343320	14436930	35033590	28408690	27727310	18511380	0	42786910	42549770	15782660	6755315	10700130	7182333	0	7075788	44424650	22799710	50148370	17219600	7295639	9300858	16158280	23083780	12599940	25908950	30632050	93253990	18067180	47174000	10628630	8594362
165	Q70CQ2	Ubiquitin carboxyl-terminal hydrolase 34	1	USP34	Homo sapiens	404 kDa	46	46	0.999982	6900333	11860370	10442490	6616381	9254124	10613690	6854874	3333871	5794472	10093630	6459619	1185796	1415154	1850870	4090720	0	1492607	1420551	6154580	2363409	2670349	1737882	0	5689368	1753851	7892471	1129228	1598445	106894	924208	9711954	11072560	14761150	16087890	31849760	4701686	1085564	3996570	2735051	1605995
166	Q9Y485	DmX-like protein 1	1	DMXL1	Homo sapiens	338 kDa	46	46	0.999965	15187440	17420430	18077650	20941340	14778230	17751020	18436500	18905010	18241690	19100570	15087420	9886581	9909490	7680919	14581960	0	9070199	9327427	18380070	7414281	9105851	5366740	0	9587475	7306549	8740292	7298748	12853040	2721984	6424804	16973600	23659900	17250650	29453330	34583530	20916540	5305609	23795480	18063630	8143184
167	Q8IWV7	E3 ubiquitin-protein ligase UBR1	1	UBR1	Homo sapiens	200 kDa	46	46	0.999964	37865420	59455800	69331860	44327790	73601170	56792760	74126450	56360040	54192440	62827270	44141580	23813750	20492140	23653280	37904060	5387540	22841250	19181040	61247970	25554470	31596330	29552290	9309277	30411770	19974810	31458910	25021760	32803570	7997348	36033460	66394140	60665700	78095040	75705260	107022100	36334720	4859863	39990540	72373580	24269020
168	Q9HCM2	Plexin-A4	1	PLXNA4	Homo sapiens	212 kDa	46	39	0.99996	8386360	3270758	11147450	9146985	10093910	5302173	34746890	34262240	18653710	10767930	8580653	5543517	1673097	32300.8	7428002	0	0	126640	27980260	34049.8	1645784	1004684	0	60497.5	830658	721395	534086	7486125	111805	495534	6886165	1778459	786216	3299915	9582707	206714	0	22683150	72156890	5130811
169	Q8IZQ1	WD repeat and FYVE domain-containing protein 3	1	WDFY3	Homo sapiens	395 kDa	46	46	0.999948	6239288	2804032	586553	3136788	473410	3806680	0	845073	108206	94360.9	1850212	11308660	18674370	10115480	2496312	0	24883240	27094360	746616	2427592	403828	1533983	0	15279600	13288590	6876569	19007620	5759257	1921211	1288749	4327572	2823632	261197	6525285	5682619	42306780	6098968	16342390	2063687	0
170	P0C0L5	Complement C4-B	1	C4B	Homo sapiens	193 kDa	46	3	0.999937	9353455	2542012	1449287	1594582	1272399	1234991	4985997	5286740	14052750	5326294	846596	708419	340348	376930	573475	0	0	749623	4057845	965218	627855	2645154	0	671215	369075	537635	951635	2409617	1044943	3512198	5009257	3518732	2178082	1946264	2318511	369432	420748	12572970	8551750	6997979
171	Q93009	Ubiquitin carboxyl-terminal hydrolase 7	1	USP7	Homo sapiens	128 kDa	45	45	0.999999	200585000	256111000	292406000	210971800	264906100	272372700	197568700	164016900	216281400	272881500	191648700	77805580	97806540	118237700	172161900	25517290	92864300	97447450	195583500	139391300	180394700	129105500	39062000	133698700	100110700	177356500	114850300	113465300	58667400	129713100	276932100	338901200	369943400	401752100	600567200	171990400	98896320	166095100	171534400	128369900
172	Q5K651	Sterile alpha motif domain-containing protein 9	1	SAMD9	Homo sapiens	184 kDa	45	42	0.999999	65005930	88588280	92239050	62244260	94062360	97445420	74438820	50901360	63628730	92933550	55823870	35691410	39680180	50765510	44716160	107786	32444770	32565970	73496430	42800960	47638130	39036700	1746242	39399560	32161100	73791480	37633980	35531800	17627980	76576440	119716900	133458800	202220500	128289000	186804000	80800570	18602300	58516670	79026160	41744450
173	O75533	Splicing factor 3B subunit 1	1	SF3B1	Homo sapiens	146 kDa	45	45	0.999999	365518300	475318600	487075500	310296900	454075800	448494600	288741600	224005100	364875100	457174400	297556100	133736000	138609600	156863300	250725500	10178060	137472900	147064900	285880400	175133800	242862600	196257700	6286929	143608400	140766600	243742600	156095300	151146300	76510810	126769300	467377900	553823000	632876700	657402000	894206800	257396500	111481300	245636100	190244900	185520400
174	P51531	Probable global transcription activator SNF2L2	1	SMARCA2	Homo sapiens	181 kDa	45	26	0.999997	55806350	63764330	70776530	40227470	62365890	68045580	46377460	34572870	53475890	55896800	52480550	16443590	19295820	23430930	38375450	453219	20427290	19629410	38916060	23103790	35594200	27110820	782319	18972370	20575650	33300370	21856540	22043850	7274275	17903020	60187880	71637940	84188070	94064320	134773200	28001530	25894270	23691490	24680770	21876060
175	O15027	Protein transport protein Sec16A	1	SEC16A	Homo sapiens	252 kDa	45	45	0.999996	96158230	91606130	94954320	70782440	82862920	93171910	88103280	67365760	69175300	94312000	76321940	42172980	54929750	47111840	63965440	172302	54388610	51416670	77015490	35469280	47199850	38540510	1784693	38467370	54223800	60103690	48564710	42706330	16925740	33167870	84582670	100907300	116473500	117933700	159637400	82477970	23085760	52520320	67081670	26545720
176	Q14573	Inositol 1,4,5-trisphosphate receptor type 3	1	ITPR3	Homo sapiens	304 kDa	45	40	0.999994	5799385	19240780	22058670	14277870	25163640	11581440	16132310	12595690	17088580	27983550	9422464	4783798	3120345	3469630	8218328	0	2064750	2756144	16201870	8125991	12236960	5717171	866657	2646087	2366557	9649529	2651202	6550359	3187963	4648646	17805730	11612220	26239950	24110720	59184990	11901030	1737790	20305660	24437260	7602312
177	Q96F07	Cytoplasmic FMR1-interacting protein 2	1	CYFIP2	Homo sapiens	148 kDa	45	30	0.999988	111491400	178930600	203388200	134378900	196755200	165414100	136282300	75090020	143734900	205820200	106799700	125913100	147053300	147618800	145445600	1867320	164294500	198343300	134634400	100949800	117857600	67028150	2400984	138398200	170420800	176133100	197092500	126402100	55844040	100584900	172849500	152049500	264074900	221281400	351098700	386316800	81968090	161219500	97161560	115382900
178	O95248	Myotubularin-related protein 5	1	SBF1	Homo sapiens	208 kDa	45	43	0.999987	33355950	63435570	72396630	35219440	75891680	73308330	54424150	32881280	56174520	84175590	45299970	18120660	20823940	20290600	41236070	431911	12373720	17445250	48536940	28688190	39857240	29048470	841640	16042420	19549910	44063090	21139430	23525230	9812018	25302640	73639080	76225470	93967700	95298780	139198000	39368170	7258590	34967800	34287380	25392730
179	Q3V6T2	Girdin	1	CCDC88A	Homo sapiens	216 kDa	45	45	0.999962	40094830	39827230	27771490	39180460	16021840	38137290	20337730	33783980	26965470	16105940	35218550	10202240	7527269	10174830	16050490	74069	9115074	7604391	32421970	5615195	15319870	15957780	221808	8294311	8125402	9376065	6612365	9602624	4985537	3475601	21249430	46080180	19263290	52868790	59117900	15730520	9640454	15191210	22220120	2505378
180	P0C0L4	Complement C4-A	1	C4A	Homo sapiens	193 kDa	45	2	0.999903	478335	462724	1425050	794523	2178776	907019	229673	105476	14472340	3524730	0	118429	0	0	0	0	0	109339	693805	0	215098	0	0	1215655	0	456803	0	147403	0	214263	584094	260475	189080	321332	285981	0	510447	1130989	914242	1479719
181	P22105	Tenascin-X	1	TNXB	Homo sapiens	458 kDa	45	45	0.999812	277970	118853	32160640	0	38173820	50662730	52984370	46088730	4760545	30328550	303237	0	0	0	86505.5	0	0	0	3998558	0	37266.2	0	0	0	0	0	0	0	0	0	49177.8	51832880	698046	1144074	232449	244940	0	612478	45960270	81376.2
182	O60610	Protein diaphanous homolog 1	1	DIAPH1	Homo sapiens	141 kDa	44	44	1	411311700	541944000	665232200	475012900	609785700	591643900	929430400	604184900	452761500	567567900	526332400	365264800	369334600	290695300	427527700	41395200	340109700	306668800	790362300	270360300	359213900	308356300	68632640	260931100	320051900	350194000	316779600	323324600	150328700	239660100	597001200	601327300	658799500	828024400	1382655000	530353600	114642100	654127500	820167000	257412300
183	Q92900	Regulator of nonsense transcripts 1	1	UPF1	Homo sapiens	124 kDa	44	44	0.999998	200137600	217757700	224426000	159760100	228034600	224902100	191171300	155738900	169948000	228049100	159235400	83419300	85941070	90626430	134894800	3096438	80904170	79940910	185146800	85663820	121245800	97693950	8689025	85481450	88322850	134731100	95189190	95389120	41533280	82658380	212629900	239154400	339580600	321802400	391033200	126735000	109360700	146763600	138596500	75314610
184	P09874	Poly [ADP-ribose] polymerase 1	1	PARP1	Homo sapiens	113 kDa	44	44	0.999997	712489400	740038200	1403992000	706859000	1204497000	1066397000	607651000	547597500	1029338000	1214707000	649087900	165316500	139799600	212084300	535583900	16507490	23807240	71829250	525685500	423302500	673970600	323483000	21175480	202193400	73826410	564570900	179596600	334051400	177388400	352771100	942468900	1230275000	1409837000	1389219000	1909212000	99182740	327815700	295769900	498019700	513707900
185	O95466	Formin-like protein 1	1	FMNL1	Homo sapiens	122 kDa	44	44	0.999997	589754000	695402900	716315700	550003000	635525500	848065900	489156000	384793700	567567900	683503300	524043100	517331500	668361200	628831700	678475800	21324670	818932400	708780200	541348100	397826100	425348700	415880900	23192460	575536300	735103100	690524400	816033300	443079400	294781700	379854700	709667900	797079500	904263500	1019796000	1416609000	1200133000	207341200	550493500	299313800	234339400
186	P29144	Tripeptidyl-peptidase 2	1	TPP2	Homo sapiens	138 kDa	44	44	0.999996	223525000	303512600	380800100	296783500	380190200	355002900	422578100	366983700	293375200	363258600	242802900	179322000	183403900	159960200	248666100	74569870	136056800	153804400	382036300	166353900	208944600	200408100	107445200	162814800	139733300	196247300	149479100	198546000	125656000	142183800	288547000	302866200	347232100	424137100	462964200	194594800	88482320	297333400	586913000	178210600
187	P11216	Glycogen phosphorylase, brain form	1	PYGB	Homo sapiens	97 kDa	44	34	0.999996	242665400	306547600	547541000	393651400	599997700	482902900	723561000	731671200	530858100	609456400	301131300	172839200	186212200	136445800	322499300	10894940	149412800	141212400	661482700	145388800	231628900	220739300	9698783	105439100	132713000	244554300	149619400	276628200	72479740	134338800	552826700	426009500	600295600	503360900	809367800	191588600	116054000	658876100	1265490000	99740230
188	Q9NTI5	Sister chromatid cohesion protein PDS5 homolog B	1	PDS5B	Homo sapiens	165 kDa	44	41	0.999995	105240600	146675600	149589800	104360800	137382000	133862100	83490590	63377170	104087100	205715400	143267600	60628350	68099770	72120370	94452620	1954968	77371210	76260380	90908670	65656530	85439230	89993320	1806367	64375920	68032580	93011850	83213840	64080790	35405390	57411810	129910000	147643800	287355700	234922200	443711300	215243800	47391680	138932000	58183530	67324130
189	O14497	AT-rich interactive domain-containing protein 1A	1	ARID1A	Homo sapiens	242 kDa	44	43	0.999993	106027400	131994200	130617700	80837040	101010100	130954600	82019130	60871940	94710470	123733800	96131310	32706180	32153120	43181360	70643080	1557480	30947490	27602780	87576400	46743900	74180100	56806100	583098	40581080	32062450	63130620	37871990	52612550	21128920	37090240	126882100	154774400	169712700	196411600	260097600	55920250	26388420	55469570	45473580	66203640
190	Q29RF7	Sister chromatid cohesion protein PDS5 homolog A	1	PDS5A	Homo sapiens	151 kDa	44	41	0.999987	109687100	135921000	145686600	84656530	144590000	124261500	85547460	65438320	102200500	140724200	89255590	34019230	34681870	42124900	71765310	2029167	38428500	42146830	82786170	53001130	67007550	51446880	712469	41490940	41261890	71682780	48587860	40761040	19461060	43383620	135008600	159821200	195642400	222682800	247791200	71791090	30444180	70442630	57556350	44408510
191	Q9P2D3	HEAT repeat-containing protein 5B	1	HEATR5B	Homo sapiens	224 kDa	44	43	0.999985	26056120	34207480	32813980	28798230	30141680	32614240	30547070	27538000	24553090	31878690	21392040	14814150	15563810	14475550	21474070	0	15896890	13291190	32451000	10110210	16563680	11452690	100518	13658920	14836380	19047840	12375840	17041500	5662322	29817980	27302960	26902750	31282110	42598800	73701200	32740060	1694919	27305920	28310010	7685871
192	P33176	Kinesin-1 heavy chain	1	KIF5B	Homo sapiens	110 kDa	44	34	0.999975	159272200	137390200	137032800	121234600	132403000	138757900	159085500	152567900	126432100	137457500	111214600	104152700	117172500	98838140	110489400	7221435	112068900	107983600	153461300	58638420	83306360	69357670	9319933	83283130	100683100	90775510	111399300	86210990	44182410	65551790	117539200	127272700	138736900	185127300	276048100	191903500	69919340	181032800	203184200	49833970
193	Q5SRE5	Nucleoporin NUP188	1	NUP188	Homo sapiens	196 kDa	44	44	0.99997	46537930	65816760	66160180	41866500	58725530	56644300	40289090	28860400	41829750	64573000	46419440	22839940	23623740	29389140	36454160	0	23184950	21286280	42649390	32002520	35744070	25986120	454780	23969800	28353310	40871820	28209640	22855970	13179340	25393400	62234350	65729520	88851480	99336410	147229400	45861570	15084260	38762720	28769540	28963980
194	Q12873	Chromodomain-helicase-DNA-binding protein 3	1	CHD3	Homo sapiens	227 kDa	44	25	0.999962	10290860	14305480	22244390	10444410	20035150	16724950	11482280	6501243	10798760	20458370	8516612	1488533	2606199	825282	8537884	278501	1593168	577445	5780593	6171598	5447736	6895236	69190.3	1843797	2451107	10126670	2543640	3548163	753058	3076694	18939310	20548240	29279990	24821050	33798300	3759739	3291939	3776818	4039096	5881129
195	P35749	Myosin-11	1	MYH11	Homo sapiens	227 kDa	44	26	0.999953	99727310	162552500	220016300	157946600	151318700	186517100	234623700	304278700	220791700	206430800	109676500	154281000	166976100	142134200	189440800	9202762	150325400	150518700	291701800	63490550	63421650	63582920	10419370	117698100	177744400	173495900	184426100	206274500	67073430	61239770	132404100	116701300	94144190	165334200	540761200	282891000	30128250	381260300	949256600	97729790
196	Q9BYK8	Helicase with zinc finger domain 2	1	HELZ2	Homo sapiens	295 kDa	44	44	0.999903	21222200	7926861	5671972	2144085	2470724	6139751	759922	193428	655639	2141041	10332290	1670940	1756987	8087912	2078075	0	17581370	4197518	2510439	2838184	685250	1451714	0	7142674	2684286	15023350	4862019	1847427	228238	5886484	8994156	37304700	49713690	8272792	17812830	37763370	4727599	5732583	8569665	889996
197	Q8IWJ2	GRIP and coiled-coil domain-containing protein 2	1	GCC2	Homo sapiens	196 kDa	44	43	0.999902	14921510	17576920	21521490	11303470	21824960	20372370	22577550	12171470	12850640	21123280	14291000	9415194	6376153	5811579	8412763	0	4977754	2408934	16231520	5071137	6249744	5730878	29051	2982702	5739448	9706964	8585110	5467733	1885501	5373769	20031590	20372260	31529270	16771400	51220190	10481190	2278059	6574663	25229180	3972700
198	B0I1T2	Unconventional myosin-Ig	1	MYO1G	Homo sapiens	116 kDa	43	40	0.999999	553228700	869254600	682046000	604216800	652476200	800111600	644530100	420099400	579353000	838881000	732972200	322806000	385092100	401230100	533867200	23358520	302980600	331631400	569814500	309328100	519382700	311230400	17768290	324461200	369553700	473242900	463550100	321940300	187878500	272106600	763430600	755751200	829376500	1197293000	1755211000	529920500	539268200	490699900	396370800	259399400
199	Q86VP6	Cullin-associated NEDD8-dissociated protein 1	1	CAND1	Homo sapiens	136 kDa	43	41	0.999998	404366600	690336400	727290100	573981300	698466800	661440600	612507300	511086200	614199000	746049200	464616100	358955300	362089500	348743600	464507900	221964200	350713400	350629500	606890900	421260600	496265400	435161900	249923500	395636000	344492600	475423000	365333700	383232000	307047500	354135600	664528500	696388600	955392200	1001697000	1386961000	636155300	117510600	679309200	710017000	533532000
200	Q08211	ATP-dependent RNA helicase A	1	DHX9	Homo sapiens	141 kDa	43	43	0.999998	937027100	1130874000	1180677000	765451700	1101331000	1034791000	691141800	547627600	811920400	1191774000	701186900	374193500	380801800	444360700	627601100	42702150	354011200	366542300	767560800	466024100	635229800	519574300	59346690	378260700	346430100	636065900	372279000	414701700	222138300	372919600	1149302000	1412918000	1630069000	1761614000	2045640000	684995400	336020100	605881600	506523200	531935100
201	P52948	Nuclear pore complex protein Nup98-Nup96	1	NUP98	Homo sapiens	198 kDa	43	43	0.999998	100887300	137000300	136868600	89782320	121726300	133562600	95662140	61821580	104644500	137692800	106534100	45878340	57070550	61072710	79538090	372407	50368380	54431800	93743360	60280140	74610240	54049760	3170298	50107810	59465730	90111080	63162790	38501560	19692660	52796510	133458500	154161500	200449900	199611800	325774100	107331100	71349620	80804920	57534230	60259690
202	Q14203	Dynactin subunit 1	1	DCTN1	Homo sapiens	142 kDa	43	43	0.999997	195257400	228806600	298131000	260781000	290710600	310719600	365423600	342472000	288221500	282945700	232145300	203996100	233304300	173622500	220717500	23347520	250851100	246739500	323870400	125108900	174110400	143239300	26416570	173608400	225859300	199138100	221642800	212635500	103958700	137150800	261303200	279274700	270432800	362332100	469139300	345601900	64773530	280491000	405838800	106805100
203	O14981	TATA-binding protein-associated factor 172	1	BTAF1	Homo sapiens	207 kDa	43	43	0.999979	32079210	33089520	30088020	19155890	33091450	29012460	16643090	15302940	19127230	25306220	18502080	2604580	4345236	6885900	13809510	44768.5	3718729	4443231	19187400	4836261	13041120	8010363	0	5259413	3762332	13454680	6587662	5493204	1948952	5546110	25169860	42510260	44359000	55406690	70044590	14888050	4719991	16548900	9773537	8806353
204	Q96L91	E1A-binding protein p400	1	EP400	Homo sapiens	343 kDa	43	43	0.999973	22987270	28362810	30744150	16491670	25994970	29048470	16469880	10966860	19195200	27210810	19466790	5202354	7135197	8322947	15310330	0	5409328	6602782	12593630	9803425	11876110	7337702	37872.4	6550158	4796721	15502870	6707217	7013239	1720484	8483537	28270190	33421170	42467580	45116110	60539950	14095560	7551474	9948605	7497147	7178178
205	P49750	YLP motif-containing protein 1	1	YLPM1	Homo sapiens	242 kDa	43	43	0.999963	74617120	92162010	84579420	52047760	81242160	87604480	45566750	37703920	66247410	74470780	43142170	19146830	17451670	24119700	41737080	712501	19283160	20581460	45391680	28898990	42099010	33238560	172846	21406300	13901450	43455840	20439740	25542040	11593030	21441750	82363040	102209000	115861700	107439300	141462200	43865750	16510970	25086150	27915820	26891770
206	Q9NY15	Stabilin-1	1	STAB1	Homo sapiens	275 kDa	43	43	0.999947	43173350	32991610	33777120	26543450	5853672	30426670	15809470	23427800	13219130	11596850	25105830	1152588	0	120846	8281153	0	180011	42727.9	29032020	1204557	11276330	9807258	0	959873	57529.7	30509.1	0	1465527	443351	137456	21349430	48426320	12614490	51897110	64839200	2051659	6496904	22402250	31392110	239957
207	Q9UPY3	Endoribonuclease Dicer	1	DICER1	Homo sapiens	219 kDa	43	43	0.999932	35012320	31388110	27069510	19852770	18430100	26424430	15812130	19384990	20978620	20373550	21102470	9776821	12424690	10583010	13110680	0	11261910	9088841	26303460	7845246	11376300	8510237	0	9444671	9139957	11120190	9909566	9908391	3185518	6936011	18592840	31726660	25822190	40845670	53806110	23638690	7597581	23383880	21097850	6860544
208	Q8N4C6	Ninein	1	NIN	Homo sapiens	243 kDa	43	42	0.999887	10090990	12335560	13619200	9866942	11017120	16132480	6628532	4998900	8714487	18456690	8999510	6299221	9417665	7866387	11803890	0	10063540	8385375	7639866	6470536	8386719	5096327	0	6205429	10767560	10775920	9982163	4952791	1490278	4172709	14481350	16808950	21186250	23111270	32271570	17033720	3162948	4087954	2779825	3635503
209	Q14766	Latent-transforming growth factor beta-binding protein 1	1	LTBP1	Homo sapiens	187 kDa	42	42	1	578915500	409728700	1360778000	986024900	1161045000	1070648000	2648880000	1990895000	1754125000	854164400	1147835000	227659400	179834200	72735560	504509600	2188663	48737300	77280960	1869193000	75018330	241989600	282643300	10543280	35896320	201689700	184350400	144465200	229009600	69811490	103428000	794453100	752237800	460018200	432079700	1054127000	69220810	2912307	579873600	2701983000	3297919
210	Q9NYU2	UDP-glucose:glycoprotein glucosyltransferase 1	1	UGGT1	Homo sapiens	177 kDa	42	39	1	268465400	331234000	294311500	307791400	281677900	314434300	391707000	316192400	289140700	322016600	265930100	188440500	176384300	161688200	222043700	15873930	163346200	165143700	336104200	130843100	193116800	159770600	18821840	175832500	175439500	179382200	187514200	190437200	82405470	75234930	301604500	300899300	312662100	434402000	705843100	322942200	143422500	345078700	547258600	148425900
211	P53618	Coatomer subunit beta	1	COPB1	Homo sapiens	107 kDa	42	42	0.999999	347851000	420620000	418797000	363821400	411744500	430088000	455301900	387857900	327622100	451932100	319252400	230495900	247441000	216626000	279012900	17783420	263722000	275703400	417036800	160551700	265055000	214312300	26035220	246974200	267161600	250343700	273861200	226020500	102235200	167023100	427369100	464264200	490900300	617563800	959144400	547160000	95560200	534352700	502604300	189858500
212	P01023	Alpha-2-macroglobulin	1	A2M	Homo sapiens	163 kDa	42	37	0.999998	94904710	47192190	22702680	29876480	12273240	34994490	11655580	46111450	268216700	31107260	12680480	40713490	5731255	8859119	16001960	192297	3311795	8718439	33074890	13964420	4287730	76885630	676661	26942040	2586313	14992460	1770162	18348650	17003600	32537800	41074530	13046820	13695850	7369748	15344880	15785680	21168560	182658400	27414580	74826820
213	Q7L576	Cytoplasmic FMR1-interacting protein 1	1	CYFIP1	Homo sapiens	145 kDa	42	27	0.999998	103621200	144123300	204745500	187921400	191345100	192996000	332988700	367553800	256568100	213070700	169276900	103447900	80236100	51417340	131451600	1280114	66202330	61030350	338960800	41612020	89322840	82228770	1282222	43241570	58987320	63916230	57614260	132067600	35530830	42816470	155258100	161189000	115846700	207580400	318067700	62779200	24417540	326337600	551105500	24424570
214	Q8TEM1	Nuclear pore membrane glycoprotein 210	1	NUP210	Homo sapiens	205 kDa	42	42	0.999997	281888300	327480400	301314600	216687300	284091200	294422700	198349400	138758200	240232300	305971900	268810500	86132270	88507000	113338300	174414200	7187721	81044820	75337850	209503300	126409300	172807300	116280000	7037823	77509120	104732300	164224800	107739400	94070930	56434350	111567300	307094000	332240800	446161700	497239500	777580100	127212100	175920100	168628400	156828200	152430600
215	O60306	RNA helicase aquarius	1	AQR	Homo sapiens	171 kDa	42	42	0.999994	71647930	77116520	75204460	50052220	81720880	74010070	47811050	34483660	49781040	73306480	52380380	20068790	16779380	28365960	46011570	141135	16125290	20420960	47857470	36042560	47979320	40713220	476066	25690120	19571730	47438850	24006590	24637700	13252350	25184460	90284690	101662600	118195100	122853600	197127600	49904330	39938370	35170560	22727820	32352350
216	Q9P2J5	Leucine--tRNA ligase, cytoplasmic	1	LARS1	Homo sapiens	134 kDa	42	42	0.999993	198646700	242415100	272474900	205288000	246585600	270002600	226196300	179633700	136067600	249536400	162694700	104477800	103587300	118234300	146717800	7865938	117560600	111334800	204122400	97221530	129068900	123090400	29012520	138381800	101772000	148465400	124245100	98300800	48288810	122513600	260279300	291451500	320710400	393447500	461909100	233497000	135111000	184808000	155282700	96772430
217	Q9NZM3	Intersectin-2	1	ITSN2	Homo sapiens	193 kDa	42	38	0.999992	49979560	56963250	59622110	42655720	51942830	62078350	58045710	49788310	59666830	60360080	44977230	25584120	29252090	29581530	41696910	228138	35752710	31568140	51715830	20441130	31761960	23891870	280041	25879520	29823450	41407250	35719950	30622430	13087300	22297110	56121560	62895390	72088550	81423710	117242000	68775740	17397410	51445640	57657420	20061260
218	Q9UK61	Protein TASOR	1	TASOR	Homo sapiens	189 kDa	42	42	0.999989	30662030	34020800	35244780	25494780	32460550	34448320	15910560	11617960	20308540	34505020	32027090	14213640	7610881	9289356	12289470	0	8966331	3828560	18063490	15577880	18287370	14469490	0	6969171	5851076	16109350	11330280	6577074	3882456	7991590	38058020	44226090	58872270	50204560	81626000	6826364	14336400	6570268	8449180	38616880
219	Q8IZH2	5'-3' exoribonuclease 1	1	XRN1	Homo sapiens	194 kDa	42	42	0.999975	45967940	69337870	64567610	42993740	68350030	60225890	58709030	42066760	48672640	67019540	46392840	17502100	26719420	22809140	32451430	1010877	27899330	21778260	55425310	23202750	28830720	25210160	3693808	30731730	22240920	34500860	25875320	22234030	8677441	25188740	66281020	65983390	100096000	94889080	151057700	40707140	28948440	38499440	43810790	25408760
220	Q14966	Zinc finger protein 638	1	ZNF638	Homo sapiens	221 kDa	42	42	0.999967	56373040	59483810	56804170	46122440	57139200	57516860	33932460	22121870	41136040	58613510	35908060	15758210	15465920	20606330	27104030	0	20484090	18361010	32685000	22829510	27807070	25258890	0	19494830	16233820	31411310	18453490	15440070	8042644	18304500	56206110	81930210	92834730	96680350	113186100	33364010	37003880	22323540	22907850	19003180
221	Q5JRA6	Transport and Golgi organization protein 1 homolog	1	MIA3	Homo sapiens	214 kDa	42	42	0.999959	66364040	64339320	56728130	48480690	47147650	58651490	39129260	37882550	42315280	54319560	48232000	26196970	24620450	35259100	34606930	369238	33614150	24151050	48062150	20400770	34128920	24196970	637610	21076000	22279310	38127240	25909830	22292670	11796060	24236320	51497290	67465620	78826500	87775670	116512100	71064410	21377760	30121630	40174680	19221250
222	Q7RTP6	[F-actin]-monooxygenase MICAL3	1	MICAL3	Homo sapiens	224 kDa	42	38	0.999878	4186756	6870615	15311780	7379334	12834820	12088440	52483370	45427030	17578770	13413140	6598535	1516951	1131124	521938	5547280	0	0	629659	11388150	981091	5646515	225395	423428	297978	142250	3836492	732530	4788706	169704	6041955	6256754	4640053	6651365	8272693	11471230	233154	56615.6	3684496	11975430	3366302
223	A6NKT7	RanBP2-like and GRIP domain-containing protein 3	1	RGPD3	Homo sapiens	197 kDa	42	2	0.999863	8439667	9927023	10049140	4912292	7412213	7507971	6330366	4613840	7030995	8327435	7148943	3442159	3522455	3751500	4707662	0	3763691	2867137	5189540	1423828	2413122	1704159	0	2747090	3401026	5395247	5254587	2415089	0	2368511	9218994	11990360	14737960	13213300	17078420	7371722	3773278	2530169	3713274	5034134
224	Q93074	Mediator of RNA polymerase II transcription subunit 12	1	MED12	Homo sapiens	243 kDa	42	42	0.99986	17218230	20252740	23167220	13566960	20403820	19422870	12176610	5835159	12694110	18942230	12399040	2579674	8431341	6987522	10889660	0	4967271	3506934	12164550	5274350	9270252	6312653	0	4850699	4982834	10899600	3372350	2929574	905718	4045007	19384520	27776860	27295730	27881570	44671900	9077820	5094458	10201520	3455704	4996941
225	P06737	Glycogen phosphorylase, liver form	1	PYGL	Homo sapiens	97 kDa	41	35	1	239743300	216322700	159892400	306570500	194209700	423667900	245527200	318165500	249695900	173135500	171579200	841484200	1747113000	927151500	717159300	9199681	1185403000	1719266000	335764900	293400400	226489600	126683300	7493658	882956000	1524925000	874391100	1254412000	780450600	278656600	393704200	122805900	151681600	70827290	294146700	351263000	3251987000	909119600	1665027000	395150600	142111100
226	P08133	Annexin A6	1	ANXA6	Homo sapiens	76 kDa	41	40	0.999999	4902184000	6897137000	7774760000	5210299000	6380271000	6483572000	5077516000	2910652000	4990992000	6985865000	3884000000	3273942000	3636888000	3732981000	3967382000	228028100	3511064000	2790803000	4189285000	3106555000	3396985000	3157289000	170833300	3117229000	3672594000	4752257000	4954955000	3169202000	1752789000	2552962000	6781094000	8888778000	8794864000	9776724000	16227080000	7355052000	4643539000	6128168000	3304001000	2518860000
227	P08670	Vimentin	1	VIM	Homo sapiens	54 kDa	41	37	0.999998	20654920000	21412040000	18266760000	19622660000	13448460000	21650190000	13458860000	12906410000	15733140000	16277540000	19391140000	14360750000	17237720000	12874280000	15350040000	850849000	15083500000	15824510000	14984950000	9658232000	12779980000	12087840000	689836300	13263050000	16158520000	13394260000	15734660000	9612888000	6515628000	8724041000	18901320000	26230700000	19361320000	30522630000	43438960000	27786040000	11041960000	17523650000	13295010000	7081594000
228	P53396	ATP-citrate synthase	1	ACLY	Homo sapiens	121 kDa	41	41	0.999998	339814900	391741400	391503200	381965900	336140400	430688100	436499900	378957400	338913900	383980000	337924000	332626900	325036700	323578900	382901400	99715490	340407100	347647900	441788200	239396600	300202400	288737100	162520100	321923300	301296700	320892900	306558300	313626800	215051500	271620700	412377000	381616300	435039600	581775300	912844400	384916300	197102000	524358500	455703000	315302800
229	O76074	cGMP-specific 3',5'-cyclic phosphodiesterase	1	PDE5A	Homo sapiens	100 kDa	41	41	0.999998	45154770	90926340	319770200	162090200	231863000	192680900	782032300	561260600	342974700	269067400	173266000	123841400	116187900	17748790	160689700	0	53424070	49387640	513172400	15325880	98944430	54230230	1424925	11921780	62547960	45226610	42583890	154529200	17508460	33355550	169987200	119843200	76313820	84611550	221515800	19007000	240676	287341800	738565700	126263
230	Q7Z460	CLIP-associating protein 1	1	CLASP1	Homo sapiens	169 kDa	41	36	0.999997	23643650	28205270	28138980	23413470	29629970	31888530	36038720	32927230	28502350	29374850	25534870	19277320	15679770	9895302	29281170	0	18372720	18227610	34027040	6689280	12114230	7921650	159762	12832160	16327120	19589230	16363300	12682520	5376011	9727289	30004680	27005180	27734290	40128650	67999570	25929440	3369807	26510190	48953270	7050375
231	O14980	Exportin-1	1	XPO1	Homo sapiens	123 kDa	41	41	0.999996	187245500	276020800	251793700	219718900	274657400	238381500	231597900	193232200	201290100	291749200	163173000	129264900	138731400	146770700	178390000	44584680	159456200	156336500	237913500	136059800	176432000	149071400	61155780	169865600	153151600	173017700	156434000	153190300	75962540	131228600	260517200	321154400	293116400	390642700	625787300	375972600	73731790	336013500	273440600	149582200
232	Q15746	Myosin light chain kinase, smooth muscle	1	MYLK	Homo sapiens	211 kDa	41	41	0.999996	121520400	83825390	201776500	128439900	222860900	165194500	491159100	469795000	307825200	237001500	150957900	103091200	81988250	17420390	122531900	0	32062770	30188410	339064300	18111980	48056980	41183220	417276	9692108	45120970	40450200	30710480	117440900	9014829	27380230	131527500	100955600	49003550	63271550	176885800	9377888	790693	223173400	501100100	2792446
233	Q12789	General transcription factor 3C polypeptide 1	1	GTF3C1	Homo sapiens	239 kDa	41	41	0.999991	37160600	34099480	24031540	20097020	20347690	24622550	15589440	7881534	51084840	22200640	15080470	4029466	4156892	6637970	10972210	37473.4	4076994	4836500	14031060	21394810	30578920	8264966	487773	5264017	4982735	11668120	8216722	6166952	2141977	6205899	20329960	34257430	39891220	44754080	55599930	60024420	7759316	13060190	15581040	6498759
234	Q96K76	Ubiquitin carboxyl-terminal hydrolase 47	1	USP47	Homo sapiens	157 kDa	41	41	0.999991	96291880	125760600	162826900	91124720	152514900	127640200	165949700	134224700	136108200	162571100	90410670	57855780	59290030	50806390	84612020	11794810	53871730	54256020	156833000	60846820	65648530	59995890	13134790	50207150	63601840	73918950	58677840	59166340	23810320	51352970	135901000	132814100	158538000	154162200	265271600	82918530	55053460	112036000	160102500	47156860
235	Q92878	DNA repair protein RAD50	1	RAD50	Homo sapiens	154 kDa	41	41	0.999991	155511600	214587800	232571800	131905000	213226500	211525700	153435700	105626800	175229200	205620100	152994000	60750160	78242480	86474720	121418200	14797540	89750780	69344950	136282600	103594800	130921000	92239550	11726120	84855580	80250730	146560700	86678050	77573400	41904260	96871290	229482800	246575300	312679900	286357900	451773300	111906600	140315100	106404600	99170110	103149700
236	P51532	Transcription activator BRG1	1	SMARCA4	Homo sapiens	185 kDa	41	22	0.999942	24196360	40555380	21006280	23602690	34851010	39882060	20974520	10203590	20953940	27873490	21191280	39939560	63807400	38582980	52215070	0	53927650	88785750	22108670	15422680	11201160	11741550	0	39110450	11315180	21822570	81768260	39966400	1728445	7105871	28305750	34874510	52552510	36864340	47335460	300234700	65773630	5988190	9775855	15165300
237	Q9BQS8	FYVE and coiled-coil domain-containing protein 1	1	FYCO1	Homo sapiens	167 kDa	41	41	0.999934	28781200	18489430	23535070	30331780	37697580	50632750	30201610	29664240	18494830	22822270	38192940	18355100	21357400	23706320	26170580	0	24939420	21091000	43837400	14357880	19195430	16645720	1581298	17782910	23172180	30760590	17940090	17696740	1438570	17022390	18755930	61547760	66985920	31960140	89911740	27451990	26549920	15487150	33943120	2996146
238	Q96JI7	Spatacsin	1	SPG11	Homo sapiens	279 kDa	41	41	0.999882	9928091	5674371	12327300	9600516	10677090	12300420	5104727	6518490	4683797	8698284	6776524	3714893	3543491	3639197	3001467	0	7492547	7575316	5905367	4049424	4215197	4021815	0	5823223	3940757	4553324	4310235	3612362	2810974	2620209	5380038	13546970	11464300	16876280	21130450	17886830	1321974	12702610	2981903	4330191
239	Q13045	Protein flightless-1 homolog	1	FLII	Homo sapiens	145 kDa	40	40	1	325117300	399937100	408301500	305607300	360287500	404292900	428837500	403275000	360461600	400681600	311300100	242525800	286070100	229317100	316452100	13974590	308480900	290841500	387113400	145049500	182858600	185587200	9875862	241059300	312575600	257247800	310151100	253934200	106166300	155270700	365056300	395227000	405404200	535755600	732376900	554968600	229046800	469935300	449841000	107469300
240	O60313	Dynamin-like 120 kDa protein, mitochondrial	1	OPA1	Homo sapiens	112 kDa	40	40	1	142056200	219350100	228696500	145783900	233444700	231155900	249242800	172969100	202154800	230089900	192656800	62748260	65061200	56541270	113944700	4012416	54401270	57458980	195164400	81681590	124536000	87758710	2372944	60612380	63244880	105814200	70140710	91670020	39196380	68866490	230125700	211128000	242832800	233187500	341343500	70786560	119960900	150179600	203354300	71300750
241	P41252	Isoleucine--tRNA ligase, cytoplasmic	1	IARS1	Homo sapiens	145 kDa	40	40	0.999997	164845900	212953200	231961800	169193600	218559700	212593500	194024300	140702600	170981900	214790000	128721400	95870330	104318400	104388800	124687900	6011174	123776200	106337100	171466200	90545370	127192000	102573200	12711720	102431200	105328000	147505100	111040800	84607000	51172470	95609210	234593800	252263000	298846800	336717400	445120500	214515200	94533650	228530900	146142300	93720930
242	P26640	Valine--tRNA ligase	1	VARS1	Homo sapiens	140 kDa	40	40	0.999996	294073100	358082200	388803600	314885600	346271200	352364600	286493800	246950300	300210300	349964100	246317700	157728900	155013900	171443600	216363100	9272380	170039100	155194000	278323300	156087400	229542300	179671600	35129840	210582600	135404700	212401700	159075000	162576800	76876850	169555200	379888100	407237700	388265200	432348300	638433500	263215200	103424100	246017200	228543400	141281900
243	P11171	Protein 4.1	1	EPB41	Homo sapiens	97 kDa	40	37	0.999996	86822250	148076300	146600600	189863900	176544700	128898400	143721000	85163410	150761500	199651700	233583200	179564300	118917000	151173500	169355700	598711900	57433310	97880450	143233300	295993400	265273400	337883200	594031400	279085300	77856510	163920000	71024390	203074900	390583500	297626100	177154800	122631000	193639900	181179500	204167300	72658930	30790090	72766950	233695000	616932200
244	Q5JPE7	Nodal modulator 2	1	NOMO2	Homo sapiens	139 kDa	40	40	0.999995	104973800	90402530	86581220	85054170	72634130	78380060	67853990	67207070	81797180	67313790	80126320	31955610	39660930	41730290	50321390	1267527	37432210	44988540	80767220	33261010	61284770	43821660	5842930	41586350	44922940	42037850	44166740	33777640	25222310	31353040	82866100	106812900	104335200	155089100	195388600	79073810	84921200	116311400	87286300	50676470
245	O15031	Plexin-B2	1	PLXNB2	Homo sapiens	205 kDa	40	40	0.999994	81675040	49890690	48334850	54440830	29334880	54442260	51593220	62048020	49292840	46291790	47316030	10428710	4802961	4738450	22276820	0	1270646	1660399	59934720	5353557	18802050	20237090	0	5873482	1335394	5184227	3548681	12988680	3382644	1679021	43821800	74124570	28673230	78802270	86246020	2123000	17450160	37445780	73931050	1721222
246	A0AVT1	Ubiquitin-like modifier-activating enzyme 6	1	UBA6	Homo sapiens	118 kDa	40	40	0.999994	231711400	357230100	368963300	252406000	351521500	351373300	277401300	227459000	291463600	352604600	193252100	148004400	150366000	145493200	213593900	23781690	181080900	163275900	268428900	125691800	188563400	145096000	28566520	154744200	156736200	208407100	167366700	146709800	77114910	127353800	333950100	369909300	451487700	494071100	605725900	312305300	96475590	205712700	208357200	98672560
247	Q7Z3J2	VPS35 endosomal protein-sorting factor-like	1	VPS35L	Homo sapiens	110 kDa	40	40	0.999993	59125690	65405420	68063140	65548700	47954730	74497440	49269030	48522660	53258910	60502200	49247560	40249250	50585080	50017110	55764820	1156986	64233860	62132280	60095830	22608980	38536660	30617890	2152123	37690090	52251770	51130460	60498350	38536870	19113180	21202840	49023620	64481110	53970480	100559300	174201400	151810900	23105110	108391500	68451040	23099990
248	Q12768	WASH complex subunit 5	1	WASHC5	Homo sapiens	134 kDa	40	40	0.999993	80332800	98503810	92633540	84706640	75890770	99419010	64636270	74459010	74502760	84599110	62369110	55312840	64972970	67085280	66751640	306266	85379210	87353990	75547330	35314580	45845660	40281430	1598415	63983700	76342900	71728290	83136490	52036850	25238300	33311230	90086350	103910800	78701190	145946600	181105900	174704800	39372060	136334700	61771230	36462600
249	P17927	Complement receptor type 1	1	CR1	Homo sapiens	224 kDa	40	40	0.999991	175496100	82130780	74708440	157267200	53020100	118578000	28149270	56722090	57919460	58438790	73111630	165106800	244715400	119935600	128153600	6159427	208310600	246705900	55097060	90981560	78474690	37231980	13205740	118647000	219613800	100392300	287977900	103068400	60015320	47158620	36653870	147286300	28693570	194501200	170482500	480336100	77497120	206853700	41681250	112207300
250	Q9Y2L5	Trafficking protein particle complex subunit 8	1	TRAPPC8	Homo sapiens	161 kDa	40	40	0.99998	72052940	73432390	71092890	65277930	70987280	78531060	67777520	60699280	64822190	71280950	58080640	42717530	47952200	42042100	51976890	584287	48431750	44910070	66301330	22420660	30912300	34865250	7654148	35382500	45239030	46681640	50723840	24980310	16353710	18057760	71952700	86177770	81976730	103678300	147346500	79032580	27946180	52066510	57648870	17485830
251	Q6ZMZ3	Nesprin-3	1	SYNE3	Homo sapiens	112 kDa	40	40	0.999978	92285850	128455900	102515600	92507100	93770640	128161500	74316240	67187820	81905200	105456200	108231400	30455110	25301560	32886260	57651980	238682	18783690	26058950	69780450	34620160	59808240	43846730	448466	34568920	31389420	39200470	41572930	31098240	15080400	26018270	93628360	114707900	92553940	209308800	243906400	54068340	31366330	77603380	49449820	33060360
252	Q68DK2	Zinc finger FYVE domain-containing protein 26	1	ZFYVE26	Homo sapiens	285 kDa	40	40	0.999956	11485340	5911446	11075430	7613656	8635100	11702470	5837710	5908364	7822685	10976220	7002144	4470679	6492840	6784378	4744364	0	6146159	8142961	7478165	3081691	4411154	2895556	550559	6276466	6260884	7364927	5307823	5374217	1455370	3590483	13455510	17481950	13875740	14738820	25249240	17382900	3683724	8157583	4287222	2458527
253	Q8TEQ6	Gem-associated protein 5	1	GEMIN5	Homo sapiens	169 kDa	40	40	0.999918	38384010	51062850	55322260	33226770	55161530	50105060	36353350	28608320	32879000	39032370	35114960	10401990	10464140	13901150	28343790	70514.2	8535606	10365130	35229190	14598830	22863480	18626600	2144158	14800850	10828330	30759210	10473340	14451980	3757073	14554500	47526690	64239010	70113990	66461600	107153000	16546720	11476390	20756490	33647240	20378880
254	Q8N8A2	Serine/threonine-protein phosphatase 6 regulatory ankyrin repeat subunit B	1	ANKRD44	Homo sapiens	108 kDa	39	38	1	151938000	219551100	210685300	143522000	221182300	218213900	147567000	101243300	154696900	209886400	136830800	115023700	125154500	139364300	141990100	7262671	139944000	141879400	156027100	99003220	118935800	111997300	4883055	115478200	136340700	134286300	145420100	92728690	55403770	88131040	234168100	231796300	301310600	292390600	447274100	264245500	111256300	149173900	87981380	86629810
255	P08514	Integrin alpha-IIb	1	ITGA2B	Homo sapiens	113 kDa	39	39	1	4117283000	2054996000	5472045000	3884273000	4644376000	4290504000	11718070000	10849030000	7746250000	6892882000	3736738000	2758318000	2761681000	507176600	3612374000	25330550	1003209000	1136273000	9895236000	475854300	1639830000	1559901000	53910600	315297900	1570715000	1140573000	1239277000	3833684000	499325000	1067156000	3223201000	2722130000	1400589000	1599226000	5810029000	536234600	73283700	9558979000	18385720000	107580000
256	Q70J99	Protein unc-13 homolog D	1	UNC13D	Homo sapiens	123 kDa	39	39	1	207691200	326743400	362880700	310863000	400402800	379592000	622377700	601617900	453585500	435029100	314199000	401054900	453578500	312910000	349445000	7642416	472578300	477490400	507950100	154652800	185008200	173361100	9956561	310083700	463432000	283246600	389363200	351873600	117523700	181573400	295606300	287165800	267071800	384907800	735880000	834629100	127510200	785855700	1059348000	89399180
257	Q9Y613	FH1/FH2 domain-containing protein 1	1	FHOD1	Homo sapiens	127 kDa	39	39	1	82440220	165335300	283227900	225344600	315207900	251166900	703831000	630688900	406953500	443936400	223634000	148876700	151340600	48870670	184924100	5121479	69102350	65181610	515398300	46681940	108378800	93449560	8294065	35674560	97456330	83354300	75370030	227511400	36410360	62338440	237762000	153430700	115146000	171506100	381638100	60267700	6098265	423461500	852285100	13475470
258	Q9Y678	Coatomer subunit gamma-1	1	COPG1	Homo sapiens	98 kDa	39	36	0.999999	219046400	271209400	285151900	210989000	241077900	267461500	264785100	270317600	215434800	296033700	203581700	133988500	142858200	130380200	190024900	7841087	139757800	163259400	254758600	102261100	141100800	115182900	11096330	146461000	173565700	188058900	163616200	127852300	52544200	113355700	280143200	279830900	336401800	348330300	592560500	322492200	61375880	217296800	354029000	113994700
259	Q9UIG0	Tyrosine-protein kinase BAZ1B	1	BAZ1B	Homo sapiens	171 kDa	39	39	0.999998	95776370	112616300	122327600	84355910	113601900	106407400	76330160	52945410	79307270	111473700	92349910	46091060	37327110	49848200	67534910	574342	36741830	37378820	65656460	53437380	70653080	43187430	20680780	42077800	41661580	75346120	49355170	41385070	15249300	70149180	111325500	131828000	162285800	168277300	223703800	47782080	31183520	33644500	40340430	40590660
260	Q0VD83	Apolipoprotein B receptor	1	APOBR	Homo sapiens	116 kDa	39	39	0.999998	247173800	299863100	171728500	233770500	116616300	319351300	114409500	189618100	177524800	148725100	236975000	368213900	466445900	376654400	329629700	6778854	498589800	490335800	196642900	143665800	146059200	146332700	6630206	337213200	473480900	293191000	500562300	273191500	148775100	170246100	195139500	250493300	141995700	379117200	531925800	865523300	137749700	428167500	165928900	76608060
261	Q12882	Dihydropyrimidine dehydrogenase [NADP(+)]	1	DPYD	Homo sapiens	111 kDa	39	39	0.999996	198873200	262014000	218076400	242295300	161843800	243372000	166817100	187457400	214400300	210784800	203231500	98227870	92734800	75156250	133593700	1265273	127540500	107061800	222703400	100168600	147210600	131472700	6205490	87820110	82710940	82507770	110090800	72459930	43888490	56765700	220277900	321769200	217066000	525686700	479278300	184349200	113966200	204066900	137863700	50302450
262	Q14562	ATP-dependent RNA helicase DHX8	1	DHX8	Homo sapiens	139 kDa	39	38	0.999995	33626630	43221060	44835770	21882600	40463930	39603410	22481740	19111250	28051720	39236210	22889000	8869368	8881266	13229990	21349900	299584	8466313	7528575	20946650	12589930	24097910	17306940	356502	10632660	9358632	20514650	9492534	10447190	4757425	10997540	46987600	53747190	62997600	67046180	96761910	22401250	19598210	22114520	15254530	17710190
263	O00160	Unconventional myosin-If	1	MYO1F	Homo sapiens	125 kDa	39	32	0.999995	566429900	515164000	480519700	528158200	346987400	806693800	400034600	352602300	416021600	416257300	475349900	881247600	1093833000	877403100	718887400	24071600	1222492000	1260661000	525512400	302065800	341327800	266689200	20759320	719081500	1137190000	725185000	1203286000	656918600	291405400	350072500	529713400	658925300	603255600	874859700	1658222000	2212110000	655633100	1303069000	315142200	314085200
264	Q96JH7	Deubiquitinating protein VCPIP1	1	VCPIP1	Homo sapiens	134 kDa	39	39	0.999994	47919100	139842600	70489900	49612160	146504400	72066550	178795900	51846990	63198860	119689300	58647240	23464890	32074770	39655660	42323040	3582926	34324670	32045490	162359200	28539680	40413230	33370090	9094121	30927380	96224030	41765640	31097250	30432520	12557280	30508630	75943200	69192470	167611600	178130100	173743700	44035130	16838540	33639330	55849380	20593770
265	P26358	DNA (cytosine-5)-methyltransferase 1	1	DNMT1	Homo sapiens	183 kDa	39	39	0.999994	77154800	79877480	70496710	42719320	83897210	71736480	47499980	34152760	31372780	78088090	50891860	10513250	7782088	16150150	35715320	0	5631643	4401643	48783020	22259850	33926650	26914330	249589	13712240	9652274	32232540	9807247	13589190	4807007	21095140	75849780	102327300	140732200	116798000	192359600	9417913	26614770	21067460	31102170	27111710
266	O43451	Maltase-glucoamylase, intestinal	1	MGAM	Homo sapiens	210 kDa	39	39	0.999993	24924010	14901420	1729592	27978290	5227576	37236070	111334	1180471	10718360	378154	1845513	180042400	400401000	253894600	132884100	1345806	502449800	359007300	9871667	92418680	19143630	12050960	1033430	343589800	556031100	140805800	295054400	146900600	53695810	54571890	3231639	263915	139015	3876459	10808530	1036776000	329908500	314099600	554108	79726510
267	Q9P2E9	Ribosome-binding protein 1	1	RRBP1	Homo sapiens	152 kDa	39	38	0.999993	347744100	225246600	140771800	161845500	128253800	189571000	133425100	129714800	150109000	103860200	171505400	57273300	55755390	69647270	86773840	1241738	50540220	46936600	133904700	53867650	96632590	91620820	3319119	55977680	57910120	76275700	53785790	65163570	30958060	71057850	161671500	239257300	252957500	286809800	303394700	86262680	70730780	109851900	169573400	57134940
268	Q9UKK3	Protein mono-ADP-ribosyltransferase PARP4	1	PARP4	Homo sapiens	193 kDa	39	39	0.999992	80611120	67862780	49855480	55489490	49152970	50877780	51255520	30689680	41908450	55431150	49130630	53143020	65896660	58874730	53707600	110019	83444860	71317430	69421290	31973330	22177250	30258030	1172542	51094480	70461730	60452800	76584520	20558780	17911440	17997720	76947530	68348610	96662620	87628150	167990400	129262900	40809980	71109680	45891590	16870190
269	Q8NDA8	Maestro heat-like repeat-containing protein family member 1	1	MROH1	Homo sapiens	181 kDa	39	39	0.99998	15853730	17718710	28410500	28433060	27198030	32725150	28182330	31278740	24305980	24005730	19084030	18153830	24204090	23560100	25930210	98487.6	36704970	28954820	25725320	9505039	16974590	13000520	0	20958100	28576680	22787320	33995700	22225320	7792579	8271194	29569320	32417810	25694580	61350550	43235640	59910050	4996607	42086300	25986380	7789944
270	Q6PGP7	Tetratricopeptide repeat protein 37	1	TTC37	Homo sapiens	175 kDa	39	39	0.99998	40834630	75106920	78419310	56869820	70097830	67719580	77480270	56937360	54509130	71126780	49291920	24486350	30509100	41705740	40668460	4379189	22111800	31812290	64883140	26293130	40447890	33374490	7428231	25032580	30028710	29847530	33236370	26513300	13133600	30535740	72727890	79892740	71054580	109519600	116398500	60516750	12831340	49054470	51671730	21780460
271	P50570	Dynamin-2	1	DNM2	Homo sapiens	98 kDa	39	30	0.999968	133333400	188843100	173972400	142812100	176850500	156517500	199612700	160651600	172723500	199669600	154776800	134459800	161099500	154869300	153467000	23164110	220077700	191017300	176690200	127687300	123676500	115622600	44099100	173938800	184403000	138329800	191609600	133758000	81597150	142033400	194768300	191625600	233539600	289352800	404192600	424570400	165727200	291694100	153267000	100555600
272	Q9P265	Disco-interacting protein 2 homolog B	1	DIP2B	Homo sapiens	171 kDa	39	38	0.999966	30830380	25513200	23327330	9659228	11482190	23329610	7084153	8691229	16339870	11362850	11125720	26309590	40877160	31985590	18743310	36602.3	43334730	33715240	10075310	10782210	17496490	6728940	2592534	28455820	34625140	33165320	40331260	15452400	6990844	25720520	15616770	30661350	17282060	24540370	32234880	83736530	10034480	22976470	3679532	6169098
273	Q9P2E3	NFX1-type zinc finger-containing protein 1	1	ZNFX1	Homo sapiens	220 kDa	39	39	0.999966	10694360	15186860	13209030	11668930	12445710	15838330	12587970	8242945	13648730	14600830	12365910	5287965	6591048	9096818	6743407	3592810	9017472	8544214	12124680	4226774	6721844	9554184	4498222	5913679	8885002	8679271	6966394	4963913	3578370	5072267	15679720	20826620	25476590	22965880	40363070	20223470	4298892	10625940	8084903	2656698
274	O00507	Probable ubiquitin carboxyl-terminal hydrolase FAF-Y	1	USP9Y	Homo sapiens	291 kDa	39	6	0.999954	4595240	4757577	5516383	9449629	9163581	6983043	11444560	9661063	8424512	10793700	7061710	7174767	5215548	7337122	6232373	2928667	8588617	7547777	11130400	9499906	6491065	8953906	6071415	8712554	7431053	7118045	8760574	8329666	2477820	9233875	9640782	9060604	11929900	15489990	29450840	13596990	2736673	12626600	14702780	7358404
275	O14686	Histone-lysine N-methyltransferase 2D	1	KMT2D	Homo sapiens	593 kDa	39	37	0.999862	12734820	12501700	11876280	7445746	9403055	13786900	6853219	4555749	8042335	14355480	8705488	1865929	2681464	3529334	6160211	0	3019256	3146599	4557170	3826026	8202823	13212920	329672	3158443	3647578	5379406	4639136	2791741	946830	2072491	15140410	18196800	27787630	21786770	34317060	10121170	1223674	3870182	4669363	3135921
276	Q92888	Rho guanine nucleotide exchange factor 1	1	ARHGEF1	Homo sapiens	102 kDa	38	38	1	629022200	827204800	918359400	566850500	1035375000	988162200	673486800	447948400	650832100	1080013000	666857100	374301200	479924900	463840300	637437500	31176050	469464000	497512600	641123900	446511600	551539000	472181000	32087070	427864900	552798800	707477100	560092200	394211100	234382200	354784700	987871400	991128600	1364695000	1272562000	1764606000	878284000	378609700	613092700	439227700	362562900
277	O14727	Apoptotic protease-activating factor 1	1	APAF1	Homo sapiens	142 kDa	38	38	1	157126300	150602300	114306100	129323700	90483960	167729100	98790510	110859100	96844070	85544920	108696300	190571100	273060100	228981000	175360900	4029882	304087700	322439100	119270600	88967450	99479720	79017920	3340543	228354300	254053000	167392400	274366800	160140100	78986260	98840520	119386400	157160200	120512200	231667600	301418500	504313500	127050200	259503100	101870200	49665840
278	Q9Y3Z3	Deoxynucleoside triphosphate triphosphohydrolase SAMHD1	1	SAMHD1	Homo sapiens	72 kDa	38	38	1	4025354000	4164173000	3426126000	2765541000	3222203000	3682818000	2284707000	1973870000	2527188000	3588379000	3222140000	726466500	552836400	893080400	1592701000	94705580	373661400	360349200	2872301000	1330558000	2247417000	2163593000	98357910	595375200	506583300	1481742000	677051500	819454100	687509000	760667900	3884631000	5802978000	4380612000	6250375000	7556683000	704301000	1441756000	1601215000	1439797000	1027238000
279	Q5JSH3	WD repeat-containing protein 44	1	WDR44	Homo sapiens	101 kDa	38	38	0.999999	320661100	240837600	384972900	302684700	410549200	352914400	753327200	761602200	521946100	402337400	287741500	190488200	194856900	104997100	240130000	9279570	123081200	120841500	607615000	87011400	152274000	128322900	18439940	95312280	156975300	160587400	149018300	239050900	56523830	99871400	306959100	274407200	233587800	248507800	484453600	152087500	72667630	390483200	829232600	50967130
280	Q15029	116 kDa U5 small nuclear ribonucleoprotein component	1	EFTUD2	Homo sapiens	109 kDa	38	38	0.999999	302461400	378463400	417653600	277184000	363420600	367054600	266186600	184195400	286671200	398455600	258069400	114086900	117070100	136394900	229904500	7286361	122196800	128171300	262566300	161528800	221491000	174829900	7352323	136189300	133293900	236495700	138524100	134604000	72916110	138286700	402378900	480148400	548473700	608595100	839666100	243213800	137177300	256776600	188914900	177812300
281	Q13200	26S proteasome non-ATPase regulatory subunit 2	1	PSMD2	Homo sapiens	100 kDa	38	38	0.999998	212800400	260206700	270722100	217884500	249321600	254518200	210896800	186950900	219274000	247036600	212032100	130360100	144807000	166785200	185666700	85430790	143823000	142748500	227749400	144171800	159671700	166499000	104024300	153035300	145743000	181836400	144599200	123529900	95102800	130573600	275925100	290459900	320476700	384419600	577237400	280023900	88795400	276225700	301163700	220033200
282	P55160	Nck-associated protein 1-like	1	NCKAP1L	Homo sapiens	128 kDa	38	37	0.999997	132736600	165156100	221426300	134667800	192015700	189244500	193521300	174644200	178674600	206907800	123184300	111892100	121712700	122323300	143811300	2171747	145604400	139535200	164720000	77469390	93303150	74224420	1606329	116414600	134531000	147818300	142393500	111262700	49555650	68689930	191328300	154168900	225481200	220082500	388788200	318755700	97125190	216789200	188746900	64190010
283	Q86U86	Protein polybromo-1	1	PBRM1	Homo sapiens	193 kDa	38	38	0.999997	63834450	78866320	74741590	46743640	69330110	68280800	44698250	33458990	47208980	69893710	48874860	20658410	19903840	25551160	40739700	135403	22399450	20206650	43885600	24683670	34358950	28033640	0	22790390	22157190	37559670	25132770	21739200	10550650	19684380	70286340	87883100	96000620	105285900	167833000	50205170	44624100	32367480	28339150	26347860
284	P34932	Heat shock 70 kDa protein 4	1	HSPA4	Homo sapiens	94 kDa	38	35	0.999996	466540200	468169900	484176000	392622400	455861100	459831400	425624300	360974900	414767300	491068500	309007000	264126000	259144900	258097700	316873500	79249030	266297100	236886500	365140400	217819400	272888100	256989800	107581700	264911900	259840100	349832700	258623100	263746300	159348100	238695800	463266200	554208700	613327000	636939400	831409700	461514700	254932100	402904100	420518400	270807700
285	Q8TAQ2	SWI/SNF complex subunit SMARCC2	1	SMARCC2	Homo sapiens	133 kDa	38	28	0.999995	115086600	135036500	149147000	99363900	130800000	138125900	91390740	71480090	120419000	159414600	99333570	44343710	51545030	58195800	82699950	2478230	54485740	53435680	90451670	62548580	94966630	70122690	2868775	55183760	60494430	90647230	60497750	57152130	26922020	55619720	145462900	168447000	187488200	191750600	259027700	64446780	56479480	53516000	54432100	40767710
286	Q8WWQ0	PH-interacting protein	1	PHIP	Homo sapiens	207 kDa	38	38	0.999993	32821120	42839370	44140660	26799980	46400180	40657880	24862320	16281710	30662800	40569580	28944370	7937722	7250226	12026480	17660170	0	8540809	6636520	17705510	14069040	26016730	15718590	287722	8305985	6017136	19679430	12506770	11758490	4752194	11933530	38358310	56681620	65549780	63739280	71810950	21045110	14822560	15225780	13874240	13774390
287	Q9BTC0	Death-inducer obliterator 1	1	DIDO1	Homo sapiens	244 kDa	38	38	0.999993	50631420	60955680	58956370	35063180	58740300	54419610	35923250	22177710	39637420	60619230	44395440	16633530	16468930	20582040	31336350	908968	15674330	15406100	32915920	24685790	48325880	29555950	192715	20602260	18325260	37819510	19484960	13696350	14358210	21954360	62786030	67938150	95273460	83690940	126344100	31068070	21135020	22258070	24267020	23958120
288	Q04637	Eukaryotic translation initiation factor 4 gamma 1	1	EIF4G1	Homo sapiens	175 kDa	38	35	0.999992	252867500	265535100	291342700	232498300	270751800	284145500	281714400	234813900	232247800	241233500	216095300	101918300	86599950	101058300	159030300	13056410	70974500	58915660	236447400	108005100	139258500	124319300	33074410	109880400	70436130	126337100	71392170	112422100	43953740	123398700	242928800	279447100	327589000	368791600	503174200	89706050	52088240	164477100	292401500	89222870
289	O60264	SWI/SNF-related matrix-associated actin-dependent regulator of chromatin subfamily A member 5	1	SMARCA5	Homo sapiens	122 kDa	38	38	0.999992	277939100	305921500	288234100	203149000	278752100	268469500	190544700	144276000	213162800	287820500	238891900	99497300	105853900	140150600	167774400	10122740	109310300	110801100	186680100	125371000	165648600	130010500	8580295	120889100	108386700	190247900	130140700	108682500	62083730	132790200	283982700	337567300	430658800	427848000	619213700	194100600	180707500	143318900	132038900	123893400
290	Q13620	Cullin-4B	1	CUL4B	Homo sapiens	104 kDa	38	29	0.999987	57630900	70545650	82264620	52490520	82179400	74214810	50459600	45692600	58516480	79011500	43154870	23837260	22562280	29601130	41045810	973133	23863030	23120030	48968100	38443940	34265890	35258250	1192854	26851990	33312910	45074820	30334510	29560110	10140840	20765630	67574070	78772340	107013100	93265970	121383300	55202360	17051640	38727830	35517600	17362840
291	Q8IVG5	Sterile alpha motif domain-containing protein 9-like	1	SAMD9L	Homo sapiens	185 kDa	38	35	0.999984	12704180	40822130	32329160	24245930	13319310	28780340	9594214	12373980	15151820	20270400	25859720	6620189	6681998	17537780	15449920	20419.6	19195620	12241040	21766520	25052850	4537145	556857	687062	12888460	15065740	40735710	9317887	15399620	19556630	40584420	27480940	41866690	60629810	41873950	65793930	53351730	8328532	12858940	22221710	21474400
292	P08603	Complement factor H	1	CFH	Homo sapiens	139 kDa	38	35	0.999984	85451800	21413960	44291450	45259950	40846250	50574020	94708390	68339230	66069370	40744790	25400560	16356030	10583480	3572308	16414530	0	4648069	12538360	72892980	4026149	3376896	9318798	0	8435535	9192290	6006879	3747576	5004331	6635959	14605580	98150030	35736620	8672993	12369050	56071920	12162280	2750914	48881080	147974200	12318570
293	Q8N3D4	EH domain-binding protein 1-like protein 1	1	EHBP1L1	Homo sapiens	162 kDa	38	36	0.999982	83829170	75221880	62648370	60023620	57305880	69993930	56840540	65901140	60189730	53972440	62886820	32254420	35083130	33182300	39441630	9399484	34880330	33429760	75558700	32163180	38486300	40451000	13431640	35007250	36468770	34880290	28087800	31790220	25191790	30922660	61893700	76924640	63539930	85557040	138012200	52399250	32465360	49686020	85949090	21143560
294	Q15477	Helicase SKI2W	1	SKIV2L	Homo sapiens	138 kDa	38	38	0.999979	54741840	76678580	97426380	70073820	75030020	81209960	87866120	66901390	69764290	87593520	56306730	29819090	32818990	43714830	53451470	4533370	33416320	34678970	78144010	34488400	46372780	42892790	5891359	31904880	28488270	33722800	35025700	34921680	11957360	33266090	90060930	97750610	87963220	140855900	170760900	101173500	13215300	74671210	90817680	23569490
295	Q6WCQ1	Myosin phosphatase Rho-interacting protein	1	MPRIP	Homo sapiens	117 kDa	38	37	0.999977	19583110	27357150	44466370	20909930	43972280	41599000	61370220	65002510	43873610	38809860	30825440	8132239	9969731	6698033	20264100	0	4375555	5771594	57397060	5822539	13446470	8468888	0	2702935	8750681	16525510	4478534	21265860	1128723	7118905	32311770	33303000	36393290	35583530	75860110	10632110	2706006	28743990	65289910	2381016
296	Q8N3P4	Vacuolar protein sorting-associated protein 8 homolog	1	VPS8	Homo sapiens	162 kDa	38	38	0.999976	18117510	20507380	27649670	25734500	22254990	30086730	22320280	15468060	19195870	23852840	18504600	17596460	23341830	22472070	20084880	0	27645120	25659370	18321760	12297870	15381510	14734240	347796	19312950	23282630	20151350	22692990	15752920	5589483	10516550	24836760	28371690	30552210	37852240	61448430	49565440	14434820	29345060	19719840	11214360
297	O43432	Eukaryotic translation initiation factor 4 gamma 3	1	EIF4G3	Homo sapiens	177 kDa	38	35	0.999972	32655590	37996270	39162230	41677360	41934960	38470250	63676320	62491120	44030640	32439490	28945000	24378110	30947350	22354150	34592000	775067	35121510	28019550	63849310	12902470	22143210	8556004	4376262	21096300	27346970	23735850	27464620	23920660	8834389	15948830	36484630	37629350	40682700	59056720	78707240	50741440	3776565	60628820	73277180	7433085
298	Q9BZF9	Uveal autoantigen with coiled-coil domains and ankyrin repeats	1	UACA	Homo sapiens	163 kDa	38	38	0.99997	7081672	8068577	13759530	10869060	10867450	8620143	30478030	37032210	18954650	10436160	13261090	2006870	3271581	356668	4664777	0	495162	172216	30832550	294609	2231920	3412802	30604.6	152053	477024	132950	748865	5872863	197672	0	9943320	6498980	634072	4812584	12852930	0	491265	11563160	38618920	0
299	O75122	CLIP-associating protein 2	1	CLASP2	Homo sapiens	141 kDa	38	33	0.999968	58275530	53807650	59391470	48316440	48240900	62555100	56354470	42478160	54462110	49805860	47439260	21471430	18249240	21971070	38254170	120250	21312680	17684820	53023890	20429620	35706380	26805750	296600	21550790	18090480	28562500	15452650	27257730	9595615	15779440	51542990	55592000	72683430	95192430	103265500	30423130	2946859	27527570	47068970	11187800
300	P49815	Tuberin	1	TSC2	Homo sapiens	201 kDa	38	38	0.999919	15820600	25060220	23215520	15067640	19710570	22487600	19083240	15047090	17622290	21156570	11045760	10349650	9723498	10878850	13945990	0	10958940	8551478	12688440	5559334	9980596	6020328	217210	8792943	11454710	14924950	9833567	8298210	2677157	5159112	18737790	21761190	26105780	24772860	40585850	16927910	5519836	17425110	11528750	4130459
301	Q5VT06	Centrosome-associated protein 350	1	CEP350	Homo sapiens	351 kDa	38	38	0.999822	5891107	9863140	9163189	4428979	5654655	7432775	4387192	3287969	8183302	7640898	7099929	1905899	1416442	2553257	3077728	0	3223799	2393309	3486609	4901022	4501928	3048586	0	1446595	2243544	4254580	2168032	661307	616509	3030458	9349707	7729462	13524500	11854400	24462300	5302767	81897.9	3390323	2526350	2498508
302	Q86UX7	Fermitin family homolog 3	1	FERMT3	Homo sapiens	76 kDa	37	36	1	1569212000	2335155000	4748981000	3687001000	5044863000	3768852000	10155150000	10420850000	6420876000	5573550000	4167631000	3127672000	2944731000	1306117000	3424652000	91235040	1900650000	2041153000	8437768000	1073004000	1907331000	1788646000	139095600	1268701000	2084442000	1847536000	1731222000	3787461000	731958900	1194150000	3511365000	2552861000	2031159000	2570288000	6102224000	2474818000	993708800	7392326000	12791580000	527226500
303	Q9BSJ8	Extended synaptotagmin-1	1	ESYT1	Homo sapiens	123 kDa	37	37	1	288377200	506236400	577005500	373310400	584533600	475397900	592500700	446346900	425204900	599632900	443909100	174882500	191462400	169576700	412356200	13436300	96996660	137053600	531061000	195423800	323089700	286571200	13737460	134004700	192109300	323372900	149693300	244225900	100869800	196060400	528595600	510581500	605453300	743349300	1192124000	239112400	115467300	449575300	621274400	199696400
304	P16452	Protein 4.2	1	EPB42	Homo sapiens	77 kDa	37	37	1	2463421	60803210	10080070	194333900	5640561	3497985	33842340	9866617	96580830	67687690	291161700	196998600	129694000	214940500	145565100	781345700	30345100	91599290	73595350	470601400	311190100	481467100	1126997000	437496900	48300260	148002800	41039320	274078400	644119800	504542800	76472260	0	0	0	1437155	20454170	0	80518860	247442100	1230377000
305	Q9UDY2	Tight junction protein ZO-2	1	TJP2	Homo sapiens	134 kDa	37	37	0.999999	139748900	48123350	125469800	112381400	131181700	105767500	363133400	286259200	192105900	161778400	113667300	60916340	45117750	15669940	80707740	0	16807030	16411040	268943300	6345160	29083610	31648930	487190	3844829	27564830	26187970	17618210	82773260	22583600	14693640	100089200	58360880	46419740	50106600	148984300	5525069	910520	137371200	425403800	1740580
306	P14625	Endoplasmin	1	HSP90B1	Homo sapiens	92 kDa	37	35	0.999999	2161000000	1410593000	1356440000	1420050000	1362497000	1476124000	2002748000	1685377000	1370464000	1424210000	1254087000	859023000	830158200	626818800	878233900	49328790	895421100	744769100	1839690000	511845500	863139400	688840300	57251420	842380900	665547800	665702700	696471200	861569500	378608900	581539000	1339815000	1624444000	1704736000	2363887000	2902131000	1185231000	1923731000	2009964000	2817305000	606452600
307	Q9NZB2	Constitutive coactivator of PPAR-gamma-like protein 1	1	FAM120A	Homo sapiens	122 kDa	37	35	0.999999	149755100	151985400	154196400	129590400	135080400	150090900	121570300	101956800	121801700	141867300	111450000	51160050	59427150	59007070	84827730	1708267	62063690	53765960	122105100	50649430	84122190	67762790	827753	56441350	59466380	78888930	73962060	57880620	29738430	44348720	145199600	165903000	174267200	225926800	315120000	113009200	90342890	100787500	120467200	51275730
308	Q15042	Rab3 GTPase-activating protein catalytic subunit	1	RAB3GAP1	Homo sapiens	111 kDa	37	37	0.999999	53328720	60405160	76187060	56571950	64953850	62079570	72721510	75278230	63240160	65356680	52537280	34270290	40693160	38339110	45197380	3529160	35380330	41586080	65914460	29250390	40872850	29967940	5454547	39840090	36774280	42986560	35998620	43074770	16457740	27706350	58783660	64013290	55184850	75441070	92682070	59296730	23519910	59300960	94888770	19564470
309	Q12888	TP53-binding protein 1	1	TP53BP1	Homo sapiens	214 kDa	37	37	0.999999	26928700	35358190	34209350	18756110	31698660	32870230	19727480	13724750	31540460	31357930	20165430	4522835	5084093	7733859	13212140	0	2492428	3052867	18791110	13177880	15473890	14485720	83772.1	5311788	2569452	16353370	5673710	7834745	3470975	8302657	31485170	41904260	59057040	49750380	56255620	7601978	8168185	7409284	9980136	11621810
310	P51610	Host cell factor 1	1	HCFC1	Homo sapiens	209 kDa	37	37	0.999999	244926200	318458400	378911600	226011100	354189200	349066900	247875600	165122700	288050600	375025200	259685600	110037800	124589600	136353500	225447000	12330400	104000500	112126800	234874700	162675400	235173500	178520900	14165150	127876200	120234600	219805300	136270000	135877100	75111380	125862800	384182400	439224800	502383700	558612100	727200700	208288600	131804500	168167600	169253100	164287200
311	P13639	Elongation factor 2	1	EEF2	Homo sapiens	95 kDa	37	37	0.999999	2311381000	2754468000	2818734000	2135175000	2866152000	2743976000	1894037000	1460999000	1951605000	2643685000	1652217000	943245300	845897300	1108340000	1514091000	161361500	940308600	1014585000	1893879000	1322153000	1526815000	1295867000	485270200	1406946000	949875900	1591274000	1040142000	954073500	586373300	1553253000	2855009000	3163702000	3746054000	4459716000	5284006000	1526450000	716517000	1567011000	1240733000	1165901000
312	Q15393	Splicing factor 3B subunit 3	1	SF3B3	Homo sapiens	136 kDa	37	37	0.999998	433458600	515847800	500308400	349739800	490497300	493102200	332877600	257710900	370722400	487552800	331771200	154667400	154019400	187549600	278174200	15168730	158647000	153024500	306388100	221136200	272746700	244201200	13786560	187158700	157595900	274741800	179180700	162353100	103248000	191490600	505224700	618295200	687042600	734875600	993606300	309987000	288872800	288940100	229352900	233209600
313	O60841	Eukaryotic translation initiation factor 5B	1	EIF5B	Homo sapiens	139 kDa	37	37	0.999998	148498000	145123100	162864800	97472490	143605600	139788200	105852000	104090300	118792200	132092200	95360430	41431130	36577850	45145990	75169130	1935981	35136090	33776340	100014700	56914800	74398620	52485680	7623828	43018530	36780660	84231610	44395740	41725800	18795300	55822950	153584400	160258000	186860600	240120500	341336800	75740510	52241100	88339820	102777000	46085790
314	Q7L014	Probable ATP-dependent RNA helicase DDX46	1	DDX46	Homo sapiens	117 kDa	37	37	0.999998	216595100	320441500	283176300	191222500	251569900	263163200	176137400	123206700	195488200	279402300	190088700	90449390	100822000	116291700	160566900	4792457	105209900	109006800	182779100	106846900	167622000	103289500	4153671	107056800	105563700	166222100	112034700	93487220	53346520	90052730	281475100	303930100	347187900	448800000	548564000	182943400	122570400	140086000	95729590	93945930
315	Q02218	2-oxoglutarate dehydrogenase, mitochondrial	1	OGDH	Homo sapiens	116 kDa	37	37	0.999998	220287100	385156400	377450900	297352300	336624200	393492400	333233700	269046700	330400100	448893700	340404900	99949180	111468800	129282200	231445400	9556786	82337450	89523240	357659400	123166100	213227500	172563100	11731600	89758270	107605100	181224500	123267300	124430000	68709170	102679800	442838100	416078200	414122100	587966900	864865900	104554400	157532600	227608400	284928400	166044100
316	O95782	AP-2 complex subunit alpha-1	1	AP2A1	Homo sapiens	108 kDa	37	30	0.999998	237229000	268812900	290580400	322421400	261034300	341287300	294782400	321474000	321939600	285610000	286813500	235109500	215627400	227786400	271833100	94319450	220435600	237525600	352076900	190956900	210596900	191085200	159357500	291496900	219823200	211735300	208426800	230179800	99304790	253327200	315761500	363088800	335708100	511823000	616569200	357306200	133263200	397487300	376715600	193981300
317	Q7L2E3	ATP-dependent RNA helicase DHX30	1	DHX30	Homo sapiens	134 kDa	37	37	0.999998	36866290	49516870	56630430	33099230	55319220	51295600	33247870	23432220	35481820	50929650	32988280	8268606	7973903	12305580	25753020	0	5954347	7502788	31332710	12324270	22416010	18114010	563662	7803735	6898386	27054170	11885640	10591320	3584992	10122800	58867490	59004030	69459180	87478380	115576900	10769280	8377369	17503500	16985250	16532640
318	Q96P48	Arf-GAP with Rho-GAP domain, ANK repeat and PH domain-containing protein 1	1	ARAP1	Homo sapiens	162 kDa	37	37	0.999998	123684600	117990000	150998700	142367200	110758600	136899000	185699700	173660600	153206800	136249100	127001100	142731300	183029400	129592900	180866700	2775826	205781300	197529700	159336500	71092740	102128000	70312730	4102135	153449500	172347300	139761500	185203700	136520400	51542940	68008380	148940800	144513100	120654300	178218900	332667800	396437800	141026800	327952500	203960700	55875940
319	P08238	Heat shock protein HSP 90-beta	1	HSP90AB1	Homo sapiens	83 kDa	37	9	0.999997	647082700	468716100	432516400	331300200	426160200	417654500	338640900	296561400	323612300	432593300	348621100	146658200	114585500	156292200	231203600	18587110	150165400	127305700	392051200	174408500	264988700	202975100	29975480	164735200	91990040	219905200	121629600	137217100	97862290	202290300	446542000	552078200	577313400	545943000	775760400	203086100	265644100	343119400	287464200	162992500
320	Q9H3S7	Tyrosine-protein phosphatase non-receptor type 23	1	PTPN23	Homo sapiens	179 kDa	37	37	0.999996	48035930	63655210	68503450	51685010	58177270	60640470	62475070	51996980	53652730	60454660	51020320	36298910	42345360	31447790	46950520	218512	40107030	42150490	56465340	28403070	39391690	32758620	2285487	33994510	40260340	42324860	44219440	34397450	18030220	25418360	56264020	62314350	68093560	84781730	111337000	58973720	17733740	57710180	55285040	16506050
321	Q9Y3P9	Rab GTPase-activating protein 1	1	RABGAP1	Homo sapiens	122 kDa	37	36	0.999994	87495000	54600240	76053760	51798460	70582600	59041680	83560840	85375090	61163170	71451220	45359390	39886530	21027250	33211570	35890840	271984	29262570	25122260	79372340	15612310	27004380	22083940	1325080	27931850	28346060	45185220	29321870	28664510	13925310	20426530	51470550	68212390	66143550	57898420	128871500	17124250	33227870	50380160	84731570	9742723
322	Q13619	Cullin-4A	1	CUL4A	Homo sapiens	88 kDa	37	28	0.999992	42713880	49059800	58030730	37139790	47645710	42906730	40649530	30806020	32151250	52561570	37944830	16656850	15481500	21505710	27816600	18986680	12861540	15747140	42801240	27470080	23648530	31056550	31533770	23319520	14708140	27172060	16422290	21690040	9999166	28314400	50900250	51310020	66565810	68741310	118834300	23280760	19501480	34482750	35554010	27150890
323	O14976	Cyclin-G-associated kinase	1	GAK	Homo sapiens	143 kDa	37	37	0.999991	80794720	59256120	89537690	72582630	76983450	92688990	77008050	73892990	75406040	102435000	86996880	47157640	59772660	53817580	72293920	2133307	61398320	59229710	86226510	26666900	43873900	31019610	4821120	48275980	51612650	56900360	61813360	45611340	27935660	29277700	105382400	93322930	126363800	157944500	201259700	95404520	30852800	78585400	71791790	33091300
324	Q9H1A4	Anaphase-promoting complex subunit 1	1	ANAPC1	Homo sapiens	217 kDa	37	37	0.99999	13589050	17652050	17667970	12912690	16808180	16695670	15535750	8631053	11439480	18636560	12726500	3022699	2598182	4947752	8421811	497352	2458414	2225296	11873140	4229921	8896491	6829512	2665206	5020782	3316143	8310939	2978379	4328299	711718	5633833	17033940	23836660	28650100	26707620	44028800	9979391	1980272	12812060	11099820	6235152
325	P23458	Tyrosine-protein kinase JAK1	1	JAK1	Homo sapiens	133 kDa	37	37	0.999989	31703150	61260150	57996530	31781220	64342280	51862650	43245650	38313140	38726390	65469940	30825910	23816130	30273090	24534120	34348800	0	24279470	27748630	39407310	19290130	25193610	17329660	219654	22573560	26667220	36732910	27593020	26259000	9580267	14862210	49666060	57201850	65407720	69342290	92026310	49075320	20479950	43125790	34642170	22438470
326	O94906	Pre-mRNA-processing factor 6	1	PRPF6	Homo sapiens	107 kDa	37	37	0.999983	176236800	215035900	229984300	129808800	224455100	203976800	140998000	108944800	174238100	213196600	155356700	48693120	49914360	61421180	116291700	3435834	47936880	51666230	131051800	85294600	130399900	88737020	3583567	70065360	54742740	119857900	62463750	63816440	32340130	79226330	230096900	243274700	285716600	305998100	423434500	81249030	126199300	78267320	84109900	71383470
327	Q15021	Condensin complex subunit 1	1	NCAPD2	Homo sapiens	157 kDa	37	37	0.999968	28737210	19986920	9117526	15450750	8856435	16168550	4959397	8885655	3830347	3422897	9968790	6766391	4894225	11366900	9934852	2837387	8829289	4735283	13507340	6540959	1720710	5147072	6084401	16519450	4187763	10496920	3959467	3952504	3144530	18736090	11604600	22997650	31408960	31749970	54667900	20981840	6670101	19180160	43335250	31372050
328	Q2PPJ7	Ral GTPase-activating protein subunit alpha-2	1	RALGAPA2	Homo sapiens	211 kDa	37	36	0.999959	16203700	17960750	21211570	21624340	18280830	28375270	10222240	14816870	18175030	17576120	13786300	19957870	24172110	24307950	18943080	0	36267280	33629290	12876740	6252963	9173789	7856340	0	18296190	27902550	21535680	29066470	15204350	5359080	7190492	17124780	18875250	17130080	25209300	42528470	68710520	11567100	34850170	7857099	4696929
329	Q9NRL2	Bromodomain adjacent to zinc finger domain protein 1A	1	BAZ1A	Homo sapiens	179 kDa	37	37	0.999952	29427210	22105360	17380000	14015030	13620500	16262540	6725513	8143247	9099485	13491110	17292010	3877642	5737917	13327020	8785705	0	12508420	9726434	11071980	5788259	7502895	7915312	0	10552990	7652139	11280270	11080880	8033527	2338575	7201466	15482560	23931460	41694480	28443550	62361990	22418910	11731080	9366322	8323349	8846707
330	Q7LBC6	Lysine-specific demethylase 3B	1	KDM3B	Homo sapiens	192 kDa	37	35	0.999949	35027900	42125270	37082260	28253190	33598290	38357090	20072250	15023160	25504550	32665740	25571590	10349520	10288130	15184260	19566490	0	13897440	13252080	20639050	11817950	18140280	13166350	104736	10941500	12551710	22798550	13072910	10837600	3401168	10091510	36251120	39862450	48360330	50356100	72886090	19428540	20738680	20348720	12644590	9860531
331	Q9NTJ3	Structural maintenance of chromosomes protein 4	1	SMC4	Homo sapiens	147 kDa	37	37	0.999943	209382800	209541900	198334200	159541300	211357600	214373000	143216600	117605800	187513800	199549100	179034700	104684000	114418300	110939400	143955700	10193510	112918700	116373500	130832700	90871140	109871500	96755000	18081030	117629600	113921400	149519800	9148512	94158560	54887310	92198140	192085700	246101500	250960700	317722900	395981900	225677800	250643500	214352300	156483800	86872890
332	Q9UGU0	Transcription factor 20	1	TCF20	Homo sapiens	212 kDa	37	37	0.999925	8901425	16753880	16776540	7425898	16619580	16122090	9307141	5591306	9702116	13984660	10566810	1471943	2145647	3463411	6960966	76622.1	1526508	1562054	8074665	6241549	6721468	7012847	21743.6	1802222	2167932	6641193	3088666	2777430	211976	2411009	15732610	19347570	25438270	25726000	36934760	4023401	2300676	3483838	6951151	4359472
333	O43166	Signal-induced proliferation-associated 1-like protein 1	1	SIPA1L1	Homo sapiens	200 kDa	37	36	0.999904	8848358	10592950	13731900	8967720	8758429	15844870	4234038	4606622	9386850	12616180	8084929	11217790	11293270	16155260	12018550	0	21138480	16489500	8994887	4517039	7192347	4206810	0	8454154	12709440	14147390	13597680	8923247	2467213	7532056	11572840	10390450	12097500	21317740	24578930	31772150	7359963	14985380	5278086	2159440
334	Q5TZA2	Rootletin	1	CROCC	Homo sapiens	229 kDa	37	37	0.999743	6722855	15768980	6723889	6801966	14656300	18932790	11171160	6387428	11836300	15239930	9853237	68957.2	1223342	1530996	5378320	0	374003	123258	7419045	2625444	5999450	3816389	0	300203	759030	5860637	656632	414755	154834	1272248	18199780	15126240	19043430	18274040	32320400	373547	1228632	2633583	5300730	2745383
335	Q5THJ4	Vacuolar protein sorting-associated protein 13D	1	VPS13D	Homo sapiens	492 kDa	37	37	0.999467	3537334	4767099	6192926	1768142	3276509	2837820	2807143	2600705	1723077	5498351	3726278	1617281	239022	323666	1530106	0	101911	164678	3099778	586913	1028330	815659	0	36171	13582.7	1047866	54733.1	1813987	109463	834121	4057680	4881533	4990499	5998205	17633280	1791085	1030833	3588721	2505202	114526
336	P12956	X-ray repair cross-complementing protein 6	1	XRCC6	Homo sapiens	70 kDa	36	36	1	1588492000	1905016000	2473650000	1477898000	2527992000	2150345000	1533491000	1126134000	2055095000	2489228000	1470740000	650347700	660453600	769341000	1250391000	57754170	626648200	622534900	1293450000	905813700	1385210000	1009137000	52664100	738882000	735951100	1299183000	829586000	733152500	412813700	753140300	2427672000	2753899000	3039181000	3228932000	4786945000	1286589000	1518386000	1363281000	1032795000	1108009000
337	Q9NSE4	Isoleucine--tRNA ligase, mitochondrial	1	IARS2	Homo sapiens	114 kDa	36	36	1	167107400	240193800	294418100	200214500	298512300	291573700	242426300	183996900	241923700	328389900	225415300	128258300	88411040	89733140	165738500	4787576	93220620	88971160	204644000	123301400	171751500	139578100	3415962	79430660	164209300	152585600	132353500	120825600	53552390	85591050	311555200	301782700	330012800	415373400	618076600	122025000	144168300	164342400	211834800	114776900
338	Q16531	DNA damage-binding protein 1	1	DDB1	Homo sapiens	127 kDa	36	36	0.999999	343700800	497695000	519052100	428985400	468537100	498023000	427760600	349924200	374192700	485705200	392468100	222792900	174412700	253735800	325462400	117660800	186085100	189997800	415593300	277826200	315342200	281355200	213652100	309503400	186228900	297473200	198640200	208302800	129357500	320416200	505076000	593132100	651511300	733421400	1134329000	337746700	162243400	345546500	366355600	227389600
339	P49589	Cysteine--tRNA ligase, cytoplasmic	1	CARS1	Homo sapiens	85 kDa	36	36	0.999999	177689000	198951400	211422600	179324300	214393200	219101200	199919700	158504200	173820100	297324300	160481600	110112000	104737300	107500700	147179900	26786270	109801800	115415600	192276000	97886250	130566100	100665600	74711730	121603700	115339100	143894100	122344800	110400900	65133530	121658900	211146600	208050400	278533600	291347200	479566800	206548700	95876640	205494100	187848400	118117500
340	Q9H0A0	RNA cytidine acetyltransferase	1	NAT10	Homo sapiens	116 kDa	36	36	0.999998	111257100	121177700	143949700	80526910	159670700	114819300	97008170	98189910	114160300	149808700	83598190	12571060	19607270	27829890	66062120	1079115	6490773	8404630	72255830	59968030	81933080	63047630	4261429	26413210	17044980	76284580	25093730	37850620	21147250	38716860	147614900	105551400	204336800	189242900	237323900	18154090	39115390	52572940	53816510	49952460
341	O00429	Dynamin-1-like protein	1	DNM1L	Homo sapiens	82 kDa	36	36	0.999997	180121100	316818600	338652800	362457100	458866100	430220200	639675500	730023000	491108400	548449600	318848200	253832200	195140400	125059700	322020900	5586772	179479200	148351300	683749500	109864700	217761100	166832800	7599374	121058000	177911100	165038300	149614800	325864300	95833700	136207500	307702900	297665900	266371900	380790900	626875300	195905500	64748780	670258700	1189533000	44025320
342	Q9UQ35	Serine/arginine repetitive matrix protein 2	1	SRRM2	Homo sapiens	300 kDa	36	36	0.999997	268286200	276104500	283653000	180611900	251886600	285976500	160323500	137264400	207196500	264254200	190458100	83527910	81915270	102683700	127788900	3972932	61509050	65916120	152499200	109157000	145344100	119768700	3550279	82331130	78944120	127212100	89960030	80787890	55486810	94228260	242592900	315391400	380473300	444878100	422153300	120528300	47410830	95997040	73361390	63243840
343	Q9BQG0	Myb-binding protein 1A	1	MYBBP1A	Homo sapiens	149 kDa	36	36	0.999995	50912040	84295730	104684500	48215060	106036100	58854370	42497290	40555730	62936490	96940770	46793500	4922734	2870413	15250570	39358750	628821	168060	3233182	43117450	29707820	53575380	33645610	0	17209030	6651036	36175450	8492707	12103780	9702755	23241540	89903850	102201100	99002790	86991340	151512500	9311454	9833405	30300620	27832090	32783080
344	P07900	Heat shock protein HSP 90-alpha	1	HSP90AA1	Homo sapiens	85 kDa	36	19	0.999994	2304701000	1806317000	2083632000	1413989000	1761235000	1882395000	1761033000	1342887000	1544495000	1928879000	1302940000	933794000	843210000	956359900	1136952000	220738400	971624100	929269200	1729011000	969571600	1094356000	1073549000	249519900	946139100	840199100	1163058000	865882600	885803000	501661600	845252900	2110061000	2238497000	2732233000	2485012000	3636138000	1506040000	1277605000	1437823000	1486797000	876661600
345	P20700	Lamin-B1	1	LMNB1	Homo sapiens	66 kDa	36	34	0.999993	2794636000	2763799000	2910421000	2083266000	2877162000	3014727000	1482416000	1584712000	2733883000	2507051000	2119288000	1071319000	1246457000	1454929000	1559949000	84273060	1396115000	1122147000	1674660000	1196273000	1489042000	1392239000	79819350	1260431000	1601676000	2121654000	1633157000	1360267000	761789500	1120175000	2445817000	3172000000	4059752000	3428670000	4201926000	1943100000	1880255000	1575648000	1123407000	940215700
346	Q9Y4K1	Beta/gamma crystallin domain-containing protein 1	1	CRYBG1	Homo sapiens	189 kDa	36	36	0.999993	67971880	53379040	50521520	48423930	35942620	66326960	37088290	36575440	42038130	49286780	51661800	30153630	34055930	29535510	34170310	164574	31186530	37321080	39919960	15710320	27384890	14627260	3071405	28928480	32942930	34613930	20221650	19029590	9456894	13206870	54135590	87014070	49611230	84311370	158834900	55627900	31390590	35209080	24836950	10397190
347	Q10570	Cleavage and polyadenylation specificity factor subunit 1	1	CPSF1	Homo sapiens	161 kDa	36	36	0.999993	55798690	80967800	83816650	50249670	79897300	75977970	44234000	33492320	55818790	77413100	53375110	18270110	20175860	24198610	43083950	224759	18982890	22021330	45549390	28527900	45615450	37397170	686824	21853660	22999190	39718850	25876050	23801960	13627470	25400340	87444190	95949520	111001800	121591100	181978600	49131070	35989330	40830110	39240860	35703600
348	Q9UBF2	Coatomer subunit gamma-2	1	COPG2	Homo sapiens	98 kDa	36	33	0.999992	85619150	67567100	90527480	95954470	80273910	105276000	101688000	49197890	80113740	80471310	72589960	61451260	61327980	61475290	53420900	1961523	64898460	49149250	91022630	33870190	49237340	39972550	7471894	43256200	34574610	43988020	49141100	52046390	25405950	28667940	63129440	76450180	64834580	140452500	175695400	84545990	25599460	100686600	72266860	16179560
349	O95786	Antiviral innate immune response receptor RIG-I	1	DDX58	Homo sapiens	107 kDa	36	36	0.99999	106413500	137134900	180429900	101781400	139440900	165500600	121768500	80238390	96736730	175803500	91192580	48202730	58565780	113660800	80273020	4036706	82283860	45933180	106153900	78911450	84384810	82675800	9924930	83947990	50320840	163516700	63394220	53886460	28061820	78409320	216548900	201371500	385033800	181807200	301776100	114688000	31274350	60878160	104770200	80222270
350	Q00722	1-phosphatidylinositol 4,5-bisphosphate phosphodiesterase beta-2	1	PLCB2	Homo sapiens	134 kDa	36	36	0.999989	132692000	152263300	146938400	143454300	109338800	170256600	181249200	160102500	156040500	172774300	143141800	138693000	155428000	116946300	144880500	2440460	158698600	190518800	167524400	66036740	122226400	89525200	2411078	112606900	157727900	122018800	191335100	123343400	47978320	64422300	145906300	148104900	142328400	225623800	335211600	294618000	166665100	266056300	199433900	56705900
351	P30876	DNA-directed RNA polymerase II subunit RPB2	1	POLR2B	Homo sapiens	134 kDa	36	36	0.999988	113074000	127426800	141068900	95481750	142116100	142354700	95107180	65282740	105228600	154485100	98223440	37566150	37623900	48154270	85282800	1088181	34031520	39931310	89765560	62181490	83112850	63604280	1759423	46936400	38747270	76706450	47731370	42319470	23393760	49403320	145930600	153412800	208540300	202373300	284649500	75699280	51746450	77209800	54648580	60549780
352	Q8NI27	THO complex subunit 2	1	THOC2	Homo sapiens	183 kDa	36	36	0.999982	62851070	80737700	91440230	56541270	86666820	80365710	52311130	39346480	56303510	82151710	46825630	15181190	12772220	22325770	41965130	471943	15005550	16049080	42728420	24259610	46052510	34421290	0	15269690	19158500	45088480	20340410	21934390	12486380	21104300	83164980	105656300	123064500	134095700	204121100	35056250	28860780	42338430	37512160	33799710
353	O95347	Structural maintenance of chromosomes protein 2	1	SMC2	Homo sapiens	136 kDa	36	36	0.999979	97738590	54573510	35510660	42539350	35314740	46260490	23656580	30179700	17134240	24039750	34895160	19876540	11434890	25856170	20742430	5961118	18203770	12688150	32519160	13012520	17161200	13409390	12751960	37016890	11769320	28361750	9652369	9582834	8885197	36343500	28993160	65519060	68198530	78982360	99647850	25408430	34662530	22741930	33609280	18392240
354	P48736	Phosphatidylinositol 4,5-bisphosphate 3-kinase catalytic subunit gamma isoform	1	PIK3CG	Homo sapiens	126 kDa	36	36	0.999953	16545140	25618660	25363660	20944490	24168660	25594540	43722800	28883670	30053580	25754540	20847000	19921550	21413280	15469900	20448670	158792	23270870	21717750	37093420	6776249	12367480	10363650	214980	16547010	16983020	18809690	17476250	18431540	6845420	10145090	23647570	15039380	27597720	25503370	65021920	44946620	10601610	36311870	47657380	8470823
355	Q9HCK8	Chromodomain-helicase-DNA-binding protein 8	1	CHD8	Homo sapiens	291 kDa	36	29	0.999953	16492290	13233090	13512100	8398080	14164280	13903270	6461910	4564696	6204516	11155330	7747253	156355	847532	1899125	5452948	0	810621	713697	5578650	2088036	1446981	1411804	0	961255	1226788	4734128	1222814	1579764	0	2330340	12280170	21962320	26568000	26890440	33286290	3324385	2109630	2465583	2026159	1342117
356	Q6P158	Putative ATP-dependent RNA helicase DHX57	1	DHX57	Homo sapiens	156 kDa	36	35	0.999927	9843483	14230590	12539590	11056200	11207840	12447570	7250688	4625206	8102124	10057480	12758120	376361	1154797	892605	3787661	0	62393.9	0	5782161	5050716	6697386	4865646	0	1449481	1000936	2304334	342816	1053032	443549	401310	10915720	17098160	13187990	29320580	31016610	1236509	1176756	6527621	5522419	3438978
357	Q9HCE0	Ectopic P granules protein 5 homolog	1	EPG5	Homo sapiens	292 kDa	36	36	0.999913	11486990	13633960	13497500	11940190	10636130	14977710	10490990	7865161	7837403	9315391	11755970	3324590	4137826	3969857	7121320	0	5568125	4378655	10108380	3623866	7210201	2379323	312744	5354504	4103135	7323407	5586361	5737929	1551155	4915464	11149200	15874720	18915370	18877140	39238020	9099075	12903420	12298680	8079534	4187906
358	Q12955	Ankyrin-3	1	ANK3	Homo sapiens	480 kDa	36	30	0.999834	12176060	2361726	23195270	21647310	22787640	21119220	5340595	16152490	22270120	9540023	16200160	6501307	415865	7122040	1775944	2905316	173750	485575	6442598	3359379	8423374	26100190	5791317	16010880	964668	4833511	494381	18881160	26658520	22401640	36109820	23945520	41994210	30801450	5890570	493002	933824	15107150	30623610	98851700
359	P02538	Keratin, type II cytoskeletal 6A	1	KRT6A	Homo sapiens	60 kDa	36	2	0.999611	7993196	0	14609620	0	0	0	615380	0	0	0	1774145	124385400	4167375	0	0	0	0	0	469423	0	0	0	0	0	4387144	1305197	4294736	0	0	358373	3149464	15676140	5586354	337986	0	0	5008212	0	0	0
360	O14715	RANBP2-like and GRIP domain-containing protein 8	1	RGPD8	Homo sapiens	199 kDa	36	2	0.999428	0	544369	1015370	474287	522665	804638	654639	336119	453959	1185914	348130	276512	408708	653854	764331	0	179257	290574	782847	619494	994781	607059	0	122470	117936	76050.7	273089	215221	511499	392264	1408038	1215560	1198634	2085316	2604248	964435	0	662013	321994	687542
361	Q14697	Neutral alpha-glucosidase AB	1	GANAB	Homo sapiens	107 kDa	35	35	1	829179800	947367800	883142200	798575700	828462700	897760100	987596000	799226600	827315600	951851100	710059100	467049600	404939700	435221200	562891100	33404590	430220200	436891100	931653700	338848400	517372400	453839500	34075750	399809700	437046600	480208500	446410600	516626600	226248500	344321000	883118900	949104400	1004353000	1190586000	1911776000	803504500	806291800	1197235000	1253022000	443424900
362	Q7Z2W4	Zinc finger CCCH-type antiviral protein 1	1	ZC3HAV1	Homo sapiens	101 kDa	35	34	0.999999	163694900	181187500	213351100	164108800	218746000	207242000	188353600	134855700	179591900	212557100	153920300	74716320	83600940	106986300	128738000	7397132	78027240	64408650	159776600	102329800	134242400	111617800	15081360	84076850	73907670	134483700	83261820	83778740	39998930	97859070	230658000	237427100	332412200	270755400	362206400	141265400	67743890	117251500	147800500	75679670
363	Q86YV0	RAS protein activator like-3	1	RASAL3	Homo sapiens	112 kDa	35	35	0.999998	153222600	293790400	318092200	165239100	354239800	306601400	244248900	118400300	196583300	360560600	199444800	133852400	170561900	157232000	211995800	8375704	136487200	181465800	204213000	151498900	151622000	143176400	7565316	118023600	199627600	221047300	187274300	126564800	58548740	119740100	302636800	297082100	467112200	419568400	506095200	284526400	67364060	170967300	110850300	133257600
364	Q10567	AP-1 complex subunit beta-1	1	AP1B1	Homo sapiens	105 kDa	35	18	0.999997	158925600	194489700	217799800	193278400	184713900	220472900	210158000	208950600	195844000	215943500	171720900	146315000	142253800	136226100	162458300	19327040	137052100	141518200	240900100	93149000	120480100	105248900	31568070	137063200	132148500	137289700	108106700	157737200	70846430	98440130	189212500	187224100	188902400	239318800	435186800	309785600	50682030	328951500	351198900	105313200
365	P55786	Puromycin-sensitive aminopeptidase	1	NPEPPS	Homo sapiens	103 kDa	35	35	0.999997	362868800	438472200	515268100	409731400	461257300	490769900	480924000	427519300	422542800	492022700	285852800	376548500	415721100	322129800	369127000	54635020	403943300	434933600	449468700	221628200	297425500	239808000	62505050	347568500	418805300	366048400	405050000	347412100	167186300	220525700	421753000	470589000	493973500	627402700	884996100	807289200	294909300	667094400	524509400	214660800
366	Q562E7	WD repeat-containing protein 81	1	WDR81	Homo sapiens	212 kDa	35	35	0.999996	25630060	40233560	44863250	39543790	41691460	44848030	30978180	26531740	34358640	41022380	34459590	17166190	23156180	22717740	29422330	7436791	14982900	21862690	34326740	24567980	27938170	29956690	14746950	28042020	21221800	28912730	20894830	22361680	14078400	21299230	53146810	55324080	55127740	73078330	74467020	22465580	11664400	31668150	26540010	19973830
367	P14543	Nidogen-1	1	NID1	Homo sapiens	136 kDa	35	34	0.999996	70753070	108197200	282449700	179705500	361699300	202751000	750790600	371736500	362138800	150944700	182725800	49945170	33101040	24687960	98318180	0	11067420	25171460	395776700	15413510	23930040	53791290	707023	12612770	43095020	27403570	27628640	63987920	13805480	13910320	188033300	208558600	95065000	93971310	228829700	17842800	2983757	78647550	463066900	242151
368	O00203	AP-3 complex subunit beta-1	1	AP3B1	Homo sapiens	121 kDa	35	29	0.99999	120088400	127126900	122477800	109341500	109166800	127288900	126192400	108640700	101941300	116038400	104139700	78918640	79168070	65145690	94957560	5512817	84931080	88741510	111372900	46211760	77780980	60158550	3647097	78502700	75102220	79830220	77496690	69949060	29249560	55282670	108001300	121489400	125374500	177162200	236924000	166543300	48225070	131667400	156640900	42610680
369	Q92598	Heat shock protein 105 kDa	1	HSPH1	Homo sapiens	97 kDa	35	33	0.999987	404975300	222111500	257618700	152444600	251794200	220689400	197288700	129135300	158465600	221218700	137897100	72440120	57254120	69246580	119873200	10917190	28018290	30985870	181903900	72239330	124070900	85902860	21148580	72834170	39050930	116445100	39560860	76113320	25275650	81802120	228230500	273305500	397443700	353074100	440694200	64263850	61617600	146797800	191778800	93233010
370	O60333	Kinesin-like protein KIF1B	1	KIF1B	Homo sapiens	204 kDa	35	31	0.99998	6600578	5385635	3462366	6438009	4801748	5189404	2719268	3243401	7747032	3883479	5382526	11574690	16346750	13075660	8346557	138917	16957190	18202090	5367465	5110997	4653165	4747511	0	14358980	13554080	10135390	15370870	8295750	6267817	4970823	4293821	6070448	4166606	12004510	20561560	44807670	3010979	13894830	4573973	4138657
371	Q96A65	Exocyst complex component 4	1	EXOC4	Homo sapiens	111 kDa	35	35	0.999977	64548470	94471500	95334680	82043090	84852510	86154120	92023180	92044700	95789100	85820470	78947150	55261000	51172190	48731200	67694000	2079294	60594880	55277020	97532550	37332190	50430960	41320050	7015781	56744200	56273850	65492730	51982600	53428880	25144500	42535100	82769720	82990210	89829740	98608020	140169400	82832080	23688830	97002200	112485800	20864800
372	P13647	Keratin, type II cytoskeletal 5	1	KRT5	Homo sapiens	62 kDa	35	17	0.999951	188218000	12872390	119105200	11787320	10385140	89049740	11168650	10595350	29362850	6663931	184253700	258511200	86384000	21112180	13240790	10649890	40295770	33339880	21453500	37813570	33337020	23055850	4683118	6490523	266107100	172677200	99759730	58180270	22747970	38053600	16791480	38172940	100690800	10348660	44938830	5290886	150238000	3699442	3069942	13784030
373	O43426	Synaptojanin-1	1	SYNJ1	Homo sapiens	173 kDa	35	35	0.99994	17140090	15691770	15111160	14307900	14548730	17606890	13300440	13264200	11145510	16216570	12476950	16966200	26771250	20924740	15328300	1260240	29055460	28661240	16885870	8194820	8079472	6876290	1288957	19225800	22893070	18425650	24361520	14359770	4222613	9211476	17023600	20398200	17495660	20611940	36018070	59565510	10466620	25243920	11830640	6435535
374	O14647	Chromodomain-helicase-DNA-binding protein 2	1	CHD2	Homo sapiens	211 kDa	35	29	0.999911	11338910	10533980	16297700	6309334	18314820	17381090	9809444	6512795	12379930	21368610	8452938	869035	1387704	3822814	5482358	77023.9	2121446	2024531	3739627	2682488	5767990	4451371	0	1730215	2732830	11074880	3096298	3767875	1578384	3595418	13594680	15817880	21161980	14293210	39701230	10810050	5181370	8289177	5479933	7979245
375	Q92793	CREB-binding protein	1	CREBBP	Homo sapiens	265 kDa	35	20	0.999853	7987984	9209130	9248080	7709070	8277935	10166370	5481985	3975292	5131549	8321832	5414325	3679136	5599010	6314954	7005789	0	6181445	6252585	5017222	5223439	6852737	4820500	0	5330208	4996974	6501828	5094520	4806923	2405911	3374602	8464863	12284480	12219050	12925310	27841040	16138700	2855987	4894526	5358203	3931892
376	Q5H9U9	Probable ATP-dependent RNA helicase DDX60-like	1	DDX60L	Homo sapiens	198 kDa	35	30	0.999702	1299724	2956390	5498110	3922187	2352947	3600325	1499782	1570613	4672019	1267766	0	161439	2143328	1325980	966230	0	7685432	2376021	1193401	1685295	650905	407665	0	5037800	227215	3666449	4980104	1305015	815721	1175215	8033227	10359960	5560085	12454150	2962974	13616380	387646	4841271	1572080	750505
377	P48668	Keratin, type II cytoskeletal 6C	1	KRT6C	Homo sapiens	60 kDa	35	1	0.998681	0	0	0	0	0	0	0	0	0	0	0	1992562	0	0	0	0	0	0	0	0	0	0	0	0	0	0	0	0	0	0	0	0	0	0	0	0	158353	0	1449396	0
378	P50395	Rab GDP dissociation inhibitor beta	1	GDI2	Homo sapiens	51 kDa	34	25	1	1567493000	1431695000	1503020000	1280189000	1206734000	1535260000	1118094000	1070484000	1230148000	1294135000	874062800	998657000	1075085000	972486500	1070002000	326182100	1238227000	1225981000	1108642000	750385100	1014011000	783915000	357782700	1016577000	1168855000	1188956000	1157801000	1023451000	663644700	804339500	1284164000	1619330000	1434955000	1934844000	2704963000	2294566000	1043049000	1618189000	1428833000	1282758000
379	Q9C0C9	(E3-independent) E2 ubiquitin-conjugating enzyme	1	UBE2O	Homo sapiens	141 kDa	34	34	1	102684300	113014700	170973300	160555300	159563800	128671300	269303800	210503500	175367800	166518000	146654400	87778560	68940550	60475040	106239500	115292500	43580600	35398080	222876600	102974500	94653090	102630700	148394600	106455800	43156290	67162300	47287830	127036000	50749190	144247800	129421700	130247700	142175700	117838000	230709100	48944020	14794370	148253300	334044000	91775870
380	Q92896	Golgi apparatus protein 1	1	GLG1	Homo sapiens	135 kDa	34	34	0.999999	122918400	176329300	166945300	125885700	166833200	154118200	132617100	95487210	107055700	163089900	133257600	31337800	29469370	44191380	73812950	1054568	18996920	26920630	119699800	46199580	68794010	68779510	3732469	43590650	30185630	63694080	33121510	44792820	18700860	40790320	154277300	220660300	233010900	223874800	286479900	52999560	27107580	55178310	91009530	48847170
381	P42224	Signal transducer and activator of transcription 1-alpha/beta	1	STAT1	Homo sapiens	87 kDa	34	33	0.999999	775779100	970404500	817692500	695465500	833414900	769354500	653187300	366609100	577392000	888274800	723074900	193230900	188514100	586303800	286493100	61541740	423795400	149635100	1110142000	425606500	315223900	667236500	69081180	419304900	214129300	793809700	259860700	210664000	153386900	723424300	1793775000	1786228000	2833909000	833832200	2137023000	399538500	331386800	314846100	541671600	287909600
382	Q9Y4E8	Ubiquitin carboxyl-terminal hydrolase 15	1	USP15	Homo sapiens	112 kDa	34	32	0.999999	122833900	128450900	119731400	128646200	118025200	126296600	134601900	130310000	117940200	124690900	114008000	110718900	89303620	107786200	104083400	63534000	110718700	103225800	132374200	100668200	99453620	105863700	82296330	140667400	97048650	105753500	97874000	95507130	66215700	115931200	125991900	148405100	140038300	157152600	247080000	204622800	93524490	162859800	179834600	134904900
383	Q02952	A-kinase anchor protein 12	1	AKAP12	Homo sapiens	191 kDa	34	34	0.999999	3302524	10510160	17170400	12311800	12586860	24343800	4847622	11454700	8887460	14237690	13612290	3500529	2774467	8060855	25649570	136881	20580.5	694474	17569240	3059108	8383920	1785356	0	0	16285840	6687099	1632992	2945556	900412	2490809	10078300	10907100	220430	14628610	61761260	1469074	0	2450413	4397179	174589
384	Q96QH2	PML-RARA-regulated adapter molecule 1	1	PRAM1	Homo sapiens	74 kDa	34	34	0.999999	292529300	221352900	153244800	206037300	58439240	250422900	47296860	153462300	125402100	77997180	218784400	282771800	443735600	300473400	207488800	1889439	457703700	513530800	171183700	95198700	115840900	87830810	777705	345275000	342657000	231845700	479754200	216347400	94049030	80655920	146244700	206575000	127725500	181980200	399629800	1018811000	27532950	279322500	54008890	30906090
385	Q7KZF4	Staphylococcal nuclease domain-containing protein 1	1	SND1	Homo sapiens	102 kDa	34	34	0.999999	663590800	682757800	699143500	685209000	709625800	745214100	783383300	653942200	673492700	755867400	596711600	263719100	230707600	244622000	397902100	28077010	207385400	218807000	726809600	240394300	373243200	330199900	38237630	234247900	208266200	312702600	224021300	302424900	145749000	234693700	684923200	811027700	749588000	1270254000	1371569000	388136500	443278900	674099300	836726600	209751900
386	Q14644	Ras GTPase-activating protein 3	1	RASA3	Homo sapiens	96 kDa	34	34	0.999999	113276600	133935900	211158200	153045400	245150000	166668800	392658600	446413500	265762600	302707300	163909200	72439720	65367160	23038440	134592400	2189969	24500980	27573300	343825300	35331300	77816600	74184420	3980524	17314820	43392380	58629220	31574380	130688300	15541880	49012100	182185700	145217100	142851300	168476600	303908800	15020370	18019020	220716500	530795200	23792550
387	Q9Y2Q0	Phospholipid-transporting ATPase IA	1	ATP8A1	Homo sapiens	131 kDa	34	34	0.999999	65572810	57599270	105839000	92038940	101215500	97215450	147025200	144307700	135649600	120054700	62571930	149408900	206966900	139331600	113995500	591161	321290500	217033100	151387500	48783230	38844090	34975820	518588	135854100	200002300	136231100	182206900	140834600	45803750	62769070	65451680	53678660	41017340	51819960	103183600	298787700	100005900	248399200	201192900	53419790
388	Q8TEU7	Rap guanine nucleotide exchange factor 6	1	RAPGEF6	Homo sapiens	179 kDa	34	32	0.999998	16156220	23698590	36396170	21675680	31343300	30548680	19530300	13438650	20586770	32204880	17148620	18438700	24045060	23940370	24286980	178917	32560460	29643110	17286460	15894950	20899490	14505820	229477	32946110	25477230	27258870	29451970	17490270	6984530	14928260	30392050	28693920	35648480	45406030	49535630	55555140	11957010	23496110	8715233	7409154
389	Q14C86	GTPase-activating protein and VPS9 domain-containing protein 1	1	GAPVD1	Homo sapiens	165 kDa	34	34	0.999997	78807550	102107800	107884700	92543070	106478500	101167700	116917500	101919900	99775500	97168920	87151180	61587980	70416640	61498780	73472150	37946080	71048260	59478070	105096100	61380260	58074200	64772110	71304590	87928650	60790320	70331880	62475550	68682840	35747180	77344450	92919780	99140830	112334000	131692800	174800000	102886600	38031210	113667800	116971000	65768940
390	P35606	Coatomer subunit beta'	1	COPB2	Homo sapiens	102 kDa	34	34	0.999996	403931700	466559600	466605700	413825700	459587100	491495700	487612800	438252700	405248400	489789100	391281400	260672200	257369900	246912400	324841900	16007440	268100700	273218500	458502500	195131800	263000900	240999000	21245530	252367700	269687900	289041600	262898700	238790200	115415800	214479900	480023000	514799900	554642100	600528900	955996600	505683100	196368000	394821900	558343600	164891200
391	P42285	Exosome RNA helicase MTR4	1	MTREX	Homo sapiens	118 kDa	34	34	0.999996	74711810	59240310	91037220	62501960	104361500	92692550	56932550	46411950	70144640	100099100	59374520	19127200	18092130	31494680	53736680	763947	15776730	17358530	58863480	29605710	45759270	31288770	846182	25054610	16771710	47770170	23034790	23129630	12337090	25206750	103429500	115888700	136356200	164345700	233922500	40039800	30916240	54300060	42299120	44233030
392	O00329	Phosphatidylinositol 4,5-bisphosphate 3-kinase catalytic subunit delta isoform	1	PIK3CD	Homo sapiens	119 kDa	34	33	0.999995	108321300	203521800	224084800	131105900	217909900	198834400	156303500	97816420	158406100	243165800	127443300	79977170	116334900	104968700	143422800	3682409	109168500	123897700	153826000	85033160	131168700	120753700	5169920	100320500	106117400	148495000	123700600	83779570	44061300	66546960	268353400	230521700	280719600	324533200	493292800	128508700	27545280	120695700	88324590	69462230
393	O75694	Nuclear pore complex protein Nup155	1	NUP155	Homo sapiens	155 kDa	34	34	0.999995	69973950	100567100	96133310	67156550	99417920	93053530	68972430	43266740	68913760	104995500	71772490	29741960	42774930	56740400	52608450	1545442	50800700	47037050	73282900	41978910	84363600	40948450	761490	37978050	42153730	66788220	46508000	40881060	15422090	42725510	95751670	101342100	137459900	155131700	233015600	89163230	38299770	68385540	75582510	43677510
394	P13667	Protein disulfide-isomerase A4	1	PDIA4	Homo sapiens	73 kDa	34	31	0.999995	1190450000	773577900	715146300	673760500	727822100	766358300	850154200	699223400	707227000	637630700	588740800	422545600	376012200	362791500	388452000	14431240	356255500	305969200	776986200	236887000	385148800	364637300	28966750	332703600	302131500	396038400	324461900	339062000	164109500	266855500	784795200	920109500	988229400	1121071000	1150489000	481410000	643414400	650896400	1111384000	287905200
395	Q9Y4D1	Disheveled-associated activator of morphogenesis 1	1	DAAM1	Homo sapiens	123 kDa	34	34	0.999994	21892110	45557140	67486800	47341490	91579280	61207300	180900800	182641900	87047140	59868160	53432400	37257950	28308300	5491413	41287040	1457202	6967580	12134010	129696000	4291455	16217230	17795840	2711549	4979973	17603630	14740420	7902651	40991230	4794172	13939360	47114730	35421570	16174460	30476420	66103620	6239843	3796716	90143040	202937600	2322855
396	Q93084	Sarcoplasmic/endoplasmic reticulum calcium ATPase 3	1	ATP2A3	Homo sapiens	109 kDa	34	26	0.999993	267953600	554028600	913071000	726082100	917921900	791837100	1439222000	1337560000	1084267000	1002524000	692056100	566105400	673065400	375686200	617715700	12027490	494105900	476229600	1198371000	276126900	354148000	295562100	25144030	340786300	557060100	509282500	507442800	743142000	197797100	357227700	680051000	468076300	534521700	492578300	909890500	540288800	152955700	1125024000	1392649000	198109200
397	P48634	Protein PRRC2A	1	PRRC2A	Homo sapiens	229 kDa	34	33	0.999992	41933300	46757400	49186660	27334060	37708680	47754650	41185580	37701350	48476060	44701240	26590730	14642210	11992360	17479690	35113690	121168	12959050	10775690	37500910	13579520	27779670	22640900	546521	15269670	13472650	24025260	12180760	23135650	5972464	12377310	47418590	52360430	67254100	56222960	103954800	27583840	872215	35598810	77582260	12935070
398	P48553	Trafficking protein particle complex subunit 10	1	TRAPPC10	Homo sapiens	142 kDa	34	34	0.999988	18325580	24209080	40912990	28164580	27872360	38627650	36404000	31017020	35315010	39776670	28458360	19625530	19158330	19441050	27951520	187596	22752920	25881480	34681980	12686200	20082280	13686290	1189856	20171030	18944120	22710860	23047420	16624600	6199259	13756300	37333460	36227090	42657070	51089100	88555600	46552450	8693329	40247660	37001120	14273160
399	Q9HD20	Endoplasmic reticulum transmembrane helix translocase	1	ATP13A1	Homo sapiens	133 kDa	34	34	0.999988	98131820	104621000	107464300	77601940	82705130	98949970	80608550	76856510	73327890	89401830	87436220	42671830	44719700	51887660	59471410	774526	45762890	45209190	89568360	34811920	51985850	49629160	1718267	53658980	40041330	55622650	42507930	46246680	20151970	38566760	100653400	128181800	130123300	155010800	195697400	134151900	25557640	97126250	92260520	36418310
400	Q03252	Lamin-B2	1	LMNB2	Homo sapiens	70 kDa	34	32	0.999986	639960700	855814700	1144615000	711143600	1087577000	1072868000	827063100	513508300	911288200	1105156000	783834100	285389300	330270200	287746500	620898000	20231600	250656700	288593900	588912800	424494900	656674900	499058700	16062840	240037700	355203300	636032300	414683500	353073300	174948900	240629900	992365500	1122401000	1333756000	1278967000	1813706000	391467900	460492200	302233700	435450600	285781900
401	Q00341	Vigilin	1	HDLBP	Homo sapiens	141 kDa	34	34	0.999986	143282400	94408350	80522400	75870520	99352120	109480600	77789350	79661500	69024930	69486870	62925090	30553280	31707430	32896260	46270800	277443	28164020	27381880	82315490	26846450	41539260	38919910	1258258	33000090	22539430	38123940	27395350	30222410	15742490	30608140	69540600	103635500	120209800	160012500	153643100	53644130	27838870	62789890	80283600	26958670
402	Q96ST3	Paired amphipathic helix protein Sin3a	1	SIN3A	Homo sapiens	145 kDa	34	34	0.999986	76233670	96239130	113791100	60263660	102984700	93740580	60609450	43619570	82633970	107246000	55333980	24357990	22935460	30406770	49102860	583158	27318640	30531680	54637240	38761440	53385190	37940330	554024	26471650	33200010	55526480	37665100	28083240	13411980	27265630	104473200	123017700	148844000	159918400	228045600	51773840	47832420	38211060	39925090	37658570
403	Q5SW79	Centrosomal protein of 170 kDa	1	CEP170	Homo sapiens	175 kDa	34	34	0.999985	49146010	30216470	43701730	36426430	39325750	44707430	46492330	44056460	42610030	40579920	30585640	25766820	32387250	21239870	26514960	0	29436930	22738980	38261770	12282460	20330200	15865340	0	18875500	25956040	21362960	32452430	25953730	7504732	13554290	28857260	45783390	33357670	48158660	62503470	46432280	4519723	37880810	51349420	8713568
404	Q9BSJ2	Gamma-tubulin complex component 2	1	TUBGCP2	Homo sapiens	103 kDa	34	34	0.999984	33101330	30581030	30670550	26342420	35486890	30162010	33095590	28602110	30860590	34302780	20869080	16203860	20728410	17245690	25364750	0	20490770	21852100	25926330	14129850	15988500	10735170	0	21905750	17279960	21017350	19948580	18097390	5050943	11177760	31048230	37268380	38398300	58938310	81212730	45771830	11206020	52557010	36892650	14124620
405	P63010	AP-2 complex subunit beta	1	AP2B1	Homo sapiens	105 kDa	34	17	0.999983	94884910	120443400	135064700	140731600	128787500	128264000	136610400	134704200	128047600	141938600	124318000	95051750	94962770	101986400	110898500	25839350	98468670	109592000	144866800	79884320	105928100	93784330	38661090	112564400	98867010	98190020	98772390	102452100	46366570	94725450	151483200	142638800	152376000	189381700	272068400	215897000	38182920	179427500	180496500	100786800
406	Q9H2M9	Rab3 GTPase-activating protein non-catalytic subunit	1	RAB3GAP2	Homo sapiens	156 kDa	34	34	0.999976	79748830	96777950	118836300	80352740	101684000	94023430	108398400	114831600	100627800	103336900	73040790	50102250	58792630	46004850	55721120	1392556	55926630	45935600	85511400	24391690	35167900	25619590	3118759	34898450	48688360	47703920	57497540	39741790	14805420	26877980	92750170	101057600	108444100	133322600	160195400	115888200	29181260	103990500	127959600	32967390
407	P04259	Keratin, type II cytoskeletal 6B	1	KRT6B	Homo sapiens	60 kDa	34	2	0.999958	1852045	357081	0	0	0	121100	0	0	907964	0	1947072	57380430	2267182	0	0	0	0	0	0	0	0	0	0	0	1394776	0	432389	0	0	0	852428	3781245	693777	0	0	0	329166	0	0	0
408	Q01970	1-phosphatidylinositol 4,5-bisphosphate phosphodiesterase beta-3	1	PLCB3	Homo sapiens	139 kDa	34	34	0.999942	22357340	28506330	38559220	29484940	34620840	30781200	69376020	66430010	41876200	34248590	27133070	14791720	22114100	13976710	19024330	778193	12768380	19137430	56444570	11910620	10990200	11680050	819212	6140156	18991790	9942337	14373320	24195290	13814770	4729312	20941410	21489520	12565030	28063700	47137660	33135260	8517023	62259570	118264100	7158675
409	O43314	Inositol hexakisphosphate and diphosphoinositol-pentakisphosphate kinase 2	1	PPIP5K2	Homo sapiens	140 kDa	34	29	0.999939	47599650	43279050	46551070	41432400	39077400	49654610	30818640	37082180	42050090	35655650	34355630	37034490	43940760	38828100	42068330	3663761	48952890	48556660	37685950	26164430	23310900	21592430	6282837	45286040	50249230	43271020	41963840	32722920	11218910	25795580	42562620	44917520	49090090	70630360	77380810	86641510	38349680	63635780	35043280	16092150
410	O60271	C-Jun-amino-terminal kinase-interacting protein 4	1	SPAG9	Homo sapiens	146 kDa	34	30	0.999937	41609970	40367640	57557930	40470190	43608170	52166650	47634990	39896040	48031560	49562610	50519360	23385520	21815500	24004280	27712010	909148	19360490	18239100	35934450	23304680	27785280	23701140	9042814	15568520	23453200	27112930	21847860	20817980	17832340	18259900	36295050	58007990	62630970	55102690	75540860	23043010	13503190	29398820	33114200	16240130
411	Q9ULK4	Mediator of RNA polymerase II transcription subunit 23	1	MED23	Homo sapiens	156 kDa	34	34	0.999916	18065910	23555060	24494500	19172640	24487240	18637130	14687500	9373266	17654440	22176790	17193090	4364069	7363851	7293268	11009970	0	7540256	8207201	14974720	9139446	10834890	8243832	0	6026790	6571531	12105810	6733729	3557634	2829364	5031123	24960570	27297710	30142870	35824500	47780400	14098290	3766093	11168520	7897325	6625563
412	Q9Y618	Nuclear receptor corepressor 2	1	NCOR2	Homo sapiens	274 kDa	34	33	0.999884	25525730	29248720	10670320	7453843	9905465	12164710	4265998	4382450	17015210	7374313	6656296	614008	896936	772203	2987910	0	251952	77303.9	2903406	1121505	8583168	2913107	0	869827	1026875	14333670	481115	1983325	333878	975003	20451860	65095070	25007810	20839360	32369400	2102402	770063	7066805	5033819	1976542
413	Q07889	Son of sevenless homolog 1	1	SOS1	Homo sapiens	152 kDa	34	24	0.999876	11070760	13816770	13631160	9282923	13624790	14275490	19447690	12860610	13586610	16469340	16444060	4900742	5642419	4823423	7167240	39445.6	4802591	5594911	13517730	3627676	7861569	4212990	0	3620120	3916790	5590840	3197056	5198871	1233383	3648127	14301130	12206900	18748640	20722240	40369450	11164020	773158	13241910	23266250	3610082
414	Q12965	Unconventional myosin-Ie	1	MYO1E	Homo sapiens	127 kDa	34	27	0.999874	27143460	23350520	36913310	13241920	14092370	26211960	22336920	22360850	32631070	16147690	14606460	1234324	29817.2	1003786	7366706	0	459452	112010	13211250	2467405	16082130	5030333	0	2492051	483994	2063003	179009	6036611	2197233	3558415	22814810	28189510	14345740	51235210	33241880	17279500	10426600	14008550	29076590	6044152
415	O14802	DNA-directed RNA polymerase III subunit RPC1	1	POLR3A	Homo sapiens	156 kDa	34	34	0.99986	6245628	9860282	19175020	5020286	12814320	14333600	9761729	4754010	7153686	10087500	5117915	50874.1	0	74488.9	3182931	0	272165	0	3741927	1447717	4150069	2343649	0	189429	73775.9	3743468	252342	607794	0	679449	19224280	17958320	21706640	24614660	28572190	112950	637418	2227650	1196552	5650348
416	Q66GS9	Centrosomal protein of 135 kDa	1	CEP135	Homo sapiens	133 kDa	34	34	0.999732	15801820	14927990	26415760	12334310	28070570	26282530	15102900	8501216	19145720	26570680	15535580	3032009	6969653	4121693	11170730	134723	3909070	4248488	12220230	4948230	9436306	4512493	27433.6	4969606	5583785	17327530	7966692	4681005	518105	3742872	26462840	24734030	40744660	28770860	40653950	8913112	11396460	4968859	4426947	4043635
417	Q8WUM4	Programmed cell death 6-interacting protein	1	PDCD6IP	Homo sapiens	96 kDa	33	33	1	502345000	577103000	587427500	460814900	549625100	694219000	625062200	557195900	587693300	504434200	415789600	437156000	584229400	517977200	463235700	112434500	653645000	567196600	532503100	336578400	390938800	329270200	130292300	498252700	516677600	537480700	551040200	461349500	250266200	346686600	598074600	590150400	628910400	891773200	1206207000	1107848000	376851300	628359600	578473300	252039900
418	P20936	Ras GTPase-activating protein 1	1	RASA1	Homo sapiens	116 kDa	33	33	1	21257480	37716170	53092860	42178030	56377000	50899910	86606420	103311500	60294570	69963960	40576440	32065940	29865290	20601490	39935610	1020970	31219210	24347270	86181270	13777660	20773540	18285180	1787676	21468630	29574160	27485040	25973170	42413520	7020921	22311650	38757990	32120270	28843070	36392970	102380400	56622280	11451890	104532800	152488500	9527001
419	P00488	Coagulation factor XIII A chain	1	F13A1	Homo sapiens	83 kDa	33	33	1	760975300	801275500	1868352000	1930201000	2103931000	1548312000	3295725000	4738065000	2066313000	2194966000	1351955000	1193935000	832864200	214193700	918593400	8680386	507809600	408336500	3861650000	297741800	606696300	522905100	24861800	138561800	473210700	348888300	323426900	1223655000	179165300	333622500	1171674000	1036155000	527586700	709049500	2664737000	173654900	39092240	2932046000	8734852000	30944530
420	Q14112	Nidogen-2	1	NID2	Homo sapiens	151 kDa	33	32	1	5594923	11444040	35098040	12222860	76922870	23935770	58026140	94266650	79843370	52672370	31712030	1925513	1985002	1127283	18927690	0	0	305656	27873060	765609	2482359	2735340	0	0	764666	851927	2656552	1753051	0	0	21362320	32196180	9158280	3049359	46281320	574617	0	16475090	106345000	0
421	Q92841	Probable ATP-dependent RNA helicase DDX17	1	DDX17	Homo sapiens	80 kDa	33	24	1	672478900	792430300	790520200	539270600	752252700	681492100	496109600	389560800	608901200	757680500	527371300	255049700	276565600	295736100	466636500	21486080	289738700	268314500	466722600	350820500	481522100	354210200	23844720	288991500	293087400	480984200	295083500	295398600	164262300	304683200	787425900	932001500	1151341000	1169517000	1672223000	479328800	515573700	487879500	367996400	341720000
422	Q7Z5K2	Wings apart-like protein homolog	1	WAPL	Homo sapiens	133 kDa	33	33	0.999999	33759580	40547990	43481710	28599660	39376080	38910890	24387030	19624910	30385640	40749180	29173380	10757820	11295170	15295060	21905650	116202	12150330	14090960	25766790	12797700	19772710	16664630	352519	11384840	12467150	21132050	14012110	10849860	5340565	10768410	44531990	53819530	69470160	65302020	89335590	18214490	6957443	16774660	12355700	7708774
423	Q9NZ08	Endoplasmic reticulum aminopeptidase 1	1	ERAP1	Homo sapiens	107 kDa	33	33	0.999999	581430400	436574700	542491700	245097800	613121000	416131200	268258000	300330300	357821200	357526700	315841900	167380700	55555140	298681500	166637300	10179460	244982100	169435700	726533500	119718200	320234000	234473300	4988905	87246540	169756300	199857800	188615200	207707600	38585310	180952100	696775600	657677800	403168800	790362300	1608439000	256238700	239068300	232428900	826621900	240333600
424	P07384	Calpain-1 catalytic subunit	1	CAPN1	Homo sapiens	82 kDa	33	32	0.999999	665631100	833651000	988835100	969799500	1130946000	1149653000	1825862000	1709609000	1361342000	1277664000	930768200	865234400	876659700	689771200	904728300	189448700	877164200	954834300	1694197000	502870400	688276300	665806500	198244500	713226700	796979800	672465600	847148300	864949500	459741500	624361200	958942200	818664500	795001100	1059125000	2158245000	1431402000	578433900	1771031000	2351363000	689554600
425	Q9H3U1	Protein unc-45 homolog A	1	UNC45A	Homo sapiens	103 kDa	33	33	0.999999	81958190	123105600	127013900	126974900	127913800	133059300	182541300	166601800	148856100	186563800	108137100	88913550	84340810	63337310	91848040	734321	72360470	66317270	188990400	45085070	59673580	56636770	2285683	62145450	61081900	72824740	83925130	78826240	24606200	56665940	123272700	105906200	127934000	159505300	259590900	100522000	25504410	190202700	243654800	39924430
426	O94973	AP-2 complex subunit alpha-2	1	AP2A2	Homo sapiens	104 kDa	33	26	0.999998	86084330	96025920	130667300	120049100	119485800	134441500	99161400	100369200	101695900	137094800	94344100	66924830	65797830	63171180	96137750	9223894	75501720	65514950	104303800	61787850	77076400	75207350	17186330	69444230	61803660	80676200	66288450	60574050	37050720	56684360	133002700	157730300	159131300	221364000	221895000	110511700	37118190	111128900	107200600	48610750
427	Q9Y5B9	FACT complex subunit SPT16	1	SUPT16H	Homo sapiens	120 kDa	33	33	0.999998	260386800	300573100	327731500	213147900	273794500	299309800	199241300	148516600	232044900	310820000	223145900	84154520	88623980	118781300	191082300	7695505	73745720	78612410	215310900	138956700	199239500	143621000	8668462	107355800	99498400	200058900	112855200	97099700	65532800	115401400	314276300	388363300	474737600	490000000	743930600	148184300	166099200	182633900	159456200	156959100
428	Q9NPP4	NLR family CARD domain-containing protein 4	1	NLRC4	Homo sapiens	116 kDa	33	33	0.999997	68716260	32275390	17087080	32089430	7642156	52024390	5739297	16687510	18288390	9707433	24050230	160141500	197944400	158635500	86562400	1217914	241909900	243330300	20953760	46771930	29515710	23464040	1029556	147839100	204635400	113108800	187911900	78496750	46424330	44992740	21965640	34447070	15088050	57560330	64478000	466193000	58012000	165805800	6968184	19535840
429	Q9Y4L1	Hypoxia up-regulated protein 1	1	HYOU1	Homo sapiens	111 kDa	33	33	0.999997	459848600	297136300	280379500	298844200	267534400	294387100	403970800	301040800	280703600	350793500	257077300	131961800	126890400	86112410	165558400	6430245	96270520	84421690	384843600	85585690	147892700	116556400	11505500	123183200	119972200	129640400	119717700	147383400	63308590	113865600	248552000	351170400	342018100	449163800	646964800	239577000	212530500	442820600	733767800	141905000
430	O00410	Importin-5	1	IPO5	Homo sapiens	124 kDa	33	31	0.999996	84856980	115035000	130777300	110457600	111327000	118835600	107778200	98107580	100129600	122273900	91337380	65657750	61759910	73944850	88531880	39295270	62654770	67793750	125169600	72126160	72651910	66060810	60587890	99052590	60532700	76110060	53802100	65677720	43198150	77409780	107482700	119306700	127910100	174971200	257116300	150634100	15597010	160064200	161970300	103790800
431	Q92619	Rho GTPase-activating protein 45	1	ARHGAP45	Homo sapiens	125 kDa	33	33	0.999995	370157100	486729100	515238700	298921600	527830100	481802400	535306400	448856200	438128600	516183200	379800500	226218200	258226400	212690600	363153400	7435909	222043700	247895200	446649900	200245300	249504000	231664000	9748309	192666900	245330400	316356300	254828000	238135600	105210400	148591600	538170400	492195600	601114700	522692700	756355600	336655300	187991600	346550300	385171600	120544400
432	Q9H2G2	STE20-like serine/threonine-protein kinase	1	SLK	Homo sapiens	143 kDa	33	32	0.999995	86929560	81069030	88084510	85867500	73370410	95037870	96972390	93932420	85154340	85104990	71080800	103658700	143646600	105557000	86167360	10567690	155703700	140156200	98341170	52469020	50835570	45040540	13708130	124068700	135567700	108253000	144762100	92392200	34022250	63640470	80650600	89874040	78302900	113646100	149736000	233223900	33235460	148498900	115654100	32878930
433	Q9UL18	Protein argonaute-1	1	AGO1	Homo sapiens	97 kDa	33	19	0.999994	23025790	34268260	46232820	27656170	41131710	37621670	25796200	21481570	33153890	47797870	19553330	14356090	13084850	16018550	20526910	117550	17604670	15717160	20761550	13946920	20010570	20195560	52619	17333560	16197580	22285550	16269880	15748280	6482995	13910830	40510070	41346190	43149940	55724180	59922680	38463570	14060590	28262870	30940830	17083160
434	P16615	Sarcoplasmic/endoplasmic reticulum calcium ATPase 2	1	ATP2A2	Homo sapiens	115 kDa	33	21	0.999994	200511900	243652700	300937000	269282000	312857800	271052800	543650900	488190200	362614700	347807500	298459200	155566600	143891900	79587450	191339300	4668958	77269160	77987580	510268700	65978180	140753000	126337400	10633940	69133840	99363900	103703400	87839980	186508900	57274370	88111600	243642500	224967300	214014600	253282100	403332600	85107600	24660000	347386900	670479500	48672540
435	P11586	C-1-tetrahydrofolate synthase, cytoplasmic	1	MTHFD1	Homo sapiens	102 kDa	33	32	0.999994	509365300	472717400	453644200	422208000	439021300	457312900	408798500	375636700	455287900	387293600	342024100	300013200	296758700	352219200	320547800	220836300	389517100	309910800	430935000	278345900	272613200	277142600	280829300	374766700	336958500	297839200	313493300	240637800	136148600	360535200	393305000	484154800	554856500	656305800	855931200	519241300	258658300	426529100	469929100	251575900
436	Q92576	PHD finger protein 3	1	PHF3	Homo sapiens	229 kDa	33	33	0.999993	22997770	39470310	31160110	18318800	38623790	31266720	17223430	8992665	23420390	35427790	24282080	5051853	5363548	7926905	15270010	0	6025513	4895273	10706510	11093810	16829580	10645270	18552	5075526	7250067	20112200	9523634	8499330	3706826	8743776	30957890	41501380	52498700	44056020	66452330	7755236	11475460	7946381	11338280	5941749
437	P26038	Moesin	1	MSN	Homo sapiens	68 kDa	33	22	0.999991	3655833000	3892991000	3536918000	2681425000	3431291000	3684889000	3203564000	2640686000	3158898000	3113870000	2453617000	2186629000	2509403000	1840353000	2405158000	97775510	2501481000	2603159000	2928089000	1357259000	1792263000	1527613000	83686260	1934071000	2855015000	2317948000	2389056000	2222329000	778788300	1088621000	3567166000	3857523000	4319677000	4399343000	5603604000	3724360000	1929621000	2490918000	2327363000	793102300
438	Q9Y2A7	Nck-associated protein 1	1	NCKAP1	Homo sapiens	129 kDa	33	32	0.999991	2645398	20956360	35416240	34329500	36702920	23410000	74999220	90832040	51433610	47472970	28920230	19835120	10556160	1161048	21162100	31341.5	5294175	4939008	73394580	1816482	10440870	6324940	0	120632	8339934	5865954	4231161	32739020	2166981	4503505	21052550	14709410	6048527	9995840	44277150	1035052	0	62577840	139763400	103024
439	P55265	Double-stranded RNA-specific adenosine deaminase	1	ADAR	Homo sapiens	136 kDa	33	33	0.999991	180749100	256978000	225961000	158591600	225072100	231897700	158734500	96351210	172967900	238367400	172228100	82426460	93955010	111425000	131696300	4453277	137042500	101066700	146264600	98543830	113051900	99798400	5871618	103179600	99300750	167516300	111565600	77719430	46399060	93561560	300126600	317738200	467574000	313272400	447460700	174397400	147964100	118002400	110664200	66280150
440	Q9NQ75	Cas scaffolding protein family member 4	1	CASS4	Homo sapiens	87 kDa	33	33	0.99999	72378350	61335460	118625200	108161100	138577000	101086500	359526400	298135600	157801300	188082400	98906740	69787350	65551150	20458850	89352270	58653.5	27663400	33693150	246949200	9329526	34740900	27558260	195197	11936620	37306420	28923910	29540410	91426270	11236980	20068170	91785540	62453400	32006100	46075620	147940100	28026500	1121098	212254800	421136600	1918330
441	P25098	Beta-adrenergic receptor kinase 1	1	GRK2	Homo sapiens	80 kDa	33	23	0.999989	136539600	159549400	148171300	103153500	139360100	154634500	96994850	95500730	116173800	134570300	90420890	79054360	90039670	84620290	112557700	2767555	113734200	112064200	111287400	53332000	75071390	61048910	91198590	83778650	101379900	103810000	111972000	63114540	35990950	52790600	131053300	149979900	177503300	223946600	333589500	249616900	163017600	208792300	99030400	67726860
442	Q99570	Phosphoinositide 3-kinase regulatory subunit 4	1	PIK3R4	Homo sapiens	153 kDa	33	33	0.999987	28206450	40484950	41147290	31988540	38771740	40499270	31867000	22364550	32156260	39437610	30089070	14831550	19120070	20229830	24364010	448705	18795590	18600760	29385200	13885380	22835200	15551420	971689	18583840	15380760	23315020	17054340	19175250	8677136	14349680	39864070	49416120	57663050	65669790	78767150	37628110	12231320	30548990	32324120	15610050
443	O60229	Kalirin	1	KALRN	Homo sapiens	340 kDa	33	30	0.999986	17023000	27667950	73551410	69323490	74861500	62547410	176768600	189130300	109065200	97805250	51248370	29992140	28566740	3951454	47219140	144110	10492180	12179180	148071100	1756519	20065070	13768810	0	3157213	17559380	15909250	13673780	40155450	4071541	5240167	44762830	28654250	15899730	25110430	92390070	2902820	0	106314200	207878300	0
444	P18583	Protein SON	1	SON	Homo sapiens	264 kDa	33	33	0.999982	143515400	162158600	171111100	101881800	152138300	154727200	105143600	73673210	111886700	164277500	108184600	39875280	40993160	50891700	75792760	509448	34741250	43077510	85192020	60808550	78637360	58487700	1044930	45576100	43533730	81057460	48193200	47034720	24525690	44530230	161997700	194820500	241529800	235698800	276774600	65804980	40286260	48930800	45951140	41747940
445	Q9Y4B6	DDB1- and CUL4-associated factor 1	1	DCAF1	Homo sapiens	169 kDa	33	33	0.99997	15205010	21219140	28167450	22575240	27978140	24497810	21904230	10802720	17820460	28128760	18139590	2577981	1494061	4735870	14235580	0	180150	779476	14027700	8533601	23239800	12026920	502809	3461374	2242925	11414300	3154278	5557180	1444724	6125510	30719080	31502910	47848440	43631010	85971460	684229	2382230	8095269	11825170	6230778
446	Q9Y2K7	Lysine-specific demethylase 2A	1	KDM2A	Homo sapiens	133 kDa	33	32	0.999963	35079240	50034520	53854760	31750910	53792590	55213460	29240150	23614850	39934860	56125690	37464900	13482360	11913200	19572440	29026380	671714	13006370	10295060	31084250	21485200	29915080	20337550	174836	17606160	13418330	33743800	15328380	15085400	5739795	16163990	47054400	66263490	65738110	79516960	107088800	28459320	17359710	16680750	17701950	17737180
447	Q7Z401	C-myc promoter-binding protein	1	DENND4A	Homo sapiens	209 kDa	33	32	0.999953	27935290	28083180	41128140	33834650	35679570	37676810	58246810	21278030	42404630	41133700	15273770	6935173	24586060	6489953	22904510	1894576	21279500	25043660	49253240	9113883	10534370	15818590	2027913	18159140	18460050	23542830	17036860	24498990	6111651	13022140	32144080	28769850	26873320	40427160	83235040	29887080	18372980	54396430	73489810	10916500
448	O60287	Nucleolar pre-ribosomal-associated protein 1	1	URB1	Homo sapiens	254 kDa	33	33	0.999952	7254709	10212740	6074996	5785076	10984840	9974746	6423478	3120088	8380469	7466162	4795078	176376	83303.8	398516	4530041	0	0	0	4175688	2408755	3022971	2427118	42731.5	257909	148244	5789460	678561	793346	38825.9	1880878	13469770	15403490	18506610	14282370	24618310	235400	919362	1213453	1208664	1501344
449	Q8IWZ3	Ankyrin repeat and KH domain-containing protein 1	1	ANKHD1	Homo sapiens	269 kDa	33	18	0.99995	13115980	12364330	14801220	6045911	12968100	15431390	8534856	7057330	9218862	15277170	6143717	2333351	1983048	3366956	5387995	0	2156854	2516630	9842003	2041500	3922320	2468644	0	1878002	2770720	4017821	3960388	2690455	700864	2028073	14688970	18222730	22234910	25534670	32472990	5311175	2492620	6371304	2981101	2581096
450	P14735	Insulin-degrading enzyme	1	IDE	Homo sapiens	118 kDa	33	33	0.999938	88906520	88659700	85856280	91932090	75986480	80100020	69223920	70032980	66675680	69228260	67562870	38209930	32248760	40957940	51274040	38681640	31558090	32985670	85246110	47650520	56473770	53759400	47536660	56418120	30303880	37500130	32914760	39506650	39343320	55065980	76055090	88145850	104564100	154006200	180531000	67438440	37711410	76974490	103571100	69233350
451	P42694	Probable helicase with zinc finger domain	1	HELZ	Homo sapiens	219 kDa	33	33	0.999936	13883620	15224440	16985350	10145730	11849370	14161560	10354350	9015977	10491180	13325420	11341310	1430475	1693432	3173352	6201186	15476	2508390	1860908	10591090	3219187	6182042	5642431	0	4304381	1046977	5345006	3172934	3446901	4231566	4022296	13296920	18634860	17852010	26791530	31802480	4822957	1448297	4858844	6085457	2212173
452	Q9UPW5	Cytosolic carboxypeptidase 1	1	AGTPBP1	Homo sapiens	138 kDa	33	33	0.999923	18337110	20908090	13452180	17645700	10803230	22487200	8740925	11054770	10119850	11762580	13032630	21360190	32891280	24917410	17650930	0	42954060	35361610	14678870	11144020	8598147	8284600	0	25452290	27225570	18599030	34478480	16308530	6750726	9062862	13566750	18165520	17012220	28283540	43609510	67762270	12532500	21874890	6395863	4821363
453	P29375	Lysine-specific demethylase 5A	1	KDM5A	Homo sapiens	192 kDa	33	31	0.999911	12272350	13292140	11171440	4940250	9116185	10565350	5751857	3911698	7137602	12137890	5939995	2861527	1090145	2737085	6259990	0	2278857	1753526	5262647	3557849	5896459	2931054	9819.61	977963	1334621	5182434	3407508	1595238	2221629	1167340	9902573	11366770	18117890	18597110	24091960	7489989	4491860	4274756	1119541	2102776
454	Q92794	Histone acetyltransferase KAT6A	1	KAT6A	Homo sapiens	225 kDa	33	29	0.999904	9555831	13469330	17409050	9006420	19755830	16809890	9092374	5063097	12712080	17354030	9544612	3850321	5136132	4378694	8741463	0	4590445	5106695	7524253	8494722	10078870	5239925	11765700	3031839	5796482	10117830	6340918	4199763	1849438	4914310	16181530	18253450	27434660	23077750	32288540	9259256	4909305	3589955	3474098	2785575
455	Q5VUA4	Zinc finger protein 318	1	ZNF318	Homo sapiens	251 kDa	33	33	0.999872	13095450	13259500	17293090	8463553	13454370	12387490	6623068	4837642	10585370	8083473	10692360	984999	631243	996553	5556039	1149420	689275	213590	4304754	2942033	6339832	3987103	1414409	976880	740536	4809641	243828	1695669	935828	1668341	7855607	18505510	17852950	19112260	18929210	1758634	219697	1396972	2695286	4609870
456	Q9Y2I7	1-phosphatidylinositol 3-phosphate 5-kinase	1	PIKFYVE	Homo sapiens	237 kDa	33	33	0.999828	15748590	20568560	18914690	18432510	14808650	15711000	19440750	17501410	19983590	18961970	10389960	9749615	12805500	8876343	15354460	1703402	7126091	13672070	17437570	11528850	7797294	7122806	1326483	12364940	8290988	13392340	12695900	13181020	5427896	9042983	16835440	9055363	17410870	17379240	48439030	50328910	3770305	20225270	42389220	9652560
457	P14618	Pyruvate kinase PKM	1	PKM	Homo sapiens	58 kDa	32	31	1	6116847000	5874881000	6089601000	6469023000	5356803000	7068559000	6250416000	7042592000	4898773000	5612076000	4797121000	6611835000	7275872000	6622327000	6031549000	264094100	9822086000	8912466000	7229797000	2662556000	3663661000	2938091000	218962200	6298612000	6565090000	5072668000	6831657000	5116106000	2328595000	2764994000	5405938000	6904941000	5360698000	9909806000	11781110000	13144870000	5575031000	11866890000	8557339000	1988890000
458	P98171	Rho GTPase-activating protein 4	1	ARHGAP4	Homo sapiens	105 kDa	32	32	1	232806400	238656000	260047300	205666600	242634000	256425600	160118000	157508100	213437800	270697700	151340300	211693000	242781100	223573600	219157500	5499341	273142300	293208400	191566700	125062700	163397900	148983700	5053545	199425600	238357500	233404800	261623000	183775200	79359180	97180010	269162500	267146900	331954900	336926700	412355300	468068100	55092950	219486500	178152700	102569400
459	Q99798	Aconitate hydratase, mitochondrial	1	ACO2	Homo sapiens	85 kDa	32	32	1	421728000	589765600	618170300	413555000	651927700	630702700	608831700	414290300	547679300	696696000	440460100	144759900	141168700	121457400	272635900	11175060	86053150	124537700	514749000	191033200	287466100	235397800	8579032	118990900	166728800	225163000	196101300	207549900	99280040	179838600	647564600	587464900	800029000	806431700	1192986000	172996800	425391600	385836100	497289700	203624200
460	Q9UIA9	Exportin-7	1	XPO7	Homo sapiens	124 kDa	32	32	1	113416000	164626700	182816100	226623400	184752000	166953400	194600800	158218400	171067200	198521100	162585000	159475800	115241600	142415700	159869200	73926100	103872500	106098000	184342300	165581700	140936100	145752600	212657900	269221100	103292700	130568100	103741600	142917600	87929430	329718800	168404900	172103700	171108100	205504500	256677400	150842900	33677540	130298900	217628700	176885100
461	O43719	HIV Tat-specific factor 1	1	HTATSF1	Homo sapiens	86 kDa	32	32	1	52426010	93859840	91004240	63273080	82897040	67811390	56755790	36140200	65425820	84525020	60791990	19953510	27413650	27988430	35030860	1322341	17915100	15223250	48495650	30418650	45931520	40519190	1626040	24547570	20376950	50192050	27482870	23467390	15230860	22139590	88339240	110729400	108028400	121325200	157350400	27911870	24689010	26704840	40755850	23626080
462	Q13228	Methanethiol oxidase	1	SELENBP1	Homo sapiens	52 kDa	32	32	1	4768371	30854560	40558630	565495300	9573085	5425334	56472780	31383460	28934610	172307200	670316100	462553600	199471100	501017600	338429800	2433607000	88955830	182647100	138168900	1345966000	373640900	1204037000	2362538000	1206541000	110280200	224448700	79743400	485419400	602211300	1330345000	30746880	105292	186701	381994	3289988	73092610	1814377	277690800	627614900	2464876000
463	P11021	Endoplasmic reticulum chaperone BiP	1	HSPA5	Homo sapiens	72 kDa	32	30	0.999999	3439492000	2096547000	2044481000	2095571000	2165057000	2054707000	3359308000	2372613000	2392163000	2296820000	1921435000	1483099000	1402270000	981003600	1338077000	74123840	1180996000	1235326000	2701152000	798517800	1281410000	898215600	112965100	1070286000	1070907000	1120345000	1166875000	1359956000	532913700	916602600	2095820000	2272059000	2742199000	3020167000	3742108000	2005529000	2387220000	3226629000	3959141000	893460900
464	Q14764	Major vault protein	1	MVP	Homo sapiens	99 kDa	32	32	0.999999	760213700	600655500	542179700	515132400	532991000	496009400	447946400	339269800	468090700	547069900	367830000	474416600	569775700	562343800	442938300	25316840	730634100	627046000	639102600	327130400	267925900	335999500	27828720	489629900	721959600	545294800	697292900	219016100	198676800	204079900	843310000	540026700	740309600	715234300	1304111000	1005783000	377357200	520614800	547541000	210647300
465	P05106	Integrin beta-3	1	ITGB3	Homo sapiens	87 kDa	32	32	0.999999	3620021000	1733387000	3960715000	3043315000	3600099000	3339898000	8687413000	7862562000	5119770000	4357443000	2561903000	1964370000	1521777000	332213800	2218960000	24854980	562454900	641998800	6410718000	303263500	1219920000	1026701000	46260440	201311400	845902800	709128900	691544100	2438770000	461714400	642784500	2508445000	2214540000	898754200	1105122000	3092785000	192733000	50614910	4581764000	11002040000	54993050
466	Q9P107	GEM-interacting protein	1	GMIP	Homo sapiens	107 kDa	32	32	0.999999	152593000	150383500	135352400	110860800	108053100	149731800	104475700	106361800	103584300	130692600	118136200	121663500	153050100	132548400	160849600	2471331	161167100	171790700	116062900	72358880	82355090	82926080	3300074	132462900	145585900	160430200	156049100	111544700	59866850	80778310	148971500	129834200	142867700	207369000	282709700	304586200	111791700	158845000	82822530	62847620
467	P55060	Exportin-2	1	CSE1L	Homo sapiens	110 kDa	32	32	0.999999	217199000	275614400	248678100	212517400	243352700	254030200	207699900	180950500	214896600	239540200	160794100	138068500	141213300	119532000	174913200	21767530	128129100	127147000	184246800	129688300	156171400	131637900	66993130	157384000	124953200	178162100	130555500	128142900	78044890	127025600	231853900	289206100	297199600	353821500	465629300	271561600	88284260	233279200	222506400	126811300
468	Q5JRX3	Presequence protease, mitochondrial	1	PITRM1	Homo sapiens	117 kDa	32	32	0.999999	53268500	81829430	81989870	68261240	63929070	80174280	63290100	63729900	66425200	61083640	72977700	23852500	26584400	27241000	46107910	655794	18353750	21821540	68941610	38294890	58454450	46550150	797798	16672680	27911560	36421710	24979680	32466180	15884500	26687660	89847700	65726850	84340260	130883000	142178200	25566290	32180000	86095870	41641180	28640380
469	P00747	Plasminogen	1	PLG	Homo sapiens	91 kDa	32	30	0.999999	67528980	27966350	89398000	57847650	90696510	72557690	164384000	135691900	149725200	102330500	55008810	20436820	14003450	7320722	44339180	0	4689539	9302360	120204200	7770032	26758730	21122350	344603	6894312	20520980	12825300	19362460	12332960	11269880	12083330	88993830	62284730	21483790	23884550	86803670	9105691	2313725	68362870	91322640	24371560
470	Q9UHD8	Septin-9	1	SEPTIN9	Homo sapiens	65 kDa	32	32	0.999998	471623500	717382900	773100700	517258800	871133000	700289800	631492700	368439500	631951800	832758100	462282500	248394800	212663000	258620800	433727100	15969430	187220000	200223300	507528600	304004200	510996500	326296700	24685350	188407400	210634800	501256400	302730500	252554500	160020300	221755700	821782300	781927600	1057647000	964403200	1507386000	352172800	342715000	287215600	368662100	233282300
471	Q27J81	Inverted formin-2	1	INF2	Homo sapiens	136 kDa	32	32	0.999998	27251650	74534100	119281600	82589160	131846200	100422500	277030000	316655100	185127700	155762500	113112300	49936830	53923920	10453730	77267380	197449	16732220	16962740	250901200	16020380	36299710	36169730	2098143	5974484	29056100	30223970	15191160	63592690	10714360	22524240	83345240	59238490	45445980	39660190	103615700	6698761	754134	156468400	221245500	2412237
472	P52789	Hexokinase-2	1	HK2	Homo sapiens	102 kDa	32	28	0.999998	35472400	60631010	33042250	49615480	21175130	74759810	8565573	24929020	18724820	18558700	44821110	45209290	73454160	51762240	43168470	172578	100912400	74954850	29532820	26092970	34177630	27426530	355930	58370950	66966430	50374740	57401220	33493170	12480070	18976240	30041140	49002420	32313720	81977090	81520670	153076600	16803550	75220070	15778260	19209870
473	O14617	AP-3 complex subunit delta-1	1	AP3D1	Homo sapiens	130 kDa	32	32	0.999998	115085100	141608000	159416700	125111100	134302500	143855500	156247200	137079500	117420300	152531400	104303800	86030570	89100890	76466800	97499140	16222180	95847700	94522960	145800300	58724110	82232470	78628470	2671399	75732120	96404540	95710990	102675100	80004480	33396370	49653790	128406300	140904200	156560500	191796900	330194800	198924800	44097260	194807300	188344100	41452830
474	Q5T1M5	FK506-binding protein 15	1	FKBP15	Homo sapiens	134 kDa	32	32	0.999997	113799100	103285700	95856850	101818700	65541500	115569800	79459710	80305020	78788690	81837510	83283680	68310420	60109290	76173180	74396580	2921855	87695040	94393320	96453880	44229290	59479570	61512090	5648115	56010210	83722470	69303620	97122840	49085340	34045980	43207020	95224310	139237400	99340340	161442700	201437800	131794700	40861590	115381400	102667400	31164790
475	Q92974	Rho guanine nucleotide exchange factor 2	1	ARHGEF2	Homo sapiens	112 kDa	32	32	0.999996	200696500	181042300	185427900	155897000	170061900	225712500	154791100	153551000	136564200	173390400	150905900	115151500	119815300	107569600	143044100	1319177	144165100	126132000	137551400	68770000	94381710	83550010	3288550	119265300	108499100	140627800	159144900	98780640	33433720	71039680	173953300	213040200	196916000	245178600	342884400	233891700	62177120	142663300	132180700	63078650
476	P47897	Glutamine--tRNA ligase	1	QARS1	Homo sapiens	88 kDa	32	32	0.999996	176076700	214818800	189496100	162535100	167737600	197264000	180022700	156663300	165441700	172108600	151356900	95925610	98314080	101198900	124446900	13225550	94980180	87044840	186080200	90083970	112129200	100329000	27240700	114633800	86269410	103917400	95827280	100768700	37147050	106724900	191143100	214995300	215908400	334432300	439622300	173986600	110339800	215239500	210273900	70488740
477	Q16891	MICOS complex subunit MIC60	1	IMMT	Homo sapiens	84 kDa	32	32	0.999995	254347800	311863900	340013400	266881300	329385900	321311000	329610900	260028500	310977700	371463200	296897600	109010200	117908900	104858600	183731300	4561405	90126710	80287920	287256000	114698000	201080300	138257000	2898358	92276020	110635600	171796400	115452600	112344900	66844270	91989130	352549600	366226900	412608000	406514000	576177400	102857900	140432800	139536100	278024600	74345950
478	Q13618	Cullin-3	1	CUL3	Homo sapiens	89 kDa	32	32	0.999995	119407600	159657000	180315100	127994400	178179700	151584100	151422400	133123600	138143800	191680700	119287900	96229200	98624370	86406960	113903400	36651290	89308620	102165400	131093900	79552060	89048660	67970090	45793240	100353500	96766160	123056400	112162700	108395300	46628570	87687920	150957600	174889400	232296700	204265000	295390200	162923800	76039230	151579700	160111300	120281900
479	Q9HAU5	Regulator of nonsense transcripts 2	1	UPF2	Homo sapiens	148 kDa	32	32	0.999995	53712680	58751140	67857050	38019480	71420470	67268270	45601030	41406020	51288560	64274570	35367010	17291930	20433730	23336090	32054950	212733	22567640	19620920	42882850	19479680	25137960	23095290	87943.2	22399300	20318290	40047750	24086360	22870960	10163030	23045900	61547350	68158490	89483040	96399560	127817200	50167760	26434270	33191660	33486330	18921250
480	Q66K14	TBC1 domain family member 9B	1	TBC1D9B	Homo sapiens	141 kDa	32	28	0.999994	41606170	48211730	56904170	44733100	45760980	58601860	57824600	54632440	52459520	47587520	39738560	27837560	28268700	30746000	39261940	409760	41820880	37901440	55980330	13113830	23801360	24203930	404603	26984610	33960900	25514630	34344200	32930560	12219010	21497000	48113260	51742020	45296490	72220610	89258730	54783990	23462600	52254930	56824190	12276040
481	Q13615	Myotubularin-related protein 3	1	MTMR3	Homo sapiens	134 kDa	32	32	0.999993	21688610	25643910	19997170	17349440	15936560	30686880	8942352	11980620	13538210	13305000	20050050	24389090	37501410	35147980	24944050	204629	43622820	41604070	15991800	10900260	11083750	7618288	200119	32958050	39680840	30186850	44570440	17162160	6233967	12725500	18070710	22989590	21809770	36960600	51551990	94760400	22580080	56582570	11441630	16871610
482	Q69YN4	Protein virilizer homolog	1	VIRMA	Homo sapiens	202 kDa	32	32	0.999992	19171900	29355050	26351680	13344080	21757470	22938460	14921660	10606340	16562290	23913550	15909390	2044762	3278877	7901974	8870829	0	4095312	4826522	12785580	8506482	11838220	7147170	0	3363442	6670167	10103880	4756971	6423344	1895017	6916140	25241980	29115460	31770060	30149130	50844610	11052760	1708331	8456800	9515648	8101920
483	Q9BXJ9	N-alpha-acetyltransferase 15, NatA auxiliary subunit	1	NAA15	Homo sapiens	101 kDa	32	28	0.999991	159059300	185511400	190610000	131860400	180850000	160294900	132186800	100760000	151453300	183586500	117009200	52114780	46892660	52618910	110139400	10702960	45292310	47835360	136171000	62623550	102251000	66515770	16041470	60058370	45376680	95863170	53566740	58296270	24478130	76144080	201295500	208218600	247239000	276366500	346773400	94262510	65731110	108392400	141867300	143774700
484	Q92620	Pre-mRNA-splicing factor ATP-dependent RNA helicase PRP16	1	DHX38	Homo sapiens	141 kDa	32	32	0.999991	53102770	70667280	60411730	41037750	57238850	59543670	41160890	29989200	42518150	57968070	40157260	11588570	14067560	17917750	29895310	877881	15182230	16670830	39757240	21937950	28727370	26856420	579386	15671110	17514750	32188160	17260350	17227970	7990019	18626080	55612020	69058890	78806860	96952270	160673400	48574040	39109890	45137120	32394010	21971720
485	Q96JC1	Vam6/Vps39-like protein	1	VPS39	Homo sapiens	102 kDa	32	32	0.999988	23033020	23717830	27932070	26267390	22618220	30246610	27285960	22435680	22214460	28412990	22286780	18634080	21786200	19213730	21195140	102082	27148740	27502070	25730460	11539530	17742560	11981970	153842	20610720	24006200	18442470	27179820	16144370	7463957	12248630	31510900	31337520	30263810	52193170	78417500	63801450	25605190	50119250	26270450	13726950
486	Q86TI0	TBC1 domain family member 1	1	TBC1D1	Homo sapiens	133 kDa	32	31	0.999988	30484520	47251030	50818660	37514960	43527280	57283050	26227790	27425480	35076190	43555100	27151450	27624580	32938010	26292350	39083060	0	33410530	37997610	30582810	23741740	24026790	21098160	108414	22307170	38922860	42589500	64272740	27895930	9194319	20227200	47432800	50268380	66859320	77052450	87883970	94033860	9663121	52924780	21898700	15731860
487	P20585	DNA mismatch repair protein Msh3	1	MSH3	Homo sapiens	127 kDa	32	32	0.999988	28412800	12385920	27049780	11396020	20527200	22417530	13374780	13463960	17152330	24344330	20342820	7898071	8195090	11514690	13089360	0	10179130	7138496	17364780	10178260	9864364	14477790	0	10651420	9043261	12316490	11561950	9724769	5860624	7529972	17301790	27343280	39437820	47619040	55845700	20898570	15572630	25914780	9225333	12921370
488	Q12769	Nuclear pore complex protein Nup160	1	NUP160	Homo sapiens	162 kDa	32	32	0.999981	60168390	81346050	77961300	56249260	85942020	70965930	51871480	40983760	56884870	83826960	60735350	29049810	30185030	38341380	42124990	5931275	29201580	34135480	49514370	32503420	43021170	36832630	9617576	30629320	29837630	48375040	38844690	29301950	16856080	31845630	73524030	91548020	103927200	118441900	172484000	61209990	21694900	51468120	30430110	33427000
489	Q9ULH1	Arf-GAP with SH3 domain, ANK repeat and PH domain-containing protein 1	1	ASAP1	Homo sapiens	126 kDa	32	28	0.999981	80851420	73752040	84462210	90506310	97101200	94631780	137504000	128525300	91748260	107798300	77981510	110350000	129300400	96530260	89224340	14002770	152770400	139567100	125470400	52717910	49165280	49700150	22437460	96258370	115757700	91640940	113330800	98704960	34808290	60413520	71966450	69303320	56731930	88451330	154300000	206086600	26434850	172030000	189432900	31811910
490	O00571	ATP-dependent RNA helicase DDX3X	1	DDX3X	Homo sapiens	73 kDa	32	9	0.999979	59026580	108700600	52971280	68205800	68195390	68130800	49608130	57704090	70327710	56358190	73959550	37793850	34014450	32202020	39719590	2472156	34350190	34772920	62026290	24051580	47604720	16693930	2643322	38830530	27256680	29387360	32781460	31870780	23885520	28168600	67825390	109688300	86708220	119802600	180745600	63869020	43694770	73868650	39682840	34891020
491	Q9UNX4	WD repeat-containing protein 3	1	WDR3	Homo sapiens	106 kDa	32	32	0.999966	17557320	31803770	43271780	17432940	42842240	29456240	20545350	15967310	25645150	35546750	20147100	2171804	1366209	6549733	14475100	956696	484376	1646576	19461960	15219610	20354590	18936110	1574026	6282175	3242675	17143740	4633684	6793771	4588258	10183790	38688820	43311280	51115410	44913820	87944680	2758308	15439580	16628560	23090120	19493540
492	Q9H2P0	Activity-dependent neuroprotector homeobox protein	1	ADNP	Homo sapiens	124 kDa	32	32	0.999966	45750280	47816660	57042110	31805930	58760940	46632710	29582930	22175110	38309150	50277760	36722630	6477097	5038912	9832325	21017140	111362	5815121	5172083	25894390	21687970	27419190	22288420	178217	7375932	5220217	23137960	5584883	9666146	5609544	12839880	46406750	69961190	80137060	64577110	84351000	6124313	15660640	9727054	18985600	13308530
493	P43304	Glycerol-3-phosphate dehydrogenase, mitochondrial	1	GPD2	Homo sapiens	81 kDa	32	32	0.999962	170510200	204117500	288533000	293580200	270190000	272853400	496807300	476761100	351202000	314555200	305061500	191239700	217715200	138439200	227825900	5812364	197216300	185460900	495155100	89375920	158577300	123948100	6991850	131496000	196999000	160496100	185771500	222565000	86978450	106386600	230960000	207212000	203413200	299982900	564977700	308678700	161065200	583519100	807865600	87011210
494	P52701	DNA mismatch repair protein Msh6	1	MSH6	Homo sapiens	153 kDa	32	32	0.99995	55912700	74043320	60955540	31870470	67478430	62047070	32200110	26408860	21699450	52981230	34522080	9755750	7846375	16751300	28147230	217169	12598520	8757717	30956220	17622540	25471670	22189040	101698	11112660	8418649	33656330	13880970	13722810	5869060	12527380	66770990	76724730	85487180	99934030	126853600	19563310	29572470	33295760	23646940	25077590
495	O15357	Phosphatidylinositol 3,4,5-trisphosphate 5-phosphatase 2	1	INPPL1	Homo sapiens	139 kDa	32	31	0.999946	38330100	51189490	54041580	42766340	36958610	53471780	71354630	57817990	48224910	45233320	40475130	20200350	20897030	20839860	29853920	463864	22307860	15982480	56912230	15079920	28026350	19299210	451603	15827360	20722080	19299770	21200050	22916860	7904282	13331290	45292810	46237590	44391150	77388710	115378800	42097990	7275585	55966680	82297780	10513470
496	P11274	Breakpoint cluster region protein	1	BCR	Homo sapiens	143 kDa	32	31	0.999924	15578250	26899210	27624090	22394510	27909440	32990160	39078250	21583700	24457420	29336690	21934700	7524914	8976398	9061380	16040040	0	7744829	10405990	25596540	9518177	13233160	11409580	0	7230091	9550167	15699340	8112272	10054680	3414954	9498853	40920580	27731330	31601330	38395140	67101860	15754440	5169352	10963760	26931240	3399653
497	Q9UHP3	Ubiquitin carboxyl-terminal hydrolase 25	1	USP25	Homo sapiens	122 kDa	32	31	0.999914	26117640	26351940	28302900	23541950	24310190	27055750	16964230	14160360	14638720	22155520	19462430	24038060	10461910	16818920	23615390	1011577	18916200	12820130	18419580	7754538	15282590	9407206	2125818	14579190	10761390	18321660	11501360	11498630	1664859	10065900	22688830	35445220	41083690	36138370	55325290	29513760	12415210	22289570	15175530	11741370
498	O15523	ATP-dependent RNA helicase DDX3Y	1	DDX3Y	Homo sapiens	73 kDa	32	9	0.99984	17548470	0	16916520	469807	21569.9	22586800	18485160	0	0	20163940	0	0	0	6337459	10897020	0	0	5323997	0	0	0	9318961	0	7129629	4490090	7204376	6185335	0	0	5967745	18597130	0	21789360	0	0	11899250	9584517	14616150	13126440	7931092
499	Q9ULI0	ATPase family AAA domain-containing protein 2B	1	ATAD2B	Homo sapiens	165 kDa	32	29	0.999357	13429320	15782160	9998781	7872392	9672016	11855080	2575005	4059338	9287256	13022710	8539224	2586455	7153010	5712942	5743937	0	5903014	7850692	13443770	3209218	7015149	5739776	9188.84	5048182	3849256	7783010	3607023	2475187	698982	2085268	9794054	19325080	19858890	20418560	25422210	8343039	3790319	7071695	24521810	2837328
500	Q14676	Mediator of DNA damage checkpoint protein 1	1	MDC1	Homo sapiens	227 kDa	31	31	1	31410830	35722380	33498060	19857720	26836840	28362090	18411110	14546910	25730320	35807910	24887170	7696164	7810747	8832731	18142810	0	8292262	6755916	14805400	14013350	15925380	10697420	46418.1	8482494	7384911	17519170	8245470	9269682	5423440	11642540	28731400	41886000	44516880	51736510	57765840	14539200	9683620	13376860	12898370	9990332
501	P19367	Hexokinase-1	1	HK1	Homo sapiens	102 kDa	31	25	1	449954600	626839500	781206800	620906200	780241600	627872700	903824800	774597800	705815200	788803500	635257700	318257100	301638900	222258800	397874200	28688380	196820500	185004100	905328500	273649000	443781400	384701600	27572150	161509000	243606100	373660600	214556200	278679800	118853800	213230700	708873500	685204500	754951800	887838000	1200855000	276682900	133845300	625872500	1166539000	190875500
502	Q9HC35	Echinoderm microtubule-associated protein-like 4	1	EML4	Homo sapiens	109 kDa	31	31	1	188196500	291921600	274778600	155295600	318813100	234991300	244136800	152850200	259903500	324379300	196872300	107832800	117203900	139554500	163284500	6066710	100540600	111612600	239697500	125919500	168902200	127718700	7139342	109434700	133875300	195815100	124307600	120506100	46447530	112682100	299090400	285789400	372442500	299963200	640177100	209720500	99938970	152899600	180201800	100416600
503	P43243	Matrin-3	1	MATR3	Homo sapiens	95 kDa	31	31	1	381096200	496358000	472020300	279187600	458692800	448975500	295174900	214503400	385621800	465345100	354414100	89584590	92492990	144156900	233783800	6849051	93351420	83162060	291663400	165732600	247476400	185603500	10484010	116585000	108920900	270038100	129333100	139369200	79012280	156298400	482077600	548635100	721671100	534141600	838573400	146529200	209797500	114467300	169906600	131001800
504	P40939	Trifunctional enzyme subunit alpha, mitochondrial	1	HADHA	Homo sapiens	83 kDa	31	31	0.999999	628287800	703176000	653673700	632185000	623632200	708251200	648904100	613914500	657599800	778207100	593805800	312998000	348842400	321933200	418272200	18328480	318844000	304366300	673491200	276149300	468007500	376653500	18661150	268654700	284394600	405362300	301537000	279272800	191472500	263806600	708462700	842432700	800243400	1148041000	1549962000	466280000	355930200	605277800	666573100	219538100
505	P11142	Heat shock cognate 71 kDa protein	1	HSPA8	Homo sapiens	71 kDa	31	18	0.999999	2047046000	1939093000	2146104000	1745054000	2035298000	1995110000	2176789000	1675896000	1806571000	2131624000	1427510000	1094734000	1120037000	894285300	1361268000	255805800	1018780000	992060500	1814774000	1011964000	1146530000	1135071000	237391600	1018402000	890595200	1136745000	965377900	1116540000	620493200	1076121000	1942033000	2115461000	2539248000	2613830000	3417118000	1703344000	1380185000	1922722000	2063492000	922355000
506	P23743	Diacylglycerol kinase alpha	1	DGKA	Homo sapiens	83 kDa	31	31	0.999999	215268800	290384000	452597500	272137100	597420900	421144000	259315700	247846200	368287400	557504300	209644100	127472700	154554000	138077300	248289000	10719660	120235100	154701000	268522600	186858100	229104200	228383900	16167660	145845400	108181300	293437700	171122800	125939700	69347240	88496890	524306700	482877500	789136200	666735600	590276100	222047100	99981450	176272800	167158800	117187200
507	P05107	Integrin beta-2	1	ITGB2	Homo sapiens	85 kDa	31	31	0.999999	1979457000	1728366000	1077266000	1432371000	746095000	1569436000	740472200	736539600	986516600	833050800	1346034000	2366889000	2882474000	1930053000	1569095000	65222050	3380049000	2712761000	981143600	965096000	870842300	818342800	68500140	1889169000	2267931000	1455472000	2894233000	1434300000	852202800	815658900	1131662000	1744652000	1258001000	1860830000	3009912000	4317506000	1937697000	2217070000	680113700	895246100
508	Q7Z478	ATP-dependent RNA helicase DHX29	1	DHX29	Homo sapiens	155 kDa	31	30	0.999999	26106490	34139340	38127870	34454940	35287490	36946360	53318940	41436270	34366190	39414100	29837010	15709480	12109510	11984320	23967090	826006	6994445	9299459	45975570	10357600	18717870	12866530	8167495	15984640	9484159	14609140	10739990	17563470	5572883	17402730	33625960	34017620	35717240	44093870	67553230	12439060	4431047	29022810	55117510	7739959
509	O60763	General vesicular transport factor p115	1	USO1	Homo sapiens	108 kDa	31	31	0.999998	218657100	179063400	228680000	180114800	194567900	197752800	227395000	177311700	188146900	205733400	186317300	135652900	149523100	117172000	145614400	8984099	148670200	156458400	233962000	91996910	137825300	111307200	12481130	126204000	141479300	160089500	136083700	135753000	61694100	98657940	174278700	235537900	248640400	315559800	426319300	266403500	56077520	195374500	280611100	77373080
510	Q9P2R3	Rabankyrin-5	1	ANKFY1	Homo sapiens	128 kDa	31	31	0.999998	64009560	67571110	76333590	64086630	59261590	83934250	60682160	48531290	58052270	71316960	56420720	43713580	44611070	53278270	54985870	8485055	60290800	58073690	68076070	38774210	44085350	43976480	16031640	56038070	49328190	61490880	56281450	46448290	26295730	38955780	85793710	101919400	110012700	99104690	147614900	101887400	21611260	68946460	51679850	31376120
511	Q6ZSZ5	Rho guanine nucleotide exchange factor 18	1	ARHGEF18	Homo sapiens	152 kDa	31	31	0.999998	61454170	78420510	103708600	54851640	104233000	86096530	48977670	48232590	71187330	100710300	44424410	28134660	30710380	33027960	54152170	955817	29184660	36783850	55096400	47973110	45393870	48050180	1108350	29143870	35703010	52140130	42465570	33268540	20643830	39218940	78978890	83404830	107987600	115299100	138410700	68643940	19039370	55843920	40525110	30575290
512	P22314	Ubiquitin-like modifier-activating enzyme 1	1	UBA1	Homo sapiens	118 kDa	31	31	0.999998	772301500	1082661000	958079300	902632800	1122085000	902303800	755490700	713297200	911206200	960571400	753395000	569900800	618437800	495132300	646927900	128131900	712067100	572639300	826126500	566351500	673282700	481858500	139677800	531698100	553431600	715276700	570381600	589011100	351631100	430627600	895161600	1084117000	1150886000	1492020000	1915175000	964627700	373354700	846101600	610175500	394205900
513	Q96KR1	Zinc finger RNA-binding protein	1	ZFR	Homo sapiens	117 kDa	31	31	0.999998	48484470	60548390	68535650	38370480	57484100	58026460	39217650	26217540	43850830	58626640	37617540	11104630	10791980	13533930	28964400	493814	10843860	11648600	30768830	21100220	24754020	21172200	127729	13659010	12058510	31169140	16101920	15003210	6417634	17602370	56283420	76382970	89423820	82447730	112540400	20361340	17089710	20687390	21584130	13754020
514	O43290	U4/U6.U5 tri-snRNP-associated protein 1	1	SART1	Homo sapiens	90 kDa	31	31	0.999998	98624150	129636500	121460100	77740340	109806600	111340600	75451590	55099600	89467620	115874200	69907750	27880960	34429560	42394620	67086240	1937527	29701690	30680520	68757540	48767270	70750890	55680390	1679185	37893740	35535190	67820550	41094960	39884030	21151220	41691640	115103500	145655900	170957500	159963000	219467700	57112800	23298000	44188130	44149040	39017630
515	Q9UDT6	CAP-Gly domain-containing linker protein 2	1	CLIP2	Homo sapiens	116 kDa	31	29	0.999997	27787050	24914980	43010260	34053570	31347300	30224990	85101720	74647520	55638890	52453360	29160830	9726936	6496919	2108903	14095730	0	3575004	1470247	68765840	3291885	12700360	6032026	0	3052109	7162276	6230430	2797181	14445860	3388700	2746900	22648460	21756650	19371370	24772730	45452920	1139583	686278	24725990	86061180	1736526
516	Q02108	Guanylate cyclase soluble subunit alpha-1	1	GUCY1A1	Homo sapiens	77 kDa	31	31	0.999996	21092480	20478870	54896410	43757760	50149800	36533610	98191310	104875200	87071130	64941230	35925460	24607150	26675480	1698070	32784670	0	8082879	3711509	109810900	1997828	10536880	4749226	0	345792	12714900	4878939	7130412	38353130	1652439	3906273	28665490	23024250	14757490	15404880	59853640	933708	279321	90039970	163354400	17625.8
517	Q16666	Gamma-interferon-inducible protein 16	1	IFI16	Homo sapiens	88 kDa	31	28	0.999996	302882100	404140200	378830100	255258100	349789700	407657400	223829100	152546800	311850900	417047800	317170800	100310100	114141500	204931300	195023800	10290090	156324800	111507300	261662700	173616700	235048100	194441000	15023190	151295100	98005730	263551200	134146600	144097100	88859090	234680300	441476900	560440400	780880900	561663800	652814500	208888600	83221880	125428200	154728500	163857800
518	Q13617	Cullin-2	1	CUL2	Homo sapiens	87 kDa	31	31	0.999996	101167300	126073300	117435000	107925200	133451200	129231200	138898100	117103800	127472200	142315000	91463920	78793790	68692720	63404380	83333710	26301410	60787190	57199590	133383500	75556790	82266520	75195790	45366370	87046080	62230940	82146020	67067460	88472410	50451460	55839630	133019000	141666800	184067600	164325800	256637400	120663600	52763540	118497600	166489900	91979240
519	Q14BN4	Sarcolemmal membrane-associated protein	1	SLMAP	Homo sapiens	95 kDa	31	31	0.999995	51592250	35385880	54401870	46570290	60743550	50845230	124261500	116740800	77423980	75095960	55743330	34452140	41109360	20318510	42887610	739396	24242890	26578530	93992260	10982250	26979750	14279430	198814	16135090	31190840	27241690	30989040	44881630	8449876	18468430	49605290	37380840	37328460	39218210	96823020	32062410	14544130	70414560	152562500	5028086
520	P42566	Epidermal growth factor receptor substrate 15	1	EPS15	Homo sapiens	99 kDa	31	31	0.999995	132901700	161890000	207141500	159492300	163545700	180951300	282034400	199009500	205680600	210117900	155930900	121375600	133330200	114192700	139745600	15839690	142857600	124403700	220438000	68250670	96179660	77315240	18918010	111648900	131594800	117417200	124160000	111690600	50202970	83818580	163553600	172356700	186669900	226177400	442056000	204930400	61261630	258721900	352498500	62558810
521	Q08J23	RNA cytosine C(5)-methyltransferase NSUN2	1	NSUN2	Homo sapiens	86 kDa	31	31	0.999992	158050600	200297600	226873300	146488600	195227400	201693200	152209100	93254810	168186800	214632100	135617200	39990110	36242960	54404740	94470040	3343291	34607880	33557950	122818000	77810030	103427700	89014640	3962120	49250750	48236290	110313400	56628070	44435140	26109700	65056910	218145900	233563200	282616600	298426400	408937700	71276250	108945300	79518270	68471260	75987990
522	P02545	Prelamin-A/C	1	LMNA	Homo sapiens	74 kDa	31	30	0.99999	81408330	372832000	253458500	255024500	326385600	382141200	447902100	230756200	393248000	940494500	624348900	77580890	64433830	44331200	215521900	4640385	6918897	22778810	217154600	124725400	439347300	76812900	2728231	20708620	73977170	121960700	133564900	50216030	62355690	104591900	276596600	312295000	184376700	596581900	812791000	11957350	109560700	58640680	438579000	48822560
523	Q15386	Ubiquitin-protein ligase E3C	1	UBE3C	Homo sapiens	124 kDa	31	31	0.99999	25996680	44679410	46931860	47512500	47801440	49143470	69718350	58634110	41950020	54546190	44142400	34390460	39547790	30032770	44417290	7650812	40081850	34027710	56979700	22932620	30144990	24851680	13027630	32570900	28945610	27670440	34230960	36010200	9512692	23968620	49055490	46177320	37661920	62970360	111459000	70005450	18355420	57771100	73272440	11912390
524	Q9BZH6	WD repeat-containing protein 11	1	WDR11	Homo sapiens	137 kDa	31	31	0.999986	41999470	38577600	52941860	43597300	45141240	57073180	64449540	61383290	50748680	50414470	46318580	21623890	24775770	25320650	33434970	57970.9	27655710	23282730	59815010	16645150	31106920	27622600	823849	20669340	29138910	23874560	23759030	31840280	10602020	19999610	56101730	52727520	48074290	69195660	107307700	43917950	14509680	47226970	64573350	13683440
525	Q15418	Ribosomal protein S6 kinase alpha-1	1	RPS6KA1	Homo sapiens	83 kDa	31	22	0.999983	55590720	62818990	56107700	60545060	44095610	75727380	51095830	46961710	59015430	54745930	56469310	76243970	85133680	85163590	68064030	5829217	101115100	103221900	52347960	42606010	46969490	36959060	5467583	83382030	92157860	65380790	90879030	61342400	35381840	46993890	57735910	62782720	52393040	105701500	143641500	144711300	38327530	97860890	63699190	26724290
526	Q96B97	SH3 domain-containing kinase-binding protein 1	1	SH3KBP1	Homo sapiens	73 kDa	31	31	0.999981	271160000	433850900	429355700	291222400	438073700	448208100	324174900	191314500	361743800	424694400	293890400	190819000	229765200	219879600	259989100	11746310	204524900	238150800	289795400	188394500	225855800	177046700	10124200	183888300	257930600	292814600	259363600	184404200	82328870	142708700	383333000	448857200	624241900	569258000	957391600	379496200	118389600	273430400	185813500	116107300
527	Q8NEB9	Phosphatidylinositol 3-kinase catalytic subunit type 3	1	PIK3C3	Homo sapiens	102 kDa	31	31	0.999977	45738020	70278310	69637330	51394650	60328940	58757200	45509250	34922060	52794830	44491480	50426540	21037850	26979160	30881430	37481070	240236	24661430	23774060	39031900	28204770	32442130	24057410	1721534	31598480	23833020	35137370	28237930	33307570	12459110	25731200	46746470	65107790	65854710	75717230	115398600	46707270	44920530	48988700	51741850	19417940
528	Q8WVM7	Cohesin subunit SA-1	1	STAG1	Homo sapiens	144 kDa	31	29	0.999967	46029460	52473060	62475820	39641560	60577980	53597210	33553240	20743760	47355170	60611840	34424080	15607290	11613680	19243290	33396150	92544.5	11695260	17328020	35288230	27018970	34533070	24215780	187203	17752300	17726420	35737090	22553120	14065620	10814020	21539510	45509800	63173470	77610120	68491490	118023900	27089900	18240350	28706150	33672630	25608650
529	Q5VYS8	Terminal uridylyltransferase 7	1	TUT7	Homo sapiens	171 kDa	31	30	0.999961	30444950	36629690	26769630	26536920	22202760	29605740	25574710	21430590	18683950	26289320	20834690	14734680	16489860	19253460	17111900	0	26741600	13269390	26440800	8679938	13704970	11298170	295667	15592210	17548220	19495280	21940550	16121560	3863376	11331970	27632490	29783950	33889080	37674160	77823440	34320750	17287870	28999300	21967550	14092520
530	Q9NZN5	Rho guanine nucleotide exchange factor 12	1	ARHGEF12	Homo sapiens	173 kDa	31	31	0.999957	2939937	3724004	9193592	6554805	11942480	9205329	34799770	35215770	17205400	9035847	8113920	2266717	3356484	91553.4	6230443	113679	227566	73510.3	26250870	97502.6	1147811	742998	357348	924058	291377	679875	188143	8388635	0	1086340	6070355	3751096	6286114	2006765	15766740	0	0	13955970	42188730	81974.2
531	Q5VT52	Regulation of nuclear pre-mRNA domain-containing protein 2	1	RPRD2	Homo sapiens	156 kDa	31	31	0.999955	36853130	51908570	53868060	31068040	55103480	49831730	30918310	20172310	38513350	53026220	28622180	10045670	10011240	14139580	27700540	0	9408115	7733044	31952030	16470170	27808990	19585130	0	12918850	8805115	26301850	15791860	11498570	7200944	16878270	51335720	63279750	82282150	83410240	106672900	21917080	19418010	21343540	17671660	21172810
532	Q14160	Protein scribble homolog	1	SCRIB	Homo sapiens	175 kDa	31	29	0.999945	20699210	28212180	24947230	18095820	22191820	25044980	15177360	10147910	18651420	23314250	17339800	5510965	1685634	7819104	11523010	0	4267736	2940947	16684490	4772702	13083090	7835338	0	4382007	3732211	9848196	7012061	6023191	2001005	7138292	20478580	25199560	31261270	36991050	47804590	5378438	2792394	9356259	11119030	7620949
533	O95602	DNA-directed RNA polymerase I subunit RPA1	1	POLR1A	Homo sapiens	195 kDa	31	31	0.999943	11898180	15261700	19840560	6523466	20322770	17438340	8195585	5293477	5263786	20340160	7907008	240798	140530	431085	4528659	0	184274	0	6795300	4091865	14165460	6551431	0	994613	467698	8319128	279855	1449275	1129630	3385695	23592380	20915740	29916820	27951000	29881230	219777	1694619	3051794	6777440	4814275
534	Q9C000	NACHT, LRR and PYD domains-containing protein 1	1	NLRP1	Homo sapiens	166 kDa	31	31	0.999928	7334850	10403660	9871959	11384600	8675717	9925388	4590445	3610375	4467416	8772075	9920605	1897326	601771	2571332	3691380	0	73622.3	872318	3207322	3479442	6930309	7206497	140883	1081512	1234220	2314950	1593363	428261	397979	2791514	13500240	9005065	14090530	16492680	24611230	2023569	1903703	10288510	3730244	3174993
535	Q5UIP0	Telomere-associated protein RIF1	1	RIF1	Homo sapiens	274 kDa	31	31	0.999903	9351360	8409587	8540002	4439944	8028651	7221855	4158599	3009905	4992910	7030061	6448982	54034.6	88897.5	1397887	2566433	0	448058	41520.1	4512825	1661320	2217029	2820199	0	732084	385413	3866622	669278	1390802	472792	1329777	8051762	10179450	15671630	11905540	18019450	1082445	643133	1374421	1901723	518649
536	Q7Z3U7	Protein MON2 homolog	1	MON2	Homo sapiens	190 kDa	31	31	0.999901	25981620	37866540	40515050	31924640	35731400	40385950	43233590	37418370	31759630	33673620	27617570	21123280	23686700	19778340	25603930	148539	23693590	24332490	44751430	15168660	19291710	15794260	2308054	22484880	22089740	22595210	23787170	22218200	6208796	15857630	33940990	34311480	37613160	53899420	80012390	49277850	12081280	41213710	48668900	13049630
537	Q9UMN6	Histone-lysine N-methyltransferase 2B	1	KMT2B	Homo sapiens	294 kDa	31	30	0.999882	5103119	8439259	7891024	3499852	8255253	7612527	4699234	1082621	4484656	8839551	5258137	1038017	1622973	2183663	3490623	0	595512	957098	3285659	1111480	3126350	2785199	0	2231714	2544729	4826623	2000565	2014104	67479.1	1977706	9116845	11457230	14139890	14880950	19750110	2763137	446184	1326409	1914824	710887
538	Q14997	Proteasome activator complex subunit 4	1	PSME4	Homo sapiens	211 kDa	31	31	0.999799	8713874	18334640	17204780	10518450	15389410	11977420	13671170	11440930	11819130	18217930	9238145	5148700	5481582	5688618	6203147	68875.4	6603521	5112771	13566170	3435174	8424253	5408075	1502144	6716112	6757801	4243705	4446193	7207660	1720805	7149257	13732170	15030740	15753420	22616030	36601990	17543040	133566	16809340	17331940	5790548
539	Q8IUD2	ELKS/Rab6-interacting/CAST family member 1	1	ERC1	Homo sapiens	128 kDa	31	25	0.999798	31322250	32539520	25089290	7071462	30947150	27503580	29190270	35328890	26047370	25976170	24092760	10039600	6686813	4981165	4428673	15559.1	2122658	5830689	29036320	6854415	10657940	13003400	1132455	6110698	6563699	9508734	2236070	7936127	4701748	4400304	21712980	29169250	32199220	34887460	52493000	5222705	7628357	20723150	21658910	1717330
540	P13645	Keratin, type I cytoskeletal 10	1	KRT10	Homo sapiens	59 kDa	30	25	1	817035600	87712280	640355700	77797980	58655230	404612600	68495780	134903700	443453100	30045330	2038116000	785548600	533056500	136826900	69938850	31820500	561425800	402547700	163144700	186284600	267068300	145096300	39927320	83639500	2120089000	1386181000	1115416000	434420100	183451100	398286800	112914200	192087800	498304200	74548580	1027879000	38845160	1017700000	51979630	67270560	86992480
541	P40763	Signal transducer and activator of transcription 3	1	STAT3	Homo sapiens	88 kDa	30	29	1	144583300	151077300	144409700	134251200	139607900	160516900	186548200	133215200	118598600	164338100	137164400	119006100	134101800	143445100	122133000	5703847	184233000	166668800	163234000	90192340	85856660	94492970	7776066	136517100	127800600	139256100	131149400	95274510	53697340	93204350	176610700	182952200	214747100	240258700	331136600	290630900	142601600	189933900	217045000	62597490
542	Q9NZN3	EH domain-containing protein 3	1	EHD3	Homo sapiens	61 kDa	30	16	1	114514100	115299600	225817600	224124600	236856900	194301000	520211400	513207300	457709800	265505900	200221500	153525700	128658600	37470370	141142600	4669922	59076560	67274180	405100700	33099590	89821950	43821030	5115033	30907720	79622230	72228310	65295860	206379600	27330730	46382040	165204000	120426400	77981930	127216600	259801300	47307770	15185110	349094500	692433100	10809400
543	Q8TDB6	E3 ubiquitin-protein ligase DTX3L	1	DTX3L	Homo sapiens	84 kDa	30	30	0.999999	119784200	115749600	97506640	91047110	82086340	109205400	84788440	45100760	60299870	95891280	111877600	27550400	37827520	97857780	50837910	1654087	106832100	28867120	105411800	42597870	40152670	67402160	5833276	70062890	29101720	100559100	49325810	36779240	18151260	100265400	162915300	219116600	302075100	129598600	229069500	86904180	17399250	40144830	95524010	36492280
544	Q9UKV8	Protein argonaute-2	1	AGO2	Homo sapiens	97 kDa	30	24	0.999999	34621490	48902450	54497400	42527160	66134110	51192360	42213750	28859420	43824160	69563280	42315280	30832510	22476340	31908140	40242090	53720340	17586360	21949490	42911920	62311820	53804100	57888630	89183100	53784140	21062050	40510960	22505650	32532410	41487570	52119070	54795960	59215930	76408640	60536090	80114450	20731410	14888520	29199720	49264110	69907750
545	Q96G03	Phosphoglucomutase-2	1	PGM2	Homo sapiens	68 kDa	30	30	0.999999	407032100	458415900	599972700	425814100	584099900	572572700	547969200	453521700	547811600	658934000	378742800	309406200	312207200	305798600	418771200	44705460	372575000	302819000	483095900	240681100	395351100	309829800	68719200	307466500	344383700	437939100	324157100	336664200	178652200	223624700	539218500	535950900	598137600	686624800	938878800	546817700	290856200	443217500	438517400	290250100
546	Q9UKE5	TRAF2 and NCK-interacting protein kinase	1	TNIK	Homo sapiens	155 kDa	30	23	0.999999	28875610	30212150	49334530	33587880	64036550	48428660	87157690	76925910	58579670	62424400	37335880	13812460	14234770	5007079	27268710	320016	1740823	4172063	60324570	10649840	21093150	19733630	102837	2420002	10439090	20247270	6487602	24353050	3619532	12499080	50666060	38489810	55830800	39043470	101916700	1084638	3794908	41679830	126757000	4833559
547	Q96QK1	Vacuolar protein sorting-associated protein 35	1	VPS35	Homo sapiens	92 kDa	30	30	0.999999	228907600	253284900	252137300	271151700	217872100	285992800	226547800	229393100	199726200	245582700	195212800	214716400	223468600	210694500	219887400	13926310	273117700	258924800	223487700	143706200	176191900	125779600	15311140	207017800	252063100	199078200	242012400	176499000	98027790	110516100	215456600	276313700	260584100	410614100	655074700	618206900	122777300	402909400	326787200	130163600
548	Q05209	Tyrosine-protein phosphatase non-receptor type 12	1	PTPN12	Homo sapiens	88 kDa	30	30	0.999999	105115700	86650450	98405220	87908090	88181860	92873170	212906000	187271400	122024400	109164200	76712520	67330860	117570700	57978890	81631560	830214	74514380	85557040	153168800	23828390	42546590	39119210	1057546	45971280	67779900	55211450	67846620	77462750	25570220	33878700	80188630	79810760	70458100	75823050	176799600	137040300	30449930	164827500	279369100	23615520
549	Q99460	26S proteasome non-ATPase regulatory subunit 1	1	PSMD1	Homo sapiens	106 kDa	30	30	0.999999	207176000	251055000	266200000	243068600	261965700	263109500	250366200	201394900	225707100	258748000	199285500	147331600	151823300	160061700	186532200	84680510	159301200	137286700	242248000	147319000	176696800	182557700	118176100	155476500	144080900	180148400	156594200	144003800	92183360	147286300	257356900	304976400	331119800	412346200	616229500	293580800	99165540	295200200	278061200	203798600
550	Q9Y3L3	SH3 domain-binding protein 1	1	SH3BP1	Homo sapiens	76 kDa	30	30	0.999998	323127300	352148000	372612600	271691100	384639100	440819100	443551500	197572200	300008000	365858800	299657000	132573400	146192700	196221500	287690300	8236232	115224100	128343700	275206200	178053000	218865100	196207700	6726953	95948150	198720000	295094500	177025700	184917600	76365950	119102500	436702200	403520400	590592500	592611300	955816100	185285100	103176400	163460300	213677000	139815900
551	Q9UIQ6	Leucyl-cystinyl aminopeptidase	1	LNPEP	Homo sapiens	117 kDa	30	30	0.999998	181334700	199427800	265728700	161883600	234384700	230070700	147536200	149281000	180236700	273289900	125893800	54639640	59210530	65992380	142136000	3070040	56573750	50369760	129161400	77386160	105945300	72659810	6262774	60744220	56129950	142034000	92234890	82727290	32224440	58488470	189229600	264408600	294640600	326435100	324397100	109581100	74380320	93228090	108968500	67697640
552	Q9NR30	Nucleolar RNA helicase 2	1	DDX21	Homo sapiens	87 kDa	30	27	0.999998	186944300	170703600	176207800	103729100	191860600	159759400	110209000	76698030	124272700	170241200	118863000	24412880	23343550	43167570	81108380	2935505	11961970	14844140	88132400	57962660	88918530	69421970	2368987	31535750	27791720	94277210	27401520	45135440	17050990	56481150	176839200	207866000	316762200	272294300	298530000	27885680	78426020	55714150	55475110	46743750
553	O60486	Plexin-C1	1	PLXNC1	Homo sapiens	176 kDa	30	30	0.999998	30357660	12331520	11705100	18345150	4260582	25131120	4353125	11756100	12168910	10034300	16546260	34933910	60021320	38264590	29367200	0	57558810	65005010	9687863	16677200	15346960	9804760	47338.6	41648090	46036480	23712100	57494390	26088580	17908330	13164960	16161750	27405010	5028831	29204530	34538910	103639400	24349810	38281190	3516913	7512325
554	P11678	Eosinophil peroxidase	1	EPX	Homo sapiens	81 kDa	30	25	0.999998	34297430	737224000	175774900	262144600	88104920	558842800	12348920	114982000	237493800	247983900	88990700	310056500	774961800	708321200	6531486000	29617220	36503580	2651680000	138966500	176459100	1301184000	34602030	28029430	754568	8481776000	5644742000	597625600	9546205000	80186520	7105957000	24466840	19824910	6414591	85055290	557211800	1705282000	16224710	322385300	16658880	5108697000
555	P46459	Vesicle-fusing ATPase	1	NSF	Homo sapiens	83 kDa	30	30	0.999997	311529900	288281000	295749100	300151600	290946300	298957100	268466000	245991300	300891400	286049300	261282600	271772200	313454000	270359100	242833800	49712760	314998300	282100700	290535100	206219200	206955900	190849600	80016960	227229300	292650100	245088700	291345900	229863100	149997000	178179000	282061100	316032000	345991400	463860700	566497100	409561400	222932900	346314500	288146200	139837400
556	Q12906	Interleukin enhancer-binding factor 3	1	ILF3	Homo sapiens	95 kDa	30	25	0.999997	893982900	1049413000	1190118000	723845400	1094508000	1097148000	736685100	510543300	843291500	1124108000	728642500	297837200	299618200	405209300	604426400	33837140	293820100	273675400	692309900	413528700	609566100	466610900	28551530	372000300	318979800	618079400	387627200	343702300	214766400	339556000	1131878000	1379219000	1649991000	1808309000	2042332000	555191700	518726200	572721100	438235400	322083100
557	P49368	T-complex protein 1 subunit gamma	1	CCT3	Homo sapiens	61 kDa	30	30	0.999996	751828300	716620900	858525100	685759900	958693800	856269600	843508200	719909400	770556700	866744300	585457200	439576000	369178900	395380600	505786300	311177100	336927400	354938200	752067700	410106800	555928500	454982100	312085200	471716700	407287800	510180200	403224500	465630300	244682100	436565100	867062200	889010500	1091496000	1170167000	1648810000	570190000	386364300	794123500	815578300	388812100
558	P51812	Ribosomal protein S6 kinase alpha-3	1	RPS6KA3	Homo sapiens	84 kDa	30	20	0.999996	92615240	138014000	127147300	102674600	127204000	139551500	94801090	79447580	109998200	164034900	87905390	47897840	53521650	54058430	89151380	7766305	44736350	47216230	109097600	52905310	87541220	69793100	11725990	51874900	43605300	77184880	49889980	56406230	30350030	41011080	141287400	144436700	150218900	203795500	269511500	99067920	57161230	98232180	94403990	35882880
559	Q9Y4F9	Rho family-interacting cell polarization regulator 2	1	RIPOR2	Homo sapiens	119 kDa	30	30	0.999996	130247900	186142700	172816100	91922600	214307100	171258900	120748200	74436200	115217100	203745400	101844500	70677830	110982600	85164720	95324320	2106903	134934500	126853600	117509500	77200470	74307430	61876580	2510368	103981800	91801470	131807400	104907000	65419070	25435670	57399460	157575500	186079700	229880800	219895100	363725600	215231500	52532030	144955900	67700540	71954280
560	Q8N766	ER membrane protein complex subunit 1	1	EMC1	Homo sapiens	112 kDa	30	30	0.999996	66722400	73358890	68273080	62785200	61315330	64681070	71997510	66511530	68568090	69393850	63713460	27702640	28566640	28023790	39348460	409429	24688550	26534530	79791400	23241230	34735910	29948070	342871	23636400	28020930	39092720	26975930	31586240	12823170	23142560	69991390	73888120	77285110	104300800	191565900	60243220	47460520	103931600	119376400	33043710
561	Q9Y2L1	Exosome complex exonuclease RRP44	1	DIS3	Homo sapiens	109 kDa	30	30	0.999995	33326120	52192430	61386320	34045270	54783930	50567200	41288940	26859100	48707930	61606240	38454110	11854530	12237760	17558210	25883130	0	14411890	8370188	37013800	20247820	27702880	18219530	139652	15385630	13737870	29950310	17320510	16908830	6309562	18753110	62062600	57160280	84902090	107727800	122531900	20038560	15812890	17857520	12165800	13693630
562	Q9GZR7	ATP-dependent RNA helicase DDX24	1	DDX24	Homo sapiens	96 kDa	30	30	0.999995	67525200	113989200	120292400	66875030	151048800	123288400	117258200	49860840	102097900	142238500	84212930	13395590	11648020	22425240	54096730	824476	3936480	6610297	79450810	45552840	60043990	48887360	657896	13865940	15306330	66409450	21487730	19951430	7923703	34692380	156850900	162967100	218925200	180336800	326524700	8814943	26275060	18507950	41113600	24298160
563	P15311	Ezrin	1	EZR	Homo sapiens	69 kDa	30	21	0.999995	477189500	628227100	703814000	532234300	737013600	641302800	519312000	296980400	555776000	786691400	524781300	206409100	224694800	250874800	341072300	23845670	219350100	193368400	434429600	268710800	382529900	231811100	33259990	178660500	238597300	325413000	249363800	243917700	147046200	254455600	675214900	753443000	901862100	688785900	1544492000	370373400	295622500	281980600	260022200	170080900
564	Q92922	SWI/SNF complex subunit SMARCC1	1	SMARCC1	Homo sapiens	123 kDa	30	20	0.999994	24251010	27359580	18217150	11639370	19424550	18858490	13291600	10328350	13755060	16567330	16777740	2802222	2566698	5310569	8834486	0	3423592	1925876	13488940	7026365	9737333	8081051	123679	2613715	3560409	8773347	2395480	3448965	1775363	5529353	19417350	25378600	32717570	19391630	34308210	3651894	6428509	8569251	5762331	5101724
565	Q8WUM0	Nuclear pore complex protein Nup133	1	NUP133	Homo sapiens	129 kDa	30	30	0.999994	71842500	108444300	87409350	60157760	108311300	99381250	63090080	42636660	64288120	88191640	61077000	28227020	35522280	42242680	54683930	666569	29684800	28495780	56218210	32902150	48614590	30926260	1291866	36071900	35091370	50035790	39544140	31920370	13421450	29051820	86354030	83211010	141750200	128326800	168961200	57356620	38725490	37337030	36145480	25922660
566	O60449	Lymphocyte antigen 75	1	LY75	Homo sapiens	198 kDa	30	30	0.999994	54483160	68844490	66968120	62723740	36778110	71057070	36034170	26336490	44128400	69005000	56242780	17851730	28423940	44374580	44704230	670382	32307550	31178180	25891570	18182740	30041340	22243580	125138	30119220	33341050	31972770	33715020	32468780	10668970	27044170	76466550	65406000	50868790	79565870	134230000	62156440	35474500	66279640	37921960	23148960
567	O75150	E3 ubiquitin-protein ligase BRE1B	1	RNF40	Homo sapiens	114 kDa	30	27	0.999992	58755780	55251600	50991480	25860630	45634840	43528430	30168700	22728420	36182170	43792320	30946870	15088000	17485310	22215850	28681130	228646	20055070	15260460	31034050	20041330	26117670	16662800	623035	15975640	14470890	27168840	21027760	17426450	9611010	16349280	50935800	64466880	77575870	74989500	98483910	27221510	41242230	23930880	13028280	13296240
568	Q9Y263	Phospholipase A-2-activating protein	1	PLAA	Homo sapiens	87 kDa	30	30	0.999992	64634290	88449200	78254250	61473330	84684790	86411990	86168400	69785590	72590040	76148010	69757170	37327890	48122820	44830310	53834120	11330340	46674000	39467060	77541120	38776850	42080430	37499470	17736290	44752460	46114090	58074840	45009290	46496050	14241600	39782610	65375700	89031550	101681100	115746300	165251100	81689570	41449870	77078510	77616760	26454300
569	Q4V328	GRIP1-associated protein 1	1	GRIPAP1	Homo sapiens	96 kDa	30	30	0.999991	110574400	96871930	113823600	98252570	90062020	114071100	128844900	120408500	109172100	129235100	87595160	67947700	69965270	72866890	78328780	714310	80827280	71844230	130133000	42858990	58394340	40769990	3536429	65042770	81305960	80463710	73794880	68015030	28472730	46084630	113984000	107860100	118869200	127939900	174962800	106932800	26112740	108838400	144842900	28112180
570	P49588	Alanine--tRNA ligase, cytoplasmic	1	AARS1	Homo sapiens	107 kDa	30	30	0.999991	190130100	210412000	253955400	213365200	281660000	242578600	307026600	255412900	218990100	338277400	146405000	125330200	107327100	99126350	147059100	67975090	100894900	109894400	280698000	118025700	122992900	117938400	139869000	171402200	91325440	142928800	93039120	121991200	48275660	162932400	241199600	268187900	308139000	318595500	370351400	132254200	74594840	227147000	332501300	121044700
571	Q9H0D6	5'-3' exoribonuclease 2	1	XRN2	Homo sapiens	109 kDa	30	30	0.999989	104467900	141701300	126106800	72213160	111601600	147816400	93751080	56925670	82258390	110048500	99465080	25477060	25861000	34242540	56360230	1116981	25377950	25101340	66645750	41773620	66390200	40879310	1515786	27607260	29834060	53317940	35746820	35735790	16965630	27828480	144811700	158099600	176416500	186787200	258736100	59856530	69771110	68848420	35443200	29786180
572	Q6R327	Rapamycin-insensitive companion of mTOR	1	RICTOR	Homo sapiens	192 kDa	30	30	0.999988	5047162	12955760	10629380	7538874	14851660	11748710	11635620	9369479	11021230	14304470	8450043	7497913	3870917	3473892	6765559	575895	3177358	4102743	10823480	4630313	4472962	4051505	133449	2853451	5350602	7067256	3967112	3649445	1393013	3130104	14409800	12367240	17214380	15964950	24745000	10449510	1544526	7663423	6883285	3139693
573	P50990	T-complex protein 1 subunit theta	1	CCT8	Homo sapiens	60 kDa	30	30	0.999988	1080312000	1055628000	1218560000	983354500	1321569000	1141087000	1185614000	1036540000	1067357000	1201871000	820001300	596033200	508861100	508434400	752280800	433606200	476412600	475628700	1012429000	624911200	749249000	653233200	438180500	668127900	529456400	710363200	504882000	577103000	319250300	633676300	1214203000	1168041000	1481901000	1589727000	2084368000	738424600	579756400	975791400	1179288000	566183700
574	Q9UBC2	Epidermal growth factor receptor substrate 15-like 1	1	EPS15L1	Homo sapiens	94 kDa	30	30	0.999988	89700630	98163500	105828600	92229530	98104240	105508100	150182600	135813000	130564400	109117700	88916280	51840390	54867660	47300140	78157050	5821523	52471210	46294280	131992800	43000960	55749150	53206540	12186430	45004450	55406750	72787250	60581570	67539660	26106060	44609160	97185880	99397180	105810000	80909230	152554500	72760480	29034890	102146200	157188100	31204680
575	P33991	DNA replication licensing factor MCM4	1	MCM4	Homo sapiens	97 kDa	30	30	0.999986	87275860	74193380	28763600	42073920	40940040	40788620	21672040	23524950	31719860	19139960	29406210	8059192	4268382	23922840	26432960	1358564	11655470	6944499	36099910	9156259	17836860	16260880	4266719	22858130	4305988	25990010	6155600	8871150	6314102	19763080	41608280	57953370	83171190	108435300	110543000	10203850	56548480	49855970	28167700	26965680
576	P78559	Microtubule-associated protein 1A	1	MAP1A	Homo sapiens	305 kDa	30	29	0.999986	9674480	4638169	10192650	2236689	12090960	7760176	20184230	31621250	15290390	3778975	7884615	5405279	2416872	42210.6	1238716	0	415542	0	36745010	0	1792096	5018489	0	0	383350	58781.3	119374	813957	190828	382694	3087421	7226503	813319	3322342	8121175	100995	43880.2	3756194	35753420	171765
577	Q13075	Baculoviral IAP repeat-containing protein 1	1	NAIP	Homo sapiens	160 kDa	30	30	0.999986	64220820	95195770	35944910	66161640	15854080	54934570	14848230	34197560	20008460	17465090	51099590	3310788	3328490	24201090	18659040	170546	6115081	4808987	34177890	12117320	22461490	20907610	355454	11017960	8365704	11014130	9369695	5638746	3636665	3166954	24357830	33855460	26110280	108458600	103200900	27940260	18865510	45648670	26207760	3376566
578	Q9ULL4	Plexin-B3	1	PLXNB3	Homo sapiens	207 kDa	30	30	0.999985	809060	2732839	8700251	5362770	7553663	5507874	24252020	22803060	11800580	11707300	3337911	1470037	206322	0	4374758	0	127677	0	17285910	0	34388.8	15203280	0	0	113115	0	0	3798776	0	468766	2878148	1093758	470959	965848	5782930	0	0	18924850	38546770	0
579	Q15276	Rab GTPase-binding effector protein 1	1	RABEP1	Homo sapiens	99 kDa	30	30	0.999985	48247260	56537740	70965230	41683630	72092590	56351440	51159990	45216930	56988270	65855290	37409740	18385600	14898560	20437670	32813370	2755375	14464050	14679600	47959570	22801730	34039480	23605670	6081903	17579000	17238760	33051510	18916540	27773600	8195837	19226820	56865760	60696890	83742600	67270120	87969400	25035830	11987590	27499900	54482920	22873750
580	Q9H4A3	Serine/threonine-protein kinase WNK1	1	WNK1	Homo sapiens	251 kDa	30	30	0.999985	74460150	98816650	101530300	94639260	95856540	98790180	100256800	78869270	101981900	100801900	97485230	64705290	56002030	54571230	55789680	27570940	53822600	51610100	91271310	65752550	59848710	54376250	51776060	65886890	57125090	64300900	51564900	53961060	30125530	65045060	94253720	111385600	120711100	116628000	206021900	72834730	30516500	48333680	82046060	45307480
581	Q8N3U4	Cohesin subunit SA-2	1	STAG2	Homo sapiens	141 kDa	30	28	0.999983	68602730	81985010	92149870	62192690	83055290	96652860	56779100	42288020	66159960	92209280	60711350	42126940	45924510	41166500	54370700	710276	61356540	57739010	68135670	38884760	55974430	47249890	843274	50371370	47607490	66767910	53223660	41196110	21648780	34310620	89371800	101599000	110605200	117973600	176925800	95693760	41727680	62481310	43717950	46832670
582	Q9P260	RAB11-binding protein RELCH	1	RELCH	Homo sapiens	135 kDa	30	30	0.999981	4860210	6473499	12925260	8802534	10366030	11776040	23582150	20448490	14118990	15302250	8953975	5220160	5504609	2556275	5938971	0	5314897	3836050	23298660	1122911	3997136	3492620	1372952	1851677	3520904	3146892	2266032	7284057	1059635	2657287	10733480	6578468	6998301	9989772	22460900	9115584	0	25143810	43542290	2772531
583	A2RUS2	DENN domain-containing protein 3	1	DENND3	Homo sapiens	136 kDa	30	30	0.99998	14519050	21584750	30351600	27237800	22362520	36215950	62325030	56898990	33274820	28218160	19575430	21105960	22955240	13092810	25719620	0	23746490	25717950	54268180	12301960	20908050	13704410	60975.3	22153250	24040380	24211980	25828910	25227210	6819726	16395840	25829500	20489130	10478420	16108800	52834550	54934330	8601036	82956960	59029430	6169945
584	P28340	DNA polymerase delta catalytic subunit	1	POLD1	Homo sapiens	124 kDa	30	30	0.999979	36864590	39537240	29322130	23294880	24104480	32343190	11172910	18347280	15952730	24142330	19881600	4628676	3560565	12153080	16828160	0	5634402	3621042	24609200	7959330	14328630	10227290	298774	9855281	4215604	13088830	5820589	4997495	3124531	7800326	28223020	52177300	44222010	68581340	83225450	13078750	13640540	23678900	11658780	11246810
585	Q92797	Symplekin	1	SYMPK	Homo sapiens	141 kDa	30	30	0.999975	47925410	68388620	60006690	45006330	59839120	56326580	37237910	29377810	42096610	62794650	40966260	14936200	13329020	21814230	35089290	501527	13294410	14665340	39832830	24745030	35230350	29280660	2114201	22334130	15310840	32786720	19993620	18072610	14004370	25074510	62524340	75033320	83387530	101161300	149016700	33873500	16470140	36251160	34576430	35510390
586	P19174	1-phosphatidylinositol 4,5-bisphosphate phosphodiesterase gamma-1	1	PLCG1	Homo sapiens	149 kDa	30	30	0.999965	20473430	45687880	51879050	22847640	69236770	51089100	45583460	19300550	27658540	64884000	23090200	3195965	3787336	5670304	19186200	97237.8	372493	1776726	30329510	16539310	17919660	25049030	850843	5201754	4612913	29946100	7130255	3692855	2038575	8256894	64226670	55604700	87980030	62796710	102593000	626220	10457510	7053612	22753970	15268740
587	P33992	DNA replication licensing factor MCM5	1	MCM5	Homo sapiens	82 kDa	30	29	0.999959	215095400	189853500	97551400	103862900	116494200	121804600	56283730	67411860	105621000	73661560	73549950	22059230	14151430	66915720	76540720	1735641	26634710	19508980	98012720	32392020	60330530	32759550	6754833	54120730	10586090	72936130	16630100	30958120	16194120	66029340	112320200	160208700	216735900	310816500	294693000	25247940	121280400	93013380	65909760	66274840
588	P39880	Homeobox protein cut-like 1	1	CUX1	Homo sapiens	164 kDa	30	14	0.999676	10837240	10955500	8171361	6972623	6098593	7560226	4026233	7018046	8117297	5606730	6944812	390336	520396	2137509	4431562	0	1821883	903317	7653433	2706989	4604806	4722048	0	1166643	827045	2266445	1124634	2673506	1352529	1723545	5052890	12086090	10173650	17838040	15127050	4313014	3337867	11088500	3153495	2545344
589	Q15833	Syntaxin-binding protein 2	1	STXBP2	Homo sapiens	66 kDa	29	29	1	345075600	275833000	433235000	377700400	396643300	423136100	696354900	705666400	530170800	444337200	362874400	359420700	401527200	267274800	359738900	15347660	387984800	341738800	652765700	136145900	186028300	169298100	21455240	251703000	354091200	279425000	342925000	350374700	113067100	160611300	339560500	319912800	228268100	347801400	547486900	495419400	178640500	452314300	825593300	66439640
590	O60879	Protein diaphanous homolog 2	1	DIAPH2	Homo sapiens	126 kDa	29	29	1	22587000	18264940	15806640	20620070	8452019	21673230	5816271	11478740	15738000	10776090	17078570	19906480	31039430	23635550	17353500	372957	38334900	34453390	12954980	9853778	9748437	11725850	598799	25141000	28618750	23796470	26439640	15496790	8086953	7647856	13496390	21329280	11117770	37654810	48947890	70067590	18428420	40623560	5685690	8193263
591	P13010	X-ray repair cross-complementing protein 5	1	XRCC5	Homo sapiens	83 kDa	29	29	1	835808400	915490200	1138971000	708045900	1331271000	1102178000	822648900	598184900	883025800	1356291000	739023200	374514100	355795800	412926100	729228300	41804040	360855200	365384300	787382700	569882100	796325500	645058200	29111600	412608900	330617100	695687000	459136200	430845200	308816400	396673800	1262151000	1404146000	1714180000	2102042000	2820047000	866597800	729814700	857632000	599802800	680599200
592	O75146	Huntingtin-interacting protein 1-related protein	1	HIP1R	Homo sapiens	119 kDa	29	27	1	22757910	22243340	60517880	19569670	55734460	32075440	21517900	12095280	39812500	45029610	17531530	16803530	638774	14837150	26130870	94786.2	16849460	3805548	14470650	19099170	27343010	7110343	0	39757770	19232790	39547740	17080110	26607880	9743044	28948820	27478100	32854500	59580880	35118850	32860130	6180298	2232182	13699390	4426758	21313290
593	O15067	Phosphoribosylformylglycinamidine synthase	1	PFAS	Homo sapiens	145 kDa	29	29	1	117498700	94292430	123917300	106761000	118829600	129585200	79803580	81616500	97160600	114574200	86331760	71690260	56565550	72531960	76296390	42038410	70750120	62180400	90611310	74719440	84689350	82819990	37064270	86729070	54971680	84104920	50362300	70134010	49798040	75266250	121932500	129528000	147465900	157403000	150696600	84504050	50888730	97007420	94094480	84064850
594	P0DMV8	Heat shock 70 kDa protein 1A	2	HSPA1A	Homo sapiens	70 kDa	29	14	1	993695700	607864500	553674700	764128400	534824600	726504800	492584800	608095500	642937000	568510900	497797800	1026586000	1324626000	1154047000	925420500	76611090	1859180000	1898735000	604372000	549123200	469429900	428780100	80324780	1314516000	1810829000	1037280000	1627797000	1001730000	518097800	572526200	574455500	736358400	653678000	983058700	1227331000	3066977000	1759588000	1686628000	590035100	341393000
595	Q96T76	MMS19 nucleotide excision repair protein homolog	1	MMS19	Homo sapiens	113 kDa	29	29	0.999999	42808480	55300090	67670150	52457390	63828990	60712480	58634950	48589080	51536430	60908980	42533510	32937610	20810570	30109700	38932940	33726570	20163190	20317420	54458880	28703090	37704210	36724200	38978410	32376800	21611240	34137240	23566260	27292710	31508370	29432380	56091810	72172020	72260990	96472830	154004500	41055640	8649808	61925580	73918630	76230320
596	P52790	Hexokinase-3	1	HK3	Homo sapiens	99 kDa	29	27	0.999999	516117400	462314000	259967400	461247200	188135300	642519200	119847600	253613800	238161800	196658000	355557600	1467275000	2026628000	1468020000	977670300	26280750	2365149000	2593237000	341897200	490134500	410049100	330898100	22292500	1380498000	1998082000	1294558000	2065528000	1013532000	422311800	547626400	306509900	520181700	176240700	595564800	731613400	4381815000	330686000	1301567000	169083000	260704300
597	O00291	Huntingtin-interacting protein 1	1	HIP1	Homo sapiens	116 kDa	29	27	0.999999	34446770	22106720	15923770	19440090	10793130	33317630	10323530	16974380	14306590	8862028	20314070	33790140	50998250	44225890	26963960	82006.8	85522570	76406710	14020280	18693980	16989540	7268351	151519	56660900	90444620	44319030	82913340	51929550	13032230	21109810	11290120	34538760	11601920	33250240	29621510	147345800	13891370	35945890	7807034	8518342
598	P35658	Nuclear pore complex protein Nup214	1	NUP214	Homo sapiens	214 kDa	29	29	0.999999	83015630	110029400	113450300	74798320	101245100	104067200	80141540	57474380	85955510	112909300	77023270	44081810	47532480	57360590	65104290	1521106	43588490	45182340	68991210	46427290	63444840	50377840	7423942	46225410	49235990	72891700	54814680	49218530	21372760	46518010	103841900	124437300	161736100	151855900	195263400	64417140	31475800	46360000	49855370	48407720
599	Q32MZ4	Leucine-rich repeat flightless-interacting protein 1	1	LRRFIP1	Homo sapiens	89 kDa	29	28	0.999999	354102900	334318500	263886000	208347600	215763800	313231100	202440900	166462100	223157700	237320700	230509600	186348400	240021400	188580800	227628900	8057422	187919400	173137000	224071000	149344600	156222200	140999500	9831127	172237900	222103700	223893900	209362600	169240500	90799540	117451000	288345600	311423200	313553200	272936100	436813400	228438600	26559690	178870500	132607500	53090820
600	P08473	Neprilysin	1	MME	Homo sapiens	86 kDa	29	29	0.999998	3403503	9775619	550252	8337178	2590460	26157620	622352	0	6958956	1115248	381872	114702100	109782700	119092400	70252540	0	130745100	156299700	1367449	16011730	6130415	5468465	0	63089390	172425600	82263180	195724400	87062910	36743440	29585270	188587	0	0	0	3191834	235514600	81087450	84134010	436053	26800800
601	Q5T447	E3 ubiquitin-protein ligase HECTD3	1	HECTD3	Homo sapiens	97 kDa	29	29	0.999997	55178490	71868690	79911600	68812370	74673100	74715660	126055000	90429130	81186520	84602540	69294040	40038080	38946750	39473650	58086320	11543700	39922110	36654350	97670680	30679470	44012660	33601420	12673070	34495100	37344450	45398800	36151470	46909610	12120980	35140880	76924140	74998070	80117090	102859900	163592800	65644420	44830950	80210910	131609000	27804500
602	P08779	Keratin, type I cytoskeletal 16	1	KRT16	Homo sapiens	51 kDa	29	16	0.999996	29341260	1851175	18785710	0	0	4228751	734345	1319215	108117	0	2975829	593184200	21679730	0	478765	0	109542	144065	937191	2510779	177072	3448518	0	507190	19669190	5784314	6759507	268155	128816	2656429	16874730	35028590	18102400	2489846	460547	0	5733446	0	21126920	0
603	Q05086	Ubiquitin-protein ligase E3A	1	UBE3A	Homo sapiens	101 kDa	29	29	0.999995	46253790	58495920	53963370	48486490	56498580	56457030	45036980	38669450	47510780	58164750	42059920	16084760	14543680	21234970	32253290	4944646	15519000	11741750	42450560	20725090	30379470	26341320	8949739	18111590	13136170	30224360	16885640	20341950	8771035	18464270	62579830	65240250	69769880	76217520	100713400	25812210	18513700	35525950	38025860	19243650
604	O15294	UDP-N-acetylglucosamine--peptide N-acetylglucosaminyltransferase 110 kDa subunit	1	OGT	Homo sapiens	117 kDa	29	29	0.999995	75529420	71508670	72520570	59685380	69613780	64092470	51511370	40687570	53251720	74655060	41841640	20805140	22244000	28443550	36406760	3440462	16521500	17588020	48119130	31038210	35971160	26064190	13693900	37046690	18539070	39609580	20560020	20921230	14290410	42440400	73128250	85123210	109936400	98543400	124619400	39435480	26620060	29940680	30049850	32493530
605	Q13435	Splicing factor 3B subunit 2	1	SF3B2	Homo sapiens	100 kDa	29	29	0.999995	401246000	491841200	449978300	302905400	440625500	458238700	290846600	220229000	375325100	423674500	337973800	143301900	162818700	170612900	244769700	4781703	138181400	137646600	294321800	172513900	241363400	210469300	9505592	159758000	152125600	287452200	169501200	159039700	92518480	146779400	425977700	506318600	622499400	642345700	815401000	232366600	49912060	158270500	176358800	133683200
606	Q9H4M9	EH domain-containing protein 1	1	EHD1	Homo sapiens	61 kDa	29	18	0.999995	418044500	472953100	490968200	364526800	480690700	509474900	655859200	528401800	517287200	547674500	389223900	509036500	607792500	402387800	491880100	28099310	589289300	616654500	589293100	271028400	287099000	192949800	24803350	406461400	618727100	500968000	566017100	415640800	153634600	267100000	421921600	438407700	462531300	631724300	836980200	1040268000	422552100	653491400	700757400	176974800
607	P15498	Proto-oncogene vav	1	VAV1	Homo sapiens	98 kDa	29	28	0.999995	162282200	186137000	203025400	123560300	184943200	208478000	172072000	131507300	157272400	209449000	127355200	120215100	151741900	124127800	132282900	5945639	177598500	180166600	151949700	99708810	109315600	91404890	4509007	133265800	151073300	167901600	168353100	131915700	56968440	78682270	199539000	191956600	248452700	267046000	306349700	286876500	103525700	167058600	162286100	53412750
608	A0FGR8	Extended synaptotagmin-2	1	ESYT2	Homo sapiens	102 kDa	29	29	0.999995	129722700	194509300	249567000	142988500	221502600	208375500	268398800	232845700	193231700	228328200	152317100	103514800	147178300	107437700	154600500	360032100	131683600	132061800	249447600	85648490	430971000	479138300	461684000	92428520	124781300	136434100	128098800	316977900	479044700	389963000	186515800	176103300	276084500	289579700	421808600	197556100	66456640	242831700	247088600	787147600
609	O94804	Serine/threonine-protein kinase 10	1	STK10	Homo sapiens	112 kDa	29	28	0.999995	322656500	436327400	382123600	268667700	312370400	418905500	348756600	258398300	332455300	368497800	310018300	219061800	280989700	234180500	308167400	9586675	275369400	294419400	307495500	195298500	259987400	185953900	11801330	208400200	261625900	290018800	304721400	218673500	100999700	185707900	422292300	427007000	538510900	495931000	896985600	367993200	111933400	257854100	238968000	112477700
610	P46019	Phosphorylase b kinase regulatory subunit alpha, liver isoform	1	PHKA2	Homo sapiens	138 kDa	29	29	0.999994	26306380	27887140	33689860	32023330	31045430	37930920	30615870	34365510	29711020	32200810	20279040	43440580	55225880	68454730	39945870	3620899	87507490	58246040	34842480	28506770	18863630	20249850	3003303	46035370	58433530	35745020	54681710	33326450	15513530	21033260	28527900	59384620	24926750	42627760	65145980	121063100	33110240	76098200	46931600	16362140
611	P43403	Tyrosine-protein kinase ZAP-70	1	ZAP70	Homo sapiens	70 kDa	29	29	0.999993	125367400	352704500	315082700	153191300	315688700	276404100	342017300	122208600	219182600	364374700	259490600	50555930	56371000	105069800	203201600	8840201	13365340	29885300	275762100	120894900	172895000	145902100	9515920	43866040	58428530	175153100	73693110	79794030	41049690	100626300	461172300	327825100	765327400	467398500	944318800	47909780	69591770	84336000	174334600	125176800
612	P54136	Arginine--tRNA ligase, cytoplasmic	1	RARS1	Homo sapiens	75 kDa	29	29	0.999993	221328600	248241100	211093700	200479400	224014400	245577800	223770600	185342800	195562500	213469700	166912300	112796500	119176800	128535800	141578500	14929170	123166900	117682000	195986400	102784700	139396800	134081500	34871100	137144500	128493500	153352500	121934400	111270700	62412060	114600100	255287800	270601500	295476500	346620300	476385400	197216300	113735900	221534200	210265100	97242670
613	P42229	Signal transducer and activator of transcription 5A	1	STAT5A	Homo sapiens	91 kDa	29	10	0.999992	28687720	46864510	46459110	39337580	42833020	49871030	51149380	37947160	44601820	58581920	29471210	15866770	12333420	14254430	27393730	1169315	19648040	6868661	46829790	20963860	21416060	33237060	1652972	14663170	13199580	25401090	17998220	16323860	5716123	9825925	56783160	53232660	51188140	41447410	63813360	15144970	1564081	16732390	30005210	6702315
614	O43150	Arf-GAP with SH3 domain, ANK repeat and PH domain-containing protein 2	1	ASAP2	Homo sapiens	112 kDa	29	25	0.999992	9538504	15866610	38547620	27396530	44836560	32948060	87661350	109448400	53188080	50202860	25898770	13321560	12517060	783490	19551630	323434	4172072	3550431	84793000	1678052	9091795	6745747	35137.4	469448	4473306	3692932	2485752	22429750	2246243	2585964	20775410	13201100	9078568	8713731	32005440	600319	53797.4	55849190	132860800	0
615	Q9NVP1	ATP-dependent RNA helicase DDX18	1	DDX18	Homo sapiens	75 kDa	29	29	0.999992	84284720	89273430	124285500	59541120	137321700	102625500	77569310	53099040	87722010	130391300	67748060	14936920	10659130	20071170	52830320	8266927	3257612	8529526	58128680	38274380	67245160	50852710	521502	17400380	9397833	50918750	18241530	24029040	19392480	28004720	129832700	134314900	166066700	174709400	204458400	12686490	30336970	44357490	36842900	37679130
616	O43143	Pre-mRNA-splicing factor ATP-dependent RNA helicase DHX15	1	DHX15	Homo sapiens	91 kDa	29	28	0.999991	238373700	341615000	316068800	230813500	331603700	259115900	204023000	145791600	216636900	321095900	178047100	90433800	93345570	120789500	182025300	9277390	104942900	106497400	199301700	120467200	160543600	145030100	6677407	107952700	119337600	187017000	124519300	106568000	55901710	102266200	318300400	354042300	436490300	441356700	772700100	230957500	193896100	223914100	171224300	179677100
617	Q8N1F7	Nuclear pore complex protein Nup93	1	NUP93	Homo sapiens	93 kDa	29	29	0.999991	163866800	204260500	198696500	152967700	190383700	206127800	135220200	105716100	163222800	199743300	176872200	80047100	103392500	107023900	130078700	7051908	84197680	79392990	139803600	92245220	108182000	94489650	13926720	82356440	88836070	133059900	104428900	82821990	44761550	89973860	196206800	224303400	303688000	291471300	407823900	153343400	96268300	106003000	86595480	81975560
618	P49754	Vacuolar protein sorting-associated protein 41 homolog	1	VPS41	Homo sapiens	99 kDa	29	29	0.999991	24841860	28607070	29467720	20279080	22615660	30910780	28676130	30287220	25110160	19972950	24706420	23262500	21977830	22611190	28817940	0	25080480	25300000	24701890	10980110	18785380	11347140	552310	21260630	25810760	22196660	22871140	21030320	8768696	11892760	28195920	31038110	26868130	47204570	84046670	56159230	26686290	50587410	31742160	15094650
619	Q99613	Eukaryotic translation initiation factor 3 subunit C	1	EIF3C	Homo sapiens	105 kDa	29	29	0.99999	325343000	374585700	405742600	272905500	355614600	382591300	245304600	219447000	293095100	382580400	262715100	114999900	123845500	127815200	206291700	5642673	121238600	128471700	263735900	139592800	180776500	160145100	32687910	132227200	133332500	196604900	140383200	110102900	72113640	170984900	353343200	451158700	490665400	603411900	865703800	233281300	231197500	239568000	223968200	115610600
620	Q6PD62	RNA polymerase-associated protein CTR9 homolog	1	CTR9	Homo sapiens	134 kDa	29	29	0.99999	39632640	39802140	40067110	21780100	39905590	43898610	23889880	19646870	31654980	41891470	30306510	10575900	11075460	15418160	23485920	317092	12078760	12764120	23569180	18422390	19899910	15320360	452882	12318300	13257650	26904200	12707450	12387270	6634626	15342810	39376860	51735260	70809950	52995890	78834460	17195360	15873710	20141260	10374860	17656960
621	O00159	Unconventional myosin-Ic	1	MYO1C	Homo sapiens	122 kDa	29	28	0.99999	10384450	29191260	24774390	27615540	33431150	20650700	40211130	60552910	27394150	37497620	20225960	10589000	10958730	11002990	17989050	1825838	10659050	10638250	37561030	10760080	19905590	9818926	1168278	10422780	7674664	10784420	10395540	17160750	7481031	10824840	21527900	16235970	11907230	33950530	112850800	98013690	1181193	71788480	58666440	8725698
622	Q96HW7	Integrator complex subunit 4	1	INTS4	Homo sapiens	108 kDa	29	29	0.99999	20154510	38451410	25935960	17135840	22659130	26297230	29808420	10278190	15793880	44700460	27943630	5778372	9223094	9584843	13420420	78940.6	10663790	10103690	13630520	10250920	14043960	11136400	103733	9833416	8561962	29926810	27054000	7388001	4058785	6786502	41104890	33081570	37755030	39698660	66876790	19262060	7102509	15305700	7348417	12746280
623	Q92508	Piezo-type mechanosensitive ion channel component 1	1	PIEZO1	Homo sapiens	287 kDa	29	29	0.999985	4329587	6455088	6377078	7431249	5072317	8100852	3865790	6690514	4646355	8408109	5263196	2116161	2881240	2989321	3796892	2446700	1826776	1927124	6611639	4429349	4428673	4942491	2904519	4566436	2579685	2535122	3817680	3425521	3741672	3474067	3062781	9883021	3170030	6771697	18522040	9397131	879858	11754060	4619527	6227762
624	Q05193	Dynamin-1	1	DNM1	Homo sapiens	97 kDa	29	20	0.999984	5519436	12470660	35232480	16455280	28720270	15714390	78192930	85629030	59092650	11483930	20383620	46883960	7718861	498587	13176340	109082	75439410	86050690	53340020	29351090	13990090	4295010	6311599	72528380	4656426	26843450	3261388	13119160	21702260	37293800	19313880	12673270	4361550	12634840	28013460	155311700	31642990	47230130	92769320	23245240
625	P57740	Nuclear pore complex protein Nup107	1	NUP107	Homo sapiens	106 kDa	29	29	0.99998	52320200	83757130	75688060	59127760	74070640	65439250	50191610	35284620	47519440	71514550	48920650	24586410	28920100	33353530	44411530	778510	28448950	23262780	48659770	30998500	40563570	28621520	294462	27991380	32969670	49423550	35407880	23789620	15721230	27727220	70661850	82248370	99307400	106025600	180446200	57905600	40000470	53665520	42957590	35087400
626	Q9UHN6	Cell surface hyaluronidase	1	CEMIP2	Homo sapiens	154 kDa	29	29	0.999979	39853570	30649040	30624210	31009220	26544240	30168230	17908720	12016620	26805630	24020330	25508640	21227490	29668450	23797150	30070380	155530	27547490	25101060	17912160	16141660	15850980	11281510	559230	21604310	28014720	26856300	31656860	23956780	7267673	15232000	20504680	36405240	35676870	32114590	62425560	55134820	29353080	30640590	18403210	13195090
627	O43847	Nardilysin	1	NRDC	Homo sapiens	132 kDa	29	29	0.999979	62197060	60480220	53368660	47033850	42421580	51532070	55658320	47045100	41717470	37682270	40237670	29502000	31274170	27837860	35694780	5254466	29266680	22687360	61767980	23536440	22204030	27550940	7801936	31971510	26976460	31600010	21476500	22255940	11409830	27736390	53078990	74049090	61881270	89637520	120286400	56076790	25527800	72436620	72246870	18927760
628	Q9NVE7	4'-phosphopantetheine phosphatase	1	PANK4	Homo sapiens	86 kDa	29	29	0.999978	42208980	56447490	61088870	42660020	79101160	62630630	50964110	41226790	50632920	73449960	41934180	19347500	22051770	24694460	32974990	9184946	22475080	27505300	42331320	24031040	31339760	26579820	8732561	23996900	21280440	41072050	24882170	19393990	12635710	24071760	72007780	61835430	94657450	68175850	106053300	35694970	24790280	39372710	37628810	17481070
629	Q96J02	E3 ubiquitin-protein ligase Itchy homolog	1	ITCH	Homo sapiens	103 kDa	29	25	0.999977	23303060	28958480	30346500	21009530	26029410	33424910	27610780	21167790	19909280	29783590	18577110	12881370	15499920	12163690	18527260	0	13423900	17510880	24592510	7791877	15199590	10572170	585427	11995730	14464120	16228560	17277700	12871500	3898025	5244558	27408110	27236280	30554350	39421070	57409160	30016510	14381100	18867250	20344580	21013870
630	P11387	DNA topoisomerase 1	1	TOP1	Homo sapiens	91 kDa	29	26	0.999974	343638900	249331500	231142700	151528800	246701500	319302200	131993100	115391300	185526900	241562200	191452700	92419900	130134700	113316100	143174200	3961854	101243500	88366790	117099500	109450100	135232100	101814100	4910906	97842090	131790900	185085800	115514000	93255120	44724900	101574400	235009900	309667900	404227200	392789700	441951200	181243600	383173100	153202100	86817680	113714700
631	Q9C0E2	Exportin-4	1	XPO4	Homo sapiens	130 kDa	29	29	0.999971	66443290	70215840	73178530	73452710	89950050	38848870	27544620	88282610	71918740	93723600	61002340	38453730	54199880	46076740	50638530	4984864	52519920	54323980	68231560	35712730	41112200	34261570	8023875	36313740	55869430	20126780	48742490	46384690	18043940	34135290	73183190	105681600	85039420	48771240	59634550	92111930	36937350	55804390	88341950	35763110
632	P20592	Interferon-induced GTP-binding protein Mx2	1	MX2	Homo sapiens	82 kDa	29	26	0.999966	165706800	142700200	174168500	99424250	133143200	205027200	61369810	38508110	84417340	139168300	158712500	31040390	45855830	123056600	62736690	738974	132242900	43165200	78051320	71219460	44603530	83070520	2790108	74006090	48938220	204230000	89754420	37511210	15039640	91142930	260045100	454608500	723395800	173542400	197029800	205841400	57050690	59742150	101980100	47057300
633	Q9Y4E6	WD repeat-containing protein 7	1	WDR7	Homo sapiens	164 kDa	29	29	0.999959	26622430	34134090	33223970	37339120	20956540	32239060	21734380	31427770	35293230	24287280	28672220	17086410	22007600	18904060	23221280	0	26292460	23026630	30434590	8610674	16923400	9567716	0	20001370	20133210	17958010	21308190	15330300	5811056	8804893	27550180	37883510	33376720	55731520	56719230	44993430	10151490	36635040	17947460	7293813
634	Q9HBL0	Tensin-1	1	TNS1	Homo sapiens	186 kDa	29	28	0.999957	3487780	7231774	20480040	25304580	16743120	21000790	46583230	91993170	47003340	34242270	23135550	18327750	9393180	15356110	16697150	24671430	3058600	2871674	29983440	23046430	8514620	10956390	44713950	41990990	0	1329278	936079	9378022	1964603	60952600	10110270	297410	4263750	8577638	7386095	0	0	18254270	23294900	13574980
635	Q5VTR2	E3 ubiquitin-protein ligase BRE1A	1	RNF20	Homo sapiens	114 kDa	29	26	0.999939	47581310	46112920	43725630	27437740	39650000	38435540	21157560	18469830	27940440	37030630	26009700	14501480	14580710	17781680	22178710	778891	16129760	13177600	25226970	16146140	19590330	15011700	92379.8	15962880	16382650	27263440	17145300	13300780	5483851	14959770	36832340	50433680	59609340	60274180	97095870	29042160	30993560	21398970	18031030	15752260
636	P49641	Alpha-mannosidase 2x	1	MAN2A2	Homo sapiens	131 kDa	29	28	0.999933	7485780	7521759	9961153	13401940	8950112	8858798	27054410	17508500	12329980	15383250	6555043	5201657	3816976	1302738	6257509	0	3988325	2239711	26385470	408172	2924667	2331258	0	1245173	3229443	2832624	1956553	9302564	1150482	1742990	8323120	6879175	3098723	10691300	15771310	4433665	3966198	20254340	52636820	0
637	Q96Q05	Trafficking protein particle complex subunit 9	1	TRAPPC9	Homo sapiens	129 kDa	29	29	0.999931	30586370	39596540	55803840	42779820	38225910	58001370	55080430	43260800	48341160	54430250	35052520	27388470	33196220	27858320	36350960	1095642	30448230	31773890	47706010	16610280	31065070	21148480	1327208	23019880	32790530	35112840	34690930	27053820	10814170	17786580	51343500	48981490	69847600	63667930	101708600	49910080	31175950	40801070	45626470	23625040
638	Q07890	Son of sevenless homolog 2	1	SOS2	Homo sapiens	153 kDa	29	19	0.999915	4326147	5512278	5381687	6570210	5701236	7629212	3983113	5604626	5879379	5923446	1064234	10923220	16075650	8921454	8100568	0	16801760	17180940	3335939	3567773	2124927	913137	0	8267989	13198650	8097553	13782030	6312369	3404030	2336581	4148552	5800047	5344630	10454010	5981048	29352310	2595060	8543979	2564233	2626396
639	Q8IWV8	E3 ubiquitin-protein ligase UBR2	1	UBR2	Homo sapiens	201 kDa	29	29	0.999913	19622210	29761230	29505760	27896030	22358980	26081740	31427770	21368990	18909680	24917410	24492130	12085430	9072071	12878640	13707620	361241	13481560	12506270	28106350	10493790	11981360	8057988	1291927	15149470	10454440	13251280	14266090	11788490	2563963	17488860	24332870	32293290	30968220	39074610	69906680	22042250	1815834	31911960	25892400	9619318
640	Q8NFD5	AT-rich interactive domain-containing protein 1B	1	ARID1B	Homo sapiens	236 kDa	29	28	0.999911	24181430	35844020	39090140	21087920	28830720	31004900	19561140	11694550	29504950	38647550	20443400	10707600	6944682	5945978	17155450	0	2448504	2682936	16401380	13286390	36648600	37969580	375572	3262803	5487363	17415000	8578213	7193737	1839862	37519280	32075760	40889280	46856640	45362980	64824260	7979245	4831368	8619073	8458935	12657090
641	Q9P219	Protein Daple	1	CCDC88C	Homo sapiens	228 kDa	29	29	0.999906	10372530	15255730	17148500	7706709	14098510	12752410	17407120	7185701	9404542	13373780	10032010	1523471	1626391	1865324	6017302	0	783862	754917	8496485	3045351	4850114	4251652	0	1724669	2279733	5493560	2591965	3721347	828360	3371365	14808590	15247540	22377350	17165800	30179270	1936019	2957429	3113969	8633270	4180702
642	Q96N67	Dedicator of cytokinesis protein 7	1	DOCK7	Homo sapiens	243 kDa	29	27	0.999879	252529	10605070	6256609	12118180	5555734	12386770	17940110	15874060	12081010	14051270	9029202	5203171	882752	26922.4	1038078	0	4339095	5555960	16346780	204454	363863	905666	0	5165188	136080	123432	4820696	6681895	2587478	3738572	8783612	1611128	674396	4566927	7743979	7177682	0	5253174	19095750	957518
643	O94822	E3 ubiquitin-protein ligase listerin	1	LTN1	Homo sapiens	201 kDa	29	29	0.999838	9591908	13792230	9671326	8838959	10046090	11496290	7907737	7895470	7545416	9723551	7582613	2917108	4540214	3824103	6729273	0	3768657	4906304	9118918	3804800	4654432	3553921	0	3752418	4472368	6117868	3298908	4709100	969368	3018712	7911906	11418240	12817890	17482070	22647690	10161540	278006	8599232	8755237	3730224
644	Q9Y4C1	Lysine-specific demethylase 3A	1	KDM3A	Homo sapiens	147 kDa	29	27	0.999837	8205561	3284177	13505680	1541227	4618802	6006404	2186595	309829	1400039	4732034	3000340	163006	85601.8	1071926	517536	0	0	263252	7507205	548634	3388622	3079790	0	73269.4	139876	4325776	307028	2154767	0	95534.1	3743690	6063188	13868300	9036968	14851590	5605290	475028	848379	723436	1073094
645	Q96EK7	Constitutive coactivator of peroxisome proliferator-activated receptor gamma	1	FAM120B	Homo sapiens	104 kDa	29	29	0.999829	22937270	29013410	38209930	13197630	39277330	40393800	32656050	32278580	18550330	37209180	21712270	15564800	19029030	14519000	25331770	475675	19303620	15283010	24251540	16805390	19387570	15575400	1688045	16251490	19673580	22663060	19628440	15836610	5320788	13225940	38320340	39822990	35087330	49490020	58008240	26478250	5970517	21912050	30634670	8470990
646	Q6ZRS2	Helicase SRCAP	1	SRCAP	Homo sapiens	344 kDa	29	28	0.999798	11633770	18205730	13900190	5768490	12199960	15979310	8664008	3460104	10218330	14829560	8251257	1341799	3641535	2172703	5170170	0	1604134	2095132	6976866	2263787	5015905	2609297	0	2409344	2024678	5519957	2818688	4743114	1094677	2182779	18136120	21754910	24900590	21209760	29195270	6601854	5019927	5842820	6954022	5001272
647	Q9BXL7	Caspase recruitment domain-containing protein 11	1	CARD11	Homo sapiens	133 kDa	29	28	0.999793	28201520	39208220	55534770	17065820	47623900	48185690	33191660	14164080	23102600	49198600	23308000	3459781	1769793	4435593	21050650	17608.6	14335.4	696341	23925860	15619410	24768840	14508250	0	2378605	2528034	22891540	1495906	5405736	1653658	11047500	43554240	37894990	75426570	55248810	112058800	1128225	10438860	11507770	16996450	17783890
648	Q5TBA9	Protein furry homolog	1	FRY	Homo sapiens	339 kDa	29	27	0.999349	870219	2785642	2817407	4269151	2136258	3902020	3585795	6455294	11652360	1142896	2758620	1862365	1706728	3516655	2389730	0	2726333	1832071	5489134	311558	1303285	432348	0	1534116	1378992	1217334	2017439	1659936	0	241786	1497510	1934485	371458	3519760	5800754	7026596	1260606	8650397	5344801	872100
649	Q8TEX9	Importin-4	1	IPO4	Homo sapiens	119 kDa	28	28	1	25098280	26409960	25146020	19023530	31651050	28527340	22568630	14320630	18503360	25208830	17130550	7317194	11243400	15468420	15275310	12238950	9074402	7088938	20396670	18281750	14623750	23620480	16040530	22967740	4729079	26842560	7650039	10506870	2188510	28774590	54165080	39674000	59240440	45258650	75426740	17452460	3763001	16761900	30696890	17851110
650	P30101	Protein disulfide-isomerase A3	1	PDIA3	Homo sapiens	57 kDa	28	24	1	3511943000	2901825000	3086869000	2697371000	2676989000	2902501000	4277644000	3078171000	3065610000	3471147000	2515765000	1782009000	1801987000	1615774000	1857417000	132855800	1543949000	1545879000	3615516000	1050778000	1623203000	1311771000	89632800	1354234000	1630355000	1712638000	1493436000	1904033000	815517400	1253049000	3061796000	3336386000	3452712000	3738223000	5645697000	2366006000	3115026000	2964429000	4647896000	842521500
651	P17301	Integrin alpha-2	1	ITGA2	Homo sapiens	129 kDa	28	28	1	96428680	43594910	70790680	51782540	164108800	107855600	198434400	231033100	141044400	173809400	35050560	61824630	28804430	6927707	70554170	0	9246780	19954100	101487700	2013279	14836690	19535220	378514	3166412	24372140	15295050	18653630	41227610	6812557	13044040	97244380	67479540	16291600	31794130	68958950	3045381	0	96147140	387112500	0
652	Q9UH99	SUN domain-containing protein 2	1	SUN2	Homo sapiens	80 kDa	28	28	1	244469500	409271900	353607900	263495700	328273100	383853600	251698100	165433000	264258200	425504700	325595300	133416300	180641200	186977200	252085800	5368921	147862500	206359200	265201700	184704500	262862900	172164600	10223140	180229900	200524700	258926000	242148500	167464100	86466080	141374300	391132000	405368600	553590800	525279300	907002000	366569700	142112600	232154500	190543400	192178500
653	Q8ND71	GTPase IMAP family member 8	1	GIMAP8	Homo sapiens	75 kDa	28	28	0.999999	71524450	111586900	94139020	77119910	91126420	103530200	55867780	43553090	57304500	84262320	63765520	12236060	9975184	19604580	52174090	2127541	2388206	9871266	66837740	41834840	50228160	59219370	2590135	18197160	12236260	33807510	14983850	18059280	8930304	21060430	98951600	149394100	151820600	173442600	240747200	20372100	40325550	50964890	46460640	26223330
654	P02533	Keratin, type I cytoskeletal 14	1	KRT14	Homo sapiens	52 kDa	28	10	0.999999	86627050	6487709	34588660	808718	1692676	36934350	2369997	1129538	7839891	950605	47840660	201103700	36988250	5715156	5995243	1696743	9979829	6806478	1963646	17094330	11892330	8766087	433066	2655759	92991630	51105650	32989760	18983450	8970969	17032220	12490150	40561570	47044850	2904063	4298184	1205734	45693100	197946	45905.4	3351870
655	Q15057	Arf-GAP with coiled-coil, ANK repeat and PH domain-containing protein 2	1	ACAP2	Homo sapiens	88 kDa	28	26	0.999999	121883000	163431200	154490200	113955700	126246500	147583800	113597700	107294500	112735800	127758800	111301000	123138800	166516600	129908600	125662600	8220476	175293500	188735700	109506800	85085740	92464960	70393220	8989111	127263800	157377400	134357400	178674600	119535100	56770440	76888250	133718700	167937700	156113800	203271700	251052800	332380100	82230130	172909800	94347520	55308840
656	P14868	Aspartate--tRNA ligase, cytoplasmic	1	DARS1	Homo sapiens	57 kDa	28	28	0.999999	393494100	508885700	590492600	415507500	562293200	524121400	583166900	540401500	481275800	513446300	361123900	222225600	273911700	237971500	347424300	38637030	268048300	237235300	574865600	219614700	291169400	252352800	55528920	249840100	244698300	322466000	231568900	276230600	159082000	245801200	541991600	617231700	675480400	657708100	931989200	369008700	401625900	404530000	567853400	221441800
657	P07237	Protein disulfide-isomerase	1	P4HB	Homo sapiens	57 kDa	28	27	0.999999	2051578000	1453591000	1130003000	1551184000	969465200	1348448000	1407085000	1314770000	1221915000	1110047000	1198574000	1389057000	1482204000	1548679000	1079551000	78144350	1949570000	1945422000	1412493000	764818300	747636700	773645800	85186600	1457999000	1626254000	1135879000	1563832000	1215826000	661510300	783042800	1212458000	1629757000	1060843000	1992159000	2552733000	3004108000	3430335000	2411515000	2520548000	637644700
658	P51003	Poly(A) polymerase alpha	1	PAPOLA	Homo sapiens	83 kDa	28	24	0.999998	74059490	87061660	75207600	29852020	66051310	70464360	38024650	31530870	50522350	67782430	38657520	12356290	17167080	22875980	38001150	0	14414600	17784260	23270310	11481640	32108880	13467830	0	12835120	14612490	33435480	16736120	13751360	4357084	11853900	69348760	83061680	103673100	108876700	161503300	44587520	44368300	48890580	19094110	15641870
659	P55884	Eukaryotic translation initiation factor 3 subunit B	1	EIF3B	Homo sapiens	92 kDa	28	28	0.999998	341616500	401154400	404216600	291235900	366897400	398138100	340221800	270653800	341182400	371364500	301849700	168254000	175439500	176142000	235448400	28937150	180389900	177305100	336917800	181609300	236560100	180653500	55849990	207589100	156741800	243102200	179248300	160695700	79375910	221208100	418709600	496848800	500055800	645405400	869191600	306914700	261079000	364865500	298439600	154321700
660	P41226	Ubiquitin-like modifier-activating enzyme 7	1	UBA7	Homo sapiens	112 kDa	28	28	0.999998	104975900	202753700	234266900	228485200	239772200	272902500	438961600	446535100	249921300	243738800	198267600	181689900	176450900	144759600	169562200	11064540	173206200	141761100	507285700	71367010	123308200	118420800	13175620	121634600	143689800	125056100	141315100	181953000	55875440	125148400	248238300	178512600	194579400	275103500	494612800	159021600	56505710	376129500	606531200	53490570
661	Q96FS4	Signal-induced proliferation-associated protein 1	1	SIPA1	Homo sapiens	112 kDa	28	28	0.999998	79522200	98176540	131540200	79947580	111315200	136074800	90606730	60803210	88257020	126388700	95670540	88840850	109298500	106458100	93878810	4813212	112509600	121550500	99052260	70493540	81073390	54181020	5655264	86440170	106662200	96175440	113264400	80821600	46123810	61074990	131057900	122210500	158881300	136402700	246272900	152728100	42432060	113465800	60652050	45540490
662	Q13724	Mannosyl-oligosaccharide glucosidase	1	MOGS	Homo sapiens	92 kDa	28	28	0.999998	151402400	225647600	191357300	137233700	176402500	188175800	91763980	120619400	149366300	212152300	168349400	71733170	93912410	89803320	130235600	3737521	92449130	88645490	152324500	84903300	99904190	88392890	6575782	92416240	103356900	115377600	106732200	84610630	25021920	67150430	180128700	157559600	215508100	253108100	385368700	175923200	144167700	132806800	97354410	120302200
663	Q15027	Arf-GAP with coiled-coil, ANK repeat and PH domain-containing protein 1	1	ACAP1	Homo sapiens	82 kDa	28	28	0.999998	102849100	158228100	212519300	121143900	217301100	205406200	149574400	85503890	160574000	256811600	122228200	109948700	137907000	130932500	148212900	7710018	173660200	185432800	148521800	108739100	114489900	97042580	6569453	130872700	176492800	166525400	181543500	111688900	57721140	95500000	239716400	196503500	265343300	275797800	430873500	328153500	55944500	160491500	104310400	65955430
664	P60709	Actin, cytoplasmic 1	2	ACTB	Homo sapiens	42 kDa	28	10	0.999997	45404590000	46138400000	46275170000	46538190000	51913870000	50000640000	25133630000	19972800000	57276760000	53013120000	34238700000	15592850000	44525730000	14496060000	43016640000	2458482000	20032270000	13764560000	21886560000	23067720000	25736250000	20719100000	2292204000	13487620000	16680830000	14504600000	39934650000	33470410000	15890120000	20108160000	18055790000	18955520000	20023390000	22439500000	72371190000	22376470000	40925750000	44835870000	64456270000	15045890000
665	P35612	Beta-adducin	1	ADD2	Homo sapiens	81 kDa	28	28	0.999997	7118397	19081640	14018540	54994080	14806980	6466381	10470610	3226338	36197940	30061570	81066530	54987560	30767240	49439670	43624310	201447600	7246438	21160630	22750470	121174000	97960440	127952800	296397300	116756400	10045080	42610780	9408281	64163730	162647500	144255100	28333490	6364983	11377190	7964969	4547194	4196319	262044	24387400	68912250	253524200
666	P51692	Signal transducer and activator of transcription 5B	1	STAT5B	Homo sapiens	90 kDa	28	9	0.999997	30930740	43657320	55522150	41121100	56070440	50282180	53717690	47120010	48095040	70358680	38250100	34358380	45575000	43737880	45874470	6910576	53537220	42558970	66222100	30429640	41710920	34551160	8929392	39136740	37666680	37924380	39912470	30710480	16496270	25713210	58143870	52696260	68935100	86810720	97846490	88528090	6756198	46951600	60635470	19795940
667	P22102	Trifunctional purine biosynthetic protein adenosine-3	1	GART	Homo sapiens	108 kDa	28	28	0.999996	116605000	175255800	184107700	118733600	183242500	173686900	138270600	108794200	120049700	171460200	106270300	58897490	61034230	73871000	94007640	17410640	65359910	61883040	143228900	65615880	80807050	78036150	12564860	83011260	77822840	102928400	81733260	66978790	28903050	71871770	165139000	160333300	214686300	234514500	366920000	145925500	62553870	164768800	114195900	53005440
668	Q13393	Phospholipase D1	1	PLD1	Homo sapiens	124 kDa	28	28	0.999996	5184779	5280927	2556163	9442390	779534	6931359	330819	1822811	1913458	495887	2141265	33704730	48053610	38787750	17462390	16550900	57446680	53301970	3639029	14446430	6576713	5201223	19741090	38151660	48800050	24998830	45678200	18880120	19618830	13866450	2597762	4275080	391861	7310080	7890261	112775000	35841300	31884920	3955956	48439720
669	Q9H4E7	Differentially expressed in FDCP 6 homolog	1	DEF6	Homo sapiens	74 kDa	28	28	0.999995	185997200	310252600	284813900	188693000	273490400	290628900	216083900	122873000	218611500	298474300	201289300	153398000	175686600	192019000	214218600	7536771	193974000	239613300	206399100	136609800	168034000	135165300	11658360	158484400	201156700	235540500	214090300	158251000	84488370	105176400	299372900	262195300	406252600	324616600	575918100	212502500	101558400	141590600	117036500	92651040
670	Q6P2E9	Enhancer of mRNA-decapping protein 4	1	EDC4	Homo sapiens	152 kDa	28	28	0.999995	94354560	68256970	111274400	83788400	112234400	114572400	96834180	71444390	84865270	113204000	68301350	38765230	33435340	47086340	65912790	1613682	38850490	43156530	85986750	40293780	54225590	45472040	6526439	30953400	43380140	61262910	42459650	35233410	15411000	30353330	112437400	127017500	151347900	163464600	225922800	72845210	33665090	82591520	71393110	45447430
671	Q13616	Cullin-1	1	CUL1	Homo sapiens	90 kDa	28	28	0.999995	42905510	46592180	60441650	47736460	56451950	56173100	50746340	44307300	48890150	61594400	48504600	16791150	20903290	31347950	32062130	18232580	26484610	23078820	58574010	16577650	31345400	32312660	25496960	35852950	22852890	34245090	25393260	28027980	25320370	33426490	63733750	80783100	84476860	74744710	115962500	42115000	16348430	37957490	57561090	42358470
672	O14672	Disintegrin and metalloproteinase domain-containing protein 10	1	ADAM10	Homo sapiens	84 kDa	28	28	0.999994	179267600	116821800	153103200	130867500	133300900	162991800	237116000	245652300	167859200	131045800	107668200	71622050	84653930	59074680	109876300	2861458	73286040	70043900	184205500	30450270	53086860	56073890	4356146	42314260	78120680	47692610	82436690	88827580	32044780	31630970	119235700	131756200	86803000	139663000	210531700	103638900	58204300	104137900	196853300	20161020
673	P23141	Liver carboxylesterase 1	1	CES1	Homo sapiens	63 kDa	28	26	0.999994	410081500	400679000	277209500	526295400	174562100	191938100	176385100	137258700	131050400	150686700	447400800	53658210	22422190	18623490	169085900	109516	21424970	41288220	202369300	59743660	156822000	33007050	9757764	12083820	2462485	35878660	88395020	24060480	97027770	29333690	38965360	467715700	225779000	445692600	167374400	65630080	193183800	478671400	71184590	56475940
674	Q8TDZ2	[F-actin]-monooxygenase MICAL1	1	MICAL1	Homo sapiens	118 kDa	28	26	0.999994	144101500	182501600	156928400	160415400	167802400	186185600	158324400	159599900	138863400	129165600	101745700	124379100	158885800	171198000	137089100	5610259	184973700	193057400	158263500	72112140	103241700	73403530	3751537	170895600	186085100	121302000	86196600	115302300	51606930	86293380	158984600	196612200	93420220	206792000	227872400	401868500	83735710	223574100	143320500	41385710
675	P49790	Nuclear pore complex protein Nup153	1	NUP153	Homo sapiens	154 kDa	28	28	0.999994	68097600	92648290	84674380	45325790	81167620	78583500	51114800	30814340	57960810	84126160	64062220	26872880	31557740	39367310	42927420	2551777	35223970	29861790	51826510	30716210	45160270	32756240	1299023	26967640	35637880	55343520	36131670	28853810	13992570	29841660	83149000	100245400	135999800	115613200	170319400	45932120	36353910	41568550	28202670	29806890
676	P15144	Aminopeptidase N	1	ANPEP	Homo sapiens	110 kDa	28	28	0.999993	418182200	342142800	190151800	266218700	89303230	349246300	88757780	170398300	150008200	110755400	161968900	406238300	494521600	369367100	239462300	7727951	289715200	498338100	233090300	143949400	175830900	157915300	6847931	215096800	488084100	313339800	604437100	192404800	109724900	79973660	153023200	382832500	112155600	521611500	338389600	665984900	590098600	391951300	128739200	125997200
677	Q07866	Kinesin light chain 1	1	KLC1	Homo sapiens	65 kDa	28	19	0.999993	110835900	78922110	83988550	73280810	78481670	77940080	94064830	103723900	75274680	76103960	58036400	57283800	66166360	47661410	52000810	940531	66981290	56863140	94872210	31869310	41997030	34131280	3441932	49768790	59872040	43684410	60623020	50041830	16249850	29494100	71761140	85646420	76510470	95164950	139194000	97479340	24567440	80457970	91089910	16198330
678	Q9NWH9	SAFB-like transcription modulator	1	SLTM	Homo sapiens	117 kDa	28	28	0.999991	92245530	110972600	99298680	56945110	99937110	99024530	61875560	45591170	83355210	87872290	76892550	28669770	27249500	27579090	44839910	1447733	22935030	24121390	56266800	33654850	46849440	28677450	33921.9	23464220	27516540	49127400	30384840	27296270	11508820	26534970	113596200	114248100	144653200	99475350	176392100	35052860	15883400	19065160	26764780	29075050
679	Q5T5C0	Syntaxin-binding protein 5	1	STXBP5	Homo sapiens	128 kDa	28	28	0.999989	27810150	41067450	61798370	45212760	58962970	62464850	106963300	95199540	62855970	66038620	33658510	83796220	83742690	62283370	63649410	549044	87552850	88416860	93048620	23100820	31326410	22352180	225210	56275640	94287460	58403380	84169580	64025380	21359790	39069030	49381410	36472450	35040670	50683920	89610660	133101700	24753450	118404700	118615500	12679630
680	Q14149	MORC family CW-type zinc finger protein 3	1	MORC3	Homo sapiens	107 kDa	28	28	0.999988	50983810	55991640	48574040	34826340	48017850	54323140	30865940	27432070	39992300	51161680	40944310	14713990	13701150	18641760	29287930	375573	9617671	10357490	33508980	19402450	29459110	19116060	203968	17212280	12791070	39376040	16490040	15441470	6761489	19724730	51230710	60255000	93819870	84599110	126180800	27670410	21830740	16851620	25398470	28047130
681	Q9NXF1	Testis-expressed protein 10	1	TEX10	Homo sapiens	106 kDa	28	28	0.999988	30556060	39413320	47512190	24056600	49304150	36418270	22076720	17634480	34301310	48152260	25968410	7725975	7091530	12181730	19215970	45093.7	6588725	5353928	22829340	16338190	26128770	20709350	76311.1	10070020	7549385	30605820	10329680	10877710	5052785	13640430	53114320	48883920	59112700	67525350	70623610	14302230	7638247	16489880	13270030	19891560
682	P42166	Lamina-associated polypeptide 2, isoform alpha	1	TMPO	Homo sapiens	75 kDa	28	17	0.999987	159840800	131893100	99602670	85475910	95632730	111490600	57235210	72669470	77261780	80974640	86379640	31970310	15545980	43946890	58755780	1214287	40473620	34190650	63158770	23877860	65380720	40207470	2163723	41908360	38318990	58068720	38845800	36726780	24722490	31996830	98463690	150375900	161782600	227394100	227303700	51397870	62745090	56418370	41844680	32963590
683	Q9HAV4	Exportin-5	1	XPO5	Homo sapiens	136 kDa	28	28	0.999986	34330890	36664410	59527060	30542350	38206740	46138190	59492570	49405650	44145700	57076940	22553100	7371431	6143548	11098780	19972380	745096	8313695	11140370	46412100	12363170	18092070	16639740	3007959	8501598	4548672	22348480	11614510	9617164	4708934	16527850	46100870	47428330	71769730	64108520	106322600	10691510	2520133	13594780	21534660	15170410
684	Q5GLZ8	Probable E3 ubiquitin-protein ligase HERC4	1	HERC4	Homo sapiens	119 kDa	28	27	0.999986	41203310	74827640	76808010	61577160	79412870	86349770	71182950	71026730	68119360	83526170	56894430	49473610	54645220	47267740	55881640	1785114	65296290	61743910	74330440	28450260	44320150	38805510	2061968	46835400	63252940	51827760	62643770	44645620	15213700	27524550	79291680	66350990	86706700	116604000	161460000	117901400	21864390	80214880	65298220	36170730
685	A0MZ66	Shootin-1	1	SHTN1	Homo sapiens	72 kDa	28	28	0.999986	157163600	59477150	38729700	66784700	34707470	86605850	28290870	82660650	49671730	51702830	53634240	19022430	5543213	19243120	31027170	463026	4878200	6582839	47716230	9462524	28208920	52296710	577537	14015460	21255640	5991071	6999877	9994237	10095910	7906400	76937060	52200160	58407040	167477000	69056610	21316730	28780150	28147170	48694350	7871035
686	Q6ZMI0	Protein phosphatase 1 regulatory subunit 21	1	PPP1R21	Homo sapiens	88 kDa	28	28	0.999985	38266940	41026120	46644850	39749560	32539730	41430580	34788500	33532360	38162930	36249840	31000060	24987030	25763510	27184090	34436670	1282626	28720400	27081580	34043630	15263320	19514310	17896080	1548516	20274300	29383910	30267700	28736800	22782060	8045426	16172190	42180250	44298550	50918470	60909510	78152330	51862480	6773675	33024660	35533360	9351853
687	P78347	General transcription factor II-I	1	GTF2I	Homo sapiens	112 kDa	28	28	0.999984	191570100	274429500	306034400	164994800	298891400	247948500	155572800	121164600	210584900	280937300	164840500	41801370	34878950	56656800	134690600	1067976	25653820	31669680	138508900	108606800	132292200	103274300	1029803	55948250	34044860	140637400	47916890	76441200	36447390	87297230	256788400	319291700	378670400	361220700	411572800	49560540	119922400	102875900	84460080	123777300
688	O00267	Transcription elongation factor SPT5	1	SUPT5H	Homo sapiens	121 kDa	28	28	0.999982	109205200	129316300	132901400	90699400	126666900	127408400	91606840	66503060	104940600	124718300	102113600	41958490	47099790	51827470	80233110	3823427	38515720	42294430	82598320	55868570	74085190	61648390	4731198	51953270	50725680	89057560	54470540	45812200	26134370	52857820	135269500	160400200	202295100	200244900	266782900	88238910	87651340	74165850	62691450	61447960
689	Q9BTW9	Tubulin-specific chaperone D	1	TBCD	Homo sapiens	133 kDa	28	28	0.999977	20810660	30203400	25616720	49771960	80289860	63456820	23804020	23317990	35314700	25741310	55728280	9103662	9813408	14745730	12751570	4587517	11196760	9603151	29019750	11679780	15081490	12532220	12675670	22487720	10230790	16658660	11712320	8916734	3588130	22664850	35054560	68865650	38210430	50952920	54930890	20439270	5124241	10702310	29473960	11630600
690	Q8TD16	Protein bicaudal D homolog 2	1	BICD2	Homo sapiens	94 kDa	28	24	0.999966	46435600	42477790	37382600	28903460	31405030	34459820	34900290	38988510	32522410	29081570	27641600	25979880	34060450	20467540	27432830	186211	37776930	31919700	43168420	13027680	20566280	17107470	338864	23558060	29469210	25365280	25048700	20594720	9409572	15716240	30480870	41015490	31441290	47940990	52175580	34340880	5826600	37695140	27591050	8957397
691	Q2M389	WASH complex subunit 4	1	WASHC4	Homo sapiens	136 kDa	28	28	0.999965	42768500	58584170	51158310	44392910	43939940	51400410	32313870	40204860	41997950	45988140	36638140	35525330	38170130	34381320	36873620	793846	49576820	44509160	44974070	21379430	29244680	26058780	429896	36456440	41815880	39804760	45783190	31675490	15068340	19473240	48131860	59792810	53761230	84824940	110732500	72433120	29183250	54847790	33793780	21408580
692	Q9H2U1	ATP-dependent DNA/RNA helicase DHX36	1	DHX36	Homo sapiens	115 kDa	28	28	0.999962	13216640	22058550	25415070	16892930	28270910	21363850	16199330	9975031	11826740	25490970	18194120	6269427	3109804	7659520	8988411	159962	4378371	3579230	14893360	5419708	14603420	16609590	0	12038100	4163355	8097233	4899451	8697625	15507060	12617490	26504160	24446190	30297990	29384270	50026230	11325930	3632531	18864660	21581570	8775226
693	Q9H1H9	Kinesin-like protein KIF13A	1	KIF13A	Homo sapiens	202 kDa	28	24	0.999954	2892153	6233755	3663637	4612102	2919597	7173837	4577067	8000791	3906225	3922764	4252039	7726806	17423790	6797837	6855740	0	12876760	9057272	7072122	5029759	3372435	1884500	183386	7191723	11176960	18428460	11561370	5266011	1281881	1670592	2682683	4198697	1617745	10842500	11140720	21065260	3859171	14422540	7529336	568613
694	O60318	Germinal-center associated nuclear protein	1	MCM3AP	Homo sapiens	218 kDa	28	28	0.999948	8809680	12900520	12964230	11117590	13184270	12568150	6931595	3711150	9641110	16024620	35806140	1757697	1953329	2832503	7080964	0	1931089	955878	8104704	2939805	7462638	14806700	0	2942940	2332185	12919300	3362984	15434780	670095	2961702	11933620	14137430	20979030	22206880	32343470	10590300	3929851	3362117	2240587	3341878
695	P78344	Eukaryotic translation initiation factor 4 gamma 2	1	EIF4G2	Homo sapiens	102 kDa	28	28	0.999947	150603600	155613100	165832700	125778500	165525300	158876700	181657600	165180400	171182200	161962500	124217300	85308560	93574610	71162630	105117100	2732557	82175970	76675380	167729100	64792800	85319710	72308450	3416041	68323550	86024810	110954300	87099530	96021810	33904970	67764430	143167600	170655600	194773500	200484600	331694000	145324300	63308450	148494400	226830000	58811480
696	P26639	Threonine--tRNA ligase 1, cytoplasmic	1	TARS1	Homo sapiens	83 kDa	28	25	0.999944	179999800	189575200	194225900	185794700	195436700	192631400	221921800	192074700	169099700	253232600	142236300	113888100	106911000	116020900	131950500	60643200	104862500	114564400	217370300	101089100	123443700	102405600	116459900	160653300	120780800	128952200	102172900	109477500	48043480	162179600	193115900	204455700	229431900	273294700	402741400	184507100	116010200	268038300	261598900	98051040
697	Q99683	Mitogen-activated protein kinase kinase kinase 5	1	MAP3K5	Homo sapiens	155 kDa	28	28	0.999924	16657020	24896630	26533430	27289650	24037660	30033490	48618860	49538080	21863360	27497720	28799660	18850030	16907610	12662430	36469330	139735	15424600	14785600	48781840	5699609	11341810	30348130	121716900	11710070	13972160	12059870	12021480	29977250	3977672	10953330	26935000	24416980	16499330	33852190	56188520	19172870	6421074	39973160	49749940	248114600
698	Q8N1G2	Cap-specific mRNA (nucleoside-2'-O-)-methyltransferase 1	1	CMTR1	Homo sapiens	95 kDa	28	28	0.999918	45743900	59444510	56670730	35518230	56516760	56145660	32971590	21598590	41706800	57244260	40447230	9393170	9759543	21887350	24156010	0	16060780	11631730	36104620	19162640	28795480	26268250	1018956	17804970	11234280	43094450	15769600	15041460	7331082	26296530	65343980	94729190	126730000	69776160	115006000	28146920	23482420	20742050	24276850	18051220
699	O95696	Bromodomain-containing protein 1	1	BRD1	Homo sapiens	120 kDa	28	25	0.9999	12321410	15939230	15653430	5990347	13902740	13069260	5682164	6148778	5660028	13995820	10109850	1825347	1356410	2130484	5543304	0	408305	1332595	6174140	3986271	5651682	5821043	0	1903711	1132507	6067703	2490896	1639240	518379	3011290	16129630	20412830	24880130	19377370	27356400	2865982	3727252	3915707	2891711	5390161
700	P50748	Kinetochore-associated protein 1	1	KNTC1	Homo sapiens	251 kDa	28	28	0.9999	3394394	4656252	1547797	20540230	1356145	2514152	16750150	12702540	702738	26604220	2217988	9266080	6183230	3943090	15033120	1865234	3544495	3087004	20691760	1010047	12397980	9730461	3317432	15917370	9547557	1550180	9974176	7020466	5358591	6241439	25323070	1246348	843564	7556898	9758203	9098076	1628578	26257700	1212743	6198878
701	Q86V48	Leucine zipper protein 1	1	LUZP1	Homo sapiens	120 kDa	28	27	0.999853	13241760	11232550	10091550	7094225	9888731	11304990	10276450	6281588	9478527	10832040	9194370	706952	1167963	1410255	4330029	0	90858.2	762259	9413302	1880079	2693544	5254282	0	670317	378256	3256253	1527497	1787729	145321	1153158	11843460	13059060	16989060	11655170	19467900	1567125	1300475	3083464	6654652	2464178
702	Q7Z3T8	Zinc finger FYVE domain-containing protein 16	1	ZFYVE16	Homo sapiens	169 kDa	28	28	0.999822	11887080	9365797	5666756	4977218	3873357	10167900	2756916	2955449	6448168	4149668	5554246	13994950	15196330	11955850	5986468	0	22105700	21293620	5295064	3796496	4720737	3307754	0	13057030	16480410	8894030	15874870	10409140	2996406	3613151	6204019	6653111	5042925	13084110	13082420	27019120	5719758	10659550	4735376	874677
703	P11388	DNA topoisomerase 2-alpha	1	TOP2A	Homo sapiens	174 kDa	28	18	0.999822	15306540	6113920	757411	413335	5017646	2090160	639635	328112	214616	565164	1070237	668996	2147589	4753692	2890127	0	2672291	1694093	1216927	0	208070	82235.5	0	1450160	1703836	4229034	734630	496948	591039	3308117	2996179	3717280	23812490	9331196	10317200	4323606	4028497	2448127	1153041	3667762
704	Q8IY18	Structural maintenance of chromosomes protein 5	1	SMC5	Homo sapiens	129 kDa	28	28	0.999804	13676410	15221050	19774970	11339290	15103770	16428630	8405913	6083633	11397960	15312100	8283927	2812129	1635389	3377560	7608967	3692835	1416756	1918060	5974393	4546924	9345140	3313941	65428.4	3950409	1256146	9054438	3163312	5415574	1665574	5075961	13075160	18490260	23945130	22226420	39213130	6670724	10829800	4348204	5508097	81172790
705	O43790	Keratin, type II cuticular Hb6	1	KRT86	Homo sapiens	53 kDa	28	5	0.99978	0	0	604255	0	0	0	0	0	0	0	2799295	0	0	240189	0	0	0	0	0	4180426	3973564	0	0	144636	0	11520.4	0	0	0	0	0	0	0	0	404702	275947	0	290743	0	0
706	Q5T011	KICSTOR complex protein SZT2	1	SZT2	Homo sapiens	378 kDa	28	28	0.99967	1838408	2587145	3609598	2693136	4733151	3757065	3115015	1967047	2916848	6785779	1763570	204152	746834	1483024	937881	224344	306214	651780	2894240	961082	1333573	1412591	0	595638	5255407	1399258	495015	308510	159276	2218105	3917367	3923776	4623226	7395946	8881568	1874584	876695	2563484	1359946	799731
707	P02730	Band 3 anion transport protein	1	SLC4A1	Homo sapiens	102 kDa	27	27	1	32374700	201956000	51922590	769722900	49358370	27663790	190322200	73938520	322138300	317437700	986579400	753449600	501525000	1096435000	727841300	2826308000	137642900	387494400	355467800	2022778000	1166035000	1891141000	3602266000	1757344000	179570200	616069800	163189500	1155013000	2519425000	1864585000	306785300	10586270	6133633	925400	43573850	183934300	724124	528716300	1451852000	4441090000
708	O94979	Protein transport protein Sec31A	1	SEC31A	Homo sapiens	133 kDa	27	27	1	198000900	254044100	234156300	158312900	212780300	237600200	218656200	172508600	166499000	212183500	167176800	97852620	105311400	100065000	121236200	6140729	109979900	106018800	191252300	82594870	110122900	101248600	7210707	91074710	107542900	122660300	116077900	93769100	41905000	76064110	214757500	249220400	280262600	316327800	453124500	203702400	105888100	195356900	238956500	64292360
709	P31939	Bifunctional purine biosynthesis protein ATIC	1	ATIC	Homo sapiens	65 kDa	27	27	1	317489200	384140300	478898500	320233300	483029100	424557300	387599900	287081300	419061900	473276200	262440700	159383400	153875400	179703900	258513500	145410800	144745900	139759700	331852800	260626400	316621700	302821600	164064400	229732400	133864700	243320100	149759700	182656400	156999100	232526900	479825900	412076500	614443200	671910600	699744100	177320200	165146300	266394200	362845700	259093200
710	P11413	Glucose-6-phosphate 1-dehydrogenase	1	G6PD	Homo sapiens	59 kDa	27	27	1	704466500	672737400	679082500	703211500	628748800	1028888000	799830500	729761800	687415400	778525000	489338700	1603735000	2045707000	1426235000	1337357000	108043300	2830638000	2878628000	908419200	589861500	549434400	505909600	89021970	1918669000	2558979000	1248369000	2395223000	1417791000	657988400	726249600	729960500	689728800	750533400	1023601000	1786150000	5257375000	1631637000	2432106000	1175090000	460707700
711	P29350	Tyrosine-protein phosphatase non-receptor type 6	1	PTPN6	Homo sapiens	68 kDa	27	27	1	1486937000	1769651000	1868204000	1293601000	1718650000	1679864000	1314132000	1344787000	1569625000	1748376000	1228773000	1072265000	1345263000	1081903000	1248772000	37125360	1297626000	1324853000	1515421000	743831000	1114899000	712699100	36639830	1144530000	1167887000	1317573000	1277370000	1163855000	452445400	825952400	1681864000	1986092000	1817996000	2071292000	3064076000	1985486000	919941800	1631827000	1273250000	623767800
712	P09960	Leukotriene A-4 hydrolase	1	LTA4H	Homo sapiens	69 kDa	27	27	1	1095198000	1040908000	936572500	980456600	825301500	1352621000	586690100	514257600	1062272000	919144200	699019200	2009188000	2508847000	2357568000	1430171000	84392590	2975555000	3053651000	933304100	691972500	890745800	573937200	125592000	1630330000	2794489000	1626557000	2329547000	1372873000	755066100	932630000	746358900	1402805000	849323900	1300522000	1538453000	5730419000	2231146000	2161114000	434125400	419802400
713	Q9UKV3	Apoptotic chromatin condensation inducer in the nucleus	1	ACIN1	Homo sapiens	152 kDa	27	27	1	163474700	195371000	169577900	115483800	150880000	176564100	114963800	87984670	140348900	169465800	137133700	60967920	64198540	80906040	113588200	3701169	55296630	54880440	108064700	91864480	116733300	94374460	6442252	65233440	59241290	122200900	73266970	69224610	45317230	72260670	177769000	207676600	230002500	172764500	290608500	66363820	38628590	66197390	63989390	53217990
714	P04843	Dolichyl-diphosphooligosaccharide--protein glycosyltransferase subunit 1	1	RPN1	Homo sapiens	69 kDa	27	27	1	700352800	572826700	553033100	529258800	534055900	605699300	597922200	549383700	555428200	530844100	548874900	338644600	378697900	290013100	350138600	17931590	290025200	307935400	615391100	245225900	315543800	290496200	21981400	284196700	294075000	339941000	340496100	304641800	141778800	236301000	518419900	677369800	544248100	732274000	973973900	479306700	546455200	627690700	597882900	248445600
715	P04040	Catalase	1	CAT	Homo sapiens	60 kDa	27	27	1	1291027000	1265095000	1033807000	1834942000	695369300	1227088000	1066001000	953665000	1100685000	1111223000	1725222000	3256332000	3451491000	4202987000	3075171000	3968158000	4052885000	3793479000	1267801000	2855447000	2723774000	3256661000	4780023000	3457924000	3374220000	3194081000	3695480000	3974184000	4643468000	3630122000	943773600	1445906000	490007500	1391668000	1659883000	5696719000	2725970000	3328286000	3037854000	6960522000
716	Q12913	Receptor-type tyrosine-protein phosphatase eta	1	PTPRJ	Homo sapiens	146 kDa	27	27	0.999999	263721400	156427500	230888000	230109100	185813100	245808800	426612400	328250800	236041700	267223200	166661100	235257200	300964100	198985500	260169000	3983935	277240000	302642800	328160700	86009230	110509800	93748510	7031875	219938600	251066600	185204100	262155000	250810300	83960800	113982500	156046300	223397900	114603400	170230800	307938800	568667000	191790600	518999600	563477300	59351250
717	P33993	DNA replication licensing factor MCM7	1	MCM7	Homo sapiens	81 kDa	27	27	0.999999	130842800	110532400	47892110	63386140	68945400	66565740	36442070	42138870	54307580	28674800	43364520	11873040	6227605	38996430	39393770	1336484	16376240	9521239	57561150	13825290	29143030	24789600	6554496	32695270	6291438	44490210	9131873	10814150	12056480	34798510	59251630	99547680	124082300	163602900	191569200	17566960	95952360	75000210	49033790	40740140
718	P35527	Keratin, type I cytoskeletal 9	1	KRT9	Homo sapiens	62 kDa	27	27	0.999999	1578439000	92026710	123159600	132289600	175668400	1405081000	122464700	95096840	198399100	96080870	863296700	1574655000	590944000	159307100	145471200	46362800	312240100	275031000	186327500	546766100	464147000	116666700	62582030	119191500	2634182000	1183896000	520427300	511917400	326422900	337759300	99492060	108891300	835905700	83099810	195784600	95835700	905127700	89942750	31931450	61951700
719	P45974	Ubiquitin carboxyl-terminal hydrolase 5	1	USP5	Homo sapiens	96 kDa	27	26	0.999999	198147900	271062400	293044900	233514000	256420500	270813100	250750800	198406500	232518700	293653000	188018000	125674200	127794500	134002600	189307700	82767630	113492700	119908700	238561700	144548700	193665900	175572400	106834200	157553400	108214300	182213700	133875300	156490400	122598700	140248800	273726500	319762500	273096100	357410500	633531600	244130900	135962500	267797700	312580400	227116100
720	P78371	T-complex protein 1 subunit beta	1	CCT2	Homo sapiens	57 kDa	27	27	0.999999	626868400	615073600	775639400	634379400	872189600	819427100	814121700	645715800	740516100	841998100	479520400	377680500	337986400	303329400	459222900	174896300	315004500	326583500	694894600	319282600	431914600	321407000	214866900	359969600	325225900	413341600	324414900	324226900	174443300	400562000	763294900	728463300	897959200	989849600	1205259000	424634700	260546900	529719200	722794000	332669300
721	P42331	Rho GTPase-activating protein 25	1	ARHGAP25	Homo sapiens	73 kDa	27	27	0.999999	322595600	403632900	412249400	277514700	383816500	422036500	331642300	184591000	318976300	381169900	321830000	252177200	330155600	285932500	307819100	7552958	303278800	321759300	311675700	203679600	226956100	166995200	11291840	203419900	328124000	308203300	315009300	216317000	105991100	161043600	434160700	401116500	568979300	533820300	982372500	456489200	111299600	205500500	200030800	123793800
722	O75170	Serine/threonine-protein phosphatase 6 regulatory subunit 2	1	PPP6R2	Homo sapiens	105 kDa	27	27	0.999999	23803920	40349340	42487490	30435420	38011040	47471720	37074810	27906840	37049700	46552090	30926630	14546320	15461320	20755900	27221270	2319445	17885690	11765430	34736060	13931030	15592300	16108500	5039615	19893640	19521150	27061270	18011900	17530580	7234704	16140760	40303860	42500280	47046860	38211140	79694910	33606480	4989830	21943900	26299420	6809319
723	O43815	Striatin	1	STRN	Homo sapiens	86 kDa	27	27	0.999999	108909900	127099900	127715900	98259790	121689400	134847500	144108500	110508600	130285100	141404500	111948200	77201830	82290370	78419480	104754600	3462267	81596700	81058880	129612000	55530990	75460200	58251670	4459075	64920910	88904760	96865440	80111280	85618590	38980250	57515980	132317800	114071100	172069300	182092500	311327500	151230300	56023860	121693900	141064900	58662060
724	P02787	Serotransferrin	1	TF	Homo sapiens	77 kDa	27	26	0.999999	67708130	189093300	157888600	172240600	141082800	148939800	278193800	197140500	268991800	166433600	99466070	192384100	103041000	99835000	221138600	7137493	53043690	131442100	203027700	31658000	99411260	63247800	12693650	185758800	77121260	108284200	88115660	117970300	49284560	271836100	170545100	121133500	68075620	130671900	211340500	138224500	79762230	454715400	169332600	493510500
725	Q06187	Tyrosine-protein kinase BTK	1	BTK	Homo sapiens	76 kDa	27	27	0.999997	243743100	204597700	300621900	205503200	260031400	243641400	430945500	454670400	337368000	310063900	196263300	134222300	131840100	88069140	204483100	5025425	101341400	106665000	376277400	63301640	129794300	240084	10341420	84900590	110939700	134057700	102106200	206262700	59877690	111345500	201046300	241313600	132858200	231066100	327214500	143506600	42403330	252779800	430160700	68611840
726	P51659	Peroxisomal multifunctional enzyme type 2	1	HSD17B4	Homo sapiens	80 kDa	27	27	0.999997	256966100	247707400	270125300	312647700	220991000	304198600	436151100	365764800	352527900	269836000	285076100	183455100	161387000	112369800	217588100	6322274	124223800	118434900	383529200	102951900	150702900	134397800	7969343	125712300	128943200	134068900	134035900	189009900	78421980	98122120	234625700	274340900	157679700	286792800	501013200	203282800	164786900	372271600	604464900	85873720
727	Q68E01	Integrator complex subunit 3	1	INTS3	Homo sapiens	118 kDa	27	27	0.999997	29620700	33377790	39702410	23500370	27820290	28311750	15900430	11965590	26537100	31022940	26917730	12268690	12262680	20261860	18189090	9971997	16943510	15607840	20650490	22484530	21857340	20450420	6652139	20135800	15518790	23608080	11452780	17761820	11405380	14473260	37261880	48868630	40657740	61462530	91397670	35706690	9679878	25423360	23738090	22234960
728	P20591	Interferon-induced GTP-binding protein Mx1	1	MX1	Homo sapiens	76 kDa	27	24	0.999996	255277200	150513100	130101300	65170730	73145520	171021000	23930200	26549480	50730520	50346930	104788200	17524750	14286360	105685700	16984560	0	179015100	2817856	22636950	43077890	9155616	141331500	4688577	86133120	15267040	345972500	31258010	39165670	5258645	242685100	323930800	590663800	1441515000	159647900	55880410	104221100	9005401	14704050	293444800	48943650
729	P54886	Delta-1-pyrroline-5-carboxylate synthase	1	ALDH18A1	Homo sapiens	87 kDa	27	27	0.999996	51970390	110628300	85798990	73659460	110334000	72531170	72163940	53957270	59294780	93672780	44623710	15881050	14684440	18347200	53472070	196012	2369515	20735440	85438290	21768720	26785330	15652200	790512	11453880	6530804	69116380	27007190	21608650	6250437	20972770	85720460	84985560	114256400	110765900	131525200	7097583	17790270	46004600	57217860	27957070
730	O94874	E3 UFM1-protein ligase 1	1	UFL1	Homo sapiens	90 kDa	27	27	0.999996	130086700	146847400	184431400	118131000	160237600	150729000	154179400	109338100	145500200	161246400	108245400	61826060	56559960	58089760	95434280	2619093	53800680	57533220	136193800	53176460	83367110	75920690	2950540	51567330	60891590	73528640	67873210	64711610	34286550	59495510	150734300	169941700	177353000	232424800	321638500	118893000	77972260	143150300	143260000	54109910
731	Q14258	E3 ubiquitin/ISG15 ligase TRIM25	1	TRIM25	Homo sapiens	71 kDa	27	27	0.999996	263422800	214245500	200768800	191803700	168608000	218686900	156893300	155246500	159091400	221925200	189557300	99431450	129391600	166053200	148898000	13981560	176183000	140842000	203818800	104346900	138482100	110471500	22565650	158793700	135059600	171058900	158498300	128264300	62292390	132802800	272944400	336449100	418241000	332805200	495107300	287947600	134616400	212073100	247584500	73657840
732	Q05397	Focal adhesion kinase 1	1	PTK2	Homo sapiens	119 kDa	27	27	0.999995	18492090	27991810	67134500	52385560	72941170	51481570	122104000	146322700	73879850	91314720	44628960	25271380	26451370	3254009	38692730	0	8136749	9109451	104056000	5467240	14506370	15644090	777482	3767164	11565140	17672900	6942228	44030970	8379944	12293310	48355980	31390000	24966270	33993760	84820930	1957182	1681181	88215750	155920300	3203120
733	P54577	Tyrosine--tRNA ligase, cytoplasmic	1	YARS1	Homo sapiens	59 kDa	27	27	0.999995	384118300	441180300	503337700	398048100	503282500	469074400	539933000	454947100	445475400	728525700	322939300	185138200	192193300	198936100	292377700	48162150	199094800	209675000	472354200	177688200	255058100	227480000	80905060	195328100	196051400	279526900	183870100	228389400	109636300	239552800	420685600	492095100	668948600	636531100	951972400	311153200	185599400	449084000	589519600	185347700
734	Q15020	Squamous cell carcinoma antigen recognized by T-cells 3	1	SART3	Homo sapiens	110 kDa	27	27	0.999995	153464700	213820100	238930800	141557600	232094300	219022300	153085400	102315900	180431900	233589900	129722700	56350330	61435750	77291390	121783800	2729393	59025220	67432290	131700100	87549680	129482000	91777680	5923010	70455470	64219130	129944300	80968690	67524230	45822470	63259470	221525000	267024300	326367000	321372400	413357100	81837870	111021100	92076340	85711800	62375000
735	Q5XPI4	E3 ubiquitin-protein ligase RNF123	1	RNF123	Homo sapiens	149 kDa	27	27	0.999995	1758807	10901960	9474438	31905760	6910576	6395694	7628257	7769230	12067590	10663700	19807070	20580480	12125420	21743850	16572430	91916540	10326550	7313050	12928140	55383700	23450600	41934320	121635400	53687740	8680024	11704880	8741348	22171750	24356660	51623760	7685660	9473647	6129534	8222868	22459840	8424438	4180509	13152280	19436540	78320530
736	P49915	GMP synthase [glutamine-hydrolyzing]	1	GMPS	Homo sapiens	77 kDa	27	27	0.999995	155921300	176762400	153127700	116650800	139353000	162782600	116781000	97223770	124363000	141330600	95252960	47910200	43328970	61437840	67066580	18612000	52400230	34779870	125264700	70521480	78397530	86029060	17333790	64666940	76302000	93841710	55678070	57817930	25112470	63182210	142360600	192878200	212137900	261782200	325405900	86596810	100687500	115895800	116215400	69159650
737	Q04759	Protein kinase C theta type	1	PRKCQ	Homo sapiens	82 kDa	27	26	0.999995	19246000	47038440	60065490	33372910	63784990	54385270	101596700	90744220	63892650	79227980	46362650	16834510	15539520	11009450	34414480	1080118	3261571	7628106	94387930	13313710	21863260	19178640	2060334	4580250	12408810	24679740	12207780	20406190	3955387	14523180	61058030	45383400	70349640	61223640	140389900	4384553	5186772	48885050	84894540	18605850
738	Q7L7X3	Serine/threonine-protein kinase TAO1	1	TAOK1	Homo sapiens	116 kDa	27	22	0.999995	31632950	31638340	47634360	28892870	41957020	36532890	73125600	93841810	67931590	37768220	31558020	23193030	21726720	8929362	29086360	112387	18858080	16385720	56781410	3364266	14375650	9097497	158393	7246152	18742650	15092730	17955150	26655100	3702546	5268018	29699180	34260850	16181530	28215890	51029900	19739400	4103932	44543430	79917480	1448232
739	Q01780	Exosome component 10	1	EXOSC10	Homo sapiens	101 kDa	27	27	0.999994	49848970	50121950	78095040	46881490	75033810	61194800	46970160	31358380	47732840	68093410	48257590	10429860	6254762	15556950	36830080	223169	4107624	6615590	38403860	26738760	41959650	25017330	184434	15763700	9630308	35369880	12221080	16493350	7666604	24550560	69634350	86557650	98235090	96623040	143830300	13470020	27503730	33936520	23461230	27022590
740	P23469	Receptor-type tyrosine-protein phosphatase epsilon	1	PTPRE	Homo sapiens	81 kDa	27	26	0.999994	98415700	106687200	72299710	74990240	54165850	90238310	55837300	49884170	49819530	63287050	63556390	75644360	92109910	78743540	83547900	0	112804900	100722200	71549270	40388920	55659000	52252920	1139841	78055170	80515320	68037730	83596720	60632680	28026440	35127410	77599630	104545900	95104050	177751400	232919900	197232800	110152200	163857100	44480920	43352430
741	O60885	Bromodomain-containing protein 4	1	BRD4	Homo sapiens	152 kDa	27	22	0.999994	54678950	62751430	72421110	49041820	67983370	70410000	39443240	28232410	56854590	67070550	44944700	24872860	24103470	26388570	38180030	828213	24746600	25441680	41050680	36983250	34506690	23868560	1130951	19399210	21075700	40939280	27461550	23460720	9329670	25615060	62782930	78330500	96960890	82878210	102618100	34118500	11845930	27713250	23189000	23237860
742	P18054	Polyunsaturated fatty acid lipoxygenase ALOX12	1	ALOX12	Homo sapiens	76 kDa	27	27	0.999994	55499050	63620480	240783200	180437400	271756700	139448500	433924300	423844700	282489400	337251700	131316900	93815330	100092900	24425910	140485500	0	43855160	28460670	455330900	23038280	78275740	69216250	3651685	12014330	56721090	40530580	46092370	202109100	19922140	52933900	124187000	102422600	48226280	69870230	180579000	19954800	2057615	288089900	552543900	1083507
743	Q1KMD3	Heterogeneous nuclear ribonucleoprotein U-like protein 2	1	HNRNPUL2	Homo sapiens	85 kDa	27	27	0.999994	485573000	644884000	626476200	414635300	690374300	735221000	456979600	283390300	577187900	598659300	488584900	238634000	276957000	317297600	375463600	18886470	252150600	252798700	486756900	258339300	376274900	325759100	15994840	245215200	239555400	472498400	286869600	257130400	144560400	273461600	784571200	834299300	1060910000	912267300	1430975000	417126600	391782700	358283600	336073200	341864900
744	Q9H270	Vacuolar protein sorting-associated protein 11 homolog	1	VPS11	Homo sapiens	108 kDa	27	27	0.999993	48538640	50703680	66136720	55936400	55528070	61263850	57835330	46983110	47467660	58973780	51895800	41735840	53415560	42714300	48177380	644108	54309130	55282610	46712910	29384270	32726580	27043900	1325787	42985570	47928940	47673920	48757310	37668620	15218110	24610910	60478820	67250030	74053400	98811230	148660800	111623900	46220740	58418900	46522100	17777780
745	P38646	Stress-70 protein, mitochondrial	1	HSPA9	Homo sapiens	74 kDa	27	26	0.999993	856982500	827628100	792498200	578140600	845093300	876782900	720551600	575632300	644333400	810011400	678572700	256987000	244891800	229460700	453808600	20625320	176717000	167809800	667271600	305069500	465979100	336545200	20390090	213668000	194063500	371498300	219897000	275616200	151482600	269681400	827813500	920055000	1028696000	1109650000	1395113000	229782900	522323300	496435400	585024100	262354200
746	P31948	Stress-induced-phosphoprotein 1	1	STIP1	Homo sapiens	63 kDa	27	27	0.999993	976623200	928212800	1107576000	797317600	1012266000	1057138000	984852100	787332600	943251500	1029304000	693525700	575517300	499207700	463673300	640805800	200979200	488244900	468994100	934280100	447205300	649308900	505789700	272331400	510101800	442666000	687071300	479775300	578618100	314176900	528985800	1160716000	1144389000	1343075000	1296555000	1477638000	588310500	82505780	573057000	912037000	499189100
747	P42338	Phosphatidylinositol 4,5-bisphosphate 3-kinase catalytic subunit beta isoform	1	PIK3CB	Homo sapiens	123 kDa	27	26	0.999993	11198420	13936880	23684960	23940790	23117950	26244930	41775860	45857090	24343260	28289500	20921270	20908440	22857480	12845680	19405650	183582	23671540	20465200	40026870	5879715	12881170	10210350	647622	13116530	19521810	17508850	18670970	21897690	6473066	7771406	21257640	18992270	13002820	21067420	43456080	5980890	4968575	43882420	52136930	1670981
748	Q14566	DNA replication licensing factor MCM6	1	MCM6	Homo sapiens	93 kDa	27	27	0.99999	155280600	129282500	52339340	67031020	77402900	71095470	43524460	46524340	65694750	38029240	55375920	12249670	6940368	42068510	51765310	0	18921230	10961470	69620200	15382280	36893420	22915730	8211554	37409660	4667820	49849400	7961480	14916840	12262770	36391490	69914200	98298210	141429600	163012600	190433900	13826760	87310550	59423630	44706540	35211900
749	Q86UV5	Ubiquitin carboxyl-terminal hydrolase 48	1	USP48	Homo sapiens	119 kDa	27	27	0.99999	34240360	43768290	40481220	33592240	28459890	37394460	20555100	18589680	24327630	38455300	22888720	4291333	2385525	11743020	19253160	0	3312827	7697424	21771730	9349081	25105250	14333230	115922	9322062	8516462	16559420	7526931	9283168	4136149	8869933	31625480	48285840	44050800	72027160	97007950	19311150	24217910	20403640	14963230	10686790
750	P36776	Lon protease homolog, mitochondrial	1	LONP1	Homo sapiens	106 kDa	27	27	0.999989	113701200	144849300	161071200	119633900	162067800	142570600	120748200	95678310	138049800	193614000	117121800	47057550	45423140	43816510	78444200	1978979	36110970	34398580	120243600	62636480	92079570	71001390	1812577	37697660	43541190	82762990	49497300	54002610	30901170	43873270	159558500	173620900	208837700	244964400	279666200	53287750	69721560	123406300	122000600	73835570
751	Q12788	Transducin beta-like protein 3	1	TBL3	Homo sapiens	89 kDa	27	27	0.999988	35515190	49565330	61587710	42187430	63375290	42952080	52959190	21201540	41426760	58833830	29832260	3699552	3539509	9361222	24193960	505377	636201	2119397	32841120	21913640	23194320	24651310	0	8044410	2675203	26599230	7402389	12223480	7415062	11970530	60989820	65846320	82500250	78241540	103590900	3659239	15578760	21625550	20637030	25225300
752	Q5H9R7	Serine/threonine-protein phosphatase 6 regulatory subunit 3	1	PPP6R3	Homo sapiens	98 kDa	27	26	0.999988	74404500	91258490	92178810	80384240	96431640	99284180	102203800	101022100	99013120	83384870	73090850	42063760	44068650	50635370	60821030	15214270	41369490	36441110	95994830	37901190	48309010	41924050	29129150	54549900	48062150	57499250	43225340	58160920	20078890	47092550	81393580	96056190	91911600	103287700	186534300	84041130	13769220	89877390	125840100	42798050
753	Q6F5E8	Capping protein, Arp2/3 and myosin-I linker protein 2	1	CARMIL2	Homo sapiens	155 kDa	27	27	0.999986	14773230	20042790	40548430	14585180	40700980	32967310	15925620	11899640	26590290	45782540	16131770	515599	1429844	1985405	12088550	894134	0	456422	16638720	12846850	22406310	13343840	119486	4794615	1358811	15982060	2564486	5080549	4639926	4892978	36977730	32931820	45235260	43998890	55578750	93576.9	1114923	4969704	8274746	14466050
754	Q9UPU7	TBC1 domain family member 2B	1	TBC1D2B	Homo sapiens	110 kDa	27	27	0.999984	18506650	23364370	20272000	16913350	20845770	21585340	15065080	9169670	15669310	19274400	14397910	13371370	21568140	21217610	19954060	101140	33000340	38043780	18441400	13370520	11603650	11094940	345516	20089980	23817720	25972830	28784360	10596810	8842483	9909904	25448270	27076820	31808340	30722720	61887590	58262800	6083833	28274570	11615470	7371528
755	Q8IY37	Probable ATP-dependent RNA helicase DHX37	1	DHX37	Homo sapiens	130 kDa	27	27	0.999983	15210340	14189730	23544610	12735350	25384750	20706460	13604370	5516831	17384720	21692040	10496930	587006	182892	1935825	6838952	0	0	0	9171130	5025298	9659897	4085392	0	991818	110130	9637374	1240465	2645790	1294881	3049209	22269580	28765020	41732590	32306950	49610850	352376	4354406	6634743	5364189	9080651
756	O60307	Microtubule-associated serine/threonine-protein kinase 3	1	MAST3	Homo sapiens	143 kDa	27	24	0.999982	16596240	13255640	15702700	12361360	15235760	19843660	12087060	6378037	9965124	15196600	9748737	18093340	21506920	15133350	15307490	110574	18369110	23360730	9364717	7462056	9696089	7086743	0	17137980	24008360	18505960	29647930	14656050	6015122	9122172	16229270	15526610	26905970	22721390	41593200	41059880	11752330	28502290	5867294	9149536
757	O14776	Transcription elongation regulator 1	1	TCERG1	Homo sapiens	124 kDa	27	27	0.99998	125540100	167445000	191983200	111981600	188244000	153485600	113735700	87253340	157649300	194826900	124777400	48736070	52040730	64633790	97777760	2385268	54031850	53609160	103369200	72323930	108530800	84892490	2821964	62023370	61074250	106455500	52877380	57450840	33909030	64648270	180550400	209705800	267280100	271793700	338728600	87556020	46883090	87366840	70177680	75397180
758	Q96JM3	Chromosome alignment-maintaining phosphoprotein 1	1	CHAMP1	Homo sapiens	89 kDa	27	27	0.99998	63157380	77345980	87717960	51852740	90095050	78870570	49591730	36984230	71848810	78176710	46941550	13090100	11552780	18468060	34322940	0	13202930	13664220	42465250	21695110	37246380	26944990	453270	13445350	14595020	36947210	19247980	20071190	10632100	18029190	73463430	88328280	100382200	111052000	127642700	23953780	33413100	24486600	18474960	18026240
759	O95163	Elongator complex protein 1	1	ELP1	Homo sapiens	150 kDa	27	27	0.999978	32619790	48303600	40873260	37182060	37051370	38505830	32438570	25434020	34941160	45266660	29893470	11723030	8251176	17268560	22056560	2546003	6921496	11523450	38775060	13779960	21983690	18921230	5701174	19241200	12065730	22480140	13542240	14878420	4326598	17736370	48024120	49636460	52227110	62665230	97919150	28108040	15706860	32717960	26074380	16491400
760	Q6ZU35	Capping protein inhibiting regulator of actin dynamics	1	CRACD	Homo sapiens	137 kDa	27	27	0.999976	5439960	4440807	12634640	6241734	16208930	8821866	28079330	33218930	18970160	7772925	11186770	3497878	2362769	0	5960895	0	189878	101124	25724730	0	1686956	401629	0	0	1508039	1165834	76396.2	5297838	210577	133426	7387782	2369659	676414	1584337	8252353	24295.9	0	5753328	53574850	0
761	Q9BVJ6	U3 small nucleolar RNA-associated protein 14 homolog A	1	UTP14A	Homo sapiens	88 kDa	27	27	0.999972	24504350	39885090	53565440	20387360	48143490	39363800	25100560	15574850	29218330	48549670	19328840	1484553	1528699	2753147	10902010	49509.7	442890	0	18639220	9343088	19122020	10031050	152188	3690679	648415	17676450	3311660	3513540	2295093	5219048	47837930	46141230	60278220	62595360	60101440	777430	2880449	14223550	9950408	11745270
762	Q8NI36	WD repeat-containing protein 36	1	WDR36	Homo sapiens	105 kDa	27	27	0.999969	34431870	46544680	55045300	24006460	57235520	46781640	27426170	24372920	40002620	49889980	30150190	3537446	3149983	7579966	23910130	0	0	2015203	28472010	14039240	27702760	20894440	0	8293391	3697655	23931090	6546951	5289318	3791684	14985760	53205140	54644500	76057850	69865320	86285320	1389605	14550900	13155320	14234530	16000760
763	Q8TEW0	Partitioning defective 3 homolog	1	PARD3	Homo sapiens	151 kDa	27	27	0.999961	9190898	1080701	8233953	3815258	10398120	3580272	15351900	28123050	11221960	10468500	4640059	2481988	1737424	0	1515784	0	156526	109074	19518960	315918	1729998	1135500	0	63131.6	169923	99375.2	296292	3326481	309127	212074	4234243	2200685	509342	910987	12070470	80288	49860	12082520	38250560	0
764	Q68CP9	AT-rich interactive domain-containing protein 2	1	ARID2	Homo sapiens	197 kDa	27	27	0.999939	18171120	24587490	21565060	13588130	20879940	22747520	11560430	8871501	12951600	20392840	14816410	2472482	2368038	4730481	9785423	0	3171924	3549721	12064830	4227512	9674810	4961652	0	4587860	3643675	10396080	4771513	2741988	1382451	2922590	21584870	22549030	29771270	27816410	45849390	11970320	6322822	7309984	4367175	5333943
765	O95155	Ubiquitin conjugation factor E4 B	1	UBE4B	Homo sapiens	146 kDa	27	27	0.999932	17807000	26651500	25575410	20728550	22741480	23677650	24318520	19099900	16675640	22505950	15072270	8728199	7465859	8241433	12679210	2178491	9925464	10696650	19075950	9080651	9158270	10197970	3816020	10533970	10064530	11100300	8642347	9459729	2786918	11642860	18962450	19642540	22683720	32772250	56522220	19917150	4730507	23011490	22714400	6416577
766	P40818	Ubiquitin carboxyl-terminal hydrolase 8	1	USP8	Homo sapiens	128 kDa	27	27	0.999929	26471270	29284100	28234830	21240470	20839180	31306780	15904150	19467300	16434280	23891760	21583890	13514390	14924100	15031170	19173420	330332	15344820	16219710	22827380	8158667	12737070	9013513	305295	13112840	16410910	17595300	15177360	13336080	5762400	11718740	23905830	31731190	28727020	37046650	58842680	31596570	13877190	27947930	18623610	5890997
767	O60231	Pre-mRNA-splicing factor ATP-dependent RNA helicase DHX16	1	DHX16	Homo sapiens	119 kDa	27	26	0.999927	36803720	41561390	37229200	20402920	33089200	37438540	20954080	16737740	23972010	31178420	25631440	8641739	7951775	10880560	21711290	0	7967400	7306525	21159910	12489080	18394300	11509440	2737157	8237986	9192936	17402210	11363890	8696431	3468034	9790119	40511980	46352920	57680590	64218840	80110140	23252560	13423600	14072300	14320150	12839600
768	Q7Z3K3	Pogo transposable element with ZNF domain	1	POGZ	Homo sapiens	155 kDa	27	27	0.999922	14627130	25108170	26842180	12153340	24505480	17843010	14833780	8563758	13354640	18597680	12394710	3508613	3013903	4435067	11777430	0	3808561	5061080	10854120	11165670	13821290	9449079	86847.5	5186482	3538002	10568840	6378261	5456728	3640196	7078345	19704340	35226370	31978560	47657540	46526180	7421464	8742221	8213177	8779842	9493066
769	Q8NB90	ATPase family protein 2 homolog	1	SPATA5	Homo sapiens	98 kDa	27	26	0.999905	15017430	23407460	31597930	17521690	27916250	34060040	17174070	16122500	23020960	25633830	21535840	7040976	8533291	6750237	9229669	457764	8643846	7213257	18497690	11467210	16950940	12361780	564557	9872198	10278620	18327350	9082646	6271286	4657852	8348170	33412770	31860250	33471290	34696230	45623420	13395910	10675380	17370860	12588480	9559294
770	O14646	Chromodomain-helicase-DNA-binding protein 1	1	CHD1	Homo sapiens	197 kDa	27	21	0.999874	11361550	11558060	9289520	5639941	6401441	9250131	13287920	3603753	4246902	7068435	6602434	1469637	2739126	3399451	3869217	0	3370795	2515458	5093832	2144910	5241001	2754879	0	9491565	1828382	4199721	1791791	1558092	1914252	2103446	8227022	17834080	15355380	12594390	34676770	7030432	4120245	5476577	4070254	3720391
771	Q96T23	Remodeling and spacing factor 1	1	RSF1	Homo sapiens	164 kDa	27	27	0.999873	22906020	28477450	28106070	15332440	28934960	25392310	17142540	11311750	20674450	22142600	20230560	3579611	6783902	7782472	12374640	0	5138862	5767559	16250130	9802618	13909840	9176881	103944	5196713	6662841	16087710	6515427	4825234	3865757	7826182	25182360	31358790	43597400	34503390	48932360	8861882	13085330	4269404	8211194	5065499
772	Q6PL18	ATPase family AAA domain-containing protein 2	1	ATAD2	Homo sapiens	159 kDa	27	24	0.999828	6905775	11042200	4924805	3946962	10889290	4286454	2065777	1374916	2203473	3610772	3224451	461213	160960	1358146	2108871	0	419238	39253.2	4385911	628123	1961683	690289	0	160921	367372	2401377	384873	764831	26532.4	1401560	9277655	12830570	18514600	19432110	22162840	1226438	1844445	2327639	1828894	1705273
773	Q09472	Histone acetyltransferase p300	1	EP300	Homo sapiens	264 kDa	27	13	0.999824	7794290	10128930	5799640	3198875	11059860	9863216	2581632	2136364	3642307	3405555	4851866	1441906	1751448	2416715	3024153	0	2893274	2383486	11593310	2109112	3093780	2629835	0	2984858	981024	3995171	2131617	1707506	1031601	2310351	12584120	8319822	10462930	12868870	27134170	4388353	1514798	668631	1384759	2147971
774	Q9H6S0	3'-5' RNA helicase YTHDC2	1	YTHDC2	Homo sapiens	160 kDa	27	27	0.999798	11755780	22302740	21156960	15541330	21116280	19547720	22060050	16543070	20480740	18245550	12119600	1658856	2451078	3554725	6951823	0	2083362	1446789	14736830	6496933	6720457	3106142	199516	4313204	1270329	4414822	1931081	4985975	855467	3436132	16628870	15977960	18730510	24327550	44593540	4432735	4307539	11495370	13299610	4702899
775	O75962	Triple functional domain protein	1	TRIO	Homo sapiens	347 kDa	27	24	0.999602	2284391	3366863	2964507	1893601	2041251	1962939	954030	2789630	2703683	1180205	1687521	263296	0	0	1216452	0	0	0	1816255	134208	620230	94308.7	0	0	0	563110	0	1153560	67789.1	632659	1406172	1950821	832713	4764289	4137617	0	341621	2076321	8765991	410986
776	Q15751	Probable E3 ubiquitin-protein ligase HERC1	1	HERC1	Homo sapiens	532 kDa	27	27	0.999599	2227990	1992756	1672644	1503294	2869468	1678094	860006	640485	1308648	1119868	1195590	1055578	1221819	179991	2132186	0	1122619	157198	1099822	1854648	521935	142336	100933	505302	1580241	523987	104687	3075647	0	1363562	1581729	2209772	2050821	6165523	8112468	3409970	2136960	3348622	4985028	43320
777	Q8TCU4	Alstrom syndrome protein 1	1	ALMS1	Homo sapiens	461 kDa	27	27	0.999585	732976	5385168	8135677	694267	2693692	1500589	730653	0	986988	6208809	925836	32920.7	0	127799	351922	0	57346.7	0	462558	348182	988609	1689939	0	30630.2	0	691625	0	13065.4	549825	361088	793448	1061514	12171870	8332813	4968411	132687	186970	0	161298	0
778	Q96BY7	Autophagy-related protein 2 homolog B	1	ATG2B	Homo sapiens	233 kDa	27	27	0.999503	2467847	6095240	5644197	4072127	4968280	5887111	3949012	2980394	4797516	4493345	3299161	853465	1453570	1903502	2303118	116920	651338	852981	3036490	1356826	3158839	1969599	487366	3467878	1122065	1099865	1300640	929551	411884	1238859	5816565	5168325	6036651	7194401	17827620	3363265	842282	4222316	3466215	839354
779	O75179	Ankyrin repeat domain-containing protein 17	1	ANKRD17	Homo sapiens	274 kDa	27	12	0.999324	5994637	5264289	3583335	3117982	4233578	5679307	1584301	2442967	2729651	4069200	2640567	0	236857	1300540	1453454	0	456441	286089	2877917	1517554	619148	1430339	0	806028	1684714	1414313	1062778	1032930	243195	1301795	5566602	5182110	9282454	9147356	14659610	3416660	1710005	3378984	2366421	1298797
780	P29401	Transketolase	1	TKT	Homo sapiens	68 kDa	26	26	1	742445500	999216400	746027900	783811700	529532000	770678500	405937800	355596700	579956400	508107400	380897100	1200731000	1752277000	1311722000	1211152000	75530490	2164039000	1334887000	351097200	693346000	634634400	556502600	59919980	1513203000	1838709000	1212440000	1219218000	1117765000	536751800	605218000	709699000	851391000	682828300	1426288000	1420387000	5610093000	1878175000	4064623000	423979700	772540600
781	P02675	Fibrinogen beta chain	1	FGB	Homo sapiens	56 kDa	26	26	1	1903966000	813108700	2987727000	1634994000	2752563000	1781942000	7147319000	4777861000	4770544000	2046916000	1620354000	751192900	388115200	168268400	871934900	8324619	301179000	226181900	3174767000	164094000	475835500	445330700	21976860	127434900	411006500	328054100	265352000	424057000	187501000	854930000	2546261000	1482282000	1009547000	1016932000	3111792000	233423700	47786330	3491558000	7121344000	72553470
782	P17858	ATP-dependent 6-phosphofructokinase, liver type	1	PFKL	Homo sapiens	85 kDa	26	23	1	404802800	422913200	651371100	437085000	484173900	463813800	384175700	356953300	408458400	540230700	339327200	250842300	330313700	352689800	374933000	113404000	259546400	367461000	459612300	288334200	328824300	304607700	121830600	322272000	270436900	352237000	392318200	260201000	204785600	285052900	467662300	504335700	485176500	909848600	853157700	485678500	245209800	572771400	619175600	282760600
783	Q13423	NAD(P) transhydrogenase, mitochondrial	1	NNT	Homo sapiens	114 kDa	26	26	1	261282600	367182800	399149200	379317100	423827100	400578700	434798000	452516000	399037900	524157100	354720100	204816100	189854300	151972400	311310400	9445117	179128700	147262400	438099700	141604900	232527400	180334100	8015941	141789100	151524200	212099200	190349000	210237900	92132460	150837300	390706200	352602300	410060800	517733800	667325900	217564200	103000300	501033000	551204800	183504700
784	Q7Z6I6	Rho GTPase-activating protein 30	1	ARHGAP30	Homo sapiens	119 kDa	26	25	1	99842350	126984900	113308200	83807450	94487680	123837600	82660740	42999920	67555600	117973900	97604320	47829000	80062390	56743080	59611040	1920865	66604560	64995730	63145520	44988490	59054520	45396960	1667998	49398430	96802500	81238320	94593140	64025020	22623160	38849340	96234380	101631800	200073000	165085700	218449300	86792710	23516760	54406410	39248450	32254280
785	P02671	Fibrinogen alpha chain	1	FGA	Homo sapiens	95 kDa	26	26	1	2793158000	1027958000	4191494000	1905941000	4205868000	1885133000	9507878000	7122438000	7338016000	3430380000	1916466000	818229600	305158000	230204100	1241548000	8430943	362503200	287936800	4214012000	191810000	713164100	646141300	30335070	162107300	390840900	337583600	275716700	463672300	304136400	1199053000	3961054000	1936897000	1319006000	1303750000	5170067000	341366000	28445360	3591492000	10324010000	60971470
786	P16435	NADPH--cytochrome P450 reductase	1	POR	Homo sapiens	77 kDa	26	26	0.999999	131909900	116362800	77124140	93663010	53179910	72000900	44809200	73451340	58391460	75670110	89990160	39670990	52605100	61213420	59763940	869171	77098060	54301320	62734550	42881580	63451600	32267210	2000528	45278730	55780680	58381840	59436220	49642620	19114290	30704140	67731030	128054000	115138900	120152300	164037800	67009240	59452410	62788510	62140680	32684390
787	P19838	Nuclear factor NF-kappa-B p105 subunit	1	NFKB1	Homo sapiens	105 kDa	26	26	0.999999	122326800	130841600	143778800	100344700	149097500	150682400	112020500	89626990	120252600	164615100	82414240	66718520	72794680	74843660	99225770	4078011	74937810	83918030	90568040	66875470	94512060	85271100	5155958	73063490	66823650	100099100	77731130	58804180	34471280	49431040	163545400	157239200	189642200	209708600	234353900	142574000	82610560	95505870	81867620	57174160
788	P48506	Glutamate--cysteine ligase catalytic subunit	1	GCLC	Homo sapiens	73 kDa	26	26	0.999999	42593280	71979880	74204700	106768800	64309230	70163200	60300660	49067350	62968080	82833540	89887860	83522310	63828570	88990800	84538570	204438700	43056610	54365450	79777300	163839100	116086100	141143600	300206300	170659700	53970240	78672080	54240240	93638540	139871100	197102500	88422300	67702770	84997130	106736900	165037900	71530020	48157710	96340420	144185100	289748900
789	Q15459	Splicing factor 3A subunit 1	1	SF3A1	Homo sapiens	89 kDa	26	26	0.999999	288351900	354034500	337535400	228679500	351084100	314669900	232996600	170920000	263540200	346176100	224274300	109354200	114198400	135143600	205686000	8442021	114646700	115013300	214726300	144422700	196329700	162506100	7194338	122321100	116221500	196785000	126882900	120177900	68221900	135779300	344840800	415150000	488130200	523176200	650544900	178407600	126861700	187150900	147335500	141342700
790	P31150	Rab GDP dissociation inhibitor alpha	1	GDI1	Homo sapiens	51 kDa	26	17	0.999999	361358000	362696700	432923100	421096000	517455400	426881400	614391900	552824300	507989100	467708500	300672800	286782000	314243800	194245500	323453900	30908130	252066400	277673800	517194100	155759100	269855000	170256600	31649310	188442500	288498800	236022500	255677700	309910100	130649000	167568200	410634800	458560900	405954700	467789700	724909600	408143700	167292500	542939800	805856300	148670600
791	Q08AF3	Schlafen family member 5	1	SLFN5	Homo sapiens	101 kDa	26	24	0.999999	55312720	130937900	180977900	74485170	178614200	141338000	121536600	63656960	110269600	246259300	80930200	17574410	25549810	38510010	72850010	4577776	11543310	13278530	123554900	75804910	95581290	105852500	3854212	14805300	13804810	72094250	35424020	23787040	18756890	27214910	201189800	244587000	362344800	291207700	348975700	13827730	46877270	40342690	59565250	80006850
792	P29590	Protein PML	1	PML	Homo sapiens	98 kDa	26	26	0.999999	175485300	229281900	271238000	151941300	223422500	254503600	162288300	100307900	194063100	264840900	177411800	118115200	177731500	176114200	181929000	11887210	198840900	180550800	177789700	131138200	141979500	140025100	7651123	145899200	147147000	267291900	155914800	126553700	61713750	162965700	285230100	351276100	458623300	310623400	431254100	254028500	100599700	126895200	116976600	134348800
793	P52630	Signal transducer and activator of transcription 2	1	STAT2	Homo sapiens	98 kDa	26	26	0.999999	94719100	101269500	94283420	78275740	60829180	88783120	51943740	123024800	51856730	72725100	73826570	24345480	18243410	57427070	37935200	973262	65592980	29976830	80326190	27645270	37348140	58526830	2967930	44169750	18166570	55875510	22251050	25178650	8704647	60084290	99549540	191298500	196592400	139651100	194529000	69389660	139511600	57555020	78324740	23513140
794	Q92499	ATP-dependent RNA helicase DDX1	1	DDX1	Homo sapiens	82 kDa	26	26	0.999999	250360800	349265500	396992700	245754800	389080300	346820600	281041500	198513300	297403900	407696800	217568500	117713800	120860100	123555100	170284200	19037090	113317900	111142800	238821600	162772200	215242300	163904900	8201175	115836800	119496800	229955500	138598300	132932000	51786350	125816700	350812000	419364800	492706000	505168100	730876400	192585700	118080900	204885400	226137200	142216600
795	Q96KP4	Cytosolic non-specific dipeptidase	1	CNDP2	Homo sapiens	53 kDa	26	26	0.999999	594929600	543803700	769015000	513349300	509185200	743489700	598198000	502658400	481584500	691361900	373618000	222589500	156638900	191938100	362199300	56284970	150740000	108424800	405738200	171931100	283177500	289097500	29669330	174528000	175602900	329021500	216934000	234881900	134188100	196768600	720445600	540126300	742473200	660444900	959454100	169857400	386891600	370384800	506111900	233190600
796	P25205	DNA replication licensing factor MCM3	1	MCM3	Homo sapiens	91 kDa	26	25	0.999999	117268800	98242320	59525500	64077280	68263040	81120760	36724120	38815650	55346560	47607280	54982180	11738550	7834340	36936060	42891660	1450049	14852780	10794170	53708080	18482630	38579460	28709360	7379383	33045520	6443383	46554440	10200170	19615710	13266840	41687430	59155560	91078910	135412100	181958200	193627200	19215130	56948610	60192310	52912400	49269630
797	P07437	Tubulin beta chain	1	TUBB	Homo sapiens	50 kDa	26	5	0.999998	1441240000	1205752000	1063854000	1067439000	1135293000	1227759000	1297803000	1257672000	1195779000	1140436000	1174267000	372469500	440076300	372773100	702851800	9424968	310316600	335656500	1339179000	418821800	630115800	431984800	81779400	295560800	313372100	610578900	477414900	431957300	191297700	280052200	995211200	1018380000	1155634000	1315527000	2112273000	458126100	367336800	488425100	1329960000	141996300
798	O00567	Nucleolar protein 56	1	NOP56	Homo sapiens	66 kDa	26	26	0.999998	141748900	204924100	319190700	166024800	280510700	250171200	187445000	124745900	242586000	306880300	164901000	49614550	48774500	61260550	136977800	3673392	39010180	42952830	156354300	118584300	139080000	147067500	3605883	68266180	58362870	147612400	66119590	67662790	41201000	76684310	268967600	336655300	437860200	367664400	530352400	58087660	79752600	85454330	113905600	94930970
799	P14923	Junction plakoglobin	1	JUP	Homo sapiens	82 kDa	26	23	0.999998	6079707	206721	6968995	0	0	2562564	0	0	149544	108574	3258296	26178160	1292593	0	207938	0	567075	220143	2021546	998267	603899	406986	0	0	13298410	4999312	2118088	2569766	0	1576605	0	599583	4010949	0	824400	0	10883880	0	150955	0
800	Q08379	Golgin subfamily A member 2	1	GOLGA2	Homo sapiens	113 kDa	26	26	0.999998	34414670	36859290	39551040	22538840	35058870	37671560	48130120	35442340	36275170	39461820	33688860	16522540	15790110	18697250	23708790	137517	16978730	13320080	43992120	11199760	14388330	10310270	165256	16289070	18538190	16119770	18045190	18161190	5500929	9842186	37872900	38094900	42931430	40416730	58228270	37529870	7398529	33024010	44053070	7886208
801	Q9Y5L0	Transportin-3	1	TNPO3	Homo sapiens	104 kDa	26	26	0.999998	34972520	51049340	43885550	39834230	42090000	49921210	44599610	31552550	39924610	41111890	29902990	36406400	44008070	41239830	39290310	5562772	54891040	46183100	44180370	27373830	31245140	25253260	12426370	44842770	46814210	40986730	53552620	32615710	14367750	31379390	47683500	42881820	48393260	64966190	130447700	126073900	8996487	84783690	49721380	24756030
802	P52272	Heterogeneous nuclear ribonucleoprotein M	1	HNRNPM	Homo sapiens	78 kDa	26	26	0.999998	1707309000	1995333000	2056549000	1334008000	1901401000	1939553000	1278770000	942967800	1551613000	1936621000	1321320000	625544200	683024700	741971200	1142965000	48623500	694737500	705624600	1163083000	730914900	1045452000	735569800	76569630	642584100	732267600	1127742000	794165300	652222700	333796200	624953800	2042076000	2379281000	2702446000	2986454000	3384268000	1169394000	1169738000	944698400	684469100	629612300
803	Q9H2K8	Serine/threonine-protein kinase TAO3	1	TAOK3	Homo sapiens	105 kDa	26	23	0.999998	94600830	88079480	105322700	71648400	91856720	90491010	118072900	89235500	97268400	87941010	74508810	54994620	64347370	46412300	66143770	4415219	57854440	55596700	111300600	38346900	53951760	43727650	5581689	47774000	54042350	60199320	56771130	55792010	22610770	33399750	89641460	81636850	92253120	109833100	183728000	100584100	30101890	82975170	139440600	22157610
804	Q4KMQ2	Anoctamin-6	1	ANO6	Homo sapiens	106 kDa	26	26	0.999997	74586650	67360360	105023400	101303400	111130300	113816600	230529800	197363200	146444200	141420600	90722210	67812660	57747760	32929580	73012320	109254	47213900	51496840	173348200	19559450	48508750	44914610	1162743	30059190	54775990	38993440	55995020	75656490	20522830	28064870	75182090	67826130	44202060	79266870	105363400	60091280	11510960	118535800	367313400	18330330
805	P33121	Long-chain-fatty-acid--CoA ligase 1	1	ACSL1	Homo sapiens	78 kDa	26	24	0.999997	207297100	95366400	72634450	129342400	43843270	109460900	63548440	66623650	86645320	53127680	100191900	175253500	324429100	305906700	107266500	3138452	507108600	378045600	88044970	108611400	66302130	65103000	4775239	247011600	247493700	218873800	338048000	139981100	78370420	109218900	67841180	107078000	71919050	142303100	163341500	598251900	208590700	293891100	67657670	59159060
806	Q03188	Centromere protein C	1	CENPC	Homo sapiens	107 kDa	26	26	0.999997	36145440	47817130	54976870	28144240	52643180	44095030	27984710	24597400	46977330	45301810	32305320	12629470	14769310	21217190	23916010	148443	17999130	14501860	26011820	13823210	20087420	15101000	78215.3	16716380	13077440	28877100	19186120	14494680	9440306	11791610	47309120	56982260	68714600	70581520	91973080	30510570	11073230	10870860	20893020	16969150
807	Q32P44	Echinoderm microtubule-associated protein-like 3	1	EML3	Homo sapiens	95 kDa	26	26	0.999997	67707010	63055730	118771100	73703950	74809410	121274300	113076800	80758350	105842700	142773600	78170270	33075580	36789620	34578980	60826110	839139	33172130	31189130	92587580	51654890	64473040	55536050	598981	29173610	39604190	64915350	41782330	41299960	14527150	27581180	133942900	107143200	148721200	151464600	232120300	49638690	41904770	52966920	79402580	37530240
808	Q9H4A4	Aminopeptidase B	1	RNPEP	Homo sapiens	73 kDa	26	26	0.999997	433628100	537028900	367492500	437143500	287707400	604094700	259701500	255467800	332580900	302213100	292308400	460357800	415932900	375363000	407410400	37782740	601091000	461362700	277787800	185013100	281818400	265462800	23219010	363462100	684104000	383841800	527643500	275838400	184576400	194669600	450226400	646510400	328189500	786280400	735791100	1012978000	263945700	650233500	167913400	207367200
809	P07332	Tyrosine-protein kinase Fes/Fps	1	FES	Homo sapiens	93 kDa	26	25	0.999996	52564510	48364360	36404520	57936570	25877390	58670880	33438970	33607730	40319000	26583870	35434330	77290380	94609970	93278570	63236340	2800156	128166300	130377300	55772660	30686410	35460090	37008760	490765	89196420	99279060	59459780	101007900	53509310	30084050	30852560	38876130	51431690	19678980	85255090	82047680	209773500	102009900	151328000	54596880	23265820
810	O14974	Protein phosphatase 1 regulatory subunit 12A	1	PPP1R12A	Homo sapiens	115 kDa	26	26	0.999996	250438800	232792100	252493000	180334100	245800100	247055000	272438500	240946600	255361800	264918900	175062700	189626400	261988100	161600100	196994700	6294755	233778700	215770000	245482900	103186400	122692700	82123480	5963134	173044300	228603200	192454700	248268900	179840100	59836090	99172070	226380700	236749200	281074300	257930600	432195500	316370800	32730140	157044200	204973200	55946350
811	P50416	Carnitine O-palmitoyltransferase 1, liver isoform	1	CPT1A	Homo sapiens	88 kDa	26	26	0.999995	217641100	202714900	170826200	136000700	148213600	182455500	374551100	233445800	260856000	178998200	210609900	101566900	117967900	97781410	177398500	7091219	65990930	84528730	259054500	70461890	136297000	88269040	7931650	49226310	96231000	98102410	148545900	99558390	51435640	90514660	171989200	201415700	239927600	321050700	470478400	122491300	89877390	138613200	256803700	68945470
812	Q9BZ72	Membrane-associated phosphatidylinositol transfer protein 2	1	PITPNM2	Homo sapiens	149 kDa	26	26	0.999994	1517016	3680978	6112745	5626402	8098958	3638510	17544490	16764310	14319520	7347747	3702656	2346028	1759221	226226	7566130	0	15414.9	252941	14413700	482971	1918808	1772002	79565.1	0	0	1319787	298464	1854253	310005	425586	6576771	2467606	5509440	2297127	12712600	0	0	14057230	30181090	882692
813	Q93100	Phosphorylase b kinase regulatory subunit beta	1	PHKB	Homo sapiens	125 kDa	26	26	0.999994	21613210	20108340	18080450	22455670	21661220	26646790	26246890	25976800	22142680	17413910	18029010	33322790	41009050	30266310	26618340	1536432	42123840	40473970	25786690	14955420	13452800	14150420	1891899	32347060	45648270	27196240	39626200	22921390	10019630	14994780	19269570	21358740	14737190	32263420	56181060	103356900	41974070	70018370	44628170	15844610
814	Q9BUQ8	Probable ATP-dependent RNA helicase DDX23	1	DDX23	Homo sapiens	96 kDa	26	26	0.999994	173818900	179207000	190981200	113638300	192295000	180434300	120703600	79924320	146255000	181673500	131861200	43500570	50270750	53786980	102347100	1029063	41291250	36583310	112418700	73187770	101825500	82151980	1056428	56116510	47061740	81822060	56770560	54613370	26460550	68283950	203491800	215465100	258639500	264110900	387053000	78545290	114790800	72320830	83880450	76942630
815	P48147	Prolyl endopeptidase	1	PREP	Homo sapiens	81 kDa	26	26	0.999994	102069500	126160300	142401000	117489700	137285800	135999800	124863200	104485600	128803400	148515600	82912610	77591110	75022440	63380920	89633000	17889370	90140470	87779040	135115400	65733130	88291330	76716480	11216300	74898660	81478440	77630140	82171550	66945480	42600440	58098690	148898600	156282600	163587400	246896100	291828000	142853200	46973000	158313600	129115700	47339050
816	P78386	Keratin, type II cuticular Hb5	1	KRT85	Homo sapiens	56 kDa	26	10	0.999993	0	0	0	0	0	0	36782.1	0	0	76671.2	4142248	0	0	0	0	0	107904	0	0	1954556	5358427	0	0	0	0	0	0	0	0	74460.6	0	0	0	572691	0	0	0	486001	0	0
817	Q03169	Tumor necrosis factor alpha-induced protein 2	1	TNFAIP2	Homo sapiens	73 kDa	26	26	0.999993	74742990	65613430	36447110	51362840	19518580	52361520	22071220	29298930	23641080	20795860	33543990	46719940	48513390	52090580	40575020	886139	58559410	58849200	40367460	18191760	32132930	41754080	998163	44692160	44802070	28534540	47985960	30986930	21830860	16596300	33058660	56856650	24071870	98500020	105563000	114875700	22021810	95097050	20602260	15233220
818	Q9BZE4	Nucleolar GTP-binding protein 1	1	GTPBP4	Homo sapiens	74 kDa	26	26	0.999992	75655070	92702830	115975800	56058990	112497700	93822540	64768910	44332510	71762790	115539100	63602330	13650500	12114630	22481620	44952550	1952852	5219896	11508250	50094550	38221720	56304010	44420110	2650053	19734540	14602950	48973530	18187890	22443490	13674670	30141420	104796500	121825000	156678400	157381200	200893600	21365140	44530030	40202170	37959950	32934720
819	Q6YHK3	CD109 antigen	1	CD109	Homo sapiens	162 kDa	26	26	0.999992	7950570	7068629	14440880	14657570	11760780	9452182	270118800	32423790	82625350	13822310	55888820	306589	0	0	24460580	0	0	408642	18163100	0	1930407	1422684	0	0	0	0	393154	8353653	319045	117156	9609954	12707040	4751224	11211190	23062200	359974	1029881	14259360	83428830	0
820	O00116	Alkyldihydroxyacetonephosphate synthase, peroxisomal	1	AGPS	Homo sapiens	73 kDa	26	26	0.999991	86914480	76517780	73134440	78181600	56221540	84777170	111105700	98056640	88469300	63375010	81806970	56825260	92870110	65288830	66934310	1908361	74457620	76365950	103841500	44321120	43878570	36241450	1298568	66412220	70671160	75267400	86230490	65313060	25153370	39300540	75819560	94431570	69430660	99931400	153326200	180834500	123946200	153569200	142227500	33680470
821	Q6P179	Endoplasmic reticulum aminopeptidase 2	1	ERAP2	Homo sapiens	110 kDa	26	26	0.999991	108744100	143140200	130526800	238575300	113903600	123401700	97198580	145256700	103543900	317951100	51616840	12121650	43394430	576792	54842190	2809721	12480100	0	1210262	80489690	649285	68117260	4951154	57241050	13162880	80293740	14327750	433125	97421	964763	890304	73413680	454643500	200154300	1007049	38450320	0	71640450	27037220	103408200
822	Q9BZF1	Oxysterol-binding protein-related protein 8	1	OSBPL8	Homo sapiens	101 kDa	26	23	0.999991	54720690	74181490	64986950	59955060	83674040	58052590	60721220	47082670	54801200	70442780	58166860	51839820	56752800	51729410	60403370	1349151	45385450	61118120	60115370	38887060	52350080	32917870	931450	45556390	43825610	46898740	51717540	44383260	28924730	26484270	59334700	71495240	89599440	120340300	154796200	111807400	53896400	84867700	59118740	33164010
823	P05023	Sodium/potassium-transporting ATPase subunit alpha-1	1	ATP1A1	Homo sapiens	113 kDa	26	26	0.999991	356403400	405133600	382584600	414668100	402395700	457406300	360766500	316077100	389142700	403550500	349397400	152920400	143482300	168451100	226281800	14748130	157242700	146935500	366215700	138600100	265870000	204335500	22051670	138376900	170746700	195196900	188608900	162842300	85055570	123013700	349644600	452038300	441382800	636237700	775077600	178215000	96769240	286792800	283161400	92794070
824	Q5VW36	Focadhesin	1	FOCAD	Homo sapiens	200 kDa	26	26	0.99999	8773019	11118420	16996300	11962630	13728160	13631150	12333260	9953577	9880005	12340710	9827404	5215451	6747495	4673538	5149531	187835	3253512	4900898	12631010	6357237	6482568	5938456	1502588	5357762	3366649	6192844	4039588	6401378	727876	4969895	12825720	8708872	14160990	10886830	26559390	5970504	1302660	14983160	13770940	4590319
825	Q9UMZ2	Synergin gamma	1	SYNRG	Homo sapiens	141 kDa	26	26	0.999988	39688380	36758450	39439510	25238790	36645860	42660120	46226830	21124560	30872720	43520400	24575690	10597270	12620560	12591490	16860690	47908.9	9747238	10491640	29173610	14829870	16078990	11580670	259002	9299858	8343918	17564110	11584020	11338410	6312847	11746090	32603530	36398890	47208980	54131600	88441720	19923490	8327819	20164690	31537690	11567220
826	Q9Y2G3	Probable phospholipid-transporting ATPase IF	1	ATP11B	Homo sapiens	134 kDa	26	24	0.999987	19909430	28216820	34536220	25540220	32143940	34601500	40477310	32375130	29000610	37916760	21028380	53766490	66932030	53011610	36490320	183592	74125800	78805560	38842000	23230390	18188770	15695080	967666	51682000	67857790	50009640	78530370	46078510	17372030	23066100	27976450	27130290	28110510	36900470	53497970	123615600	18851930	49772290	30226690	12314600
827	O15327	Inositol polyphosphate 4-phosphatase type II	1	INPP4B	Homo sapiens	105 kDa	26	26	0.999987	7728579	14258340	32211030	32802990	35036860	25219790	68530980	49852090	40218900	33925120	19011150	11777910	7914764	1267947	12133670	0	1884080	1879377	53586970	3101174	7800994	6421229	85254.4	2198188	5188578	5100094	3852283	13158890	1322975	2922863	18433700	17492590	12548650	20289860	60755760	277715	774582	33508060	97259220	554097
828	Q7L1W4	Volume-regulated anion channel subunit LRRC8D	1	LRRC8D	Homo sapiens	98 kDa	26	26	0.999985	14614690	17861480	21635500	15992670	21832870	18161790	31432910	33104170	26082910	22075000	13134320	6930400	5923498	3002037	9374511	0	1527529	2659316	29801160	2841330	8362545	4690116	292862	3822847	1868186	3940155	2310739	9282362	608572	2675585	16458480	18168890	11960470	18289780	25444530	3122621	4022689	29043210	35034660	712245
829	Q8IXT5	RNA-binding protein 12B	1	RBM12B	Homo sapiens	118 kDa	26	26	0.999982	21502010	37630840	34201990	20682620	38199570	24005440	18558900	11441480	24906800	31276650	16908390	7456143	8935688	9511146	18909580	0	8821711	11420480	21520050	14830020	20521750	11199090	174396	8767386	8797839	18414140	10880660	10700270	4818786	9412031	29375360	41995000	44057570	43757140	58153130	19094450	33107840	16062650	10897180	9347737
830	O15439	Multidrug resistance-associated protein 4	1	ABCC4	Homo sapiens	150 kDa	26	26	0.999982	1072512	7544769	10808520	16425210	14699680	10284500	36506390	28789320	22413400	22268460	13016660	8735035	3074189	1295029	5807063	387842	828392	1245617	26059040	466750	3173641	3215767	5726242	988888	2369666	1607112	2268940	12726490	1084783	2251040	7488748	3873778	2976855	5747728	7811613	0	73730	23494460	41058430	726395
831	Q96PC5	Melanoma inhibitory activity protein 2	1	MIA2	Homo sapiens	160 kDa	26	15	0.999981	25273710	40989920	47360880	23502100	22289170	32745310	15317510	17888640	15575210	25053320	23933590	21840040	18112160	15324630	13258980	0	22513290	27600320	20296680	8229326	10873240	9717073	0	15177190	14579950	14914420	15415610	21887140	5475981	8251203	30988120	26755260	29814870	65860560	47256840	27860640	8628627	18901650	16711770	3492409
832	O43592	Exportin-T	1	XPOT	Homo sapiens	110 kDa	26	26	0.999981	50167590	71161770	74470860	61684620	68122950	55854100	63364710	53493030	69163070	83580110	52622080	46604050	47416710	44254600	41530050	7557048	53114380	47213850	69429290	31502870	41171380	34989190	16526890	53602620	45215340	54151810	56522650	36784330	17562990	40858720	71261540	88903300	101266700	121657900	167611600	123172100	26475280	88758660	59014260	29589330
833	P49736	DNA replication licensing factor MCM2	1	MCM2	Homo sapiens	102 kDa	26	26	0.999981	171930000	154525800	71057000	86209760	93638640	108648600	46701470	57356930	79243380	48349870	65488200	15432630	13056480	53055630	59499690	1925215	25880770	17677690	83705010	17938460	34364870	30058430	8921503	40206140	10016460	64010830	16978930	19622710	13684160	41183360	92340880	139638500	180722600	224772800	227563400	24308650	93064970	83555330	60869600	51618710
834	Q9H9G7	Protein argonaute-3	1	AGO3	Homo sapiens	97 kDa	26	14	0.999979	2381968	6260609	5851128	5284088	4858690	3843685	5235123	2141055	2663146	4817051	2211590	1508113	2114196	2680648	2671569	0	1618969	1710732	3550123	766775	3349225	997981	92085.5	1266310	1718299	2352497	1375926	974942	101659	793083	5402265	7259458	10669640	9321479	9340627	4419250	386960	4558101	4036356	721690
835	Q16706	Alpha-mannosidase 2	1	MAN2A1	Homo sapiens	131 kDa	26	25	0.999978	33801200	46117380	38582130	33081500	31757670	33375990	52339050	34522040	28531470	44144390	31610240	9421254	6334628	5816571	5811936	85413.5	4335405	5957512	48978430	5805221	17523080	18799700	837495	5606281	6994937	9464841	9217648	7216782	2724549	6857742	39678010	41620890	44134460	61406950	103878600	19509190	21508740	47797030	60369490	8626382
836	Q9Y4W6	AFG3-like protein 2	1	AFG3L2	Homo sapiens	89 kDa	26	26	0.999977	85695240	107915800	126670800	88013260	127083100	122484300	105463600	76425500	115370500	123136400	98998220	33608910	33246440	28852950	60799870	464579	23100920	19574830	96409510	47432490	66293690	55606770	3153644	30218130	30278400	62879510	36601870	39320690	21457150	36401760	126572900	123143400	134342900	131545100	198498900	29167650	72919390	72298520	106686500	47385330
837	Q86XA9	HEAT repeat-containing protein 5A	1	HEATR5A	Homo sapiens	222 kDa	26	25	0.999977	2477463	3478736	5162274	4988264	2163700	4701500	8325561	8033130	4149413	5524335	4143154	1731057	2851772	2504914	3161465	0	2668195	3193187	7332105	1180662	2274907	1692490	0	1443316	2505893	2035289	2804987	2745271	267321	1408731	3552033	4553354	2286097	8861415	10918740	8468200	123101	7485599	8255145	282125
838	Q8WXG6	MAP kinase-activating death domain protein	1	MADD	Homo sapiens	183 kDa	26	26	0.999977	9909447	9979062	18376680	13700970	18990560	16403450	27917600	27996020	17939900	24469020	19681460	6839988	4081487	1472135	8180859	0	1384450	1229809	27873950	2123341	5865452	4464763	0	2006906	4557875	4663886	1206948	7476589	373481	2360702	15915030	12016240	14279710	13392870	32902480	1482131	729348	17004680	36291740	3174652
839	Q9HCS7	Pre-mRNA-splicing factor SYF1	1	XAB2	Homo sapiens	100 kDa	26	26	0.999976	54531400	60179950	69179400	39383170	65569290	58089830	43402910	26939200	49891290	60475370	45043400	14453920	17874760	23354400	34727970	2241564	15532450	16709200	42478630	27737210	38853520	29850540	151986	20553360	17002310	34615900	17931840	19349710	13578140	21222870	67090660	88263520	97360180	71003110	107095200	21962080	33017160	21365370	18934570	23253280
840	Q9Y6J0	Calcineurin-binding protein cabin-1	1	CABIN1	Homo sapiens	246 kDa	26	26	0.999974	3845939	6869770	7374880	5391818	5634847	9526510	2803669	2722970	4532171	7408040	3670582	1997986	3289890	2737569	3748922	0	3297455	3363608	2180391	2036707	2995304	1997595	0	2087513	3038531	4395726	3162194	3033311	1383812	2652804	5731929	9187770	9316700	9894867	17760430	5135196	1520213	1443544	1337654	1421546
841	Q13885	Tubulin beta-2A chain	1	TUBB2A	Homo sapiens	50 kDa	26	3	0.999974	67834250	61092090	63928860	61771370	76418200	44156360	99389980	84490040	59648170	77479000	31603860	18635040	16665740	22157000	39940210	4956980	18544990	21601600	83009890	20190530	54596220	42236790	5771271	23257620	15002450	22276840	17215440	27527840	16140370	26614270	63632500	54406590	83702980	67243320	224981200	48483620	30490850	67911750	176686300	24819120
842	Q8IWA0	WD repeat-containing protein 75	1	WDR75	Homo sapiens	95 kDa	26	26	0.999973	14626590	21450340	26556650	12854450	26564380	20776870	13518490	8373129	16118500	25416320	14829660	905907	2855200	2272620	8828872	0	268435	81448.6	11536500	8697453	11630430	9311260	0	2608394	538876	11228620	1008110	3364000	1407373	5128209	25694470	27010630	34919950	33005450	39495280	351604	7307335	4451058	7281522	5080393
843	Q92625	Ankyrin repeat and SAM domain-containing protein 1A	1	ANKS1A	Homo sapiens	123 kDa	26	26	0.999972	22147220	16043370	19359040	17838120	22100320	19893090	34526090	34834560	24542420	22851230	15070310	12727640	11090470	8391011	17886140	459632	15798630	10753820	29688880	4953160	9504173	6860084	902297	10833330	10324790	7445917	10498170	10340300	3429190	6524304	19100970	21452040	14780010	25829020	36951430	24051660	3841643	36634800	42180580	1707699
844	O60674	Tyrosine-protein kinase JAK2	1	JAK2	Homo sapiens	131 kDa	26	26	0.99997	7747857	17163290	15540360	21230840	10501000	19408970	12992940	34739420	14966950	18909060	16713310	10240480	12892010	13733010	15682610	0	14064250	12113350	30862110	4350067	10866650	7274898	0	13451390	11748700	6349090	8918251	11108410	1698309	4668999	15433800	18480110	9248131	21692250	38608230	24682320	8275109	31480090	30385940	2150078
845	Q13428	Treacle protein	1	TCOF1	Homo sapiens	152 kDa	26	26	0.999968	108862100	163496600	207163300	111527600	238435500	231986800	151794600	87729130	147025800	230994500	102203600	39831960	35605920	42594030	104735500	3821161	13388000	21817920	113553300	64896540	86120260	55890910	653893	37132490	21252600	80793740	34167610	42005050	37128010	33215250	119610800	135436500	225155100	163047000	312363600	27356580	32024800	24097840	61075060	45957700
846	Q9H9A6	Leucine-rich repeat-containing protein 40	1	LRRC40	Homo sapiens	68 kDa	26	26	0.999968	75273190	104137600	107513700	81408600	102942400	96068840	84374530	78622250	86950850	95434900	78890660	22314520	44108340	54156750	63402990	25597550	52171860	52243800	84269820	45875270	50807000	52557300	26168880	62269690	48532570	68381260	54061630	47753230	20513260	53641480	85247420	106241200	135846700	155495300	206822400	93793600	42628790	113220100	96297270	48656400
847	Q7Z591	Microtubule organization protein AKNA	1	AKNA	Homo sapiens	155 kDa	26	26	0.999968	13863410	21648850	25299470	11070710	20099950	22058010	19807850	6445082	14229640	29060150	15508110	7204756	8919338	8678280	10892650	0	7704501	4763787	11553960	8715377	13772270	8283909	0	6191342	9166469	12451110	12272010	7167350	3425179	8737548	32125700	22202930	45995710	38346810	49420460	11935970	379477	6027260	6644708	7129339
848	Q08999	Retinoblastoma-like protein 2	1	RBL2	Homo sapiens	128 kDa	26	26	0.999966	16471890	24571890	21253510	10010660	18377580	18048020	12600370	10700400	14732800	19623740	12721280	3998637	5694236	11654130	12943850	0	5777782	4326061	7932860	8745504	7677765	5792398	0	4156882	8901034	11098470	11784750	5397670	1453345	4287631	25967960	27249590	32050980	24769330	43189610	14765660	5408734	10612710	8581453	4695516
849	P27816	Microtubule-associated protein 4	1	MAP4	Homo sapiens	121 kDa	26	26	0.999966	387669700	418792400	447331000	273133300	309720300	420786300	407968100	274492200	388011200	430633300	285451300	130091600	129757500	136224900	244959000	8815079	103536300	100154700	372526700	154044400	216828200	140000500	10321910	100614100	158147200	196474100	134646000	141729900	64008090	150044500	407303000	401025800	525353200	501818000	1091433000	177335000	40991320	216047800	289644600	125128400
850	O75044	SLIT-ROBO Rho GTPase-activating protein 2	1	SRGAP2	Homo sapiens	121 kDa	26	24	0.99996	23910790	22095460	17251410	23539620	15310320	18836740	13636220	14202760	16292420	13384840	14095180	11127420	15252370	14654720	15409310	2042132	19248210	16917410	16915850	6212396	14730650	9921640	5658058	13027770	13210330	13352020	14997840	9041116	6592937	10648630	21215110	28900930	18193160	39096410	42479610	28372960	12001630	24226450	19718150	4896472
851	Q96SB8	Structural maintenance of chromosomes protein 6	1	SMC6	Homo sapiens	126 kDa	26	26	0.999957	22154690	26332010	24308590	17385580	22600020	22498860	10624590	7271727	19792090	18567770	14429430	3613540	4489824	5365179	14391000	0	5067129	3291010	7843765	10518260	10546430	2746918	0	7435109	4531225	14137620	6683231	9704268	878290	11071830	15500740	23153360	31082270	27955480	43980050	6785854	9723370	9371681	5885605	6530381
852	Q86X10	Ral GTPase-activating protein subunit beta	1	RALGAPB	Homo sapiens	167 kDa	26	26	0.999955	17051020	24893870	26611180	26822880	28770360	28978870	20199820	18026770	22188670	27764180	20376980	16859260	18048700	18833640	21269850	122486	24244330	24544220	24796920	11615210	14020530	11498570	391950	19173740	20656320	21226090	22515360	15056940	7276639	12245070	25869890	28397900	32308010	34650050	52439540	39066760	8894743	31965300	18969890	6802638
853	P33527	Multidrug resistance-associated protein 1	1	ABCC1	Homo sapiens	172 kDa	26	25	0.999954	14883110	16947530	21055320	20483770	23924790	27075390	28510490	22399720	20866450	27237120	14841300	8969591	13992740	5680966	18381040	132171	4830265	13155140	25286420	4960399	9617924	5779661	194336	3589592	5362617	10306330	8384509	13281700	1993564	4541087	21463870	15318170	12655050	17690820	37811080	9599620	1342903	29649330	29278640	4196444
854	Q15154	Pericentriolar material 1 protein	1	PCM1	Homo sapiens	229 kDa	26	26	0.999954	17277910	18787150	16630370	10017900	18403250	19824670	14981940	7728113	15248100	20206450	13207920	2771222	2482599	3748663	7328869	0	1192749	2185760	14106020	5807439	7546045	6851052	170888	3536301	3857569	8906059	3826341	3312282	1401545	3437634	19147990	19389780	29624210	17723580	39044290	2934335	2574632	4309346	9109121	3869251
855	Q96JG6	Syndetin	1	VPS50	Homo sapiens	111 kDa	26	26	0.999948	12097280	17796390	20256050	17528520	17170000	21434100	18056750	19111650	14861130	23462500	11008230	5068381	4525523	3718831	8803443	0	5155313	7189537	18551390	6698570	9622867	4725990	170542	4850960	5841929	8308421	7011946	6404302	1698296	4689560	20755530	17201720	19688290	26389470	44635330	12440130	4277362	14167210	20984880	3424021
856	Q13496	Myotubularin	1	MTM1	Homo sapiens	70 kDa	26	25	0.999948	28555890	39820280	44824450	32184800	47199280	45079270	53621640	62930270	43873750	57939690	38543140	18109680	20414640	14047520	27881300	865910	14502070	14109680	47625780	12705740	22897920	18395390	1108389	12361590	18131940	17869320	18300550	28340210	3845247	13079640	34930150	37342400	39127030	44498460	72163860	30425530	8186061	53323210	74817130	13860140
857	P83436	Conserved oligomeric Golgi complex subunit 7	1	COG7	Homo sapiens	86 kDa	26	26	0.999947	19123210	32101940	30702320	21461160	26691410	28657590	30981080	23813380	24888270	27884020	20701210	6293614	9475811	8322974	14852910	0	8042679	7170451	22373470	6722021	11637230	8604776	303753	7719352	8299804	11947410	9336607	9367751	3247752	5339375	23930490	25326210	29926610	35498380	54632680	17133200	5890719	20666870	31389070	2439171
858	P53814	Smoothelin	1	SMTN	Homo sapiens	99 kDa	26	26	0.999946	17957970	9380967	24820860	12554800	20555350	11681720	43282370	69059110	30778430	11605250	13665580	6075583	8943629	12972.2	12881240	0	1113072	603507	55812840	0	6154532	636652	0	0	3706630	2471956	1512951	9513172	132938	1487298	9807042	10103240	2981762	5245353	15550720	0	0	19782570	72774620	0
859	P29597	Non-receptor tyrosine-protein kinase TYK2	1	TYK2	Homo sapiens	134 kDa	26	26	0.999943	20614130	19714250	24189340	16277600	19911360	25801390	16402340	17541790	12308470	20644830	13687660	3180541	9460135	7950587	10348410	0	7315331	5233755	16230430	3122700	10748160	5111631	0	5989558	7218874	8731305	10600950	6451418	1560148	2983999	18998420	27218370	21702350	30303180	42044550	9615728	5156247	16038100	11410370	6752134
860	Q9Y217	Myotubularin-related protein 6	1	MTMR6	Homo sapiens	72 kDa	26	26	0.999935	26571620	29028420	26421120	19364630	20977580	26328140	22139730	19426730	20292510	24599230	21048460	19010340	20487820	17408590	18229910	197692	30797220	26486940	20454400	8844036	14434550	11342670	251812	21488980	24467600	21155680	20207050	16193890	6749058	8879394	19755090	27859630	31195300	37792440	50079480	45620260	10136280	25909170	23076710	9054110
861	Q8NI08	Nuclear receptor coactivator 7	1	NCOA7	Homo sapiens	106 kDa	26	26	0.999934	16555640	23230640	23302780	18681400	22738610	23578060	25454580	17953220	18831490	18996880	15025830	13068360	9673514	13699990	13707210	0	11276380	9027596	22907900	9645737	10686000	5902197	136342	15102310	9725121	10405370	12653200	8078939	1922428	7885827	15356210	17155920	24590590	18618990	53499790	15053500	6908308	12933110	23252640	3691003
862	P21675	Transcription initiation factor TFIID subunit 1	1	TAF1	Homo sapiens	213 kDa	26	26	0.999916	8558945	10540120	13538610	6513325	12563070	9646860	6697518	3740083	7478970	14118200	7603205	1546399	3180394	2715917	5271889	0	1337489	393074	4671542	2720642	3369097	4202096	0	2659012	2563723	3441165	2898813	1227430	287516	2464695	10981370	14495940	18027230	19758460	31612430	4247984	5641954	4728508	1134348	2204714
863	Q8TDY2	RB1-inducible coiled-coil protein 1	1	RB1CC1	Homo sapiens	183 kDa	26	26	0.999907	5620204	7053999	4593323	7200794	3553328	5188748	3203465	2748610	8259261	3106719	3486555	969478	296527	1550542	1642506	39881.9	1419999	1452021	6947535	618870	1107302	1057617	106265	2190233	1253385	1517050	2827426	1379228	149289	1671673	3245431	6967664	5838184	7846340	12813630	3231639	1480087	1893561	2773170	743200
864	Q9Y4G8	Rap guanine nucleotide exchange factor 2	1	RAPGEF2	Homo sapiens	167 kDa	26	24	0.999893	1242522	2757155	3992649	4251344	2175482	3345237	6259076	7895522	4155559	3085070	3181348	3936363	4005365	4476494	3155993	895157	3752270	6768181	8021769	1265614	1491948	1919358	4345441	3869961	3098210	1612335	3575809	3737661	1018212	4867767	1474763	2767412	1095006	2369195	9131833	9076445	2583013	14822120	16720870	1900748
865	Q9UKA4	A-kinase anchor protein 11	1	AKAP11	Homo sapiens	211 kDa	26	26	0.999892	9190736	10037850	9598945	4036183	4703896	4794494	3860785	2125158	4627202	5564103	3020210	253233	291926	1482009	3461408	0	0	0	2323541	1735287	3293226	1624681	0	49346.4	164762	2024378	46739.8	800247	45064.8	338934	7642777	8098149	11789710	9439467	23124960	2502555	253802	607516	119552	1377516
866	Q86YV5	Inactive tyrosine-protein kinase PRAG1	1	PRAG1	Homo sapiens	150 kDa	26	26	0.999887	5677942	10928500	16575760	6981931	19835550	14222850	8506183	4189451	9485741	18347690	3641332	0	11966.4	16549.5	5620833	0	0	0	3653185	4017402	7396637	6628037	0	272005	73360	4946552	165531	1439849	548810	1247685	17772840	11440490	21062370	19932220	16054220	0	1034535	1081900	3465260	3229340
867	P78385	Keratin, type II cuticular Hb3	1	KRT83	Homo sapiens	54 kDa	26	3	0.999877	0	0	0	0	0	0	0	0	0	0	0	0	0	0	0	0	0	0	0	12713.3	1332591	0	0	0	0	0	0	0	0	0	0	0	0	0	0	0	0	0	0	0
868	Q9Y6R4	Mitogen-activated protein kinase kinase kinase 4	1	MAP3K4	Homo sapiens	182 kDa	26	26	0.999869	8019700	9396233	11249960	8194973	9006449	11914920	5424661	8160001	10932220	10757360	7743869	1114586	2521395	2588626	5327154	0	2466877	1121936	8388303	3114748	6581647	5247859	587112	2157899	2523156	3401792	1617056	2483062	1445769	1625904	6763412	9876404	12336410	17254120	22625120	8389675	968619	7728622	8519156	2756353
869	Q5VZK9	F-actin-uncapping protein LRRC16A	1	CARMIL1	Homo sapiens	152 kDa	26	26	0.999858	2885470	2561093	10113280	5555527	13255420	14959920	14359180	12230350	9287296	15352840	4377915	1781649	234673	0	2695748	319573	746356	486124	9311464	1107899	6326266	4564371	180482	288747	358770	2416983	1035201	4384548	243250	785525	6239041	9239930	14830070	10886360	18601560	0	0	5952249	18109040	1366976
870	P68371	Tubulin beta-4B chain	1	TUBB4B	Homo sapiens	50 kDa	26	1	0.999849	277408000	287890000	307771100	316036900	336894900	310268300	369659200	395800200	332278700	272299700	276860300	201872200	175330100	176616100	223726800	96628350	185320900	188220900	326845300	153733500	175470700	206429400	57797750	237797000	199174800	227129100	118558500	148732300	59749240	163840100	280547600	322387400	296249600	414793700	559523100	239326700	101654500	134605200	421310500	78184950
871	P62736	Actin, aortic smooth muscle	1	ACTA2	Homo sapiens	42 kDa	26	2	0.999822	387206000	402920900	539674600	425902900	465875800	409476800	687056200	479611000	444356700	358732300	320030800	348450400	527209200	430833800	455874100	28277460	465734600	321137500	518756900	242107600	247379100	262658600	37798960	337973000	264731600	259769400	257881900	453147400	137184900	201400200	383887300	343118600	345476700	416111100	517814600	254789900	352065300	516146900	254895700	87046750
872	Q5TAX3	Terminal uridylyltransferase 4	1	TUT4	Homo sapiens	185 kDa	26	25	0.999788	3682058	5738616	7429674	2235476	7387474	7253268	4273203	1894595	2099507	8145455	2355136	442738	1493781	1514357	2098408	0	359659	1064288	3741467	1834386	1611963	1173016	0	837204	652982	3083786	1817597	898278	0	740900	5838876	7451413	10076270	10425960	15535280	3249889	777572	1986637	2526663	1459968
873	O60244	Mediator of RNA polymerase II transcription subunit 14	1	MED14	Homo sapiens	161 kDa	26	26	0.999711	11381060	12659600	11978460	7500910	11462360	10625270	5686283	5476631	7010468	11706980	6329775	2191539	2562063	2522824	7043311	0	2522949	3464179	8561163	3916042	7237350	3768711	0	3840546	3149751	6439388	2339813	2643122	1266425	3346156	11127480	18359410	15599890	20847370	30020300	6195803	5680180	9585401	3393641	4634549
874	Q4LDE5	Sushi, von Willebrand factor type A, EGF and pentraxin domain-containing protein 1	1	SVEP1	Homo sapiens	390 kDa	26	26	0.999658	149106	0	282715	137602	165978	456824	6321538	969146	2537985	411683	1437098	812912	39539.3	0	0	0	0	0	3706557	0	480523	0	0	0	0	0	9514.23	10603170	62053.1	1537924	1353453	319875	23699.2	182299	2477670	0	0	23552110	7305306	0
875	P68133	Actin, alpha skeletal muscle	1	ACTA1	Homo sapiens	42 kDa	26	1	0.998754	32726870	46219830	18073090	8381021	13597440	20332860	26905410	15457710	11025520	2040469	13722250	42269870	51132480	8321768	2641921	255551	12916180	12129620	1532041	16110460	32702880	36053560	1908391	13146760	1427963	14810750	29745100	11906350	24261480	3915922	8012298	11174750	15957850	43862580	7363560	6148967	3290342	10939470	15273450	4768020
876	P09917	Polyunsaturated fatty acid 5-lipoxygenase	1	ALOX5	Homo sapiens	78 kDa	25	25	1	140770600	189917700	162691100	169706000	96008110	157500500	64278310	92131660	131711300	100643000	76738040	331933000	421546500	378438500	313781800	7281858	519961300	550951900	103944300	143847600	127092900	85609190	4585835	398733100	430326100	260034800	545929800	261416900	153041300	158439800	89147470	170017800	79856610	181293700	343943100	1288121000	345936000	679662800	72358240	152853900
877	P61978	Heterogeneous nuclear ribonucleoprotein K	1	HNRNPK	Homo sapiens	51 kDa	25	25	1	2675356000	3307412000	3429280000	2251487000	3281521000	3024541000	2349495000	1799887000	2404376000	2829401000	2085247000	1230429000	1175723000	1345124000	1755296000	142375000	1034320000	1106118000	2141768000	1662776000	1899123000	1508754000	192577700	1242795000	1161154000	2105197000	1143826000	1588293000	671298600	1062920000	3521790000	3979275000	4561475000	4408501000	6651124000	1923343000	1331558000	1437990000	1679266000	1246542000
[truncated: 7,987 more rows]
[truncated: 36 more columns]

## Sheet: RBC_Proteins
Number	Uniprot.Ac.	Protein.Name	X..of.Grouped.proteins	Gene.Symbol	Speciecs	Molecular.Weight	Identified.Peptide.Count	Total.Unique.Peptide.Count	Protein.Group.Score	B1_P1	B1_P2	B1_P3	B1_P4	B1_P5	B1_P6	B1_P7	B1_P8	B1_P9	B1_P10	B1_P11	B1_P12	B1_P13	B1_P14	B1_P15	E1	B1_P16	B1_P17	B1_P18	B1_P19	B1_P20	B1_P21	E2	B1_P22	B1_P23	B1_P24	B1_P25	B1_P26	B1_P27	B1_P28	B1_P29	B1_P30	B1_P31	B1_P32	B2_P33	B2_P34	B2_P35	B2_P36	B2_P37	B2_P38
[truncated: 19 more rows]
[truncated: 36 more columns]

[truncated: 7 more sheets: Plasma_Proteins, Filtered_data, Refined_data, Normalized_data1, Normalized_data2, metadata, codes]
