# Supplementary material for: A complementary approach for genetic diagnosis of inborn errors of immunity using proteogenomic analysis
Source: PNAS Nexus. 2023 Mar 28;2(4):pgad104. doi: 10.1093/pnasnexus/pgad104 (PMC10109033; doi:10.1093/pnasnexus/pgad104)
Supplement: pgad104_Supplementary_Data [file pgad104_supplementary_data.zip › PNASNEXUS-PNASNEXUS-2022-01178-T-s04.xlsx]

## Sheet: Raw_counts
Ensembl	B1_P1	B1_P2	B1_P3	B1_P4	B1_P5	B1_P6	B1_P7	B1_P8	B1_P9	B1_P10	B1_P11	B1_P12	B1_P13	B1_P14	B1_P15	E1	B1_P16	B1_P17	B1_P18	B1_P19	B1_P20	B1_P21	E2	B1_P22	B1_P23	B1_P24	B1_P25	B1_P26	B1_P27	B1_P28	B1_P29	B1_P30	B1_P31	B1_P32	B2_P33	B2_P34	B2_P35	B2_P36	B2_P37	B2_P38	B2_P39	E3	B2_P40	B2_P41	B2_P42	B2_P43	B2_P44	B2_P45	B2_P46
ENSG00000000003	0	0	0	0	0	0	0	0	0	0	0	0	0	0	0	0	0	0	0	0	0	0	0	0	0	0	0	0	0	0	0	0	0	0	0	0	0	0	0	0	0	0	0	0	0	0	0	0	0
ENSG00000000005	0	0	0	0	0	0	0	0	0	0	0	0	0	0	0	0	0	0	0	0	0	0	0	0	0	0	0	0	0	0	0	0	0	0	0	0	0	0	0	0	0	0	0	0	0	0	0	0	0
ENSG00000000419	5	8	5	5	2	8	4	13	11	8	4	7	7	6	7	5	2	3	6	9	11	9	5	6	10	8	11	5	11	6	7	7	11	10	13	6	4	10	14	14	3	15	17	2	5	15	12.86	6	5
ENSG00000000457	0	1	3	1	2	2	1	0	0	2	1	0	1	0	1	0	1	0	1	1	1	1	0	0	1	0	0	0	2	0	0	4	4.29	4	1	1	0	0	0	3	2.4	2	2	1	1	4	1	0	2
ENSG00000000460	0	1	0	0	1	0	0	0	0	1	0	1	0	0	0	0	0	0	0	0	0	0	0	0	0	0	0	0	0	1	0	0	2.71	0	1	0	0	0	0	1	1.6	0	3	0	1	0	1	0	0
ENSG00000000938	133330	87813	54853	112363	41796.3	76963.2	48532.7	78305.9	22784.3	33163.1	70210.5	64346.8	83747.6	73745.6	65331.8	63288.6	103136	98924.4	55989.7	27289.9	42763.5	29645	32693.4	111165	87307.3	43847.2	77367.3	42371.2	72476.4	49356.9	81039.9	110824	58488.8	88595.4	158190	224342	151485	244516	114589	101924	45953.3	44745.6	133415	131944	57059.8	91206.2	56305.1	51943.6	124054
ENSG00000000971	311.91	1360.86	365	1394.94	553.98	1750.81	625.91	927.86	109	1129.46	1849.85	273.97	289.97	222.91	781.99	176.93	334.97	876.93	298	74	856.92	82	131	91.18	597.91	118.08	798.33	188.96	270.92	298.34	4522.47	1326.94	378.88	1479.53	4812.36	262	1905.9	1218.45	24831.5	1053.94	5081.89	380	5499	10107	5770.75	4118.99	7132.97	1262	779.98
ENSG00000001036	2	3	2	1	1	2	1	3	0	2	0	1	0	1	3	0	0	2	3	0	0	1	0	2	2	1	2	2	0	0	2	2	5	1	4	1	2	5.63	4	1	0	0	1	0	0	1	0	3	3
ENSG00000001084	1	5	1	1	4	1	1	3	2	2	3	1	2	7	2	0	0	0	2	1	1	2	7	0	2	2	3	1	1	3	2	5	1	3	1	0	1	6	4	9	3	21	10	3	3	13	5	1	4
ENSG00000001167	1	6	3	3	2	2	2	4	2	2	0	2	8	7	7	4	10	6	0	1	3	4	1	11	11	5	7	2	3	6	2.16	3	6	2	5	11	1	10	5	8	3	2	11	0	7	7	1	0	2
ENSG00000001460	0	0	1	0	0	0	0	0	0	0	0	0	0	0	0	0	0	0	0	0	0	0	0	0	1	0	0	0	0	0	1	0	0	0	0	0	0	0	0	0	0	0	0	0	0	0	0	1	0
ENSG00000001461	4	4	7	2	7	10	7	1	2	7	3	0	1	0	8	0	0	1	1	0	0	0	0	1	2	1	0	3	2	2	9.94	2	10	5	3	0	1	2	5	3	4	3	5	3	3	19	4	4	5
ENSG00000001497	2	5	14	4	10	8	5	7	6	9	13	4	2	1	9	3	0	5	3	6	15	6	2	4	1	4	5	8	3	3	11	6	7	6	21	3	5	10	8	9	8	29	11	13	8.22	12	17	16.98	11
ENSG00000001561	0	2	2	1	1	3	1	4	2	1	0	0	1	0	0	1	0	0	0	0	1	1	0	0	0	1	0	0	2	2	1	0	1	1	4	0	0	1	6	1	0	1	6	0	3	2	2	0	0
ENSG00000001617	0	0	0	0	0	0	0	0	2	0	0	0	0	0	0	0	0	0	0	0	0	0	0	0	0	0	0	0	0	0	0	0	0	0	0	0	0	0	0	0	0	2	0	0	0	0	0	0	0
ENSG00000001626	0	1	1	0	0	0	0	0	0	1	1	0	0	0	0	0	0	1	0	0	0	0	0	1	1	0	0	0	1	0	0	0	0	0	2	0	0	1	6	0	0	0	0	0	0	0	0	3	2
ENSG00000001629	9	9	9	7	9	8	11	2	2	10	2	3	3	3	7	7	2	1	8	1	5	4	8	5	5	2	4	3	3	7	7	9	14	12	9	1	7	3	10	3	2	11	7	0	9	8	2	0	4
ENSG00000001630	1	1	2	0	4	1	0	3	1	0	0	3	5	2	4	1	0	2	3	3	5	1	3	3	1	3	2	3	3	2	0	2	1	3	3	0	4	3	10	6	0	2	3	2	2	1	1.88	3	0
ENSG00000001631	3	4	2.43	2.62	5	5.66	0.76	2	5	6	3.75	2	1	1	3	0	0	2	2	0	0	3	0	2	1	1	2	0.6	0	4	6	5	5	3	7	2	1	3	7	1	3.35	4	11	4	3	6.17	10	2	5
ENSG00000002016	6	5	11	9	12	18	7	1	4	9	12	4	2	5	10	1	1	2	2	2	2	4	2	5	3	7	1	5	3	5	17	18	12	9	26	12	6	14	13	32	22	29	72	20	25	87	74	8	31
ENSG00000002079	0	0	0	0	0	0	0	0	0	0	0	0	0	0	0	0	0	0	0	0	0	0	0	0	0	0	0	0	0	0	0	0	0	0	0	0	0	0	0	0	0	0	0	0	0	0	0	0	0
ENSG00000002330	0	2	0	0	0	0	0	2	1	0	0	0	0	0	0	0	0	0	0	0	1	0	0	0	0	0	0	0	1	0	0	0	0	0	0	0	1	1	0	1	1	0	0	0	0	1.72	0	0	1
ENSG00000002549	5	10	8	9	5	6	3	2	1	6	2	4	4	10	1	6	7	4	7	7	5	5.79	8	5	3	3	6	4	8	2	8	15	26	4	7	6	3	5	6	3	0	2	3	2	1	3	1	4	2
ENSG00000002586	12	18	12	13	11	21	13	17	7	15	11	7	5	9	21	17	7.61	9	18	9	15	12	21	8	10	10	10	6	10	12	16	11	17	15	31	2	11	20	40	10	16	18	38	18	30	40	25	8	13
ENSG00000002587	0	0	0	0	0	1.04	0	0	0	0	0	0	0	0	0	0	0	0	0	0	0	0	0	0	0	0	0	1	0	0	0	1	0	0	0	0	0	0	0	1	0	1	1	0	0	0	0	0	0
ENSG00000002726	0	0	0	0	0	0	0	0	0	0	0	0	0	0	0	0	0	0	0	0	0	0	0	0	0	0	0	0	0	0	0	0	0	0	0	0	0	0	0	0	0	0	0	0	0	0	0	0	0
ENSG00000002745	0	0	0	0	0	0	0	0	0	0	0	0	0	0	0	0	0	0	0	0	0	0	0	0	0	0	0	0	0	0	0	0	0	0	0	0	0	0	0	2	0	0	0	0	0	0	0	0	0
ENSG00000002746	0	1	0	0	1	0	0	0	0	0	0	0	0	0	0	0	0	0	0	0	0	0	0	0	0	0	0	0	0	0	1	0	0	0	0	0	0	0	0	0	0	0	0	1	0	3	0	1	0
ENSG00000002822	3.92	6	7	4	9	3	7	1	3	2	3	4	4	1	10	3	0	5	3.39	7	3	2.39	4.33	2	2	3	5	6	3	4	9	7.03	9	3	8.49	2	4	12	14	16.88	4.73	43	25	5	7	27	13.92	5	5.54
ENSG00000002834	236.67	282.37	180.91	204.38	170.92	237.25	180.92	189.86	164.09	151.8	185.27	277.08	405.83	337.96	284.31	227.96	343.62	396.88	178.71	181.82	203.73	217	149.94	333.08	418.54	318	381.9	333.82	327.06	235.29	186.92	250.26	293.26	257.9	569.33	708.02	370.65	483.88	405.19	438.86	298	516.59	1034.61	426.22	423.84	969.31	580.93	247.97	355.79
ENSG00000002919	3	3	0	1	3	1	2	3	2	2	3	1	0	1	1	3	1	0	4	1	0	1	0	3	2	0	1	1	3	1	2	1	1	2	1	5	3	1	0	2	0	7	3	2	5	1	2	3	0
ENSG00000002933	1	2	0	0	0	1	0	4	0	0	3	3	0	1	3	3	1	1	0	0	4	0	0	1	1	0	0	0	0.97	0	2	2	0	3	1	1	0	7	4	2	2	0	0	0	0	0	0	1	6
ENSG00000003056	18.31	13.41	9	16.1	16	16	8	12.75	6	9.13	6	8	2	3	13	3	3	0	11	3	6	4	1	5	3	5	4	6.53	2	6	17	16	19.99	11.69	15.8	8	6	12	19	5	5	5	15	1	3	15.92	5.05	5	14.76
ENSG00000003096	0	0	0	0	0	0	0	0	0	0	0	0	0	0	0	0	0	0	0	0	0	0	0	0	0	0	0	0	0	0	0	0	0	0	1	0	0	0	0	0	0	0	0	0	0	1	0	0	0
ENSG00000003137	0	0	0	0	0	0	0	0	0	0	0	0	0	0	0	0	0	0	0	0	0	0	0	0	0	0	0	0	0	0	0	0	0	0	0	0	0	0	0	0	0	0	0	0	0	0	0	0	0
ENSG00000003147	0	0	0	0	0	0	0	0	0	2	0	0	0	0	0	0	0	0	0	0	0	0	0	0	0	0	0	0	0	0	0	0	0	0	0	1	0	0	0	0	0	0	0	0	0	0	0	0	1
ENSG00000003249	0	0	0	0	0	0	0	0	0	0	0	1	0	0	0	0	0	0	0	0	0	0	0	0	0	0	0	0	0	0	0	0	0	0	0	0	0	0	0	0	0	0	0	0	0	0	0	0	0
ENSG00000003393	4	4	1	3	6	5	4	8	2	2	5	3	6	2	9	3	3	3	3	2	2	1	1	1	5	7	2	2	2	1	1	8	7	3	16	1	2	6	8	5	4	15	21	2	3	13	20	3	2
ENSG00000003400	17285.6	19184.1	13693.5	14755.7	18913.6	15605.2	10658.4	10706.1	3547.98	10035.5	11622.9	4268.01	3663.95	5479.94	11908.3	4990	6878.16	4260	8373.92	5387.97	6273.78	9684.99	5634.05	7806.78	2644.01	8487.32	4411	8652.86	9100.94	10863.9	15242.7	24499.9	26124.3	19426.5	21063.9	12838	17818.6	19322.9	21039	36840.1	35848.5	9981	20730	25586	21528.8	11312.9	10296	25597	32021
ENSG00000003402	55.36	43.19	37.05	43.3	28	34.85	33.43	42.17	23.42	38.94	31.73	44.93	68.44	66.43	77.01	44.35	137.69	72.36	34.98	38.29	37.36	42.92	38.16	82.82	92.8	52.99	88.08	63.85	72.01	61.12	54.28	49.69	89.45	31.71	69.48	169.92	43.17	72.79	31.71	41.81	34	58.81	80.01	41.81	39.81	90.99	56.27	19.8	66.26
ENSG00000003436	0	0	0	0	0	0	0	0	0	0	2	0	0	0	0	0	0	0	0	0	0	0	0	0	0	0	0	1	0	0	1	0	0	0	0	0	0	0	0	0	0	0	3	0	0	0	0	0	0
ENSG00000003509	1	1	5	2	1	3	0	0.81	2	0	0	2	1	0	1	1.75	1	0	1.5	2	4.61	4.86	2	0	1	2	3	0.68	3.89	0	4	1	0	3	1.74	1	1	0	0	1	1	5.46	2	0	1	2	1	2	0
ENSG00000003756	18.87	12.87	24	23.76	32.45	20.57	22.92	20.86	20	20.76	18	13.89	14.64	11.36	21.73	20.89	13.68	9.73	23.31	24.28	16.59	16.27	9.23	17.5	18.18	21.68	23.23	17.2	27.38	24.53	29.12	32.24	40.17	22.58	26.78	21.52	8.03	20.82	25.66	26.26	13.83	21.58	28.63	22.44	23.15	39.38	27.12	14.45	11.24
ENSG00000003987	0	0	0	0	0	0	0	1.3	0	0	1	0	0	0	0	0	1	2	0	0	0	1	0	0	1	0	0	0	0	0	0	0	0	0	0	0	1	0	0	1	1	0	2	0	4	0	0	0	0
ENSG00000003989	0	0	0	0	0	0	0	0	0	0	0	0	0	0	0	0	0	0	0	0	0	0	0	0	0	0	0	0	0	0	0	0	0	0	0	0	0	0	0	0	0	0	0	0	0	0	0	0	0
ENSG00000004059	5	6	5	5	7	7	2	7	4	3	2	5	11	2	9	13	4	10	6	2	3	8	7	2	4	1	3	12	5	5	3.52	5	10	4	8	4	3	5	6	4.38	1	0	3	2	2	1	6	2	3
ENSG00000004139	625.8	953.88	1103.95	1111.47	929.27	1119.75	1031.05	649.39	866.95	863.7	744.07	338.39	277.12	361.32	662.17	605.72	82.83	245.02	574.51	400.28	574.43	617.98	356.37	264.2	308.63	454.95	426.35	372.18	625.01	448.51	1218.42	897.72	764.07	1025.18	2009.94	268.57	1593.37	682.89	1565.6	1153.93	2312.09	2926.72	3055.61	1510.06	2284.4	2162.65	1851.08	1941.09	2344.07
ENSG00000004142	2	3	6	2	3	1	2	1	3	3	2	1	0	2	1	1	0	0	0	1	1	1	0	1	0	0	2	0	3	3	7	1	4	2	2	0	1	3	2	2	0	2	4	2	3	4	2	1	0
ENSG00000004399	23	14	12	5	5	14	6	16	6	8	13	7	3	9	14	10	0	3	16	7	5	8	8	4	4	3	8	1	10	3	12	22	8	18	31	3	22	13	27	7	8	30	12	22	12	40	14	7	11
ENSG00000004455	16913.3	19324.8	17622.5	18200.5	21527.7	19741.7	13542.3	12376.1	4878.77	12734.9	13783.2	7880.74	6510.83	9749.18	13754.5	7909.22	6814.18	7253.98	7823.29	4760.02	6498.5	4613.68	3935.54	8796.93	7226.78	9129.97	5751.14	10253	8763.22	12009.4	15334	19068	17394.9	18979.8	31373.2	10772.8	15043	21032.2	25547.3	22215.8	27658.1	10860.9	28193.6	21367.1	25915.5	22472.4	15546.8	22003.3	27493.3
ENSG00000004468	14108.3	16321.4	6891.36	5010	19793.5	7607.93	5155	3986.99	2873.3	5960.17	4312.89	2273	1612	5381.36	4335	7641	2945.98	1735	7757	2037.72	3179	4055.27	7487.54	3289.74	1732.92	6597.82	1876	8854.33	4660	13243	8191.2	10450.1	36822.9	14736.1	13436.8	5683.46	3315.99	8455.81	12467	35686.9	4197.91	2863.78	15318.7	8129	9172.77	12793	4953	14723.9	7630
ENSG00000004478	4.07	2	7	5	3	5	4	3	4	5	2	1	4	2	5	2	0	2	4	9	0	2.83	0	5	0	2	1	3	0	4	6	4	6	6	8	4	5	6	6.83	22	2	15	29	3.09	9	15.83	14.21	9	13
ENSG00000004487	2	3	5	4	5	6	3	4	5	4	1	1	2	3	1	2	3	1	0	1	1	4	0	3	3	4	0	8	6	4	10	3	7	6	7	1	3	8	2	7	3	5	7	4	7	6	3	7	1
ENSG00000004534	6	8	12	8	26	13	18	9.3	8	8	10	3	3	10	17	7	2.2	3	4	8	9	5.43	7	8	3	4	2	9	11.7	9	14.61	17.7	16.7	16	17	4	5	4	12	27.72	6	10	20	9	19.85	17	16	17	8.76
ENSG00000004660	3	0	2	1	0	0	0	0	1	1	0	0	4	1	1	6	0	2	0	2	3	0	0.98	1	3	0	1	2	1.01	0	0	0	0	0	0	2	0	2	1	2	1	4	1	0	0	0	1	0	0
ENSG00000004700	2	4	2.81	6	9	7.21	3	4	4	4.65	2.19	0	3	0	3	4	2	1	2	1	2	1	0	1	1	1	2.23	0	1	3.39	4	4.3	10	3	10.48	3	1	6	1	0	1.11	4.85	4.3	0	6	9.63	3.48	4.3	2.66
ENSG00000004766	1	2	2	0	5	2	1	1	2	0	3	2	1	0	0	1	0	0	1	1	1	1	3	1	0	1	1	0	0	1	2	1	4	5	5	1	1	0	2	6	0	4	5	2	3	7	60	2	3
ENSG00000004776	0	0	0	0	0	0	0	0	0	0	0	0	0	0	0	0	0	0	0	0	0	0	0	0	0	0	0	0	0	0	0	0	0	0	0	0	0	0	0	0	0	0	0	0	0	0	0	0	0
ENSG00000004777	0	0	2	1	2	1	0	1	0	0	0	0	1	0	0	0	0	0	0	0	0	0	0	0	0	0	0	0	0	0	0	0	3	0	2	1	1	0	0	1	0	0	0	0	1	4	0	1	1
ENSG00000004779	0	0	3	2	1	4	1	2	1	0	1	2	0	0	1	0	0	1	0	0	2	2	0	2	0	0	0	2	1	0	2	0	3	0	1	0	0	3	2	2	1	3	3	0	2	3	5	2	0
ENSG00000004799	0	0	0	0	0	0	1	1	1	1	1	1	0	0	1	1	0	0	0	1	4	1	2	0	0	0	0	0	0	1	1	0	0	0	2	0	2	0	1	0	0	1	2	0	0	0	0	0	1
ENSG00000004809	1	0	0	0	0	0	0	0	0	0	0	0	0	0	0	0	0	0	0	0	0	0	0	0	0	0	0	0	0	0	0	0	0	0	0	0	0	1	1	0	0	0	0	0	0	0	0	0	0
ENSG00000004838	2	0	0	1	1	0	0	1	0	0	0	2	0	0	0	0	0	1	0	1	0	0	0	1	0	0	0	0	0	0	0	0	1	0	1	0	1	0	0	1	2	0	5	1	2	5	5	0	2
ENSG00000004846	0	0	0	0	0	0	0	0	1	0	0	0	0	0	0	0	0	0	0	0	0	0	0	0	0	0	0	0	0	0	0	0	0	0	0	1	0	0	0	0	0	0	0	0	0	0	0	0	0
ENSG00000004848	0	0	0	0	0	0	0	0	0	0	0	0	0	0	0	0	0	0	0	0	0	1	0	0	0	0	0	0	0	0	0	0	0	0	0	0	0	0	0	0	0	0	0	0	0	0	0	0	0
ENSG00000004864	2	0	4	0	1	4	0	3	3	2	1	0	2	2	4	2	2	4	2	2	4	2	1	4	0	2	1	4	2	0	1	0	3	1	3	4	2	1	1	3	2	1	1	2	0	0	4	5	3
ENSG00000004866	1.47	0	0	0	1	0	0	0.6	0	0	0	0	1	1	0	1	1	0	2	1	0	1	0	0	0	0	1	0	0	1	0	0	1	0	0	0	0	0	2	0	1	0	1	1	0	2	0	1	0
ENSG00000004897	3	6	5	1	4	3	6	0	2	7	4	4	2	6	1	3	2	3.96	5	1	5	5	2	1	4	2	3	3	2	5	4	0	7	2	13	2	1	5	1	2	3	15.7	6	0	3	3	7	2	4
ENSG00000004939	0	0	0	2	0	0	0	0	0	0	0	11	4	2	3	5	3	0	1	3	2	0	88	20	1	0	1	2	0	37	0	0	0	0	0	1	0	0	0	17	0	17	3	3	0	6	0	0	0
ENSG00000004948	0	0	0	0	0	0	0	0	0	0	0	0	0	0	0	0	0	0	0	0	0	0	0	0	0	0	0	0	0	0	0	0	0	0	0	0	0	0	0	0	0	0	0	0	0	0	0	0	0
ENSG00000004961	1	0	1	0	2	0	2	1	1	1	1	0	1	3	1	0	0	1	0	2	0	2	0	2	0	0	0	1	1	4	0	1	3	0	9	0	0	6	2	1	1	9	9	1	2	7	7	3	1
ENSG00000004975	4	6	7	4	10	11	4	4	4	5	7	1	4	2	4	7	1	3	4	9	5	7	3	2	6	5	2	5	5	4	7	11	7	7	14	2	13	11	10	16	8	45	46	10	12	37	28	14	6
ENSG00000005001	0	0	0	0	0	0	0	1	1	0	0	1	0	0	0	0	0	0	1	0	2	0	1	0	0	0	0	2	0	1	0	1	0	1	0	0	0	0	0	0	0	0	0	0	0	0	1	0	0
ENSG00000005007	10	18	10	9	13	7	6	4	12	7	6	6	11	5	9	7	6	5	6	12	8	11	7	15	17	7	11	15	14	12	14	8	13	11	12	25	10	20	15	10	7	19	17	8	11	25	15	7	9
ENSG00000005020	9	6	4	14	4	10	1	2	0	3	4	5	1	11	3	3	18	7	2	1	2	3	0	6	6	3	6	5	0	4	3	7	4	10	7	10	1	11	7	2	1	1	5	2	2	3	1	1	6
ENSG00000005022	12	17	11	13	8	16	16	12	9	7	5	6	5	6	14	7	4	4	13	11	10	7	5	8	7	5	7	5	13	12	10	12	10	9	13	1	8	12	11	10	4	1	7	3	2	5	1	9	6
ENSG00000005059	4	6	10	9	11	5	5	9	3	13	4	4	1	3	4	8	0	3	8	4	1	10	2	4	1	5	1	4	5	4	8	13	15	6	7	0	7	4	7	5.9	4	5	2	5	3	7	3	6	3
ENSG00000005073	0	0	0	0	0	0	0	0	0	0	0	0	0	0	0	0	0	0	0	0	0	0	0	0	0	0	0	0	0	0	0	0	0	0	0	0	0	0	0	0	0	0	0	0	1	0	0	0	0
ENSG00000005075	2.05	4.34	1.23	2.43	0	6.33	3.81	3.48	2.67	7.79	5.44	2.3	2.34	0	3.5	2.48	4.42	5.88	0	0	2.57	3.52	3.55	6.22	2.55	5	1.29	3.89	3.51	2.54	8.22	2.46	2.76	1.2	1.32	1.34	3.49	6.97	2.46	5.44	1.25	3.68	0	1.22	4.78	2.31	2.73	0	0
ENSG00000005100	0	0	1	1	1	1	2	1	1	1	0	0	0	0	2	0	0	1	0	0	0	0	0	0	0	1	0	1	1	2	0	1	1	1	0	0	3	1	4	1	0	1	1	0	3	4	3	1	1
ENSG00000005102	0	0	0	0	0	0	0	0	0	0	0	0	0	0	0	0	0	0	0	0	0	0	0	0	0	0	0	0	0	0	0	0	0	0	0	0	0	0	0	0	1	0	0	0	0	0	0	0	0
ENSG00000005108	0	0	0	0	0	0	0	0	0	0	0	0	0	0	0	0	0	0	0	0	0	0	0	0	0	0	0	0	0	0	0	0	0	0	0	0	0	0	0	0	0	0	0	0	0	0	0	0	0
ENSG00000005156	14.37	12	15	15.83	11.51	12	13.64	9	15	16	11	5.95	5	7	11	8	9	7	14	14.12	13	13	7	6	12.05	15.75	5	9	13	15	13.09	22.33	26.25	14	25.05	26	15	27	25	40.7	15	62	54.45	20	27.01	65.87	60.34	26	33
ENSG00000005175	5	4	3	1	4	4	1	2	2	2	1	1	0	2	2	2	0	1	1	0	1	0	0	0	5	1	3	4	3	0	2	5	3	3	2	4	2	2	4	7	6	4	8	1	3	7	8	4	2
ENSG00000005187	0	1	2	0	0	0	1	0	4	0	0	0	0	0	0	0	0	0	0	1	1	0	0	0	0	1	0	1	2	2	0	1	0	1	0	0	0	1	1	0	0	0	4	1	0	0	1	0	0
ENSG00000005189	0	0	0	0	0	0	0	0	0	0	0	0	0	0	0	0	0	0	0	0	0	0	0	0	0	0	1	0	0	0	0	0	0	0	0	0	0	0	0	0	0	0	0	0	0	0	0	0	0
ENSG00000005194	2	3	2	2	1	2	0	0	1	2	0	1	1	1	0	1	0	1	3	3	2	0	0	0	0	0	0	0	1	1	3	4	4	1	2	2	4	1	0	2	1	3	3	0	1	2	3	0	4
ENSG00000005206	8.58	10	14	15	15	16	19	26	25.99	16	5	4	1	4	4	13	1	6	10	7	16	10.74	7	4.99	5	11	6	6	17	12.36	17	19	19	8	6	7	20.66	5	25	31	23	91	29	14	25	44	39	14	19
ENSG00000005238	3	0	0	3	1	1	0	1	1	1	1	2	4	4	0	6	7	3	4	3	3	4	3	3	7	2	6	1	4	2	1	1	1	0	0	14	2	4	2	6	1	1	3	0	0	0	1	0	0
ENSG00000005243	0	0	0	0	0	1	0	0	0	0	0	0	0	0	0	0	0	0	0	0	0	0	0	0	0	0	0	0	0	0	0	0	0	0	0	0	0	0	0	0	0	0	0	0	0	0	0	0	0
ENSG00000005249	3	2	0	1	0	2	1	0	0	1	0	0	1	0	0	0	0	0	5	0	1	0	0	0	1	0	3	1	0	0	2	1	0	0	1	0	0	3	10	0	0	4	15	3	0	18	1	0	3
ENSG00000005302	11.73	5	7	7	11	8	12	12	9	17	8	3	7	8	17	11	7	6	10	9	3	7	5	2	7	13	2	5	2	7	16	10	24	6	21	15	7	8	15	8	15	18	20	5	7	15	13	15	15
ENSG00000005339	365	384	473	399.99	368.01	497.01	330	340	479.03	307	280	465	526	456.93	511.7	484	719.99	655	477.45	429	502	449	345	583	581	537.01	535	504.74	456	480	433	495	434	388	777.04	1215.4	661	843.14	763	805.01	547	2105.46	1102	721	852.11	1582.73	1397	688	731.99
ENSG00000005379	6	10	7	5	1	9	5.05	2	6	5	4	5	5	13	9.47	3	3	4	5	3	4	5	3.26	0	2	1	4	5	5	3.18	7	7	6	6	20	6	5	4	9	17	4	36	49.14	12	10	59.13	26	4	1
ENSG00000005381	2499.36	1920	1419	3153.29	793	2441	995	8909.54	944	628	1388	1278	2686.99	1546	1463	970.4	3289.22	15833.7	1863.99	643.57	557	993	1113	4520.04	2775.86	630	2201	634	1181.4	9110.98	13273.1	2430.01	811.91	7008.02	5961.86	1387.62	3493.1	10841.4	4497.98	1894.01	410	1170	635	5409	74	155	1490	963.97	2426.58
ENSG00000005421	0	0	0	0	0	0	0	0	0	0	0	0	0	0	0	0	0	0	0	0	0	0	0	0	0	0	0	0	0	0	0	0	0	0	0	0	0	0	0	0	0	0	0	0	0	0	0	0	0
ENSG00000005436	0	1	1	0	1	2	0	0	0	4	0	0	0	1	0	1	0	0	1	2	2	1	0	0	0	0	1	1	0	1	2	0	4	5	0	1	0	0	0	1	0	3	1	0	1	0	0	0	1
ENSG00000005448	0	0	0	1	1	1	0	0	0	2	1	2	0	0	0	1	0	0	2	1	1	0	0	0	0	1	0	2	1	0	0	1	0	0	0	0	0	0	1	0	0	0	0	0	0	2	1	0	0
ENSG00000005469	1	2	0	0	2	0	1	0	1	0	1	0	0	0	1	0	0	0	0	0	0	0	0	0	0	0	0	0	0	1	1	2	3	0	0	0	0	3	0	1	2	0	0	0	1	0	1	1	2
ENSG00000005471	0	0	0	0	0	1	0.71	0	1.08	0	1	0	0.83	0	3	0	0	0	0	0	0	0	0	0	1	1	0	1	1	6	0	0	0	1	1	0	0.91	0	0	5	0	3.07	1.32	0	1	1	0	0	2
ENSG00000005483	24	36	46.46	27.74	41	29	29	35	44	42	16	22.68	48.74	52.73	47	52	48.69	45	49.73	69.19	60	35	37	31.18	48.08	40	55	60.04	71	52.11	45	52	53	32.89	43	49.41	28	32.59	36	55.32	29	70.7	45.43	23	43.82	66.94	50	36.47	32.86
ENSG00000005486	1	2	2	2	2	3	4	6	4	2	2	1	2	3	3	9	2	1	2	3	6	3	6	2	6	2	3	2	15	1	4	3	1	0	1	3	0	2	6	1	1	11	1	1	1	2	0	2	3
ENSG00000005513	0	0	0	0	0	0	0	0	0	0	0	0	0	0	0	0	0	0	0	0	0	0	0	0	0	0	1	0	0	0	0	0	0	0	0	0	0	0	0	0	0	0	0	0	0	0	0	0	0
ENSG00000005700	2	4	3	7	3	2	3	5	2	4	6	1	1	2	3	6	0	1	7	2	2	2	4	1	2	2	5	2	3	7	3	8	5	5	4	2	2	6	6	3	2	4	14	1	3	9	7	4	7
ENSG00000005801	0	3	3	1	0	3	1	4	1	4	2	1	2	0	1	1	0	1	0	2	1	0	0	1	1	1	1	1	0	2	5	1	4	2	5	1	0	1	2	2	0	4	6	3	5	7	5	1	1
ENSG00000005810	74	80.96	59.37	73	94.93	76.08	79	77.37	31.76	74.83	43	30.93	35	38	43.82	32.12	31	19	43	35.81	67.76	39.61	30	48.74	23	60.89	37.59	54.89	37	54.68	111.37	93.54	112.56	73.81	108	34.77	40.73	47.47	87.51	110	63	58	127	45	82.17	166.96	128.19	66	65.6
ENSG00000005812	5.89	5	6	3	8.79	2.81	7.89	8.4	5.89	4	6	1	0	1	6	4	7	5	8	9.75	12.91	4	1.89	6	2	6	4	9	4	5.77	6.85	7	5.4	6	8	3	3	9.97	6	4.89	1	7.81	5	5	6	4	3	8	7
ENSG00000005844	112	116	102	72	91	110	167.68	123	23	98	108	47	88	105.88	137	78	63.81	80.71	122	53.83	71	30	70.58	103.38	122	129.8	87	131.88	60.31	152.75	144.55	164.38	243.93	168	200.74	74	55.98	71	103	97	95	39	311.67	143	184.71	371.38	180	72	98.86
ENSG00000005882	0	1.02	4	1	1	2	2	0	0	3	0	0	0	1	3	0	1	0	0	0	0	0	0	1	0	0	0	1	1	0	0	1	3	1	1	0	0	0	3	2	0	0	3	1	1	3	3	0	0
ENSG00000005884	1	1	1	0	1	0	0	0	0	0	0	0	0	0	1	0	0	0	0	0	0	0	0	0	0	0	1	0	0	0	0	1	1	0	1	1	0	0	0	1	1	0	0	0	0	4	2	1	1
ENSG00000005889	5	13	7.68	7	7	6	5	18	7	7.71	2	9	7	1	8	3	15	2	12	13	12	11	3	3.22	4	10.62	7	14	9	9	9	12	15	10	13	7	1	7	8	12	3	4.53	17	4	11	23	6	14	8
ENSG00000005893	31	12	7	16	7	15	6	15	6	8	7	6	21	13	19	9	30	23	22	9	11	8	5	23	29	18	18	21	11	11	5	22	12	19	17	32	6	15	9	7	1	5	13	6	7	13	5	4	3
ENSG00000005961	6	1	4.57	1	6	1	1	1	2	1	1	0	3	0	1	0	1	2	1	0	0	0	2	2	3	1	2	3	0	1	1	2	0	0	0	0	0	6	22	1	5	0	46	8	0	16	2	1	4
ENSG00000005981	0	0	0	0	0	0	0	0	0	0	0	0	0	0	0	0	0	0	0	0	0	0	0	0	0	0	0	0	0	0	0	0	0	0	0	0	0	0	0	0	0	0	0	0	0	0	0	0	0
ENSG00000006007	1	1	2	3	1	4	1	0	0	1	0	1	0	3	2	2	2	6	2	1	3	5	1	1	2	1	2	0	2	4	2	3.55	3	1	4	1	1	2	1	1	0	5	1	1	2	4	0	2	0
ENSG00000006015	0	0	0	2	3	2	2	2	0	0	0	0	0	0	0	0	0	0	0	0	0	0	0	0	1	0	1	0	0	0	3	1	1	1	3	1	0	1	1	4	1	2	9	0	1	8	3	1	7
ENSG00000006016	0	0	0	0	0	0	0	0	0	0	0	0	0	0	1	0	0	0	0	0	0	0	0	0	0	0	0	0	0	0	0	0	0	0	0	1.38	0	0	0	0	0	0	1	0	0	0	0	0	0
ENSG00000006025	3	2	3	0	3	4	5	1	1	1	0	1	2	5	1	4	0	0	6	2	6	2	7	0	1	3	1	1	3	0	4	3	7	7	7	1	2	2	6	2	5	9	5	4	5	10	5	4	3
ENSG00000006042	0	0	0	0	0	0	0	0	0	0	0	0	0	0	0	0	0	0	0	0	0	0	0	0	0	0	0	0	0	0	0	0	0	0	0	0	0	0	0	0	0	0	0	0	0	0	0	0	0
ENSG00000006047	0	0	0	0	0	0	0	0	0	0	0	0	0	0	0	0	0	0	0	0	0	0	0	0	0	0	1	0	0	0	0	0	0	0	0	0	0	0	0	0	0	0	0	0	0	0	0	0	0
ENSG00000006059	0	0	0	0	0	0	0	0	0	0	0	0	0	0	0	0	0	0	0	0	0	0	0	0	0	0	0	0	0	0	0	0	0	0	0	0	0	0	0	0	0	0	0	0	0	0	0	0	0
ENSG00000006062	16465.4	21417.3	25325.4	27473.9	21948.1	22831.7	15943.5	22609	28739.3	16395.4	17527.7	11707.2	10276.3	11818.4	17629.7	24794.5	3768.12	8317.47	23258.9	18438.7	31377.4	28174.4	16847.7	11175.9	10450.8	16016.5	10362.1	14307.1	23533	17840.8	15748.8	24225.8	18217.6	20029.5	39895.7	15317.5	51336.8	20983	31088.1	46700	34324.2	53767	42654	34476.6	53196.5	45020.2	39363	42788.4	39091.4
ENSG00000006071	0	0	0	1	0	0	0	0	0	0	0	0	0	0	0	0	0	0	0	0	0	0	0	1	0	0	0	1	0	0	0	0	0	0	0	0	0	0.97	0	0	0	0	0	0	0	0	0	0	0
ENSG00000006116	0	0	0	0	0	0	0	0	0	0	0	0	0	0	0	0	0	0	0	0	0	0	0	0	0	0	0	0	0	0	0	0	0	0	0	0	0	0	0	0	0	0	0	0	0	0	0	0	0
ENSG00000006118	0	1.1	1	0	1	2	0	1	0	0	0	0	3	7	2	2	3.16	2	1	1	1	1	0	3.05	8	4	3	2	4	0	0	1	1	0	0	10	0	1	0	2	0	1	0	0	2	0	2	0	1
ENSG00000006125	23	15	14	16	24	14	17	10.88	10	16	9	10	10	5	15	9	9	11	8	4	9	7	5	7	13	16	14	16	8	22	23	16	22	15.67	31	16	3	20	17.01	15	8	8	23	24	15	28	15	11	11
ENSG00000006128	0	0	0	0	0	0	0	0	0	0	0	0	0	0	0	0	0	0	0	0	0	0	0	0	0	0	0	0	0	0	0	0	0	0	0	0	0	0	0	0	0	0	0	0	0	0	0	0	0
ENSG00000006194	0	5.39	3	1	0	1	0	2	3	3	0	1	0	1	3	0	0	0	1	0	2	2	0	1	1	1	1	2	2	3	2	2	1	2	3	1	1	0	3	4	1	2	4	3	2	5	4	3	4
ENSG00000006210	0	0	0	0	1	0	0	0	0	0	0	0	0	0	0	0	0	0	0	0	0	0	0	0	0	0	0	0	0	0	0	0	0	0	0	0	0	0	0	0	0	1	0	0	0	0	0	0	0
ENSG00000006282	2	0	6	3	2	1	1	2	1	1	2	1	1	0	0	0	0	0	1	1	2	0	2	2	1	1	2	3	1	0	5	2	2	1	3	1	3	2	3	3	1	1	7	5	5	3	8	1	2
ENSG00000006283	0	0	0	0	0	0	0	0	0	0	0	0	0	0	0	0	0	0	0	0	0	0	0	0	0	0	0	0	0	0	0	0	0	0	0	0	0	0	0	0	0	2	0	0	0	0	0.9	0	0
ENSG00000006327	0	0	0	0	0	0	0	1	1	0	0	1	0	0	0	0	0	0	0	0	0	0	0	0	0	0	0	0	0	0	0	0	0	0	0	0	0	1	0	0	0	0	1	0	0	0	0	0	0
ENSG00000006377	0	0	0	0	0	0	0	0	0	0	0	0	0	0	2	0	0	0.11	0	0	0	0	0	0	0	0	0	0	0	0	0	0	0	0	0	0	0	0	0	0	0	0	0	0	1.01	0	0	1	0
ENSG00000006432	1	1	3	0	3	1	4	1	0	1	2	0	0	2	1	1	0	1	1	1	1	0	2	0	0	2	2	1	2	1	0	0	2	0	1	1	2	0	1	1	0	1	3	0	1	1	3	0	1
ENSG00000006451	1	1	0	1	1	0	1	3	0	0	0	1	0	2	4	1	0	0	0	2	1	2	0	0	0	0	1	0	0	2	1	4	1	2	2	0	0	3	1	2	1	3	2	0	2	2	0	0	2
ENSG00000006453	0	0	1	0	0	0	0	0	0	1	1	0	0	0	0	2.44	1	0	2	1	0	1	2	0	0	1	0	0	0	0	0	2	0	0	2	1	0	2	1	1	0	0	0	0	0	0	0	0	0
ENSG00000006459	23	14	17	16	33	25	12	30	16	22	16	9	23	17	27	18	31	29	16	26	20	27	31	30	35	25	27	33	24	16	21	20	35	27	31	30	21	25	23	29	12	82	21	22	16	40	43	26	24
ENSG00000006468	0	0	0	1	0	0	1	0	0	2	2	0	0	1	0	0	0	0	0	0	0	0	1	0	0	0	0	0	0	0	0	0	0	0	1	0	0	0	0	0	1	0	2	0	0	1	1	1	0
ENSG00000006530	8	6	8	9	8	8	7.84	5	1	6	6	2	5	3	9	6	3	2	8	1	3	5	3	0	0	3	3	0	2	3	7	3	10	6	16	1	4	3	9	9	7	24	24	8	10	25	27	11	5.29
ENSG00000006534	3	0	3	1	3	2	2	5	1	0	4	1	4	1	0	1	1	1	0	5	4	2	0	1	3	0	1	0	2	2	0	2	1	6.95	9	2	5	0	3	0	2	3	1	2	0	1	0	1	2
ENSG00000006555	0	0	0	0	0	0	0	0	0	0	0	0	0	0	1	0	0	0	1	0	0	0	1	0	0	0	0	0	1	0	0	1	1	0	1	0	0	0	1	4	0	0	3	0	1	3	0	0	1
ENSG00000006576	2	5	4	3	2	4	3.02	9	3	2	3	2	0	1	4	1	3	1	1	0	0	4	0	0	3	5	0	5	5	4	6	7	4	2	6	1	1	2	13	4	4	4	3	2	4	7	4	3	1
ENSG00000006606	0	0	0	0	0	0	0	0	0	0	0	0	0	0	0	0	0	0	0	0	0	0	0	0	0	0	0	0	0	0	0	0	0	0	0	0	0	0	0	0	0	0	0	0	0	0	0	0	0
ENSG00000006607	4	5	1	5	4	2	0	1	5	2	1	1	1	0	1	3	1	1	2	1	4	2	3	1	1	1	2	4	1	1	7	4	2	0	5	2	1	4	2	4	1	5	4	2	2.38	10	4.96	2	2
ENSG00000006611	0	0	0	0	0	0	0	0	0	0	0	0	0	0	0	0	0	0	0	0	0	0	0	0	0	0	0	0	0	0	0	0	0	0	0	0	0	0	0	0	0	0	0	0	0	0	0	0	0
ENSG00000006625	0	1	0	0	0	0	0	0	0	0	0	0	0	0	0	0	0	0	0	0	0	0	0	0	0	0	0	0	0	0	0	0	1.74	0	0	0	0	0	0	0	0	0	0	0	0	1	0	0	0
ENSG00000006634	0	2	1	0	0	1	0	0	0	0	2	2	0	1	3	2	1	1	1	3	5	0	3	1	1	4	1	1	0	2	1	0	1	1	2	0	0	1	1	0	0	0	2	1	1	4	6	0	0
ENSG00000006638	0	0	1	0	5	1	0	0	1	0	0	0	0	0	2	2	0	0	0	0	2	1	0	1	0	0	1	0	0	1	1	1	0	0	2	2	3	0	3	0	1	0	1	1	0	2	18	1	0
ENSG00000006652	2	6	5	8	13	6	7	2	6	7	3	50.94	88.01	38	28	16.67	257	124.11	3	15.34	17	3	6	47	38.94	25.76	46.48	77	15	59	5.17	9	8	2	10	74	7	41	15	34.48	12	22	18	7	5	26	9	19	5
ENSG00000006659	0	0	0	0	0	0	0	0	0	0	0	0	0	0	0	0	0	0	0	0	0	0	0	0	0	0	0	0	0	0	0	0	0	0	0	0	0	0	0	0	0	0	0	0	0	0	0	0	0
ENSG00000006695	1	1	2	4	5	3	5	2	3	2	3	0	1	0	2	1	0	1	3	0	0	1	2	0	2	1	1	0	1	2	2	4	1	2	5	0	0	1	3	5	5	1	7.41	5	2	4	3	3	6
ENSG00000006704	0	0	0	0	0	0	0	0	0	0	0	0	0	0	0	0	0	0	0	0	0	0	0	0	0	1	0	0	0	0	0	0	0	0	0	0	0	0	1	0	0	0	0	0	0	1	0	0	0
ENSG00000006712	3	3	1	2	3	3	4	1	2	2	2	3	3	7	4	3	7	4	3	2	6	2	4	2	10	8	11	6	5	4	2	3	5	1	5	2	0	6	2	10	0	9	6	1	2	5	3	2	6
ENSG00000006715	10	7	8	6	9	3	7	1	1	2	4	5	3	3	2	1	2	3	2	1	4	4	2.16	5	4	3	3	5	2	7	4	12	10	6	5	5	2	3	10	10	4	3	6	7	4	5	5	2	6
ENSG00000006740	0	0	2	1	1	0	0	1	0	0	0	0	0	0	0	1	0	0	0	0	0	0	0	0	0	0	0	0	0	0	1	0	1	0	0	1	0	0	0	1	0	2	0	1	0	0	0	0	0
ENSG00000006744	46	43	44	34	59	47	44	27	40	45	27	16	31	39	44	40	4	16	54	53	52	43	28	11	19	40	24	35	30.88	38	65	54	57	44	106	20	45	47	70	98	102.94	262	317	98	92	272	263	113	103
ENSG00000006747	0	0	0	0	0	0	0	0	0	0	0	0	0	0	0	0	0	0	0	0	0	0	0	0	0	0	0	0	0	0	0	0	0	0	0	0	0	0	0	0	0	0	0	0	0	0	0	0	0
ENSG00000006756	1	2.35	0	3	1	3	0	4	0	0.87	2	4	0	1	1	0	2	0	1	0	1	1	0	0	0	1	0	3	0	1	3	2.35	1	2	5	0	0	3	1	5	0	0	13	0	2	9	3	2	1
ENSG00000006757	0	0	0	0	0	0	0	0	0	0	0	0	0	0	0	0	0	0	0	0	0	0	0	0	0	0	0	0	0	0	0	0	0	0	0	0	0	0	1	0	0	0	0	0	0	1	0	0	0
ENSG00000006788	0	0	0	0	0	0	0	0	0	0	0	0	0	0	0	0	0	0	0	0	0	0	0	0	0	0	0	0	0	0	0	0	0	0	0	0	0	0	0	0	0	0	0	0	0	0	0	0	0
ENSG00000006831	6	9	5	4	2	4	3	3	1	2	1	3	2	3	2	3	2	2	2	2	4	1	3	1	2	6	3	5	5	0	1	10	10	2	5	1	1	3	5	2	4	2	6	4	4	3	1	2	1
ENSG00000006837	0	0	0	0	0	0	0	0	0	0	0	0	0	0	0	0	0	0	0	0	0	0	0	0	0	0	0	0	0	0	0	0	0	0	0	0	0	0	0	0	0	0	0	0	0	0	0	0	0
ENSG00000007001	0	0	0	0	0	0	0	0	0	0	0	0	0	0	0	0	0	0	0	0	0	0	0	0	0	0	0	0	0	0	0	0	0	0	0	0	0	0	0	0	0	0	0	0	0	0	0	0	0
ENSG00000007038	0	0	0	1	0	0	0	0	0	0	0	0	0	0	0	0	0	0	0	0	1	0	0	0	0	0	0	0	0	0	0	0	0	0	0	0	0	0	0	0	0	0	0	0	0	0	0	0	0
ENSG00000007047	4	4	2	2	0	2	4	2	2	3	2	4	3	5	5	3	1	5	2	2	2	1	2	1	3	3	1	2	1	4	2	3	2	3	5	1	5	4	0	1	1	2	6.75	2	1	10	1	1	3
ENSG00000007062	0	0	0	0	0	0	0	0	0	0	0	0	0	0	0	0	0	0	0	0	0	0	0	0	0	0	0	0	0	1	0	0	0	0	0	0	1	1	0	0	0	1	1	0	0	0	0	0	0
ENSG00000007080	2	2	2	2	0	1	1	0	1	0	0	0	0	2	0	0	0	0	1	0	0	0	0	0	2	0	0	0	0	0	0	1	0	0	4	0	0	1	1	0	0	0	1	0	3	0	0	2	2
ENSG00000007129	1	2	1	4	2	0	0	0	0	1	0	0	0	1	3	1	0	2	1	0	1	0	0	0	0	0	0	0	0	0	2	1	0	0	1	0	0	0	0	1	0	1	5	2	1	1	1	1	2
ENSG00000007168	15	15	16	26	15.01	16	10	20	18	27	12	9	14	14	11	17	8.5	15.42	16.42	24.71	32.33	17.64	14.53	15	20	17	12	20	20	21.98	20	38	46	15.89	33	11.56	11.58	15	25	22.16	11	23	25.52	16	17.73	29.65	15.99	19	12
ENSG00000007171	0	0	0	0	0	0	0	0	0	0	0	0	0	0	0	0	0	0	0	0	0	0	0	0	0	0	0	0	0	0	0	0	0	0	0	0	0	0	0	0	0	0	1	0	0	1	0	0	0
ENSG00000007174	0	0	0	0	0	2	0	0	0	0	0	0	0	0	0	0	0	0	0	1	1	0	0	0	0	0	0	0	1	0	1	0	0	0	1	0	0	1	0	0	0	2	1	0	0	0	2	1	0
ENSG00000007202	27.32	33	39	34.5	35.76	35	24	32.37	17.03	25.85	22	13.65	16	25	27.88	28	15	17.36	25	23.17	28.55	16.78	6	18	15.51	15	24	26.55	29	29.88	30.4	49	34	29.32	53.82	17	30.64	24.72	42.35	31.44	30	61.84	83.6	27.62	40.28	65.69	66.14	24.15	38
ENSG00000007216	0	0	0	0	0	0	0	0	0	0	0	0	0	0	0	0	0	0	0	0	0	0	0	0	0	0	0	0	0	0	0	0	0	0	0	0	0	0	0	0	0	0	0	0	0	0	0	0	0
ENSG00000007237	288	236	116	258	48	166	86	276	125	87	143	141	164	158	181	312	141	95	270	146	206	216	174.67	179	109	63	111	140	266	84	168	197	45	253.98	390	276	516	695	424	231	96	350.25	351	271	93	520.63	327.97	194	317
ENSG00000007255	1	1	0	2	4	1	1	1	2	0	3	0	2	0	3	0	0	0	0	1	0	0	0	0	0	0	1	0	0	0	2	1	1	0	3	1	1	1	1	2	0	0	2	1	1	2	3	0	2
ENSG00000007264	17	44	37	22	32	42	153	70	76	65	32	13	38	34	95	45	14	20	48	27	41	29	18	26	88	89	52	100	53	124	79	94	145	116	123	16	28	31	63	89	52	45	218	69.4	103	209	164	39	24
ENSG00000007306	0	0	0	0	0	0	0	0	0	0	0	0	0	0	0	0	0	0	0	0	0	0	0	0	0	0	0	0	0	0	0	0	0	0	0	0	0	0	0	0	0	0	0	0	0	0	0	0	0
ENSG00000007312	14570.2	20525.5	22061.4	18470.8	23397.3	12803.4	10712.1	9917	6583.79	12525.2	7585.76	3277	1530.97	3000.1	11873	394	537	1265	2376.84	2510.18	6944.85	429	717	6212.43	1776	8472.81	2540	15881.7	4264.21	20100.9	7004.64	17976.6	10035.6	12545.2	16741	2810.24	1193	3882.61	18546.3	64313.2	2243	4154	23290	7711.23	23987.8	2791	12695	27057.7	2217
ENSG00000007314	1	2	0	0	1	0	0	0	0	0	0	0	0	0	0	0	0	0	0	0	0	0	0	0	0	0	0	0	0	0	0	0	0	0	0	0	0	0	0	0	0	1	1	0	1	0	0	0	0
ENSG00000007341	1	0	2.86	3	4	3	2	2	1	1	0	5	2	2	2	1	6	3	2	3	2	2	0	2	0	1	1	3	1	3	1	2	3	1	1	5	0	1	3	3	0	23	2	0	1.85	2	2	1	7
ENSG00000007350	0	0	0	0	0	0	0	0	0	0	0	0	0	0	0	0	0	0	0	0	0	0	0	0	0	0	0	0	0	0	0	0	0	0	0	0	0	0	0	0	1	0	0	0	0	2	0	0	0
ENSG00000007372	4	2	6	3	3	2	5	1	0	6	2	0	1	3	4	0	1	1	0	1	0	2	0	1	1	7	2	1	1	3	3	3	6	3	12	1	0	0	8	5	7	3	22	3	9	5.76	38	3	4
ENSG00000007376	1	1	1	1	3	0	3	0	0	0	1	2	0	0	1	0	0	1	0	0	1	0	0	0	0	0	0	1	0	0	0	3	2	1	2	1	1	0	3	0	1	0	3	1	2	4	2	2	0
ENSG00000007384	0	0	0	0	0	0	0	0	0	0	0	0	0	0	0	0	0	0	0	0	0	0	0	0	0	0	0	0	0	0	0	0	0	0	0	0	0	0	0	0	0	0	0	0	0	0	0	0	0
ENSG00000007392	7	4	6	7	4	4	4	3	5	4	7	6	6	6	14	10	1	6	3	6	6	7	5	3	5	13	7	11	7.99	8	11	12	15	9	6	1	6	3	9	17	6	10	33	5	13	19	22	13	7
ENSG00000007402	0	2	1	2	0	1	6	1	3	0	3.35	3	5	2	3	2.24	0	1	2	2	0	1	0	1	2	0	2	2	1	1	2	2	0	1	13	0	3	2	11	2	4	18.12	29	11	7	52.7	25.42	2	4
ENSG00000007516	0	0	0	0	3	0	0	0	1	0	0	0	0	0	0	0	0	1	0	1	2	0	0	0	2	0	0	0	0	0	0	0	2	0	0	0	0	4	0	0	0	2	3	1	0	2	3	2	0
ENSG00000007520	0	1	1	2	0	4	10	8	4	8	1	0	3	7	7	5	2	8	5	2	3	7	6	8	9	12	12	8	8	12	13	13	8	12	2	1	1	0	4	2	3	1	6	1	2	8	4	0	0
ENSG00000007541	1	2	2	4	1	3	0	1	1	1	0	0	1	0	1	0	0	0	2	0	2	0	1	2	1	1	0	1	0	1	3.61	0	1	0	6	1	1	0	6	3	2	4	11	6	2	3.67	5.72	5	8
ENSG00000007545	2	8	0.79	5	7	4.18	3	0.8	3.11	7	3	6	0	0	7.77	3.69	5	5	2	4	4	3	3	1.44	2	2.53	2	3.69	3	0.79	10.38	9	6	8	9	0	8.75	5	6.22	8.47	3.08	9.33	11.4	5	0	6	11	5	1.04
ENSG00000007866	0	0	0	0	0	0	0	0	0	0	0	0	0	0	0	0	0	0	0	0	0	0	0	0	0	0	1	0	0	0	0	0	0	0	0	0	0	0	0	1	0	0	0	0	0	0	0	0	0
ENSG00000007908	0	0	0	0	0	0	0	0	0	0	0	0	0	0	0	0	0	0	0	0	0	0	0	0	0	0	0	0	0	0	0	0	0	0	0	0	0	0	0	0	0	0	0	0	0	0	0	0	0
ENSG00000007923	0	2	2	3	1.14	2	1	1	1	0	1	0	0	1	1	0	1	1	3	0	0	0	0	0	0	1	0	0	2	2	1	2	3.96	4	4	0	0	0	0	3	4	3.17	6	2	3	7	0	4	1
ENSG00000007933	0	0	0	0	0	0	0	0	0	0	0	0	0	0	0	0	0	0	0	0	0	0	0	0	0	0	0	0	0	0	0	0	0	0	0	0	0	0	0	0	0	0	0	0	0	0	0	0	0
ENSG00000007944	6	7	4	9	12	8	10	7	10	4	1	9	20.82	19	15	18	49	41	6	21	9	8	4	31	22	30	24	31	15	25	12	4	10	9	6	29	6	20	7	24	5	5	7	3	3	11	9	5	9
ENSG00000007952	0	0	0	0	0	0	0	0	0	0	0	0	0	0	0	0	0	0	0	0	0	0	0	0	0	0	0	0	0	0	0	0	0	0	0	0	0	0	0	0	0	0	0	0	0	0	0	0	0
ENSG00000007968	0	1	1	1	0	3	0	0	0	0	0	1	0	2	0	1	0	1	0	1	0	1	2	0	0	1	1	0	0	2	0	0	2	2	2	1	0	0	1	3	1	5	2	0	0	3	1	4	1
ENSG00000008018	2	7	2	4	6	2	5	5	7	5	2	2	4	3	4	7	0	2	1	4	3	6	5	2	4	3	4	3	5	5	6	7	10	8	2	5	3	5	4	4	1	7	2	5	1	4	6	4	5
ENSG00000008056	0	0	0	0	0	0	0	0	0	0	0	0	0	0	1	0	0	0	0	0	0	1	0	0	0	0	0	0	0	0	0	0	0	0	0	0	0	1	0	0	0	0	1	0	0	0	0	0	0
ENSG00000008083	37	29	25	27	24	23	13	33	52	11	12	29	34	33	32	43	26.97	36	30	40	37	32	25	33	49.26	24	45.96	39	47	44	20	22	28	22	15	31.62	23	51	29	22	8	20	19	12	7	21	15	17	11
ENSG00000008086	1	0	0	0	2	0	0	0	0	0	0	2	0	1	1	1	1	1	0	0	1	1	1	1	1	0	1	0	0	1	3	1	0	0	1	2	0	5	0	2	0	2	3	2	1	1	2	0	1
ENSG00000008118	0	0	0	0	0	0	0	0	0	0	0	0	2	1	0	0	0	0	0	0	0	0	0	0	0	0	0	0	0	0	0	0	0	0	0	0	0	0	0	0	0	0	0	0	0	0	0	0	0
ENSG00000008128	5.89	6.35	8.73	4.49	3.24	5.3	11.05	9.34	6.1	8.29	6	10.15	13.5	9.87	5.34	11.57	9.64	7.35	11.88	8.82	14.25	14.38	5.76	7.94	14.94	9.94	12.38	10.02	18.88	11.05	19.18	6.2	10.22	4.85	7.76	6.07	8.77	7.78	2.82	12.33	8.25	19.8	13.72	7	18.09	12.25	20.8	10.44	8.5
ENSG00000008130	24	27.01	17	22	18	17	14	19	1	13	22	19	62	61	49	33	141	75.88	16	10	14	9	13	72	63	21	64	47	33	41	29	25	26	20	33	131	17	51	28	24	8	5	32	22	11	20	17	9	18
ENSG00000008196	0	0	0	0	0	0	0	0	0	0	0	0	0	0	0	0	0	0	0	0	0	0	0	0	0	0	0	0	0	0	0	0	0	0	0	0	0	0	0	0	0	0	0	0	0	0	0	0	0
ENSG00000008197	0	0	0	0	0	0	0	0	0	0	0	0	0	0	0	0	0	0	0	0	0	0	0	0	0	0	0	0	0	0	0	0	0	0	0	0	0	0	0	0	0	0	0	0	0	0	0	0	0
ENSG00000008226	0	0	1.08	1	3	1	0	2	0	2.03	1	2	1	0	1	1	1.08	2.15	1.17	1	0	0	0	0	0	3	0	0	0	0	3	0	0	0	4.12	3	0	1.04	1.1	0	2	6.19	6	4	4	11	2	1	3.22
ENSG00000008256	1	0	0	1	0	2	0	0	0	3	2	0	0	1	1	0	0	0	1	0	4	1	0	0	0	0	1	1	0	0	0	2	0	0	1	0	0	2	3	1	0	3	1	1	0	4	2	0	1
ENSG00000008277	0	1	1	1	2	1	1	0	0	0	1	0	0	0	0	0	0	0	0	0	0	0	0	0	0	0	0	0	0	0	2	0	0	1	0	0	0	1	0	0	5	1	8	2	1	5	8	1	2
ENSG00000008282	2	0	10	1	2	1	5	4	2	2	1	1	0	2	2	1	0	4	3	3	1	6	1	1	5	0	2	2	2	5	4	2	4	3	3	1	3	2	7	3	1	8	8	1	2	3	12	6	1
ENSG00000008283	0	3	1	2	0	5	1	6	1	1	0	0	0	4	2	2	1	1	3	1	2	0	2	1	1	0	2	1	2	0	0	2	2	3	7	2	2	1	4	2	2	2	6	3	2	15	7	2	0
ENSG00000008294	7	4	5	7	8	10	6	9	13	5	7	13	20	26	16	25	29	31	12	19	13	9	11	15	17	7	19.01	24	21	12	2	9	11	12	12	24	9	22	14	9	2	12	6	3	7	15	13	3	7
ENSG00000008300	0	1	0	2	0	0	0	1	0	0	0	0	0	0	0	0	1	0	0	1	1	0	0	1	0	0	1	0	1	1	0	0	0	0	0	0	1	0	0	2	0	4	1	1	1	2	1	0	0
ENSG00000008311	2	5.37	2.08	1.07	0	4	0	2	2	1.52	2	0	3	2.52	0	0	1	0	0	3	4	1	0	2	0	1	2	1	0	0	0	6.86	1	3.61	3.48	1	0	1.52	5.74	3.39	0	0	1	0	1	1	7	1	2
ENSG00000008323	0	1	0	0	3	3	1	0	1	1	0	1	0	2	2	2	2	1	1	1	1	0	0	1	1	0	1	1	0	0	1	1	1	0	1	2	0	5	0	0	1	0	2	1	0	3	1	0	2
ENSG00000008324	0	0	1	0	0	0	0	0	0	0	1	0	0	1	0	0	0	2	2	0	1	0	0	0	1	0	0	3	0	0	2	2	1	3	2	1	0	1	0	0	0	1	0	1	0	1	0	0	0.55
ENSG00000008382	0	0	0	0	1	1	0	1	0	0	0	0	1	1	2	0	0	1	1	0	0	0	0	1	1	0	0	1	1	0	0	1	1	1	1	0	0	1	2	0	0	0	2.68	3	2	2	2	1	0
ENSG00000008394	0	0	1	0	0	1	0	0	0	0	0	0	0	0	1	0	0	0	0	0	0	0	0	1	0	1	0	0	0	0	0	2	1	1	0	0	0	0	0	1	0	0	0	0	0	0	0	0	0
ENSG00000008405	0	1	1	3	2	3	1	5	1	1	0	3	4	4	1	4	1	2	2	5	3	3	2	1	4	3	2	3	4	1	6	2	3	0	1.01	3	2	2	3	2	0	5	5	0	2	3	2	2.22	0
ENSG00000008438	0	0	0	0	0	0	0	0	0	0	0	0	2	1	0	0	1	0	0	0	0	0	0	0	0	0	0	0	0	1	0	0	0	0	0	0	0	0	0	0	0	0	0	0	0	1	0	0	0
ENSG00000008441	1	1	0	3	1.18	0	0	1	0	0	1	2	0	0	2	2	0	0	1	1.93	0	2	22	3	0	1	1	6	2	5	0	2	0	0	1	1	0	3	1	3	4	2	1	9	0	0	0	0	0
ENSG00000008513	28	32	33	20	30	23.99	33	21	19	29	17	16	36	29	32	42	17	20	36	31	31	35	36	33	18	31	24	26	39	44	39	36	44	39	43	27	29	40	41	53	40	54	56	45	51	79	75	24	48
ENSG00000008516	5.05	5.65	1	4.66	4	6.66	0	0	1.11	0	1.12	33	74.48	59.67	50.47	10.81	151.56	127.32	6.73	14.58	7.88	2.22	2	68.41	107.03	24.48	90.96	40.8	12.21	16.62	2.3	2.47	0	1	3.35	254.54	1	58.08	3.21	5	0	0	2.84	2.33	0	2.16	2.33	1	1
ENSG00000008517	4	33	20	28	27	31	23	9	1	27	9	6	5	15	12	3	3	4	12	5	6	2	2	8	12	13	5	10	4	17	21	22	37	17	40	5	4	6	8	11	29	1	53.35	22	26	40	51.37	12	10
ENSG00000008710	23.2	30.63	26.65	24.7	18.34	30.92	25.31	23.62	6.17	14.16	14.49	1.46	9.73	4.82	13.95	23.01	4.44	4.48	16	19.64	16.7	4.93	5	7.87	5.72	15.97	10.85	13.07	14.73	11.59	20.42	19.32	30.88	19.84	41.4	6.96	23.14	12.42	44.33	34.25	23.69	40.3	68.28	40.96	35.72	71.71	82.92	24.88	45.47
ENSG00000008735	0	0	0	0	0	0	0	0	0	0	0	0	0	0	0	0	0	0	0	0	0	0	0	0	0	0	0	0	0	0	0	0	0	0	0	0	0	0	0	0	0	0	0	0	0	0	0	0	0
ENSG00000008838	6	5	9	2	4	3	5	3	3	5	5	0	1	4	3	2	1	0	2	5	1	2	0	4	1	7	1	1	2	2	13	5	6	5	8	1	5	3	2	8	6	10	10	5	1	18	9	4	6
ENSG00000008853	0	5	1	4.89	2	1	1	0	0	2	1	0	0	0	4	0	0	0	0	1.93	1	1	0	1	0	1	0	3	0	1.06	2	2	1	2.76	3.09	0.98	2	0	1	4.78	1	3.26	2.63	0	2.94	1.88	0	1	2
ENSG00000008869	9	4	13	10	11	9	9	8	3	6	6	4	1	7	10	2	8	4	3	3	3	6	2	5	3	5	2	5	3	11	18	15	19	15	14	7	3	6	8	19	8	12	27	7	11	26	19	11	11
ENSG00000008952	3	6	3	4	11	4	7	4	5	6	4	5	3	3	13	10	4	4	3	5	7	5	5	8	4	5	4	3	3	9	9	2	13	8	3	5	3	4	4	4	1	7	8	3	4	7	1	9	2
ENSG00000008988	30	28	50.9	42	61.52	36.35	46	34.1	39.94	41	18	17	13	17	36	34	7	11	51	32	41	25	25	19	23	40	29	45.58	39.4	31	53	48.87	60	38.57	36.94	3	25	16	33.95	44.09	31.02	31.61	39	31	34	62.08	30	39	34
ENSG00000009307	60	62.94	63.96	59	87.99	91.91	63	73.94	62	69.99	51	49	42	54.99	70	93.99	55.72	41	95.03	70	105	104	79	66.1	60	60	61	68	79.99	72	70	75.98	86.95	61	80.97	61	87	115.98	96.99	66.98	42.98	159.98	100.98	57	66	139.99	123.79	92	67
ENSG00000009335	9	12	10	8	10	9	4	6	1	11	10	3	2	1	10	3	0	3	1	1	4	2	3	1	4	5	3	5	7	4	9	6	9	11	11	3	2	2	6	11	5	10	11	10	17	17	7	3	8
ENSG00000009413	4	5	10	4	5	6	4	3	3	8	2	4	2	7	3	2	6	3.45	2	3	1	2	2	2	0	7	2	3	3	6	5	10	13	4	4.73	5	3	7	5	9	6	4.73	13	9	6	11.78	13	7	3
ENSG00000009694	5	9	10	6	6	5.99	8	6.96	6	8	7	0.96	4	1	6	5	3	7	11	8	7	6	5	7.86	1	5	4	5	8	5.96	11.33	4.99	15	6	11.3	10.93	7.09	2	3.82	7.04	2.7	13.38	19.84	6.44	14.91	18	27.86	11.57	6
ENSG00000009709	0	0	0	0	0	0	0	0	0	0	0	0	0	0	0	0	0	0	0	0	0	0	0	0	0	0	0	0	0	0	0	0	0	0	0	0	0	0	0	0	0	0	0	0	0	0	0	0	0
ENSG00000009724	5406.23	6707.32	8086.93	6206.22	4516.14	7372.99	7689.73	5801.4	7647.2	7246.29	5695.48	2153.7	1887.4	2035.4	4448.42	3645.64	721.82	1642.31	5562.1	4157.15	7326.63	8353.08	3302.65	2101.81	1972.99	3213.75	2252.8	2292.07	3840.95	3009.24	8962.04	7813.67	6616.88	7253.85	10824.8	2362.53	10060.9	6374.92	11904.6	5345.21	9765.26	15035.4	6279.84	7394.29	10663.8	5705.84	9855.56	12269	15146.6
ENSG00000009765	0	0	0	0	0	0	0	0	0	0	0	0	1	0	0	1	0	0	0	0	0	0	0	0	0	0	0	0	0	0	0	0	0	0	0	0	0	0	0	0	0	0	1	0	0	0	0	0	0
ENSG00000009780	1	2	0	0	0	1	2	1	1	3	3	0	1	2	2	2	1	0	1	0	0	3	1	1	0	0	1	1	3	0	1	2	1	3	2	0	0	1	2	0	0	3	2	0	1	2	1	0	0
ENSG00000009790	12	17	24	21	26	19	17	7	8	25	10	11	9	14	18.96	4	7	7	4.88	8	10	7	5	5	10	11	5	9	9	11	29	27.78	39	34.74	22.84	14	4	9	13	24.84	24	11	36.83	10	27	66.13	32	12	23
ENSG00000009830	1	0	1	3	3	2	1	2	0	0	0	0	0	1	1	0	0	0	1	0	1	0	0	2	0	0	0	2	0	2	1	3	0	1	3	1	1	2	6	2	1	5	13	1	1	5	2	0	3
ENSG00000009844	5	1	2	2	3	0	1	0	1	2	0	0	1	1	2	0	0	0	1	4	1	1	1	5	1	3	2	4	3	2	3	1	1	4	3	5	4	0	2	0	0	0	1	0	1	1	3	2	1
ENSG00000009950	0	0	0	0	0	0	0	0	1	0	0	0	0	0	0	1	0	0	0	0	0	0	0	0	0	0	0	0	0	0	0	0	0	0	0	1	0	0	0	0	0	0	0	0	0	0	0	0	0
ENSG00000009954	5.08	20	13	4	10	12	12	5	6	4	5	7	3	4	8	8	3	2	5	6	8	6	6	4	4	8	2	7	3	9	8	10	18	14	12	4	9	4	13	10	3	25	30	9	22	39	26	18	7
ENSG00000010017	8	5.72	4	5	3	2	8	9	5	7.13	4	4	8	5	3.23	10	4	5	12	12	8	4	6	3	5	4	6	5	11	10	6.05	7	6	5	6	5	2	5	5	3	3	18.59	12	4.05	7	12	10	8	2
ENSG00000010030	0	0	0	0	0	1	0	0	0	0	1	0	1	1	0	1	2	1	0	0	0	0	0	0	0	0	0	0	0	0	0	0	1	0	0	3	0	0	0	0	0	0	0	0	0	3	0	0	0
ENSG00000010072	0	1	1	0	0	0	0	0	0	3	1	0	0	1	1	1	0	4	0	1	0	0	3	0	1	1	0	1	3	0	1	0	2.38	0	1	4	0	4.55	1	3	1	1	1	1	1	2	3.4	0	2
ENSG00000010165	0	5	2	1	1	1	0	0	0	3	1	1	2	0	0	0	0	1	0	1	1	0	0	0	0	0	0	0	0	0	1	3	7	1	5	0	0	1	0	2	4	1	3	1	2	5	4	1	2
ENSG00000010219	0	0	0	0	0	1	0	0	0	1	0	0	0	0	0	0	0	0	0	0	1	0	0	0	0	0	0	0	0	1	1	0	0	0	0	0	0	0	0	0	1	2	0	0	0	1	1	0	0
ENSG00000010244	25.99	51	38	33	45	37	46	32.46	35	35	40.06	22	21	24	47	38	21.72	24	43	27	42.5	35	27	32	27.01	27	36	22.89	29.59	38	53.01	57	87	52	56	24	29	34	49.49	41	47.07	72.59	74	34	44.3	71	52	35	38
ENSG00000010256	5	6	2	6	5	10	4	4	4	5	5	6	3	2	4	1	1	1	0	1	3	2	0	8	2	2	0	2	4	3	3	6	4	10	6	1	1	4	12	8	1	5	6	0	0	7	2	4	2
ENSG00000010270	3	1	1	0	3	2	0	1	0	0	0	0	1	1	1	2	0	0	0	1	1	0	0	4	3	0	2	5	3	0	2	1	0	0	1	1	3	0	1	3	0	1	4	2	0	5	0	1	0
ENSG00000010278	2	7	8	11	6	8	4	12	16	8	2	6	5	2	13	9	0	8	16	8	2	14	1	3	30	4	6	11	4	13	4	5	2	5	13	4	8	8	34	9	4	16	22	8	0	5	2	5	2
ENSG00000010282	0	0	0	0	0	0	0	0	0	0	0	0	0	0	0	0	0	0	0	0	0	0	0	0	0	0	0	0	1	0	0	0	0	0	0	0	0	0	0	0	0	0	0	0	0	0	0	0	0
ENSG00000010292	8	12	13	8	11	13	12	6	4	14	10	5	5	9	9	5	3	2	5	3	1	3	3	8	3	10	1	5	6	6.8	7	15	15.58	9	33	10	3	15	13	22	10	11	57	10	22	49	28	11	7
ENSG00000010295	7	9	4	3	6	6	5	3	1	3	6	2	0	3	6	0	0	3	4	2	2	2	1	3	1	4	0	0	2	2	8	5	4	7	13	4	6	5	8	6	6	1	18.99	4	5	25	14	2	13
ENSG00000010310	2	1	1	3	2	1	2	0	1	3	1	1	1	0	1	2	0	1	1	0	2	1	0	0	4	1	2	0	0	0	1	0	2	2	3	0	2	1	0	1	6	10	29	0	6	19	17	0	6
ENSG00000010318	0	0	0	3	1	1	0	0	1	1	0	0	0	0	0	0	0	0	0	1	1	0	1	0	0	0	0	0	0	0	0	3	1	0	0	0	0	0	0	0	1	2	2	0	1	1	1	0	1
ENSG00000010319	0	0	0	0	1	0	0	0	0	0	0	0	0	0	0	0	0	1	0	0	0	0	0	0	0	0	0	0	0	0	0	0	1	1	0	0	0	0	0	0	0	0	0	0	1	0	0	0	0
ENSG00000010322	13	13	11	10	17.06	19.08	19	15	7	12	8	4	6	14	13	14	4	7.05	12	17	13	11	3	7	7	9	10	14	5	14	19	31	31	19	16	9	8	13	12	16	13	26	32	11	14	46	23	14	33
ENSG00000010327	49	11	15	15	5	23	3	18	5	4	13	7	2	2	10.83	9	5	4	12	5	4	3	5	5	1	1	3	4	2	3	12	22.75	14	23	29	8	19	41	53	9.43	9	8	4	20	1	5	1	16	30
ENSG00000010361	2	0	2.78	6	5	0	2.81	1	1	1	2	2	3	3	7	3.85	3	1	4	3	2	2.59	5	3	4.45	0	8	3	5.79	4	1	1	2	5	7	9.98	1	14.65	7.54	10.76	7.93	8	22.74	13	11.95	35.9	20.88	8.93	7
ENSG00000010379	0	0	0	0	0	0	0	0	0	0	0	0	0	0	0	0	0	0	0	0	0	0	0	0	0	0	0	0	0	0	0	0	0	0	0	0	0	0	0	0	0	0	0	0	0	0	0	0	0
ENSG00000010404	17.56	8.07	7.6	11.5	10.16	17.14	16.12	22.89	8.55	13.67	9.94	18.54	27.22	18	19.51	24.84	24.97	33.07	24.38	17.13	26.69	16.17	22.29	24.63	23.1	20.74	28.73	20.04	33.13	27.8	20.24	14.72	25.16	16.05	36.04	36.16	8.05	24.13	16.69	17.92	7	11.19	21.35	12.02	10.91	17.98	14.58	8.9	7.13
ENSG00000010438	0	0	0	0	0	0	0	0	0	0	0	0	0	0	0	0	0	0	0	0	0	0	0	0	0	0	0	0	0	0	0	0	0	0	0	0	0	1	0	0	0	0	0	0	0	0	0	0	0
ENSG00000010539	0	2	1	2	2	2	0	0	0	1	0	2	0	0	2	0	4	0	0	0	2	3	0	2	0	1	3	4	0	1	2	0	1	0	0	4	0	2	2	0	1	2	3	0	0	2	0	0	0
ENSG00000010610	46967.6	67314.6	45634.9	65761.4	41158.3	51333.9	30050.6	44457.1	13472.1	33047.1	42031.5	18569.2	11643.5	36047.7	35019.4	26747.2	9731.6	10790.9	39512.2	21825.8	36406.5	26634.2	27718.6	25323	13674.2	19832.6	10253.1	25148.8	25708.7	16172.1	31505.6	68442.9	41816.5	52639.1	87032.4	25369.1	50628.9	69088.9	83761	39286.4	32682.9	23548.7	41168	62651.5	42291.5	57160.4	28825.2	31728.4	95048.9
ENSG00000010626	0	0	1	0	0	0	0	0	0	0	0	0	0	0	1	0	0	0	0	0	0	0	0	0	0	0	0	1	0	0	0	0	0	0	0	1	0	0	0	0	0	0	3	0	0	0	0	0	0
ENSG00000010671	52420.9	34360	37636.7	39669.6	34893.5	40325.9	22517	32868.3	5352.97	21440.1	25695	14171.5	10450	13849.4	28871.4	7205.69	15190.7	10941.7	15736.1	6087.02	13419.4	361	2734	18886	16238.7	16187.3	9671.01	28254.2	7552.04	27983	22779.8	47531.4	21420.9	37748.1	50785.4	28088.1	18658.9	38528.7	63682.9	53263.3	9677.28	5785.47	44636	32223.1	16320.9	9361	15523	36518	27936.2
ENSG00000010704	0	2	0	0	0	0	0	0	0	0	0	0	0	1	1	0	2	0	0	0	1	0	0	1	1	0	0	1	1	0	0	1	0	1	1	0	0	2	2	0	0	4	5	0	3	2	3	0	0
ENSG00000010803	1	5.53	3	3	1	4	1.74	2	1	2	1	1.8	0	0	1	1	0	1	3.91	1	0	1	0.91	1	1	0	0	3	0.73	0	0	4	1.45	0	6.45	1	2	2.54	3.73	4.01	10.84	0	3	2	9.54	4	1	1	6.66
ENSG00000010810	35	58	48	60	55	59	66	61	56	72	44	32	26	59	62	62	3	17	62	48	61	55.01	72	22	25	50	26	40	65	37	100	79	117	74	97	19.85	51	49	74	45	33	72	88	57	82.74	106	94	34	50
ENSG00000010818	7	18	20.6	19	42	24.75	14.45	19	14	27	13	15	8	8	13	14.45	11.54	11.99	11	9	6	9	10	8.22	9	15.45	7	16	17	22.7	17	19	47	18	22	20	14	5	23	22.66	13	22	30	16	34	33	27.83	16	38
ENSG00000010932	0	0	0	0	0	0	0	0	0	0	0	0	0	0	0	1	0	0	0	0	0	0	0	0	0	0	0	0	0	0	0	0	0	0	0	0	0	0	0	0	0	0	0	0	0	0	0	0	0
ENSG00000011007	7	8.67	6	8	2	3	4	4	9.65	1	2	0	5	6	5	3	2	2	1	2	7	4	2	7	4	5	6	3	1	6	6	4	5	3	7	3	0	7	9	8	2	8	9	4	3	11	5	6	3
ENSG00000011009	3	2	2	3	2	4	0	4	2	1	2	0	4	1	1	0	4	5	1	1	2	5	0	3	0	2	1	1	1	2	2	1	2	3	5	0	2	5	3	5	2	4	6	1	1	5	0	5	2
ENSG00000011021	12	13	5	8	7	6	2	6	0	5	3	3	1	3	3	6	0	1	6	3	12	6	3	5	1	4	2	6	5	2	1	6	5	4	10	0	6	3	5	10	3	13	14	9	6	9	11.26	12	3
ENSG00000011028	1	0	0	0	0	0	0	0	0	0	0	0	0	0	0	0	0	0	0	1	0	0	0	0	0	0.89	0	0	0	0	0	0	0	0	0	0	0	0	0	0	1	1	0	0	0	0	0	0	0
ENSG00000011052	0	0	2.59	2.93	2.6	0	0	0	0	0	0	0	0	2.93	3.11	0	0	0	0	0	0	0	0	0	0	2.13	0	0	0	0	1.9	0	0	0	2.93	0	0	0	2.7	0.59	4.7	0	1.94	0	0	1.03	0	2.93	0
ENSG00000011083	0	0	0	0	0	0	0	0	0	0	0	0	0	0	0	0	0	0	0	0	0	0	0	0	0	0	0	0	0	0	0	0	0	0	0	0	0	0	0	0	0	0	0	0	0	0	0	0	0
ENSG00000011105	0	0	0	0	0	0	0	0	0	0	1	0	0	0	0	0	0	0	0	0	0	0	0	0	0	0	0	0	0	0	0	0	0	0	0	0	0	0	1	0	0	0	1	0	0	2	0	0	0
ENSG00000011114	5	4	5	4	1	8	7	3	4	1	1	2	1	1	4	1	0	3	1	3	0	2	2	1	1	5	0	5	4	0	4	5	6	3	5	3	2	2	1	4.09	2	3	2	1	4	5	2	1	2
ENSG00000011132	6	2	3	7	8	11	8	3	4	4	6	4	6	5	7	1	2	3	9	5	2	4	4	6	8	5	6	4	4	4	5	11	9	1	12	9	4	4	2	15	8	58	39	12	16	47	48	5	14
ENSG00000011143	2	0	1	1	0	0	0	1	0	0	0	0	0	0	0	0	0	0	0	0	0	0	0	0	0	0	0	1	0	0	1	1	1	1	1	0	5	1	2	0	1	1	3	0	1	4	2	0	0
ENSG00000011198	1	1	5	2	3	0	1	2	1	1	3	9	13	6	8	3	13	19	1	12	4	0	2	1	6	3	11	11	6	7	4	1	3	2	1	28	2	14	2	0	0	4	4	2	2	3	5	2	1
ENSG00000011201	0	0	0	0	0	0	0	0	0	0	0	0	0	0	0	0	0	0	0	0	0	0	0	0	0	0	0	0	0	0	1	0	0	0	0	0	0	0	0	0	0	0	0	0	0	0	0	0	0
ENSG00000011243	4	11	8	4	14.28	11	5	8	7	12	1	2	3	5	1	5	1	1	7	8	3.87	8	2	6	4	10	11	5	6	10	9	11	11	5	16.53	7	5	12	10	10.55	5	12.88	15.73	7.13	11.56	11.53	14	11	11
ENSG00000011258	1	7	4	1	6	5	4	5	4	3	1	2	0	7	4	3	2	3	2	4	3	5	5	3	2	1	2.89	1	4	4	6	2	6	0	6	1	0	3	2	3	3	8	8	0	1	7	5	1	2
ENSG00000011260	3	0	1	2	1	0	1	4	1	2	0	0	0	1	2	2	0	1	1	1	1	2	0	1	1	0	2	3	1	2	5	6	4	3	2	0	0	0	2	8	3	3	1	0	1	1	1	4	2
ENSG00000011275	2	11	15	14	14	14	10.3	7.6	7	14.52	1	4.3	2	10	19.57	13.43	4	14	15.71	18	11.66	24.92	10.83	14	6	12.34	8	14	12.94	10.13	21.83	14.67	16.34	19	11	8.95	14.88	13	10.37	11.34	13.39	62.19	18	12	18.38	31.54	27	12.52	20.92
ENSG00000011295	3	7	5	4	6	6	5	4	6	5	9	5.44	5	5	4	4	2	1	4	5.07	7	3	8	3.96	1	7	3	6	10	7	6	11.69	12	2	10	1	5	6	9	16	8	23	15.54	10	10	19	11	6	8
ENSG00000011304	35	23	42	30	38	28	38	25.15	22	27	19	12	19	23	29	35	13	19	32	27	24	28	22	20	15	30	17	32	24	38	44	30	37	41	33	16	19	32	41	60	23	56	32	24	34.96	60	38	32	36.06
ENSG00000011332	0	0	1	0	0	0	0	0	0	0	0	0	0	0	0	0	0	0	0	0	0	0	0	0	0	0	0	0	0	0	0	0	0	0	0	0	0	0	0	0	0	0	0	0	0	0	0	1	0
ENSG00000011347	0	0	0	0	0	0	0	0	0	0	0	0	0	0	0	0	0	0	0	0	0	0	0	0	0	0	0	0	0	0	0	0	0	0	0	0	0	0	0	0	0	0	0	0	0	0	0	0	0
ENSG00000011376	3	5	0	0	0	1	4	5	0	2	1	1	0	2	2	0	0	0	1	2	0	2	3	0	0	2	1	1	0	0	1	2	3	2	4	1	1	3	0	5	1	2	7	3	3	7	3	3	3
ENSG00000011405	1	6	4	3	5	11	2	5	3	5	2	1	4	6	2	7	3	8	11	2	12	1	5	6	2	3	4	6	10	3	13	5	9	2	3	4	3	5	6	4	1	14	8	9	5	8	6	6	3
ENSG00000011422	85.19	46	21	40	38	52	3	29	9	8	11	286	532.34	182	52	59	656	407	10	83	18	22	15	115	277	102	246	364	74	114	7	15	4	6	13	218.99	9	135	26	20	1	18	3	12	1	3	1	7	7
ENSG00000011426	0	0	0	0	0	0	0	0	0	0	0	0	0	0	0	0	0	0	0	0	1	0	0	0	0	0	0	0	0	0	0	0	0	0	0	0	0	0	0	0	0	0	0	0	0	0	0	1	0
ENSG00000011451	1	5	5	5	3	2	1	3	3	4	2	0	1	2	5	1	1	2	2	2	2	2	0	2	1	3	1	1	5	2	2	9	4	0.95	7	3	5	2	7	4	4	4	10	3	6	10	2	5	4
ENSG00000011454	3	2	2	3	5	2	5	2	6	3	3	1	2	2	3	3	1	1	5	4	3	6	3	0	2	1	3	4	6	4	4	6	6	3	5	0	2	2	7	5	2	11	9	4	6	7	7	3	3
ENSG00000011465	0	0	0	1	0	0	0	0	0	0	0	0	0	0	0	0	0	0	0	0	0	0	0	0	0	0	0	0	0	0	0	0	0	0	0	0	0	0	0	0	0	0	0	0	0	0	0	0	0
ENSG00000011478	0	0	0	0	1	0	2	1	0	0	0	0	1	0	0	0	1	0	0	0	0	0	0	1	0	1	1	0	1	0	0	0	0	0	1	0	0	0	0	1	0	2	0	0	0	2	2	1	0
ENSG00000011485	3	2	1	1	6	3	2	2	0	3	1	1	2	2	2	2	0	1	0	0	0	0	0	1	0	2	0	2	1	2	3	2	9	3	4	0	4	7	0	3	3	4	7	2.13	3	8	3	4	1
ENSG00000011523	3	4	7	6	5	5	2	5	3	5	3.84	4	5	3	5	7	6	6	8	12	5.94	7.37	3	5	5	3	7	5	4	8	6	8	3	3	6	6.3	2.25	11	7.41	3	6	8.32	11	5	3	2	8.45	7	7
ENSG00000011566	0	0	3	2	1	0	0	1	1	1	1	0	0	0	0	1	1	0	1	4	2	1	2	1	1	1	2	1	1	4	1	8	5	1	2	0	1	2	3	2	0	0	2	0	1	3	3	0	0
ENSG00000011590	1	0	0	1	0	0	0	0	0	0	0	0	0	0	0	1	0	0	0	0	0	0	0	0	0	0	0	0	0	0	0	0	0	0	0	0	0	0	0	0	0	0	3	0	0	1	2	0	0
ENSG00000011600	36	31	19	35	18	48	13	39	12	10	17	46	56	69	41	32	104	55	41	20	41	26	14	40	65	23	39	41	31	22	28	37.26	18	28	29	84	31	62	34	26	9	25	18	25	4	15	13	10	25
ENSG00000011638	1	2	0	1	0	0	0	0	0	2	1	0	0	2	1	0	0	0	3	0	2	1	0	1	0	0	0	0	0	1	0	2	1	0	0	0	1	0	0	1	0	0	0	0	0	1	2	0	2
ENSG00000011677	0	0	0	0	0	0	0	0	0	0	0	0	0	0	0	0	0	0	0	0	0	0	0	0	0	0	0	0	0	0	0	0	0	0	0	0	0	0	0	0	0	0	0	0	0	0	0	0	0
ENSG00000012048	13	13	11	13	17	18	12	5	1	8	13	8	15	18	24	11	24	28.16	7	1	4	1	23	7	17	18	22	22	4	19	17	13	33	16	50	41	2	26	39	25	21	99.58	261	26	19	137	79	14	30
ENSG00000012061	20.52	32.52	27.37	27.12	25.56	18.92	25.75	18.92	7	26.79	11.53	15.03	5.07	13.51	17.91	28.99	10.52	9.48	29.05	20.24	35.06	21.83	7.22	21	17.55	14.86	11.52	17.66	14.92	19.59	25.94	47.75	19.13	43.06	48.09	14.54	21.3	50.88	68.31	57.48	47.87	37.47	178.2	40.99	46.92	143.46	125.4	52.77	65.72
ENSG00000012124	43567.7	41959.1	84367.7	47859.3	59620	53166.2	30680.8	34643.8	12877.8	44949.4	24306.9	17837.9	10112.4	12406.9	43045.9	1135	579	3289	12562.2	18713.6	19857	642	754	27684.5	6484.27	44266.8	10638	65938.2	14638	100655	25822	50664.2	27102.1	35073.4	36677.6	4825.21	5765	18117.2	66403.5	227444	1586	21028	58385	21965.4	85637.7	6919	59867.7	108888	1081
ENSG00000012171	1	0	0	0	1	1	0	1	0	0	0	0	1	0	1	2	0	2	0	0	0	0	0	0	1	0	0	1	0	0	0	0	0	0	0	1	0	1	0	0	0	0	0	0	0	0	0	0	0
ENSG00000012174	1	5	1	1	2	4	4	4	1	0	1	0	0	1	1	2	0	1	0	1	2	2	0	0	0	0	1	2	0	1	5	1	1	4	5	0	2	0	4	4	1	7	5.78	1	6	8	5	1	2
ENSG00000012211	2	1	1	2	0	0	1	2	0	1	2	1	0	0	0	0	1	0	1	0	0	0	0	1	0	1	0	0	3	1	0	0	4	1	4	0	0	3	5	0	1	4	18	1	4	12	4	1	2
ENSG00000012223	0	2	0	0	0	1	1	7	0	1	0	0	11	1	3	3	5	12	2	5	3	0	3	4	3	0	1	1	0	6	20	1	1	13	2	2	2	8	3	1	1	0	0	2	0	1	0	0	0
ENSG00000012232	12702.8	13904.8	9952.74	12894.9	8229.37	13040.1	8172.43	8328.12	6890.95	6226	8921.02	11546	10294.2	9022.46	14640.9	7709.15	9457.94	17306.2	6531.09	6687.06	7102.01	7986.01	5543	13694.5	14178	7694	12514.3	11580.9	9336.73	8786.05	10347.2	10196.2	9658.97	10372.8	22986.1	49205.6	19351.1	31043.9	19844.8	23543.9	12270.3	15098	30881.6	23300.6	18613	26350.1	17202	10372	16753
ENSG00000012504	0	0	0	0	0	0	0	0	0	0	0	0	0	0	0	0	0	0	0	0	0	0	0	0	0	0	0	0	0	0	0	0	0	0	0	0	0	0	0	0	0	0	0	0	0	0	0	0	0
ENSG00000012660	15	9	10	14	13	9	10	14	11	14	6	14	29.02	20	13	10	30	15	12	11	22	8	11	15	21	24	26	16	18	18.38	11	17	19	7	24	35	7	9	9	18	3	12	15	2	6	5	7	6	5
ENSG00000012779	18	22	16	16	7	16	6	19	3	8	11	15	29	19	26	10	61	45	18	12	12	8	7	40	21.96	9	20	25	14	17	12	27	6	14	20	93	17	34	18	19	1	6	6	9	3	5	9	12	9
ENSG00000012817	28	0	43	2	0	43	51	0	0	39	0	0	0	21	37	0	0	9	0	0	0	31	0	15	14	40	14	0	0	27	43	0	47	0	0	8	33	27	61	63	57	143	0	0	0	0	0	0	0
ENSG00000012822	8	5	7	8	10	16	13	15	4	6	11	7	7	9	13	7	5	13	5	4	3	4	4	6	8	6	11	7	2	8	8	14	19	6	22	10	1	15	13	12	11	11	11	10	11	24	10	7	6
ENSG00000012963	2.18	1	1.18	1	1	0	0	1	2	2	1	1	0	1	1	2	1	1	0	1	3	1	2	1	2	1	0	2	2	0	3	5	3	1	2.16	1	2	2	4	3	0	3.17	7.64	0	3	2	4	1	1
ENSG00000012983	5	5	0	2	5	5	2	0	2	3	4	3	0	2	7	3	0	2	1	6	3	2	7	0	4	1	4	3	5	4	2	2	7	2	4	1	0	1	4	6	1	39	11	0	8	8	7.79	0	0
ENSG00000013016	1	0	3	1	1	0	1	1	1	1	0	0	0	0	0	0	0	0	1	0	1	0	0	0	1	1	0	2	0	2	2	0	1	0	2	0	0	1	3	0	0	0	3	0	3	6	0	2	0
ENSG00000013275	4	4	11	2	5	2	3	4	6	1	6	7	7	6	5	7	3	2	8	2	9	6	2	5	12	3	4	0	8	6	4	3	6	6	4	8	6	14	3	9	2	12	17	3	5	12	7	5	4
ENSG00000013288	6	9	4	9	4	10	9.38	9	1	8	2	2	7	3	3	1	1	3	3	1	3	3	8	1	3	2	2	7	4	6	4	3	9	4	18	3	1	4	4	8	4	5	9	4	2	13	14	6	2
ENSG00000013293	0	0	0	0	0	2	1	0	0	0	0	0	0	0	0	0	1	0	0	0	0	0	1	0	0	0	0	0	0	0	0	0	0	0	0	0	0	0	0	0	1	1	0	0	0	0	0	2	0
ENSG00000013297	0	2.01	3.92	2.93	5	0	3	0	1	1.48	0	0	0	2.48	2	4	0	0	0	0	0	0	3	0	3	2	0	0	3	3	2	2.14	4	2.39	7.52	0	1	1.48	3.15	2.61	2	4	0	4	4	6	0	0	0
ENSG00000013306	3	1	5	9	2	4	4	3	2	3	1	5	4	4	9	19	2	5	6	7	6	3	181	38	3	4	2	7	4	42	4	4	4	3	2	1	2	8	2	14	1	52	10	8	7	25	5	2	7
ENSG00000013364	17	18	13	20	14.71	8	10	8	8	16	7	7	16	20	8	7	34	15	17	8	9	16	8	16	16	11	22	12	11	15	16	9.79	22	9	22	34	13	20	18	10	11	13	18	12	15	27	18	8	23
ENSG00000013374	3	1	4	5	6	6	10	4	7	5	5	2	7	6	5	2	8	3	9	7	6	7	3	8	3	4	6	4	11	9	5	10.73	14	4	10	10	5	3	14	7	2	5	8	5	4	10.75	7	5	1
ENSG00000013375	5610.89	5588.31	6226.65	5491.01	10356.8	6319.03	5429.74	4541.58	7213.08	5428.87	4883.43	2682.36	2447.68	2548.14	4871.14	4023.22	898.34	2558.45	3146.51	4145.45	5052.62	5607.89	3030.15	2516.23	2478.3	4459.3	2428.01	3487.45	4915.77	4308.18	5977.06	7380.75	6930.16	7346.42	10884	2442.92	7468.99	6785.91	10625.1	11243.5	12820.7	14636.2	10923.6	9537.91	14614.5	11859.6	10594.2	9844.34	13813.9
ENSG00000013392	0	0	0	0	0	0	0	0	0	0	0	0	0	0	0	0	0	0	0	0	0	0	0	0	0	0	0	0	1	0	0	0	1	1	0	0	1	0	0	0	0	0	1	0	1	0	1	0	1
ENSG00000013441	22	22	17	19	35	33	19	20	31	19	18	22	49	39.91	46	48	40	39	48	38	30	30	23	37	34	49	31	50	45	47	46	21	35	25	21	37	13	34	35	49	11	47	15	8	13	35	58	25	18
ENSG00000013503	3	1	0	1	0	2	1	1	0	1	0	0	0	0	2	1	1	0	0	2	0	0	0	0	0	0	0	0	0	1	0	1	1	0	0	0	1	0	2	0	1	1	2	0	0	3	4	0	1
ENSG00000013523	0	2	1	1	4	1	0	1	3	1	2	1	0	0	2.26	0	0	0	1	0	0	1	1	0	0	1.19	2	2	1	1	3	0	2	0	1	1	0	2	1	2.27	2	2.27	6	1	0	2	0	4	3.45
ENSG00000013561	0	0	0	0	1	2	0	0	0	2	0	0	0	2	0	3	0	2	1	0	0	1	1	0	2	0	2	1	2	2	1	2	0	1	0	0	0	0	2	6	0	5	5	2	3	4	1	0	1
ENSG00000013563	80.17	50.47	45.65	49.41	62.08	63.9	34.33	43.16	20.29	31.15	49.98	15.17	11.33	27.02	39.46	13.52	2.51	14.05	22.67	9.27	13.98	21.74	14.8	16.11	23.79	28.4	21.64	29.28	13.66	30.95	68.06	58.27	48.46	52.28	109.75	38.25	43.76	64.37	82.24	88.88	147.43	75.11	145.25	75.42	154.59	221.9	127.69	100.63	94.15
ENSG00000013573	0	2	0	1	0.29	3	4	0.67	0.63	1	1	0	1	1	1	0.34	1	0	0	1	2	0	0	0	0	0	1	1	1	1	1	1	5	4	2	1	1.51	0	7	2.09	2	2	5.39	3	0.93	2.99	2.4	1.34	1
ENSG00000013583	0	2	0	1	0	0	1	1	0	0	1	0	0	1	0	1	0	0	1	0	0	1	1	2	0	0	0	0	2	2	1	2	0	0	0	0	0	1	0	1	0	1	0	1	0	1	0	0	0
ENSG00000013588	0	0	0	0	0	0	0	0	0	0	0	0	0	0	0	0	0	0	0	1	0	0	0	0	0	0	0	0	0	0	0	0	0	0	0	0	0	0	0	0	0	0	0	0	0	0	0	0	0
ENSG00000013619	0	0	0	1	0	1	0	0	1	0	0	0	0	0	0	1	0	0	0	0	0	0	0	0	0	0	0	2	0	0	0	0	0	1	1	0	2	0	2	0	1	3	1	0	2	3	0	1	1
ENSG00000013725	8	19	31	29	35	14	19	19	32	33	12	6	11	10	13	31	2	8	31	35	26	27.96	20	10	17	33	12	9	24	24	30	19	60	22	45	1	12	2	15	24	18	80	73	15	40	92	66	13	29
ENSG00000013810	1	7	2	8	6	3	7	7	2	2	6	6	9	7	8	6	12	19	6	4	10	4	0	3	6	4	3	8	2	7	10	6	9	9	10	21	1	9	10	10	5	11	12	10	4	23	15	5	7
ENSG00000014123	2	5	2	4	6	5	3	4	2	7	3	1	1	0	1	0	0	2	2	3	2	1	5	0	1	1	0	2	2	4	2	2	5	2	2	1	2	2	3	1	3	3	2	2	2	1	6	2	3
ENSG00000014138	2	3	2	0	0	1	1	2	1	0	1	0	0	0	0	0	0	1	1	1	0	0	0	1	1	0	1	0	0	1	3	2	5	1	3	2	0	0	1	1	4	4	1	1	0	2	3	1	6
ENSG00000014164	15	18	19	16	18	25	7	14	19	8	10	21	41	23	27	24	17.25	36	14	24	11	11	11	24	14	19	16	21	32.97	15	11	14	23	12	19	48	26	39	29	31	15	25	23	23.67	27	44	24	24	31
ENSG00000014216	25	19	8	22	13	17.06	9	12	2	10	13	6	11	6	10	3	8	5	4	6	3	4	8	10	17	3	8	11	3	17	8	13	28	19	18	8	4	11	17	16	8.05	14	37	6	14	30	50	14	6
ENSG00000014257	0	2	1	1	0	3	0	1	0	0	1	3	0	0	4	0	1	0	1	0	0	0	1	0	5	1	0	0	0	0	0	0	0	1	3	2	0	0	3	2	1	0	0	0	0	0	0	0	1
ENSG00000014641	4	1	4	5	1	1	3	0	3	1	1	1	0	3	4	3	0	2	4	2	1	1	0	0	2	3	1	1	2	4	4	2	5	3	1	0	2	3	5	4	0	2	4	3	3	6	0	0	2
ENSG00000014824	2	3	3	4	4	2	1	2	2	8	0	0	0	0	2	4	0	0	1	3	0	1	1	1	2	0	1	3	2	1	3	2	4	2	6	0	0	3	6	3	2	3	5	2	2	8	5	3	4.02
ENSG00000014914	2	0	1	2	0	1	0	0	0	0	1	0	1	0	0	0	0	0	1	0	0	0	0	0	0	0	0	0	0	1	1	0	2	0	3	0	0	0	1	1	0	0	0	0	0	0	0	0	4
ENSG00000014919	5	3	6.51	3	2	6	1.64	0	1	0	1	2	1	0	1.63	0	0	0	1	0	0	0	1	2	0	0	1	0	0	0	3	0	2	4	3.28	1	1	2	0	4	0	0	3.26	0	6	3	2	1	0
ENSG00000015133	34	46	68	31	66	48	56	38	26	42	40	15	33	29	44	51	4	23	30	27	51	37	18	31	25	33	20	32	41	48	80	56	107	41	92	16	43	47	73	81	51	91	138	62	81	201	117.01	57	61
ENSG00000015153	2	1.36	1	2	5	3	5	1	4	7	3	1	2	5	6	10	2	4	3	8	8	1	5	3	6	9	2	7	4	5	6	1	3	3	5	3	4	3	10	4	3	11	4	1	2	6	9	3	2
ENSG00000015171	3	3	2	2	3	3	1	2	0	4	2	0	0	2	3	0	0	1	3	0	0	2	2	0	1	3	2	3	1	0	6	5	9	3	4	0	6	0	6	9	5	1	8	1	6	9	8	0	1
ENSG00000015285	53010.8	45519.1	35516.3	51776.4	29691	44412	28176.8	32162.3	12397	26786.9	37911.8	51985.7	52596.5	45972.4	37960.9	20644.6	81153	62133.6	24726.9	17047.2	16767	17459.4	14761.1	54374.1	62062.9	36882.6	49113.4	42176.3	19322.3	38011.9	43256	56816.6	43543.9	42018.9	69596.3	138206	34077.2	88752	58714.8	49576.5	47572.5	18281.4	45487.5	67399.6	59987.4	52754.9	37454.7	41462.5	70567.2
ENSG00000015413	0	0	0	0	0	0	0	0	0	0	0	0	0	0	0	0	0	0	0	0	0	0	0	0	0	0	0	0	0	0	0	0	0	0	0	0	0	0	0	0	0	0	0	0	0	0	0	0	0
ENSG00000015475	4	5	0	7	1	1	1	3	3	5	3	11	22	22	7	12	25	22	5	13	5	4	2	8	23	9	17	14	13	9	2	3	3	5	5	17	4	13	6	3	1	3	5	1	1	1	0	0	0.22
ENSG00000015479	19.32	40	26.23	25.9	35.66	38.8	29.01	42	35	36.71	10.79	24	30	35.26	57	45.62	8.99	35	60.08	42.78	64	48.9	28	25	22.59	44	25	22.01	45	37.5	57	39	77.12	30	23.93	13	33.85	55	52.08	50.21	21	61.91	36.54	14.9	47.64	41.93	49.4	46.65	27.15
ENSG00000015520	0	0	0	0	0	0	0	0	0	0	0	0	0	0	0	0	0	0	0	0	0	0	0	0	0	0	0	1	0	0	0	0	0	0	0	0	0	0	0	0	0	0	0	0	0	0	0	0	0
ENSG00000015532	1	2	3	0	1	5	2	1	0	2	1	0	2	2	2	0	0	0	2	3	1	1	2	3	0	3	1	3	0	2	1	4	3	3	3	0	0	0	2	6	5	4	14	3	4	10	3	3	2
ENSG00000015568	2437.75	3269.13	4339.31	4297.11	4782.22	4268.17	6128.25	7094.39	24459.5	4491.8	1724.56	5548.84	5759.23	3630	3472.8	13142.5	1832.58	7029.29	11144.3	12952.2	17251.9	15079	5707.56	6157.66	6859.64	13208	7415.41	10496.3	21504.6	8075.82	8548.02	4728.5	4020.56	5150.14	2267.17	887.92	12870.5	8678.51	8281.36	9057.16	5522.36	37828.3	3195.93	4962.32	5729.03	4608.98	2235.55	17044.7	5688.05
ENSG00000015592	0	0	0	0	0	0	0	0	0	0	0	0	0	0	0	0	0	0	0	0	0	0	0	0	0	0	0	0	0	0	0	0	0	0	0	0	0	0	0	0	0	0	0	0	0	0	0	0	0
ENSG00000015676	5	5	6	4	8	10	8	4	6	9	4	6	0	1	3	2	1	1	3	0	5	1	0	3	1	3	4	2	2	2	15	3	16	9	9	2	4	6	12	4	8	12	14	5	9	14	13	7	3
ENSG00000016082	0	0	0	0	0	0	0	0	0	0	0	0	0	0	0	0	0	0	0	0	0	0	0	0	0	0	0	0	0	0	0	0	0	0	0	0	0	0	0	0	0	0	0	0	0	0	0	0	0
ENSG00000016391	0	0	0	0	0	0	0	0	0	0	0	0	0	0	0	0	0	0	0	0	0	0	0	0	0	0	0	0	0	0	0	0	0	0	0	0	0	0	0	0	0	1	0	0	0	0	0	0	0
ENSG00000016402	0	0	0	0	0	0	0	0	0	0	0	0	0	0	0	0	0	0	0	0	0	0	0	0	0	0	0	0	0	0	0	0	0	0	0	0	0	0	0	0	0	0	0	0	0	0	0	0	0
ENSG00000016490	0	0	0	0	0	0	0	0	0	0	0	0	0	0	0	0	0	0	0	0	0	0	0	0	0	0	0	0	0	0	0	0	0	0	0	0	0	0	0	0	0	0	0	0	0	0	0	0	0
ENSG00000016602	0	0	0	0	0	0	0	0	0	0	0	0	0	0	0	0	0	0	0	0	0	0	0	0	0	0	0	0	0	0	0	0	0	0	0	0	0	0	0	0	0	0	0	0	0	0	0	0	0
ENSG00000016864	0	1	2	1	1	1	0	1	0	0	0	1	0	0	1	0	0	0	0	1	1	0	0	0	0	0	0	1	0	0	0	1	1	1	1	0	0	0	0	1	1	1	1	1	1	2	2	0	1
ENSG00000017260	3	4	0	2	3	4	2	6	4	4	5	0	4	5	1	6.62	1	3	8	3	5	3	2	4	3	6	3	6	4	3	12	9	18	10	8	3	2	0	10	8	5	7.41	15	5	8	19	13.81	10	3
ENSG00000017427	0	0	0	0	0	0	0	0	0	0	0	0	0	0	0	0	0	0	0	0	0.93	0	0	0	0	0	0	0	0	0	0	0	0	0	0	0	0	0	0	0	0	0	0	0	0	0	0	0	0
ENSG00000017483	2	1	1	1	0	1	1	0	1	0	0	1	1	1	2	0	0	0	0	0	1	0	3	2	1	3	0	2	0	0	0	0	4	0	0	0	0	0	0	2	0	2	7	0	0	1	1	0	1
ENSG00000017797	3	0	1	1.79	4	3	3	3	0	2	1	4	5	5	10	2	5.98	7	1	1	1	3	5	5	4	4	6	4.58	2	5	4	6	3	3	0	7	0	3	4	7	4	5	10	0	5	3	3	1	2
ENSG00000018189	4	6	4	5	3	2	8	3	4	3	2	0	0	4	4	3	2	0	4	1	6	2	1	2	3	1.64	0	4	0	2	7	8	4	3	6	1	2	3	4	4	3	1	9	2	2	7	5	2	2
ENSG00000018236	0	0	0	0	0	0	0	0	0	0	0	0	0	0	0	0	0	0	0	0	0	0	0	0	0	0	0	0	0	0	0	0	0	0	0	0	0	0	0	0	1	0	0	0	0	0	0	0	0
ENSG00000018280	163994	69845.9	39893.2	101907	40716	84310.2	23629.9	82395.2	53142.7	19600.4	47578.7	129764	150654	57650.4	54028.3	48604.9	175265	220890	32343.1	73254.2	26978.5	30407.3	12021.4	131908	86815.2	42764	89926.5	80194.6	30564.5	61523.9	80432.5	69074.7	24696.5	65536.8	79486.6	352043	93043.8	309508	102215	32186.5	30201.8	91487.4	26017	134118	1724	10693.6	16107.8	48465.4	144185
ENSG00000018408	0	0	0	0	1	0	0.21	0	1	0	0	1	1	3	1	0	1	0	1	1	0	0	0	1	0	0	0	1	1	0	0	0	1	1	1	1	3	0	5	0	0	1	5.01	0	1	2	2	2	0
ENSG00000018510	7	7	9	5	10	13	4	3	6	4	4	1	4	5	5	2	2	3	10	5	3	6	2	3	4	2	5	3	2	6	5	8	11	7	11	3	10	2	10	8	4	13	6	6	12	10	20	6	6
ENSG00000018607	0	0	0	0	0	0	0	0	0	0	0	0	0	0	0	0	0	0	0	0	0	0	0	0	0	0	0	0	0	0	0	0	0	0	0	0	0	0	0	0	0	0	0	0	0	0	0	0	0
ENSG00000018610	3	1	1	0	1	0	1	1	0	0	0	1	0	1	0	1	0	1	1	1	2	1	0	1	1	1.38	0	0	1	0	2	1	2	0	1	0	0	1	1	2	0	5	4	0	1	1	2	0	1
ENSG00000018625	0	0	0	0	0	0	0	0	0	0	0	0	0	0	0	0	0	0	0	0	1	0	0	0	0	0	0	0	0	0	0	0	0	0	0	0	0	0	0	0	0	0	0	0	0	0	0	0	0
ENSG00000018699	1	6	4	1	4	4	2	3	0	1	0	1	0	2	2	0	0	0	0	0	2	0	1	0	0	3	1	1.96	0	1	3	2	13	2	3	1	0	1	2	2	6	3	7	6	4	7	14	6	2
ENSG00000018869	0	1	2	0	0	0	0	0	0	0	0	0	0	0	0	0	0	0	0	0	0	0	0	0	0	0	0	0	0	1	0	0	0	0	0	0	0	0	0	0	0	0	0	0	0	0	0	0	0
ENSG00000019102	0	0	0	0	0	0	0	0	0	0	0	0	0	0	0	0	0	0	0	0	0	0	0	0	0	0	0	0.47	0	0	0	0	0	0	0	0	0	0	0	0	0	0	0	0	0	1	0	0	0
ENSG00000019144	0	1	0	0	0	0	0	1	0	0	0	0	0	0	0	0	0	0	0	0	0	0	0	1	0	0	0	0	0	0	0	0	0	0	0	0	0	0	0	0	0	0	0	0	0	0	0	0	0
ENSG00000019169	1	0	0	0	0	0	0	0	0	0	0	0	0	0	0	0	0	0	0	0	0	0	0	0	0	0	0	0	0	0	1	0	0	0	1	0	0	0	0	0	0	0	0	0	0	0	0	1	0
ENSG00000019186	0	0	0	0	0	0	0	0	0	0	0	0	0	0	0	0	0	0	0	0	0	0	0	0	0	0	0	0	0	0	0	0	0	0	0	0	0	0	0	0	0	0	0	0	0	0	0	0	0
ENSG00000019485	0	0	0	0	2	0	0	0	1	0	0	0	0	0	1	1	0	0	0	0	0	0	0	0	0	0	0	1	0	0	1	1	0	0	2	0	0	0	2	4	0	0	4	0	2	1	2	0	0
ENSG00000019505	0	0	0	0	0	0	0	0	0	0	0	0	0	0	0	0	0	0	0	0	0	0	0	0	0	0	0	0	0	0	0	0	0	0	0	0	0	0	0	0	0	0	0	0	0	0	0	0	0
ENSG00000019549	0	0	0	0	0	0	0	0	0	0	0	0	0	0	0	0	0	0	0	0	0	0	0	0	0	0	0	0	0	0	0	0	0	0	0	0	0	0	0	0	0	0	0	0	0	0	0	0	0
ENSG00000019582	673	1038.66	885.34	1153.25	508	954	575	1042.79	649	634	506	548.93	382	925.89	786.7	769	439	263	1021	558	1318.72	746.42	362	682	420	823	491	1075	1029.84	1239.15	728	1125.11	551	733	1252	516.65	1008.95	1000	1426.07	1627	305	1003.86	1119.26	683	770	762.71	943.65	1550.31	1023
ENSG00000019991	1	0	0	2	0	0	0	1	0	0	0	0	0	0	1	0	0	0	0	0	1	1	0	1	0	0	0	0	0	0	0	1	0	1	0	0	0	1	1	0	0	0	0	0	0	0	0	0	0
ENSG00000019995	4.23	3.59	3.12	6.28	9.46	6.5	1.62	2.11	2.36	3.15	7.42	8.49	7.55	12.38	5.25	6.34	7.52	4.28	5.35	4.34	5.35	4.79	15.74	8.3	11.66	8.59	11.34	17.73	11.8	7.31	6.06	4.52	14.67	3.87	6.28	4.21	12.38	11.03	5.5	2.81	2.06	26.48	8.37	2.06	5.23	8.35	7.41	8.12	1.07
ENSG00000020129	1	4	5	4	7	5	0	1	1	2	1	1	2	1	1	0	0	0	0	0	0	0	1	0	0	0	0	2	0	0	5	5	2	1	5	1	1	0	3	2	0	0	6	1	2	7	2	1	0
ENSG00000020181	0	0	0	0	0	0	0	0	0	0	1	0	0	0	1	0	0	0	0	0	1	0	0	1	0	0	0	0	0	0	0	0	0	1	0	1	1	1.68	1.68	0	1	0	1.22	0	0	1.28	0	0	1
ENSG00000020219	0	0	0	0	0	0	0	0	0	0	0	0	0	0	0	0	0	0	0	0	0	0	0	0	0	0	0	0	0	0	0	0	0	0	0	0	0	0	0	0	0	0	0	0	0	0	0	0	0
ENSG00000020256	1	5	0	0	1	1	1	0	0	1	0	0	0	1	0	0	0	0	0	0	0	1	0	0	0	0	0	0	0	0	0	0	0	0	0	1	0	0	0	2	0	0	0	2	0	3	0	0	1
ENSG00000020426	0	0	0	1	0	0	1	0	1	2.62	0	0	0	0	1	1	0	0	1.38	0	0	1	0	0	0	1	0	0	0	1	1.15	2	1	1	0	0	0	0	1	0	1	0	0	0	0	1	1	0	0
ENSG00000020577	0	0	0	1	0	0	0	0	0	1	1	0	0	1	0	0	1	0.97	0	0	1	0	0	1	0	0	0	0	0	0	1	2	4	1	1	0	0	0	2	0	1	0	0	2	0	0	1	0	0
ENSG00000020633	19012.8	42994.5	28901.4	21903.2	22370.3	29124	35575.6	18466.2	29965.6	20320.5	25514.2	19649.6	23530	30071.2	23321.1	66397.4	5172.46	14069.8	47611.1	37141.7	47992.6	26171.7	36170.2	14980.6	22668.4	25932.7	20471.4	23542.2	57535.5	32015.1	37646.7	25297.3	39462.9	19811.4	66717.6	17129.5	109050	39300.3	74147.3	53934.6	37835	75479.9	68292.4	61982.4	77862.8	90766.4	68532.4	43203.1	31011.6
ENSG00000020922	14052.5	22908.6	17155.5	15575.6	26165.9	21734.8	18047	15674.3	10559.3	19553.4	14591.5	9250.56	7760.29	8662.65	16400.6	11487.3	5619.85	5975.93	11819.2	7875.26	10083.3	9845.21	7418.28	7865.28	10164	15865.1	8982.2	12608.5	7993.52	12199.4	18886.7	25786	25331.1	18305.8	34237.4	10356.9	17252.7	18367.4	23495.6	24198	30457.8	18466.8	31667.7	24899.9	33054.6	25716.2	30346.6	28407.8	37087
ENSG00000021300	1	0	2	0	0	1	0	0	0	1	1	0	0	0	0	0	0	1	1	0	0	0	0	1	0	0	0	1	0	0	0	1	3	0	1	0	1	0	0	0	3	2	4	0	0	3	0	1	0
ENSG00000021355	14	12	10	11	8	13	7	13	2	12	8	13	22.81	15	14	16	35	24	14	10	5	9	9	20	12	15	17	14	15	12	17	22	17	12	20	47	3	21	17	8	3	8	8	8	5	9	2	15	7
ENSG00000021461	0	0	0	0	0	0	0	0	0	0	0	0	0	0	0	0	0	0	0	0	0	0	0	0	0	0	0	0	0	0	0	0	0	0	0	0	0	0	0	0	0	0	0	0	0	0	0	0	0
ENSG00000021488	0	0	0	0	0	0	0	0	0	0	0	0	0	0	0	0	0	0	0	1	0	0	0	0	0	0	0	0	0	0	0	0	0	0	0	0	0	0	0	0	0	0	0	0	0	0	1	0	0
ENSG00000021574	7	6	7	4	4	6	12	4	2	3	5	1	3	7	10	5	10	6	2	7	2	9	3	8	7	8	6	4	8	6	7	10	18	7	7	8	6	11	11	9	5	24	18	8	5	13	13	6	4
ENSG00000021645	0	0	1	0	0	0	0	0	0	0	0	0	1	0	0	2	0	0	0	0	1	1	1	0	0	0	0	0	0	0	0	0	0	0	0	0	0	0	0	0	1	2	0	0	0	0	0	0	1
ENSG00000021762	3	11	6	7	1	8	4	3	4	5	7	3	1	0	4	3	1	3	1	7	2	3	3	0	4	4	1	8	3	2	15	8	10	5	18	4	15	10	9	12	2	9	28	10	18	40	36	11	8
ENSG00000021776	10	4	8	6	3	11	8	4	6	7	6	4	1	4	4	4	6	3	8	11	6	2	3	2	3	7	2	9	9	6	6	9	11	10	12	2	14	4	6	10	8	12	12	5	6	12	4	3	4
ENSG00000021826	0	0	0	0	0	0	0	0	0	1	0	0	0	0	0	0	0	0	0	0	0	0	0	0	0	0	0	0	0	0	1	0	0	0	1	0	0	0	1	0	1	0	0	0	0	0	0	0	0
ENSG00000021852	18	14	1	17	0	0	0	2	4	3	2	0	0	2	3	1	2	1	4	0	0	2	0	4	5	0	5	5	0	1	5	15	0	3	5	1	0	1	5	0	0	0	0	18	6	0	0	3	5
ENSG00000022267	15	9	9	14	11	15	8	12	9	11	6	8	6	7	11	6	0	4	12	5	15	2	5	5	5	7	3	8	6	6	8	13	6	10	24	4	7	21.7	66	23	18	66.83	335.98	29	26	106	60	31	15
ENSG00000022277	4	5	7	8	4	10	3	7	2	3	4	9	6	13	8.85	7	12	12	5	7	7	3	1	5	20	9	12	15	5	8	4	4	9	1	10	8	0	10	4	4	2	5	3	3	3	6	3	1	4
ENSG00000022355	0	0	0	0	0	0	0	0	0	0	0	0	0	0	0	0	0	0	0	0	0	0	0	0	0	0	0	0	0	0	0	0	0	0	0	0	0	0	0	0	0	0	0	1	0	0	0	0	0
ENSG00000022556	949.24	2865.96	71.41	486.21	1118.32	335.65	1119.03	1809	1419.59	541.7	980.35	237.66	115.03	270.41	437.88	144.86	292.3	198.36	773.59	370.96	216.6	145.82	1358.4	108.31	213.39	1277.41	256.81	1844.39	882.9	244.07	1166.05	1233.64	1125.61	1785.37	1033.31	467.07	1944.29	627.94	460.61	4385.46	3202.33	619.04	7143.87	1214.36	6258.09	7989.18	3773.38	9684.78	930.33
ENSG00000022567	0	3	3	2	1	3	2	0	1	2	2	11	24.5	17	10	4	36.64	26	2	3	3	1	1	8	16	13	14	11	12	4.41	4	0	4	1	2	35.86	4	15	2	5	1	1	3	3	1	9	3	1	5
ENSG00000022840	14	11.7	16.6	30.94	20	21.98	23	14	24	18	11	24.89	51.57	31	41	56.11	53.61	33	31.68	34.9	30	31.02	183.52	104	34.38	39.6	33	33.72	38.76	73.19	31	14	24.88	19.49	35.38	83.61	14	27.31	8.09	22.36	6	73	19.02	12.83	9.52	29.73	21.74	16	13.62
ENSG00000022976	0.16	4	1	2	2	2.64	1	0	0	3	2	1	1	0	3	1	2	2	3	4	1	1	1	0	3	1	1	2	0	3	2	4	2	1	4	1	0	2	0	1	0	7	2.37	1	0	4.85	1	0	2
ENSG00000023041	4	5	6	5	5	4	3	3	6	4	2	1	1	3	5	1	1	3	8.58	3	4	1	2	1	2	8.08	3	0	4.29	6	12.75	10.47	4.71	6	4.38	1	6.65	5	3	9	2	9	5	7	6.24	6.14	6.22	7.02	4.2
ENSG00000023171	1	1	1	1	1	2	1	1	3	0	1	0	3	2	1	0	4	0	2	1	0	2	1	0	2	0	1	0	0	2	0	2	3	0	4	1	0	4	3	3	0	3	4	0	1	8	1	1	3
ENSG00000023191	15	14	10	20	12	23	16	20	12	6	9	9	3	7	9	7	9	2	17	8	3	8	13	7	3	11	8	14	13	12	6	16	13	10	26	5	3	26	22	21	8	13	22	7	6	21	16	5	15
ENSG00000023228	8	3	7	5	9	6	4.04	5	3	4	4	2	1	2	3	5	1	0	2	5	2	6	3	6	1	6	3	3	2	3	4	5.04	6.15	3	6	8	8	3	9	7	3	6	17	3	8	8.04	4	5	1
ENSG00000023287	7	15	12	12	10	8	9	8	16	11	4	17	22	15	12	24	22	13	29	25	26	25	17	14	18	21	28	12	29	13	14	11	12	7	5	21	17	14	11	11	2	34	15	4	9	23	24	8	10
ENSG00000023318	7	7	8	7	10.63	4	5	3	7	6	8	7	5	8	4	8	11	2	10	7	2	5	5	8	7	6	5	5	5	8	9	8	10	6	10	12	4	9	9	12	7	15	13	6	2	13	6	8	8
ENSG00000023330	1	1	2	2	2	1	0	2	0	0	1	1	2	3	1	1	3	2	1	2.27	0	2	0	1	3	1	1	3	4	1	0	0	0	0	2	1	0	3	1	2	1	7	9	0	0	32	1	1	0
ENSG00000023445	64	151.48	146.94	115	169.57	118.95	101	175	139	180	51	58	69	126	138.58	139.86	46	67	100	111	148	126	67.72	104	87	110	65	151.77	162	180	131.78	109	90	85	168.93	22	88	91	176.73	172.04	73	304	194	82	179	176	317	239.94	151
ENSG00000023516	11	10	17	10	11	11	11	6	5	14	2	6	3	7	7	5	0	2	10	8	6	10	8	3	6	9	3	9	6	5	14	10	23	14	13	5	6	6	16	14	7	8	53	3	15	14.73	17	7	8
ENSG00000023572	2	1	0	0	2	0	1	1	2	0	1	0	0	0	0	0	0	0	0	1	0	0	0	1	0	1	2	1	2	0	1	2	2.21	2	3	1	0	1	0	1	0	0	3	1	0	0	1	0	0
ENSG00000023608	0	0	0	0	0	0	0	0	0	0	0	1	0	0	0	0	0	1.28	0	0	0	0	0	0	0	0	1	0	0	0	0	0	0	0	0	0	0	0	0	0	0	0	0	0	1	0	0	0	0
ENSG00000023697	2	0	2	2	0	3	0	2	0	0	2	1	0	0	0	0	1	2	0	0	0	0	0	0	0	2	0	2	0	0	0	1	2	0	0	0	1	1	0	1	0	0	1	0	0	0	2	0	1
ENSG00000023734	2	3	3	1	2	2	4	3	4	1	4	5	4	3	4	6	2	5	5	11	3	4	6	5	8	7	3	1	6	4	8	2	3	4	4	4	2	8	4	5	3	5	2	0	2	7	3	3	0
ENSG00000023839	1	0	0	0	1	1	0	0	0	0	0	0	0	1	0	1	0	0	0	0	1	0	0	0	0	0	1	1	0	1	0	0	0	0	0	1	0	0	0	1	1	11	0	3	1	3	1	1	0
ENSG00000023892	15	14	13	22	20	24	18	10	20	19	7	9	11	19	19	13	12	16	17	14	10	14	13	16	11	17	16	12	8	8.24	31	22	38	22	26	11	20	22	29	21	17	50	34	19	29	41	34	18	24
ENSG00000023902	67	57	56	100	41	71	38	33.38	48	33	47	27	18	27	39	35	25	22	47	19	34	74	24	22	18	22	13	28	53	24	33	81	32	45	103	47	59	50.02	105	48	57	48	43	57	40	76	29	40	96
ENSG00000023909	1	1	3	1	1	2	1	1	2	0	1	0	2	1	0	0	0	0	2	2	0	1	0	2	1	1	1	0	1	2	0	1	1	1	2	4	0	1	0	1	0	5	5	0	1	4	2	0	1
ENSG00000024048	13	14	19	17	13	13	24	13	8	13	13	13	18	26	24	22	36	22	22	8	18	11	12	17	26	18	34	27	28	22	18	23	23	11	22	50	5	12	16	23	15	23	27	13	22	28	15	14	14
ENSG00000024422	0	0	0	0	0	0	0	0	0	0	0	0	0	0	0	0	0	0	0	0	0	0	0	0	0	0	0	1	0	0	0	0	0	0	0	1	0	0	0	0	0	0	0	0	0	0	0	0	0
ENSG00000024526	0	0	0	0	0	0	0	0	0	0	0	0	0	0	0	0	0	0	0	0	1	0	0	0	0	0	0	1	0.71	0	0	0	0	0.71	2	0	0	0	0	1	0	0	0	0	0	0	0	0	0
ENSG00000024862	1	3	2	0	0	1	0	0	0	0	0	0	1	0	1	2	0	0	1	2	3	1	0	2	0	3	0	0	1	3	2	0	2	1	0	2	1	1	1	1	1	1	2	0	0	2	1	1	0
ENSG00000025039	1	0	0	0	0	0	0	0	0	1	1	1	1	1	2	0	0	1	0	2	2	0	0	0	0	0	0	1	0	1	1	0	0	1	0	0	0	1	1	0	0	0	0	0	0	1	0	0	1
ENSG00000025156	1	0	2	3	2	0	1	0	0	3	0	0	0	0	0	1	0	0	0	3	2	1	0	0	1	2	0	1	0	1	5	0	3	0	4	0	1	0	1	0	0	2	0	1	0	1	0	0	0
ENSG00000025293	4	14	7	7	9	8	7	7	9	4	8	4	7	6	13	10	6	4	15	9	13	7	11	10	12	6	8	13	11	8	15	6	14	5	6	7	16	8	8	7	7	20	21	11	7	13	20	4	1
ENSG00000025423	0	0	0	0	0	0	0	0	0	0	0	0	0	0	0	0	0	0	0	0	0	0	0	0	0	0	0	0	0	0	0	0	0	0	0	0	0	0	0	0	0	0	0	0	0	0	0	0	0
ENSG00000025434	0	0	0	1	0	0	0	0	0	0	0	0	0	0	0	0	0	0	0	0	0	0	0	0	0	0	0	0	0	0	0	0	0	0	0	0	0	0	0	0	1	0	2	0	0	1	0	0	0
ENSG00000025708	100.82	91.71	45.22	119.68	28.36	64.53	17.45	42	9	26.33	77.14	27	53.23	88.23	33.56	29.19	185.87	102.57	59.24	15.81	17.77	41.65	44.1	97.39	36.32	33.23	62	47.76	26.32	42.72	38.75	144.48	69.84	46.05	124.32	231.55	52.83	136.01	173.99	38.73	46.1	32.79	88.19	85.01	11.84	163.87	61.86	45.95	121.68
ENSG00000025770	2	2	0	1	1	1	2	2	2	1	0	2	0	2	2	5	2	7	7	2	4	4	3	1	3	2	3	6	4	3	3	3	4	8	0	4	3	8	3	4	2	14	9	2	1	12	9	3	6
ENSG00000025772	0	3	1	1	1	1	0	0	0	0	0	0	0	0	0	0	0	0	0	0	0	0	0	2	1	0	0	1	0	0	1	2	0	0	1	0	1	0	0	1	1	2	0	0	1	0	0	1	0
ENSG00000025796	7	1	9	2	6	9	4	1	6	9	5.23	9	2	4	8	11	1	4	10.93	5	9	7	1	3	5	8	8	4	8	9.97	3.34	8	18	4	11.25	3	4.36	5	7	7.58	4	7.41	6.74	0	6	6.3	8	10.52	4.51
ENSG00000025800	7	5.43	8	13	8	6.55	5	13.09	3.21	13	7	5	4	2.11	10.75	4	4	1	7	11.96	12	11	3.5	2.38	4	9	4	1	13	5	8.94	12.9	10.78	3.21	13	6.55	3.21	6.43	7	5	3.28	17.15	11	4.32	5	12.86	13	9	7
ENSG00000026025	296.55	150.71	91.01	203.85	114.61	168	64.07	195.8	118.78	76.8	107.5	136	83.15	87.14	183.88	225.34	125.65	132.99	168.21	161	168.33	108.62	114.95	204.43	128.21	70.91	96.2	114	206.88	90.79	121.44	200.97	97	170.05	174.39	142.95	136.33	266.89	264.27	81	61	82.95	93	92.96	62.97	83.98	52	84.64	91.64
ENSG00000026036	4527.13	3837.33	4156.33	4904.2	4276.45	4197.22	3929.04	3258.81	2755.48	2883.27	3401.39	1841.8	1417.33	1790.43	2139	2984.74	692.46	1175.91	2839.9	1886.86	2476.32	2337.7	1864.91	1243.81	1170.99	2140.48	1424.51	1808.92	2837.47	2182.62	3868.72	3969.79	3277.45	3404.07	7863.63	1778.75	8309.03	3234.66	7114.93	6386.97	9792.33	10428	15494.7	9193.87	10886	16538.1	12890.6	9861.25	10829.2
ENSG00000026103	10056.3	12093.3	8397.6	12137.3	10729.8	10746.4	8250.84	9118.4	7147.44	9073.23	10550.1	12155	16229.5	19576.3	8439.62	12667.9	37320.6	14591.8	13273.9	6484.48	9571.45	8073.09	19300	15094.4	21334.5	12591.1	19662.3	8671.15	16420.8	11896.7	10457	10570.9	12371.1	10908.6	31638.8	36697.8	15358.6	22174	13040.8	7903.57	15530.1	8098.21	25415	18833.1	26203	34419.4	19771.5	13410.5	11365.1
ENSG00000026297	20	29	21	18	25.96	26	22	26.73	26	28	23	21	37	27	37	33	37	32	26	15	32	8	21	29	46	19	23	50	44	35.61	54	21	45	34	22.89	33	17.82	47	27	23.35	11	18.67	14	25	14	26	13	14	30
ENSG00000026508	149246	118935	90959.9	116114	88381.9	123550	75029.1	107568	106197	82384.3	72376.4	63320.3	64417.2	61000	71835.9	115561	46809.5	43605.6	107551	105263	109902	102948	80040.2	89525	48348	87211.5	56249.8	64940.4	97792.5	77103.2	82585.5	119329	74765.4	107170	169142	156168	133675	129798	147541	95583.6	117208	148664	89209.4	122981	127587	96529.8	98708.4	186164	151079
ENSG00000026559	1	1	0	0	0	0	1	0	0	1	0	0	0	0	0	0	0	0	0	0	0	0	0	0	0	0	0	0	0	0	0	0	0	0	0	0	0	0	0	0	0	0	0	0	0	0	0	0	0
ENSG00000026652	1	5	7	3	1	6	0	2	1	1	2	1	1	1	3	5	0	1	3	3	3	0	2	2	1	0	2	2	6	2	3	5	5	2	4	2	1	4	10	4	2	12	9	6	4	6	6	2	2
ENSG00000026751	13	9	8	5	9	12	10	2	4	6	5	5	4	6	4	13	4	1	6	2	6	1	13	5	8	2	4	6	8	11	11	6	21	13	34	9	7	2	13	21	6	10	56	10	25	57	36	5	10
ENSG00000026950	11.36	18.84	11.9	10.9	28.89	22.98	27.59	13.91	4	18.09	13.08	9.1	9.2	22.63	16.95	10	24	14.81	10	10.3	7	7.08	2	13.31	16.56	10.14	17.49	20.69	3.2	22.14	34.53	29.42	40.46	15.89	26.55	24.29	8.4	3.65	21.21	23.17	15.74	7	26.11	13.75	37.8	59.32	25.16	9.42	8.86
ENSG00000027001	0	0	0	0	0	1	1	0	1	0	0	0	0	0	1	0	0	0	0	0	1	0	1	0	0	0	0	1	0	0	0	0	0	0	0	0	0	0	0	0	0	1	2	1	1	2	1	0	1
ENSG00000027075	28	40	39	26	44	35.99	53	26	40	53	37	24	25	28	38	43	7	17	46	45	37.76	31	38	15	24	55	29	29.76	24	25.01	61	46	112	34	90.38	26	37	27	60	70	64.99	90.59	120.72	95	103	164	135.63	51	68
ENSG00000027644	0	1	0	0	0	0	0	0	0	0	0	0	0	1	0	0	0	0	0	1	0	0	0	0	0	0	0	0	0	0	0	0	0	0	0	0	1	1	0	0	0	5	0	0	0	2.04	0	0	0
ENSG00000027697	63863.8	40873.5	33322.9	47888.8	32953.2	42680.1	23997.5	56758.8	51676.4	20833.5	30326.8	51368.1	70011.3	44873.9	33641.7	56275.6	53296.2	57209.7	40259.6	54018.6	46205.2	59788.3	25754.3	51960.8	52517.6	35887.3	60560.1	44596.8	61361.1	25339.2	54818.1	58798	22218	48711.3	60342.4	121396	92192.9	115577	64836.5	27093	18863.2	62412	31098.5	40330.3	19700	16980	20636	36306.7	47994.6
ENSG00000027847	0	6	1	0	2	2	1	2	4	3	1	1	0	0	2	1	0	0	1	2	2	3	0	0	0	0	0	1	1	1	3	1	4.71	1	2	0	1	1	2	4	1	6	4	5	5	2	1	2	3
ENSG00000027869	3	4	1	3	5	4	6	3	5	4	2	4	2	5	1	4	2	4	7	2	3	3	3	1	0	2	2	2	4	5	4	4	12	2	8	0	0	3	14	6	5	10	16	7	13	23	12	0	2
ENSG00000028116	0	2	2	0	1	3	4	0	2	1.61	0	1	1	0	7	2	2	3	4	2	5	1	1	5	0	2	0	3	2	3	3	2	1	0	2	1	0	3	3	1.24	1	3	2.58	2	4	2	2	4	0
ENSG00000028137	89784.7	65904.3	39526.1	63918	28048.2	58914.7	32367	56635.8	30675.8	23885.8	38260.2	62940.4	59780.7	52995.1	34913.4	103467	63845	61814	53011	43788.9	53209.6	38480.4	38653.8	51980.8	54566.5	37041.9	48198.8	47820.7	92840.2	41633.5	46371.4	68780.1	37782	57739.4	92644.7	139034	142328	119184	97132.9	44737.3	32936.3	74606.7	69283.7	86032.8	38979.9	58923.8	40560	46464.2	68636.9
ENSG00000028203	2	2	3	3	4	2	3	4	4	2	1	4	2	1	2	1	0	2	4	1	5	5	0	0	0	2	1	1	2	3	2	4	6	5	4	0	2	4	3	4	6	7	6	1	2	7	8	1	2
ENSG00000028277	8	18	21	13	10	9	10	17	3	5	16	7	4	3	9	5	2	5	6	2	11	4	3	8	6	4	3	3	5	11	10	29	7	33	15	7	3	5	11	21	4	4	13	11	9	9	5	3	13
ENSG00000028310	3.08	5	7	7	7	8	7	11	8	4	3	1	2	6	5	6	3	6	10	8	7	7.9	5	4	3	8	8	6.05	9.92	9	6	6	8	6	11	0	10	7	11	6.9	8	20.87	15.4	5	12	26	19.72	8	4
ENSG00000028528	5	6	15	5	9	7	10	3	2	8	6	7	3	4	11	1	1	1	4	2	0	3	1	4	5	7	4	8	4	7	11	7	18	11	17	7	5	10	14	9	7	8	19	4	9	11	16	9	13
ENSG00000028839	1	1	1	1	2	3	0	0	4	1	1	0	1	1	3	3	0	1	2	1	1	2	1	0	2	4	4	0	1	3	2	0	0	0	3	2	0	0	1	1	1.4	11	7	0	2	2	4	2	0
ENSG00000029153	0	0	0	1	0	0	1	0	0	0	0	0	0	0	0	0	0	0	0	0	0	0	0	1	0	0	0	0	0	0	0	0	0	0	3	0	2	0	0	4	0	1	0	0	0	1	0	0	0
ENSG00000029363	33	32	44	24.74	47.68	32.73	31	43	19	41	15.43	27	39	52	48.92	52	38	30	66	52	61	43.45	31.99	50	62.78	75	66	39	44	51.03	39	42	39	26	31	42	29	36	42	42	16	25.57	14.54	24	24	44	22.33	47	21
ENSG00000029364	8	1	5	4	3	7	2	2	4	3	4	2	0	1	2	3	1	0	3	2	6	2	3	2	3	4	2	2	9	2	4	2	3	4	8	3	1	7	4	8	5	4	8	3	5	8	6	1	5
ENSG00000029534	0	0	0	1	2	0	0	1	1	0	0	0	1	0	1	2	1	0	2	2	0	0	13	6	0	1	0	2	0	10	2	1	0	0	2	0	0	0	4	6	1	9	9	1	2	6.03	6	2	0
ENSG00000029559	0	0	0	0	0	0	0	0	0	0	0	0	0	0	0	0	0	0	0	0	0	0	0	0	0	0	0	0	0	0	0	0	0	0	0	0	0	0	0	0	0	0	0	0	0	0	0	0	0
ENSG00000029639	2	0	2	1	1	1	0	1	0	3	1	0	3	1	2	0	0	1.85	3	0	2	1	2	1	0	1	5	1	2	2	2	7	3	2.56	3	0	0	0	1	2	2	1	2	1	3	6	2	1	2
ENSG00000029725	61	73.99	106.91	63	112	92	75.48	72	67	107	47	27	47.77	61	123	78	14.38	34.15	70.67	69	102	110	57.72	47.7	52	90.29	65	91.85	78.98	121.29	85	125.98	103.7	90.29	165	55	81.96	88	150.95	219.36	120.74	334.44	359.97	110	176.82	302.08	347.3	142.51	157.2
ENSG00000029993	1.07	0	0	0	1	0	1	0	1.19	0	0	0	0	1	1	2	0	0	1	1.58	6	2	0	0	1	0	3	0	0	0	0	1	0	0	0	0	1	1.53	1	2	0	1	2	0	0	0.82	2	1	1
ENSG00000030066	2	18	5	5	10	3	5	8	5	9	5	3	3	2	5	1	1	0	3	5	7	3	1	3	0	2	3	6	4	3	9	5	11	7	5	2	0	3	10	8	3	8	11	5	5	16	9	4	4
ENSG00000030110	5	2	0	1.39	0	1	0	0	0	1	0	0	4	4	1	0	0	0	4.18	0	1	2	2	0	1	5.53	1	0	2	2	1.35	1.35	6	2.76	1	1.35	0	2	0	3	2	1.39	2	0	2	2.76	2	1	0
ENSG00000030304	0	0	0	0	0	1	0	0	0	1	0	0	0	1	0	0	0	1	0	0	0	0	0	0	0	0	0	0	0	0	0	0	0	0	0	0	0	0	0	0	0	0	0	0	0	0	0	0	0
ENSG00000030419	8	17	10	2	19	10	14	3	8	16	8	4	1	9	9	2	0	0	6	4	3	0	0	2	6	16	2	10	2	9	11	8	19	11.43	10	2	4	5	8	35	4	2	14	5	14	22	12	8	6
ENSG00000030582	107	60	35	90	21	84	24	77	20	20	53	29	39	38	52	31	52	41	56	31	48	44	27	71	42	23	39	40	46	38	51	82	42	70.77	62	89	46	100	108	26	20	22	26	41	4	29	12	28	78
ENSG00000031003	13	10	12	5	15.25	11	6	9	5	5	7	4	13	10	14	15	9.02	14	8	12	15	12	9	11.45	4	9	13	11	12	21	11	10	9	12	11	12	9	12	13	9	3	14	9	8	4	24	10	9	7
ENSG00000031081	3	2	2	2	1	1	1	2	0	1	4	2	0	0	0	0	0	2	0	0	1	0	1	2	0	2	0	1	4	2	2	3	3	3	9	1	0	4	1	5	0	0	6	4	1	6	1	1	5
ENSG00000031691	0	0	0	0	0	0	0	0	0	0	0	0	0	0	0	0	0	0	0	0	0	0	1	0	0	0	0	0	0	0	0	0	1	0	0	0	0	0	0	0	0	0	0	0	0	0	0	0	0
ENSG00000031698	5	4	6	2	5	10	1	6	1	2	8	3	4	2	3	4	2	1	5	1	4	2	3	2	2	2	5	3	4	4	1	7	8	10	10	0	6	0	10	5	4	9	11	7	4	8	7	6	4
ENSG00000031823	4	5	5	1	6	3	1	2	7	6	4	3	3	1	3	1	1	4	7	1	10	3	1	4	2	4	3	1	4	3	5	4	3	10	7	2	4	5	6	10	3	6	14	2	5	6	9	2	5
ENSG00000032219	49	51	58	43	63	59	49	53	68.75	49	31	70	92	71	72.01	116	91	72	90.72	77	132	103	78	74	73	79	105	60	139	61	60	60	55	60	91	99	105	91	69	87	60	308	127	52	76	183	148	82	68
ENSG00000032389	0	2	3	1	1	1	1	1	0	2	0	0	0	0	1	3	1	0	0	0	0	1	0	0	0	0	1	0	0	1	1	0	3	2	3	0	1	0	5	4	3	2	7	1	4	2	1	1	1
ENSG00000032444	15	8	15	9	9	20	6	12	9	11	10	6	6	9	14	12	5.84	7	14	5	9	9	11	4	8	10	4	7	15	16	19	15	10	11.97	30	10	12	23	16	25	9	28	39	16	8	38	36	8	22
ENSG00000032742	2	0	0	2	1	1	2	5	0	3	2	1	1	0	1	1	0	2	1	0	2	0	3	0	1	2	0	2	1	1	3	1	3	0	1	1	2	4	10	0	0	12	16	3	3	3	4	8	1
ENSG00000033011	2.19	0	3.43	2	1	2	0	0	0	2.42	2.42	0	2	0	0	0	0	0	0	0	1	0	0	0	0	0	0	1	0	0	2	1	3	4	1	1	0	0	0	1	3.63	2	4	0	0	3.66	3	0	0
ENSG00000033030	3	2	6	4	4	1	4	4	2	2	5	3	5	3	3	2	6	3	3	3	4	2	4	3	2	9	2	1	6	1	5	4	5	0	2	0	3	1	7	9	3	5	5	1	4	7	5	2	2
ENSG00000033050	0	2	3	0	0	3	2	1	2	2	4	1	0	0	0	0	0	0	0	0	0	1	0	1	1	1	0	2	2	1	1.91	1	2	1	4	0	0	0.55	1	1	0	0	8	2.06	2	1.91	2	0	1
ENSG00000033100	6	8	8	6	8	7	8	8	6	3	7	3	7	4	7.1	9	4	12	5.29	8	8	8	6	6	3	2	6	5	3	5	4	12	9	8.17	14	15	22	10	14	9	4	42.25	47	7.26	4	34	23	9	9
ENSG00000033122	0	0	0	0	0	1	0	1	0	0	1	0	3	2	0	0	0	0	1	0	0	0	0	0	0	0	0	2	1	0	1	0	2	0	0	0	0	1	1	1	0	0	1	0	0	3	0	0	0
ENSG00000033170	7	10	11	9	8	12	7	6	2	12	6	7	5	7	12	1	1	3	5	8	2	1	4	5	5	6	4	8	4	11	12	12	18	6	13	1	3	5	29	31	27	2	48	17	18	49	46	33	24
ENSG00000033178	4	5	8	2	7	5	4	6	6	8	3	1	3	0	3	4	7	3	3	6	6	2	6	3	3	1	8	5	8	4	6	1	9	4	6	3	5	2	9	6	3	8	9	4	2	14	2	9	5
ENSG00000033327	20	16	8	13	5	10	2	17	18	8	9	29	34	22	11	37.59	54	41	38	42	26	32	9	31	38	12	38	16	26	14	9	8	7	5	14	58	15	34	5	5	1	19	0	5	2	2	0	4	6
ENSG00000033627	4	0	4	3	3	3	4	5	3	5	2	2	4	2	6	6	0	9	4	3	2	2	1	8	8	2	3	4	8	1	2	2	2	6	5	4	3	10	5	7	2	5	2	4	2	1	0	2	2
ENSG00000033800	13	6	13	11	8	12	16	13	11.15	15	8	6.68	12	17	15	13.01	18	11	16	13	19	12	9	11	16	10	10	14	15	16	16.57	23	17.39	11	18.88	18.8	5.25	12	15.76	10.49	5.21	9.9	11.72	11	8.96	7	5.4	5	6
ENSG00000033867	11	20	20	12	21	13	9	8	11	5	11	2	3	8	9	6	1	2	9	4	8	15	8	6	3	13	6	5	6	11	26	10	15	10	34	2	13	7	21	17	16	31	45	34	28	52	50	13	15
ENSG00000034053	6	0	7	10	11	9	22	8	5.69	11	2	5	2	1	4	12	0	1	9	12	10	10	3	3	1.79	6.94	3	4	9	12	56.85	11	15	7	25	2	11	25	19	14	11	26	18	24	24	43	33	20	28
ENSG00000034152	39	37	19	37	17	22	8	28	26	20	12	55	64	52	34	61	72	82	24	39	12	13	260	65	52	38	44	46	55	84	19	24	22	23	19	70	23	54	27	33	9	67	21	24	10	28	3	10	12
ENSG00000034239	0	0	0	0	0	0	0	0	0	0	0	0	0	0	0	0	0	1	0	0	0	0	0	0	0	0	0	0	0	0	0	0	0	0	0	0	0	0	0	0	0	0	0	0	0	0	0	0	0
ENSG00000034510	27	29	36	43	38	23.67	26	33.11	15	37.99	23	10	9.75	9	33	19.62	16	12	31.85	21	20	26	13	35	10	26	10	32	19	36	39	35	43	45	32	11	11	26.82	25	28.31	19	9	23	17.08	25.81	31	20	20	24
ENSG00000034533	0	0	0	1	0	0	0	0	0	0	0	1	0	0	2	1.38	1	0	0	0	0	0	0	0	0	1	1	1	0	0	0	0	1	2	1	0	2	2	0	2	1	3.59	1	0	0	1	2.19	0	1
ENSG00000034677	10	12	9.64	9	13	8	21	10	13	16	9	10	6.36	29	21.71	34	16	12	28	20	23	7	39.25	10	9	10	9	10	36	23	24	17	13	9	22	16	9	12	14	11	4	25	35	10	16	42	33	21	2
ENSG00000034693	0	0	3	1	3	1	1	0	0	2	1	1	0	1	2	1	0	0	2	0	0	3	1	0	1	0	0	4	1	0	3	1	3	0	6	1	1	0	0	3	1	5.54	8	3	4	8	9	5	0
ENSG00000034713	0	3	4	3	2	2	2	8	1	2	2	3	7	9	6	9	9	3	4	1	3	4	11	5	12	0	3	7	1	6	2	1	2	4	2	8	1	6	5	6	1	18	2	2	0	7	4	3	1
ENSG00000034971	0	0	0	0	0	0	0	0	0	0	0	0	0	0	0	0	0	0	0	0	0	0	0	0	0	0	0	0	0	0	0	0	0	0	0	0	0	0	0	0	0	1	0	0	0	0	0	1	0
ENSG00000035115	1	0	3	0	3	3	1	4	3	1	3	0	2	0	3	1	1	0	1	0	2	0	0	3	0	1	0	2	0	3	3	1	3	7	3	1	1	3	2	2	1	0	12	0	8	0	4	1	5
ENSG00000035141	2	0	0	2	2	2	3	0	2	2	1	0	0	0	3	0	0	0	4	2	3	0	0	1	1	0	1	1	0	2	0	4	1	1	3	2	0	1	3	2	1.18	4	3	2	1	1	0	1.11	0
ENSG00000035403	21	19	15	16.37	17	24.05	32	20	7	8	14	16	17	14	21	3	10	12	24	5	10.37	6	7	9	12	12	9	16.42	1	12.87	17	27	22	8	39	7	9	27	51	22	11	13	91	34	28.37	50.26	30	15	22
ENSG00000035499	0	0	1	0	0	0	0	0	0	0	0	0	0	0	0	0	0	0	0	0	0	0	0	0	0	0	0	0	0	0	0	0	1	0	0	0	0	0	0	0	0	0	0	0	0	0	0	0	0
ENSG00000035664	1	0	1	1	0	1	0	0	0	0	1	1	5	8	6	1	7	11	2	1	0	0	1	4	4	5	8	3	3	3	1	0	0	0	1	10	0	2	3	1	0	0	0	0	0	5	1	0	0
ENSG00000035681	2	3	1	6	7	5	1	5	3	8	2	4	6	2	3	1	2	0	1	5	2	2	2	5	4	5	3	3	2	5	3	3	9	2	3	4	1	4	6	4	2	5	2	1	5	8	3	0	6
ENSG00000035687	8	5	4	0	2	8	2	7	3	4	2	3	3	3	4	9	1	3	2	3	6	6	3	4	1	4	5.02	2	7	0	6	5	5	1	9	6	3	4	1.69	1	1	6	4.75	1	2	9	3.34	6.9	8
ENSG00000035720	0	1	1	2	0	2	0	0	0	0	0	0	0	0	0	0	0	0	0	1	0	0	0	1	0	2	0	0	2	1	0	3	1	1	0	0	0	0	1	3	0	0	0	0	0	0	0	1	0
ENSG00000035862	13.35	10.01	8.85	15	2.21	2.21	1.11	16.63	3.29	5.53	8	6.09	10.03	7.75	8.85	5.53	19.88	9.9	9.96	5.69	5.53	6.64	2.2	16	7.75	2.21	6.68	2.21	9.96	3.32	3.32	14.5	4	6.64	5.52	28.23	2.77	18.14	9.91	7	3	1.15	1	6.58	0	1	0	0	4.27
ENSG00000035928	2	5	4	6	1	8	8	4	2	6	3	4	1	2	7	8	2	2	7	3	7	5	6	3	1	3	3	5	2	5	5	7	1	2	8	1	4	7	3	2	3	5	8	4	5	6	1	3	4
ENSG00000036054	3	2	3	2	3	2	2	6	3	1	2	5	5	4	4	2	3	0	2	2	5	6	4	1	4	4	6	8	4	5	3	6	2	1	5	1	5	4	2	3	4	6	4	2	5	6	3	2	3
ENSG00000036257	20	14	15	6	8	15	16	9	17	18.99	13	10	21	16	19	24	19	18	20.9	34	23	20	16	25	12	17	15	22	31.12	19	30	11	24	6	17	21	24.02	29	24	35	15	79	43.03	16	29	55	56	15	16
ENSG00000036448	0	1	2	0	0	6	0	1	0	0	0	0	0	1	2	0	1	6	1	0	0	0	0	0	0	0	0	0	0	0	0	0	1	0	0	0	0	0	12	2	0	4	14	11	0	13	0	1	0
ENSG00000036473	0	0	0	0	0	0	0	0	0	0	0	0	0	0	0	0	0	0	0	0	0	0	0	0	0	0	0	0	0	0	0	0	0	0	0	0	0	0	0	0	0	0	0	0	0	0	0	0	0
ENSG00000036530	0	0	0	0	0	0	0	0	0	0	0	0	0	0	0	0	0	0	0	0	0	0	0	0	0	0	0	0	0	0	1	0	0	0	0	0	0	0	0	0	0	0	0	0	0	0	0	0	0
ENSG00000036549	1	0	3	2	11	1	3	5	0	1	2	2	1	2	6	1	1	2	6	1	2	2	1	0	3	7	1	3	2	4	4	3	7	5	3	1	0	2	8	5	2	4	12	3	1	7	4	2	5
ENSG00000036565	0	0	0	0	0	0	0	0	0	0	0	0	0	0	0	0	0	0	0	0	0	0	0	0	0	0	0	0	0	0	0	0	0	0	0	0	0	0	0	0	0	0	0	0	0	0	0	0	0
ENSG00000036672	0	0	0	0	0	0	0	0	0	0	0	0	0	0	0	0	0	0	0	0	0	0	0	1	0	0	0	0	0	1	0	0	0	0	0	0	0	0	0	0	0	0	0	1	0	0	0	0	0
ENSG00000036828	0	0	0	0	0	0	0	0	0	0	0	0	0	0	0	1	0	0	0	0	0	0	0	0	0	0	0	0	0	0	0	0	0	0	0	0	0	1	0	0	0	0	0	0	0	0	0	0	0
ENSG00000037042	0	2	0	0	1	0	0	0	0	0	0	0	0	0	0	0	0	0	0	0	0	0	0	0	0	0	0	0	0	0	0	0	0	0	0	0	0	1	0	0	0	0	0	0	0	1.62	0	2	0
ENSG00000037241	1	0	1	0	0	0	0	0	0	0	1	0	0	0	1	0	0	0	0	0	0	0	0	0	0	1	1	1	0	0	0	0	0	0	1	0	0	0	0	0	0	0	0	0	0	0	0	0	0
ENSG00000037280	0	3	4	6	5	9	1	9	1	4	0	0	3	2	1	3	0	1	8	0	3	0	0	1	3	4	1	1	2	0	7	8	2	2	8	1	6	4	26	7	16	51	53	11	14	40	119	8	8
ENSG00000037474	14	9	16	11	14	15	9	13	10	11	9	1	9	8	16	10	6	6	10	10	6	11	9	10	4	14	4	7	4	24	12	21	25	11	18	3	9	11.02	23.89	34	22	29	29	16	19	55.04	31	21	9
ENSG00000037637	3	3	7	5	4	4	1	6	7	5	3	1	0	2	5	6	6	5	7	3	6	3	4	0	4	3	2	0	6	5	5	6	5	5	5	1	4	3	8	8	1	9	8	3	3	9	5	3	4
ENSG00000037749	2	1	0	3	1	1	0	1	1	3	2	0	2	1	1	1	0	0	0	1	2	0	0	0	0	0	1	0	2	0	2	1	3	1	3	0	1	3	0	4	2	1	0	0	0	3	2	1	1
ENSG00000037757	1	3	0	3	1	2	2.32	1	0	2	0	2	0	0	1	0	0	2	0	0	2	0	1	0	0	3.47	0	3	1	0	2.29	0	3.43	0	2.42	0	0	0	2	2.03	4	1	5.81	1	6	7	2	2	5
ENSG00000037897	0	0	0	0	0	0	0	0	0	2	0	0	0	0	0	0	0	0	0	0	0	0	0	0	0	0	0	0	0	0	0	0	0	0	0	1	0	0	0	1	0	0	0	0	0	0	0	1	0
ENSG00000037965	0	0	0	0	0	0	0	0	0	0	0	0	0	0	0	0	0	0	0	0	0	0	0	0	0	0	0	0	0	0	0	0	0	0	0	0	0	0	0	0	1	0	0	0	0	0	0	0	0
ENSG00000038002	3	1	0	0	2	1	5	1	1	0	1	0	0	2	4	1	2	0	0	0	0	1	3	1	3	1	0	1	0	2	1	0	1	2	2	0	1	2	2	2	2	3	8	3	1	3	8	2	1
ENSG00000038210	5	1	3	0	1	4	1	2	1	1	1	0	0	0	0	1	1	0	0	2	1	2	0	0	2	2	0	1	2	0	2	5	5	1	2	3	2	1	1	2	0	1	2	1	1	2	1	1	1
ENSG00000038219	22	21.99	28	27	23	31	9	13	15	20	20	23	39	31	39	19	49	44	28.3	20	19	20	13	27	47	29	37	39	40	25	21	31	22	15	35	54	14	21	37	28	10	37	14	14	19.24	35	30	17	16
ENSG00000038274	5	7	8	11	15	6	8	7	1	12	7	3	9	6	5	3	5	2	1	1	3	2	6	2	11	7	5	10	2	12	7	11	10	9	4	4	1	2	9	8	4	9	10	3	9	10	10	4	3
ENSG00000038295	0	0	0	0	0	0	0	0	0	0	0	0	0	0	0	0	0	0	0	0	0	0	0	0	0	0	0	0	0	0	0	0	0	0	0	0	0	0	0	0	0	0	0	0	0	0	0	0	0
ENSG00000038358	7	7.93	6.83	8	11.94	10	9	11	14	6.68	5	6	5.61	1	9.87	11	3	5	19	11	19	19	25	9	4.32	15	7	14	22	13	24	16	29	21	15	6	14	4	11	12	6	40.51	24.54	13	14.84	21.21	12.5	10	11
ENSG00000038382	27	19	25	21	20	14	15	30	17	13	11	5	5	9	11	6	4	3	16	12	19	2	6	10	3	10	3	24.74	25	10	12	20	21	20	26	7	30	34	34.83	37	6	79	53	24	11	17	51	33	9
ENSG00000038427	630.04	263	188.93	526.74	138.95	362	68.34	316	39	73.01	247.99	109	59.72	81.75	135.06	64	71.31	32.62	99.17	71	78	110.69	34	103.26	40.99	34	62	88.26	55.67	60	91	312.09	95.98	277.65	212.36	121	35.87	268.95	281	49.92	57	27.4	2.11	77	0	16	5	103.24	137.69
ENSG00000038532	56	96	70	64	59	62	34	63	25	46	40	35	19	37	41	30	10	30	50	27	33	22	14	31	26	49	30	69	77	66	40	63	29	54	36	29	58	66	84	125	30	103	111	62	73	61	144	86	49
ENSG00000038945	0	3	0	1	1	1	1	0	4	0	1	0	0	0	0	0	0	0	0	0	0	2	0	1	0	0	0	0	3	2	2	1	0	1	0	0	0	3	3	0	0	5	0	0	0	1	0	0	0
ENSG00000039068	3	4	5	0	3	1	7	6	5	5	0	2	0	0	2	14	0	1	0	1	0	4	46	6	0	0	0	3	1	10	1	1	6	4	9	0	3	3	10	11	0	175	111	2	10	99	13	4	8
ENSG00000039123	3	11	11	5	7	4	7	3	5	12	4	4	2	1	2	3	1	1	7	4	2.78	6	4	6	3	4	3	3	7	4	12	5	13	2	10	2	0	7	8	10	5	3	7	2.43	4	9	9	4	8
ENSG00000039139	0	0	0	0	0	0	0	0	0	0	0	0	0	0	0	0	0	0	0	0	0	0	0	0	0	0	0	0	0	0	0	0	0	0	0	0	0	0	0	0	0	0	0	0	0	0	0	0	0
ENSG00000039319	5	4	2	5	6	2	0	6	2	4	3	8	4	3	7.45	3	9	3	6	8	1	5	2	4	5	2	6	2	4	1	2	6	7	4	8	11	2	11	8	2	2	6	5	7	2	7	4	4	3
ENSG00000039523	3	3	5.36	3	1	3.14	5	5	8.38	4	7	2	6	5	5	12.47	5	5.34	6.14	6.33	12.59	5	2	4	5.28	2	9	6.42	15	5	2	9.74	4	7	5	11.38	9	7	8	9	2	17	12	4	7.79	6	9	7	8
ENSG00000039537	0	0	0	0	0	0	0	0	0	0	0	0	1	0	0	0	0	0	0	0	0	0	0	0	0	0	0	0	0	0	0	0	0	0	0	1	0	1	0	0	0	0	0	0	0	0	0	0	0
ENSG00000039560	0	0	0	0	0	0	0	0	1	0	0	0	0	0	0	0	0	0	0	0	0	0	0	0	0	0	0	0	0	0	0	0	0	0	0	0	0	0	0	0	0	0	0	0	0	0	0	0	0
ENSG00000039600	0	0	0	0	0	0	0	0	0	0	0	0	0	0	0	0	0	0	0	0	0	0	0	0	0	0	0	0	0	0	1	0	0	0	0	0	0	0	0	0	0	0	0	0	0	0	0	0	0
ENSG00000039650	6	6.48	4	7	10	5	7	7.09	2	5	8.72	2	8	5	4	5	6	6	6.1	3	4	5	3.28	0	5	5	5	3	3.87	1	9	4.78	13.27	10	8.51	7	8	5.69	15.91	15	8	25.71	32.77	13.03	19	46.42	17.19	12	16
ENSG00000039987	0	0	0	0	0	0	0	0	0	0	0	0	0	0	0	0	0	0	0	0	0	0	0	0	0	0	0	0	0	0	0	0	0	0	0	0	0	0	0	0	0	0	0	0	0	0	0	0	0
ENSG00000040199	4	5.43	5	5	7.53	6	2	0.92	2	1	4	3	0	1.03	5	4	1	0	4	5	2	6.36	8	4	0	3	2	4	2	1	4	3	3	4	10	2	3	0	4	8	3	37	24	6.85	5	26	7	5	2
ENSG00000040275	2	0	0	0	0	0	0	0	0	0	0	0	0	0	0	0	0	0	0	0	0	0	0	0	0	1	0	0	1	0	0	1	0	1	0	0	0	0	0	1	0	0	0	2	0	2	1	0	3
ENSG00000040341	1.27	2	4	3	6	2	0	3	1	3	2	1	2.48	0	3	1	3	1	2	1	1	4	0	2	2	1	2.65	1	1	4	1	4	3	6	5	2	0	0	1	3	4	3	5	2	3.73	2	1	2	4
ENSG00000040487	0	0	2	2	1	2	1	0	1	2	0	1	0	1	0	0	0	1	2	0	3	2	1	1	0	0	1	2	2	2	3	0	2	3	2	2	2	1	0.96	1	0	2	1	1	4	6	4	0	2
ENSG00000040531	2	3	1	2	2	0	0	0	0	0	1.43	1	1	1	1	0	0	0	1	1	0	0	0	1	2	0	0	0	0	1	2	2	4	2	2	0	1	0	2	3	2	3	10.5	1	0	7	4	2	1
ENSG00000040608	0	0	0	0	0	0	0	0	0	0	0	0	0	0	0	0	0	0	0	0	0	0	0	0	0	0	0	0	0	0	0	0	1	0	0	0	0	0	0	0	0	0	1	0	0	1	0	0	0
ENSG00000040633	1	0	1	2	3	0	0	2	0	1	1	1	3	0	2	1	0	0	1	0	1	2	0	1	1	1	1	1	0	0	1	3	2	1	2	4	0	1	0	2	1	0	1	2	0	0	0	1	1
ENSG00000040731	0	0	0	0	0	0	0	0	0	0	0	0	0	0	0	0	0	0	0	0	0	0	0	0	0	0	0	0	0	0	0	0	0	0	0	0	0	0	0	0	0	0	0	0	0	0	0	0	0
ENSG00000040933	18	18	31	18	28	18	26	19	12.71	33	23	6	11	8	28	5	14	11	8	7	4	2	4	15	18	17	10	11	12	16	36	43	57	43	51	12	4	16	27	26	32	8	56	29	34	92	44	16	25
ENSG00000041353	0	4	4	2	3	3	2	5	5	2	0	1	0	1	1	3	2	3	9	1	1	0	1	0	0	0	1	2	0	1	2	1	0	0	5	1	2	4	16	5	1	18	61.99	18	4	19	5	1	3
ENSG00000041357	7	8	3	10	8	4	1	2	5	6	6	2	3	4	8	9	6	5	11	1	3	2	2	4	4	7	3	3	3	2	5	5	7	3	4	2	4	3	7	7	3	8	10	1	6	5	6	3	5
ENSG00000041515	0	0	0	0	0	0	0	0	0	0	0	0	0	0	0	0	0	0	0	0	0	0	0	0	0	0	0	0	0	0	0	0	0	0	0	0	0	0	0	0	0	0	1	0	0	0	0	0	0
ENSG00000041802	2	4	4	2	3	3	1	7	6	3	4	1	0	5	3	0	4	3	2	1	2	1	0	0	4	3	1	2	1	3	1	2	5	1	5	0	0	3	2	3	0	6	3	5	3	6	3	5	5
ENSG00000041880	0	0	1	0	0	1	0	0	0	1	0	0	0	0	1	0	0	0	1	0	0	0	0	0	0	1	1	0	0	1	1	1	0	1	0	0	0	0	0	0	1	3	3	1	0	1	3	1	0
ENSG00000041982	0	0	0	0	0	0	0	0	0	0	0	0	0	0	0	0	0	0	0	0	0	0	0	0	0	0	0	0	0	0	0	0	0	0	0	0	0	0	0	0	0	0	0	0	0	0	0	0	0
ENSG00000041988	0	0	0	1	2.86	1	0	0	1	0	0	0	1	0	0	0	0	0	0	0	0	2	1	0	0	0	0	2	0	0	0	0	2.04	1	0	0	0	0	0	2	0	4.83	1	0	1	3	0	0	1
ENSG00000042062	1	0	2	1	0	1	1	0	2	1	2	0	0	1	3	2	0	0	0	2	1	0	1	2	3	0	1	0	3	2	2	3	4	0	0	2	1	2	2	0	3	7	3	2	4	1	4	2	1
ENSG00000042088	2	0	7	3	6	2	2	0	1	1	1	0	0	1	4	1	0	1	0	0	1	0	3	2	1	4	1	1	0	2	7	2	2	5	4	0	1	0	3	3	1	8	5	3	3	8	3	2	3
ENSG00000042286	0	0	1	0	0	0	0	0	0	0	0	1	1	0	0	1	0	0	1	0	0	0	0	0	0	0	0	0	0	0	0	1	0	0	1	0	0	0	1	1	0	1	1	1	0	1	0	0	0
ENSG00000042304	0	0	0	0	0	0	0	0	0	0	0	0	0	0	0	0	0	0	0	0	0	0	0	0	0	0	0	0	1	0	0	0	0	0	0	0	0	0	0	0	0	0	0	0	0	0	0	0	0
ENSG00000042317	0	1	1	0	0	0	0	0	0	1	0	0	0	0	0	0	0	0	0	0	0	0	0	0	0	0	0	0	0	0	0	0	0	0	1	0	0	0	0	0	0	0	0	0	0	0	0	0	0
ENSG00000042429	2	8	6	3	6	1	7	2	4	3	3	3	1	2	3	6	2	2	4	3	4	5	2	4	3	4	3	3	3	6	7	7	9	8	9	4	8	5	3	4	5	4	9	3	7	16	6	7	5
ENSG00000042445	2	1	1	1	0	3	5	1	3	3	1	1	0	2	0	1	1	0	2	3	0	1	1	2	5	2	1	0	1	1	5	5	3	1	5	2	2	1	2	3	4	2	5	0	3	7	5	1	1.25
ENSG00000042493	13	5	5	7	3	4	2	6	1	4	2	4	1	3	5	1	3	3	7	3	3	1	1	5	1	2	3	1	4	2	1	4	6	9	3	4	1	9	6	1	1	4	2	1	1	5	2	5	5
ENSG00000042753	2	4	0	2	2	3	2	0	2	5	0	1	2	0	1	1	0	1	3	2	0	3	2	2	1	1	1	1	0	2	3	1	1	1	4	0	0	4	4	0	2	2	4	2	1	2	0	1	2
ENSG00000042781	0	0	0	0	0	0	0	0	0	0	0	0	0	0	0	0	0	0	0	0	0	0	0	0	0	0	0	0	0	0	0	0	0	0	0	0	0	0	0	0	0	0	0	0	0	0	0	0	0
ENSG00000042813	0	0	0	0	0	0	0	0	0	0	0	0	0	0	0	0	0	0	0	0	0	0	0	0	0	0	0	0	0	0	0	0	0	0	0	0	0	0	0	0	0	0	0	0	0	0	0	0	0
ENSG00000042832	0	0	0	0	0	0	0	1	1	0	1	1	1	1	0	0	2	2	0	0	0	1	0	0	1	0	0	1	1	0	0	1	0	0	0	2	0	1	0	1	0	2	2	3	0	1	2	0	0
ENSG00000042980	4	3	6	6	5	7	5	5	12	3	2	4	0	1	5	0	0	0	2	5	4	4	0	3	4	4	3	10	7	4	6	3	0	7	4	0	2	3	5	6	0	10	4	0	0	3	0	7	0
ENSG00000043039	0	0	0	0	0	0	0	0	0	0	0	0	0	0	0	0	0	0	0	0	0	0	0	0	0	0	0	0	0	0	0	0	0	0	0	0	0	0	0	0	0	0	0	0	0	0	0	0	0
ENSG00000043093	1	4	3	1	5	3	4	2	7	1	6	4	3	1	3	8	4	3	4	7	4	2	9	3	2	2	5	4.01	6	8	8	3	8	1	2	5	2	3	4	5	0	14	2	4.67	1	8	2	3	2
ENSG00000043143	10	18	23	13	17	13	31	13	17	20	10	3	14	13	13	19	4	6	11	17	14	18	9	9	8	19	10	10	11	9	22	18	29	14	16	5	13	11	23	26	22	30	37	13	40	57	27	12	15
ENSG00000043355	0	0	0	0	0	0	0	0	0	0	0	0	0.39	0	0	0	0	0	0	0	0	0	0	1	0	0	0	0	0	0	0	0	0	0	0	0	0	0	0	0	0	0	0	0	0	0	0	0	0
ENSG00000043462	35	24	20	30	34	43	19	24	11	28	17	71	120	90.77	42	48	209	126.77	28	43	30	47	33	62	100	52	100.87	120	46	63	26	36	37	17	35	63	15	84	19	27	17	41	41	14	31	40	22	15	26
ENSG00000043514	3	2	1	0	3	1	0	0	0	2	0	0	0	1	1	1	0	0	1	1	1	1	0	0	0	0	0	2	0	1	1	1	2	0	1	0	0	1	1	1	0	1	3	3	2	3	0	0	1
ENSG00000043591	0	0	0	0	0	0	0	0	0	0	0	0	0	0	0	0	0	0	1	0	0	0	0	1	0	0	0	0	0	0	0	0	0	0	1	0	0	2	0	1	0	4	0	0	1	1	0	0	0
ENSG00000044012	0	0	0	0	0	0	0	0	0	0	0	0	0	0	0	0	0	0	0	0	0	0	0	0	0	0	0	0	0	0	0	0	0	0	0	0	0	0	0	0	0	0	0	0	0	0	0	0	0
ENSG00000044090	1	1	2	1	1	2	2	2	4	1	0	0	0	0	1	0	0	0	1	1	0	0	0	0	2	1.52	0	1	1	3	2	0	2.75	1	3	0	2	2	1	0	0	2.75	10	2	5.91	12	7.89	1	0
ENSG00000044115	22	10	10	13	7	8	6	9	5	6	12	10	8	7	7	4	10	10	10	4	7	4	7	8	8	5	5	9	9	6	11	23	15	10	18	16	4	14	16	8	6	20	120	3	10	21	22	4	9
ENSG00000044446	8	10	9.51	8	9	7	1	5.49	4	6	4	3	4.33	4	5	5	3	3	2	2.14	4	5	2	3.97	4	3	6	4	2	3	10	6	1	9	10	6	8	7	7	7	7	13	20	9	5	17	20	2	5
ENSG00000044459	1	0	1	1	1	0	1	1	0	0	0	0	0	0	0	1	0	0	0	0	1	0	0	0	0	0	0	0	0	0	0	2	1	0	0	0	0	0	2	2	1	0	0	1	0	0	1	0	0
ENSG00000044524	0	0	0	0	0	0	0	0	0	0	0	0	0	0	0	0	0	0	0	0	1	0	0	0	0	0	0	0	0	0	0	0	0	0	0	0	0	0	0	0	0	11	0	0	0	0	8	0	0
ENSG00000044574	22	19	13	18	20	27	9	21	13	16	17	28	80	46	30	84	30	43	53	43	59	30	21	33	68	60	36	61	126	42	18	21	36	17	18	40	20	28	26	31	2	21	19	3	10	19	10	16	8
ENSG00000046604	0	0	0	0	0	1	0	0	0	0	1	0	0	0	1	0	0	0	1	0	0	0	0	1	1	0	1	0	0	0	0	0	0	0.94	0	0	0	0	0	1	0	0	0	0	0	0	0	0	0
ENSG00000046647	0	1	0	1	2	0.98	0	2	0	0	1	0	0	0	0	0	0	0	0	0	1	2	0	0	1	0	0	0	1	1	0	0	0	0	0	0	0	0	0	0	0	0	0	0	0	1	0	0	1
ENSG00000046651	4	5	9	2	17	6	8	9.71	7	13	5	3	3	3.91	7	10	5	5	11	5	6	6	3	7	7	7	7	11	7	10.8	17	5.24	21	13	12	0	6	3	7	15	4	9.14	15.9	8	4	27.95	22	12	5
ENSG00000046653	0	0	1	1	1	0	0	0	0	1	2	0	0	0	1	0	0	0	0	0	0	0	1	0	1	0	2	0	0	0	1	1	2	0	1	0	0	1	0	1	1	4	7	0	1	0	1	1	0
ENSG00000046774	0	0	0	0	0	0	0	0	0	0	0	0	0	0	0	0	0	0	0	0	0	0	0	0	0	0	0	0	0	0	0	0	0	0	0	0	0	0	0	0	0	0	0	0	0	0	0	0	0
ENSG00000046889	0	0	0	1	0	0	0	0	0	0	0	0	0	0	0	0	0	0	0	0	1	0	0	0	0	0	0	0	0	0	0	0	0	0	1	0	2	0	0	1	0	0	1	0	0	0	0	0	0
ENSG00000047056	4	1	6	7	8	5	10	6	10	4	7	2	5	6	5	5	7	6	5	9	3	4	3	3	4	3	5	2	3	4	5	8	9	4	6	5	3	7	9	9.17	4	13	15	7	10	12	18	3	8
ENSG00000047188	7	3	5	9	12	7	4	6	5.99	6	2	0	2	6	3	6	2	2	6	5	11	8	5	3	5	1	3	4	8	3	13	7	9	6	8	2	6	6	6	8	4	11	23	4	7	18	14	0	7
ENSG00000047230	0	0	0	0	1	1	0	1	0	1	1	1	0	0	1	0	0	0	1	0	0	0	0	0	0	0	0	0	0	0	3	0	1	1	1	0	0	0	2	1	0	1	1	0	0	0	0	0	0
ENSG00000047249	1	3	2	0	0	4	3	1	2	1	1	0	2	1	3	5	3	2	3	2	4	3	2	0	0	0	1	0	5	1	4	5	6	4	5	1	1	4	2	4	0	5	5	1	2	5	4	2	2
ENSG00000047315	11.42	6	9	6	11	5	8	13	12	11.15	5	7	2	4.87	8	7.23	2	5	11	6.2	12	10.56	3	3	3	8	4	7.59	7.34	4	7	12.41	17	15.35	12	3	6	3	10	14	8	15	18	5	11	20.18	11	9	5
ENSG00000047346	3	6	8	4	7	13	8	10	17	9	5	5	6	10	12	10	12	8	13	9	20	13.33	6	5	6	9.61	11	5	13	10	10	14	17	10	14	3	6	11	9	23	4	17.89	7	5	9	14	11	16	5
ENSG00000047365	14	22	16	13	18	17	17	20	12	22	12	11	4	13	21	18	10	10	11	14	12	14	13	9	11	9	8	17	15	34	29	27	38	11	32	13	17	4	18	16.03	11	17	29	15	22	49	29	9	11
ENSG00000047410	217	236	237	221	301	255.99	204.97	196	161	251	144	139	274	239	321	199	253	234	208.6	177.84	195.87	197	191.9	185	250	270.97	247	250	191	253.03	235	317	328.96	266	494.97	443	251	286	406	439	442	498.97	860	341	554.95	943.94	769	476.99	430.93
ENSG00000047457	0	0	1	0	0	0.31	0	0	1	0	0	0	0	0	0	0	0	0	0	0	0	0	0	0	0	0	0	0	0	0	0	0	0	0	0	0	0	0	3	2.48	0	1	0	1	0	0	0	0	0
ENSG00000047578	6	2	2	1	1	0	2	1	0	2	4	3	1	2	3	5	4	6	1	1	2	1	2	4	5	0	3	4	3	7	4	2.11	1	2	6	3	1	6.17	6	6	1	6	8	2	0	11	9	2	3
ENSG00000047579	2	5	2	1	2	3	7	4	7	3	3	2	3	4	2	0	6	1	1	6	4	3	2	2	3	4	1	1	4	9	4	3	4	2	9	10	3	7	6	9	2	9	10	5	8	17	14	2	3
ENSG00000047597	2	0	0	0	0	1	2	2	0	0	0	4	2	0	0	3	0	1	1	0	0	0	38	3	1	1	0	1	1	10	0	0	0	1	1	0	0	1	3	0	1	71	8	0	0	8	1	1	1
ENSG00000047617	0	0	0	0	0	0	0	0	0	0	0	0	0	0	0	0	0	0	0	0	0	0	0	0	0	0	0	0	0	0	0	0	0	0	0	0	0	0	0	0	0	0	0	0	0	0	0	0	0
ENSG00000047621	1	2	0	3	0	2	0	0	1	1	0	0	1	1	1	1	0	0	0	0	0	2	0	0	1	0	1	0	0	0	2	0	0	0	0	2	1	2	1	0	0	2	3	1	0	4	1	0	1
ENSG00000047634	1	0	0	1	3	2	0	1	0	2	0	1	1	1	1	3	0	0	2	2	1	3	1	1	1	0	0	2	3	3	7	1	1	0	0	0	3	0	2	1	0	6	0	1	0	2	0	2	1
ENSG00000047644	4	5	8	7	4	4	7	4	2	1	1	6	6	4	4	4	19	9	4	2	3	4	2	15	10	6	15	12	2	7	6	6	9	4	6	21	3	3	7	8	2	2	7	3	4	12	8	4	5
ENSG00000047648	0	0	2	0	2	1	0	0	0	0	0	1	1	0	2	0	0	0	3	0	2	1	0	0	1	1	1	1	0	0	0	0	1	1	0	0	0	3	7	0	2	1	43	2	0	14	6	0	3
ENSG00000047662	0	0	0	0	0	0	0	0	0	0	0	1.2	0	0	0	0	0	0	0	0	0	0	0	0	0	0	0	0	0	0	0	0	0	0	0	0	1.48	0	0	0	0	0	0	0	0	0	0	0	0
ENSG00000047849	15	8	12	10	8	5	7	12	2	13	10	2	4	11	8	4	4	3	4	5	5	0	4	4	8	6	4	5	4	7	8	6	18	10	14	4	3	7	12	10	9	4	26	9	11	23	15	4	8
ENSG00000047932	18.74	22.33	28.53	24.81	34.75	27.29	31.01	27.29	16.09	28.99	23.57	13.64	11.16	8.64	27.29	19.6	6.25	14.89	30	11.16	21.09	13.64	12.4	17.37	13.65	37	23	28.53	18.61	38.08	32.25	24.81	52.11	19.85	64.53	13.64	26.05	18.61	49.14	64.53	39.71	123.5	165.33	49.63	65.77	114.38	126.58	29.79	47.14
ENSG00000047936	0	0	0	0	0	0	0	0	0	0	0	0	0	0	0	0	0	0	0	0	0	0	0	0	0	0	0	0	0	0	0	0	0	0	0	0	0	0	0	0	0	0	0	0	1	0	0	0	0
ENSG00000048028	4	8	3	4	3	5	10	4	2	2	1	2	3	5	4	3	3	3	2	1	2	1	1	2	1	3	3	4	1	4	9	12	14	9	7	1	0	2.02	4	5	4	2	21	3	3	11	8	1	4
ENSG00000048052	4	8	10	3	3	10	5	4	0	3	9	2	0	1	3	0	4	0	3	4	3	0	0	3	3	4	5	4	0	3	4	6	2	4	8	3	1	9	7	11	1	0	9	1	3	4	4	6	7
ENSG00000048140	0	4	1	3	1	1	2	1	0	0	5	0	0	1	2	2	0	1	0	0	1	1	0	1	2	0	0	0	0	1	1	2	4	1	1	0	2	2	0	3	1	3	7	1	2	11	5	6	2
ENSG00000048162	0	0	1	2	1	0	0	0	0	2	1	0	1	0	0	0	0	0	0	0	0	0	0	0	0	0	0	0	0	0	0	0	0	0	0	0	0	0	1	1	0	0	4	2	0	1	5	0	0
ENSG00000048342	1	1	2	4	1	0	3	1.03	1	1	0	1	0	3	3	0	1	2	0	1	0	5	0	0	0	1	4	3	3	3	2	1	5	1	2	6	1	0	3	0	2	1	3	3	1	2	1	1	3
ENSG00000048392	1	2	2	0	3	2	0	0	2	0	1	3	3	0	1	1	2	2	0	1	1	2	0	1	3	1	0	4	0	3	4	2	1	1	4	2	0	2	3	1	1	3	4	0	3	0	2	4	0
ENSG00000048405	7	6	6	4	13	9	7	6	5	11	5	2	6	5	8	3	4	4	14	14	6	8	9	5	6	7	7	5	7	5	17	4	5	3	10	5	4	12	6	20	9	11	19	2	5	17	11	9	8
ENSG00000048462	5	3	2	1	27	0	3	0	0	0	0	0	0	0	0	0	0	0	0	0	0	0	0	1	0	0	1	1	0	3	2	5	6	17	0	1	1	10	9	21	1	8	4	1	1	4	6	4	1
ENSG00000048471	110.16	93.03	167.53	103.18	115.93	101.69	93.42	98.45	41.08	97.66	73.45	35.73	40.72	69.57	136.14	44.1	25	36.8	89.21	80.5	155.03	47.76	43	69.82	42.93	115.49	51.89	141.47	71.03	116.76	94.5	131.26	93.59	83.13	171.9	42	147.64	148.82	280.98	261.2	85.25	276.51	345.31	117.8	194.22	300.24	375.32	220.04	168.75
ENSG00000048540	0	0	0	0	0	0	0	0	0	0	0	0	0	0	0	0	0	0	0	0	0	0	0	0	0	0	0	0	0	0	1	0	0	0	0	0	0	0	0	0	0	0	0	0	0	0	0	0	0
ENSG00000048544	2	0	0	0	1.17	3	0	2	0	1	1	1	1	0	0	0	0	0	2	3	2	2	1	0	1	0	0	0	0	0	0	1	5	2.34	2	0	0	0	3	2	0	0	1	0	2.34	0	3	0	0
ENSG00000048545	0	0	0	0	0	0	0	0	0	1	0	0	0	0	0	0	0	0	0	0	0	0	0	0	0	0	0	0	0	0	0	0	0	0	0	0	0	0	0	0	0	0	0	0	0	0	0	0	0
ENSG00000048649	6	5	11	9	15	6	5	9	9	12	3	2	8	7	8	10	6	4	5	8	5	7	10	3	5	12	4	12	3	6	19	5	14	10	17	6	6	5	10	12	8	11	11	9	13	14	17	13	6
ENSG00000048707	22	24	41	31	29	27	25	16	27	27	26	19	17	20	28	16	13	21	21	15	24	27	22	17	17	27	26	30	27	35	33	38	43	45	49	14.01	26	24	37	30	39	70	66	30	39	87	63	29	27
ENSG00000048740	46	46	58	38.08	54	44	53	43	30	47	43	29	27	56	60	43	81	65	55	33	49	29	43	61	47	54	56	62	47.93	51	134	61	77	54	79	73	30	73	60	56	31.01	55	55	29	48	74	49.99	25	58
ENSG00000048828	21.67	26.21	23	28.31	19.41	26.19	27	19.9	15.74	18.07	18.86	12.92	20	23	33	23	32	35.72	25.41	13.67	23	13	6.68	24.66	25.77	15.66	24.86	23.24	18	24.95	31	43.34	27.68	48	29.96	26.44	14.35	21.27	40.84	38	16	9	45.7	18.7	25	53.79	31	18	30.94
ENSG00000048991	4	11	4	3	7	5	4	5	1	3	2	3	4	1	4	2	3	2	2	1	1	0	2	1	1	3	1	2	4	1	3	10	7	1	6	1	1	3	2	9	6.49	0.82	3	9	6	3	4	2	4
ENSG00000049089	0	0	0	0	0	0	0	1	0	0	0	0	0	0	0	0	0	0	0	0	0	0	0	0	1	1	0	0	0	0	1	0	0	0	0	0	0	1	2	0	0	0	2	0	0	0	0	0	0
ENSG00000049130	0	0	0	0	0	0	0	0	0	0	0	0	0	0	0	0	0	0	0	0	0	0	0	0	0	0	0	0	0	0	0	0	0	0	0	0	0	0	0	0	0	0	1	0	0	0	0	0	0
ENSG00000049167	4	3	0	0	1	3	1	3	2	1	0	0	0	0	1	1	1	0	1	0	0	0	0	0	0	0	1	0	1	1	5	2	2	2	4	0	2	0	2	1	3	0	2	1	1	6	4	1	3
ENSG00000049192	0	0	0	0	0	0	0	0	0	0	0	0	2	0	0	0	0	0	1	0	0	0	0	0	0	0	0	0	0	0	1	0	1	0	1	0	0	0	0	1	0	0	0	0	1	0	1	0	0
ENSG00000049239	7	10	11	9	7	7	10	9	9	5	5	5	5	9	8	5	4.82	6	11	2	6	4	2	5	6	4	1	4	11	7	8	7	11	1	12	7	2	9	10	7	2	5	20	3	8	28	11	5	8
ENSG00000049245	5	5	2	10	5	6	0	5	6	3	3	3	10	10	7	6	9	7	5	7	4	4	1	6	7	5	5	6	2	4	8	2	3	2	4	8	2	9	7	5	1	5	8	3	2	5	6	3	5
ENSG00000049246	0	0	0	0	0	0	0	0	0	0	0	0	0	0	0	1	0	0	0	0	0	0	0	0	0	1	0	0	0	0	0	0	0	0	0	1	0	0	1	0	0	1	0	1	1	0	2	1	0
ENSG00000049247	0	0	0	0	1	0	1	0	0	0	0	0	0	0	0	0	0	0	1	1	0	0	0	0	0	0	0	0	0	0	0	0	0	0	4	0	0	0	0	0	0	0	0	0	3	0	0	0	1
ENSG00000049249	0	0	0	1	0	0	0	0	0	1	1	0	0	1	0	0	0	1	0	0	1	1	0	0	3	1	1	0	0	0	1	0	1	0	0	2	0	0	0	0	0	0	0	0	0	1	0	1	0
ENSG00000049283	0	0	0	0	0	0	0	0	0	0	0	0	0	0	0	0	0	0	0	0	0	0	0	0	0	0	0	0	0	0	0	0	0	0	0	0	0	0	0	0	0	0	0	0	0	0	0	0	0
ENSG00000049323	1	1	0	1	1	1	0	0	0	1	1	0	1	0	1	0	0	1	1	0	0	0	2	0	0	0	0	0	0	0	0	0	0	0	0	0	1	1	5	0	0	2	15	2	0	7	0	1	1
ENSG00000049449	1.16	0	0	0	1.3	0	0	0	2	0	0	0	0	0	3	1	0	0	0.74	0	0	1	1	0	0	0	0	0	2	0	0	1	0	0	1.19	2	0	2	0	3	0	1	1	1	2	1	2	0	2
ENSG00000049540	0	0	0	0	0	0	0	0	1	0	0	0	0	0	0	0	0	0	0	0	1	0	0	0	0	1	0	0	0	0	0	0	0	0	1	0	0	0	0	1	0	1	4	0	0	2	0	0	0
ENSG00000049541	0	2	1	0	1	1	3	1	1	1	1	0	0	1	1	1	1	0	1	1	0	0	0	2	4	1	1	1	2	2	2	1	0	0	1	2	1	0	2	2	0	2	7	0	0	2	1	3	0
ENSG00000049618	240.63	303.32	286.26	232.74	250	256.65	250	227.36	179.25	253	155	121	116	172	286.13	215.1	85	104.07	272	233.02	331.99	206.09	115	154.28	146.16	272.67	161	248.01	204	322.84	280	292.28	309.15	244	461	155	300.39	313.13	510.8	603.34	379	826.47	969	305.19	537.46	992.38	935.01	431	404.37
ENSG00000049656	6	10	3	5	7	13	6	6	7	8	4	8	5	6	10	6	8	5	7	8	9	7	6	6	7	12	7	10	8	8	8	6	14	15	6	8	4	16	13	16	4	12	17	10	10	20	7	4	6
ENSG00000049759	1	0	0	0	2	1	0	0	0	0	0	0	0	1	2	2	0	0	0	1	1	0	1	0	0	1	0	0	2	1	0	0	0	0	2	0	0	0	2	2	0	2	0	1	0	5	1	0	1
ENSG00000049768	1020	2579.06	1585.93	1684.1	3469.99	3029.51	1617.81	1416	869.07	2025.99	1496	637.09	458	499	1344	1560	341	389	743	876.99	871.99	842.23	442	383	564	1046	629	785	735.99	1368	1380.07	2353.46	2733	2215.24	4950.04	1036	1299	644	2537	3046.33	2892.07	2652.89	2872	2816	3442.88	4165	1875	2619.95	7056.1
ENSG00000049769	0	0	1	0	0	1	0	0	0	1	0	0	0	1	0	0	0	0	0	0	0	0	0	0	0	0	0	0	0	0	0	1	0	1	2	0	1	0	0	1	1	1	0	0	2	5	1	2	0
ENSG00000049860	14	18	10	18	13	8	7	22	6.52	5	9	8	6	7	8	1	3	7	9	7	12	9	4	11	3	6	4	9	14	5	13	10	9.54	15	17.54	8	10	20	15	9	3	15.39	16.6	5	5	21	17	4	14
ENSG00000049883	0	0	1	0	0	1	0	0	0	0	0	0	0	0	1	0	0	1	0	0	0	0	0	1	1	0	0	0	0	0	0	2	3	0	1	0	1	0	1	1	1	2	2	0	4	0	1	2	1
ENSG00000050030	0	0	0	1	0	0	0	0	0	0	0	0	0	0	0	0	0	0	0	0	1	0	0	0	0	0	1	0	0	0	0	0	0	0	0	0	0	0	0	0	1	0	4	0	0	0	2	0	0
ENSG00000050130	1	1	0	2	0	3	0	0	1	0	0	0	1	0	1	3	0	0	1	2	0	2	2	0	0	2	1	0	2	0	3	2	3	1	1	1	1	1	1	0	1	1	1	1	1	5	2	0	0
ENSG00000050165	0	0	0	0	0	0	0	2.11	0	2	0	0	0	0	0	1	0	0	1.59	0	0	1	0	1	0	0	1	0	0	0	1	0	0	0	0	0	2	0	1	2	0	10	3	1.19	0	5	2	0	2
ENSG00000050327	1	1	1	0.81	0.81	1	0	0	2	0	0	0	1	0	1	0	0	0	0	0	0	0	0	0	0	0	0	1	0	0	2	0	0	1	0	1	0	0	4.52	0	2.5	1.38	0	0	1	0	3	1.61	2
ENSG00000050344	3	0	2.83	2	3.06	2	1	2.51	2	2.36	1	0	0	1	0	0	1	1	0	0	1.51	2	0	2	0	0	2.78	0	2	1.68	6.41	0	3	3	3.06	4	0	2.31	1	4	1	6	2.28	0	0	7	2.35	4.16	2
ENSG00000050393	3	1	0	1	0	0	0	1	0	0	2	0	0	2	0	0	0	0	0	0	0	1	0	0	1	0	0	1	0	0	1.09	0	1	2	0	1	0	2	0	0	0	0	4	1	0	3	1	0	2
ENSG00000050405	1	0	1	1	0	1	1	0	0	0	0	0	0	0	0	0	0	0	0	0	0	0	0	0	1	0	0	0	0	1	2	0	1	0	1	0	0	0	0	0	0	0	1	0	2	4	3	0	0
ENSG00000050426	4	2	7	0	5	0	3	1	0	6	2	2	0	1	3	2	0	2	0	3	1	3	1	1	2	4	2	1	3	2	3	6	9	5	3	2	4	5	2	4	3	3	5	2	5	11	3	2	3
ENSG00000050438	2	3	2	0	2	0	0	1	0	0	1	1	0	2	3	0	0	2	0	0	0	0	0	0	0	1	0	0	0	0	1	1	4	2	3	0	0	2	2	4	2	0	4	4	5	14	3	4	2
ENSG00000050555	0	0	0	0	0	0	0	0	0	0	0	0	0	0	0	0	0	0	0	0	0	0	0	0	0	0	0	0	0	0	1	0	0	0	0	0	0	0	0	0	0	0	0	0	0	0	0	0	1
ENSG00000050628	0	1	0	1	3	1	0	0	0	0	0	1	0	1	0	1	0	0	0	0	1	0	0	0	1	0	1	0	0	0	0	0	0	0	0	0	0	1	0	0	0	0	0	0	0	0	0	0	0
ENSG00000050730	0	0	0	0	0	0	0	0	0	0	1	0	0	0	0	0	0	0	0	0	0	0	0	1	0	0	0	0	0	0	0	0	0	0	2	0	0	0	0	0	0	0	1	0	1	0	0	0	0
ENSG00000050748	10	19	17	9	16	23	29	9	15	20	5	5	13	9	27	10	3	9	16	11	16	18	12	8	14	13	12	11	15	22	21	28	30	19	10	2	12	4	15	7	7	18	15	5	13	53	22	14	7
ENSG00000050767	1	0	0	0	0	0	0	0	0	0	0	0	0	0	1	0	0	0	0	0	0	0	0	0	0	0	0	0	0	0	0	0	0	0	0	0	0	0	0	0	0	0	0	0	0	0	0	0	0
ENSG00000050820	0	0	0	0	0	0	0	0	0	0	0	0	0	0	1	0	0	0	0	0	0	0	0	0	0	0	0	0	0	0	0	0	0	0	0	0	0	0	0	0	0	0	0	0	0	0	0	0	0
ENSG00000051009	9	1	4	1	4	6	4	2	2	2	3	1	8	8	5.06	8	5	5	1	4	3	2	3	5	3	8	4	3	8	1	3	4	4	1	5	10	2	8	4	3	4	9	12	1	3.09	14	6	0	4
ENSG00000051108	84	100	87	59	68	68	42	90	71	76	37	71	101	97	90	110	92	104	93	95	115	81	62	115	85	79	62	166	175	135	85	67.97	49	69	79	142	169	388	179	196	37	272	190	92	86	190	239	146	90
ENSG00000051128	0	1	0	1	0	2	0	0	1	0	0	1	1	0	1	0	0	1	1	1	0	0	0	0	0	0	0	0	0	0	0	1	0	1	1	2	0	2	2	1	0	0	0	0	0	0	0	0	0
ENSG00000051180	1	0	2	1	2	2	2	0	0	2	0	1	0	3	4	1	0	2	0	1	2	1	0	1	1	2	1	1	1	0	0	1	4	1	4	0	2	1	4	4	5	7	33	1	1	8	10	3	3
ENSG00000051341	0	0	0	0	0	0	1	1	0	0	0	0	1	0	0	0	0	0	0	1	0	0	1	0	0	2	0	0	0	0	0	0	1	0	0	0	0	0	0	2	0	6	1	0	0	3	0	1	0
ENSG00000051382	5	8	2	2	9	12	4	9	8	4	4	0	3	8	6	7	2	7	2	4	4	6	3	3	2	4	4	2	4	6	4	6	6	11	8	14	5	7	11	3	5	13	9	5	6	11	3	2	10
ENSG00000051523	70608.2	62997.6	38960.3	61686.4	42436.6	54021.3	41974.6	50069.2	25658.2	30580	42942.6	42639.4	45817.8	47151.3	42280.1	41727.3	49844.7	47939.3	47301.4	26596.7	38290.3	30702.1	30291.7	51770.3	46059.6	32741.6	38741.1	39720.9	43329.1	44757.6	48989	61743.2	48368.5	54066.7	87598.6	75394.1	82263	86844.5	92907.9	60252.2	50476.7	52951.4	70867.1	75604.5	63273.6	79811.6	63028	65742.6	72606.2
ENSG00000051596	1.32	1.09	0.5	4	1	0	3.51	0	0	3	3.32	1	1	0	1	0	0	0	0	3	0	1	0	1	0	0	0	1.29	0	1	3.5	0.5	6	1	2.09	1	0	1	1.5	3.15	0	2	1	3.56	1.8	1.24	4.4	5	2.29
ENSG00000051620	2	1	3	2	4	5	4	4	0	6	1	5	5	3	8	0	1	6	4	4	2	2	0	4	1	6	3	2	2	0	5	1	2	3	1	7	2	4	3	3	3	4	6	3	7	5	4	7	1
ENSG00000051825	4	4	6	1	3	2	6	3	1	6	5	1	4	0	3	11	1	1	4	3	4	4	2	1	1	4	2	1	2	7	11	7	9.24	9	9	2	1	3	1	8	5	3	11	3	5	9	10	3	6
ENSG00000052126	0	0	1	2	1	2	0	0	0	0	1	0	1	0	1	0	0	1	1	1	0	0	0	0	1	3	0	2	1	0	1.09	0	0	0	6	1	1	1	2	0	0	0	2	0	0	15	9	1	2
ENSG00000052344	0	0	0	0	0	0	0	0	0	0	0	0	0	0	0	0	0	0	0	0	0	0	0	0	0	0	0	0	0	0	0	0	0	0	0	0	0	0	0	0	0	0	0	1	0	0	0	0	0
ENSG00000052723	3	5	2	3	8	11	7	2	7	3	6	4	2	3	14	2	3	4	3	4	4	5	3	4	6.71	3	6	2	5	7	5	3	12	5	8	2	7	7	7	13	9	24	17	5	7	24	12	7	5
ENSG00000052749	10	6	14	7	1	10	1	11	6	1	3	24	21	10	10	28	19	20	15	22	23	5	17	29	19	16	24	25	29	8	8	4	1	5	8	29	6	17	5	13	0	4	4	3	1	3	1	10	3
ENSG00000052795	7	2	2	1	3	4	1	2	3	0	2	2	0	3	1	5	1	2	4	4	6	2	2	2	6	3	3	4	1	3	3	5	0	3	6	2	4	9	9	3	0	5	3	0	3	1	2	0	0
ENSG00000052802	1	1	1	2	1	0	1	0	1	0	0	1	0	0	1	0	0	0	3	0	2	0	2	1	0	0	1	1	0	0	1	1	0	1	0	2	1	0	1	0	0	1	1	1	0	4	1	1	1
ENSG00000052841	11	15	12	5	10	13	9	10	3	7	6	2	5	4	15	7	6	5	6	5	6	7	10	7	5	6	6	13	8	13	20	8	20	10	11	4	7	6	13	10	8	12	8	13	13	11	7	5	15
ENSG00000052850	0	0	0	0	0	0	0	0	0	0	0	0	0	0	0	0	0	0	0	0	0	0	0	0	0	0	0	0	0	0	0	0	0	0	0	0	0	0	0	1	0	2	0	0	0	0	0	0	0
ENSG00000053108	0	0	0	0	0	0	0	0	0	0	0	0	0	0	0	0	0	0	0	0	0	0	0	0	0	0	0	0	0	0	0	0	0	0	0	0	0	0	0	0	0	0	0	0	0	0	0	0	0
ENSG00000053254	16	30	18.03	23.56	11	21	15	22.38	11	14.68	15.86	14	10	14.61	22	18	9.34	13	21.01	15	20	13.84	17	11.51	12	20.3	26.46	21	18.83	20.84	28	17.26	36.87	33	20	10.35	8	16	26.52	20	12	12.51	18.39	13.29	10	26.23	18	11	19.84
ENSG00000053328	0	0	0	0	0	2	0	0	0	1	1	1	0	0	1	0	0	0	0	0	0	0	0	0	0	0	0	0	1	0	0	1	0	1	1	1	0	0	0	0	0	0	0	0	0	0	0	0	0
ENSG00000053371	3	0	3	1	0	0	1	0	0	0	0	0	0	2	0	1	0	0	0	0	0	0	0	0	0	0	1	1	0	0	0	4	1	1	5	0	0	3	1	2	1	2	2.4	1	1	5	1	1	0
ENSG00000053372	0	0	0	1	0	1	0	0	0	0	0	1	1	0	0	0	0	0	0	1	0	1	0	0	0	0	0	0	0	0	2	0	0	0	1	1	0	0	0	0	2	0	1	1	1	2	0	1	0
ENSG00000053438	0	2.6	1	1	0	0	2	0	0	0	0	0	0	0	0	0	0	0	1	0	0	0	0	0	0	0	0	1	0	0	2	0	1.64	0	1	0	1.37	0	0	0	1	4	4	0	0	3	1	1	0
ENSG00000053501	0	0	0	0	1	0	0	0	0	1	1	0	0	0	0	0	1	0	0	0	0	0	0	0	0	0	0	0	0	2	0	3	1	2	0	0	0	0	0	2	2	0	2	0	0	1	0	0	0
ENSG00000053524	0	2	1	1	0	2	1	0	2	2	0	0	1	0	0	1	0	0	2	0	0	0	0	1	0	0	1	0	0	0	1	0	1	0	0	0	2	0	0	0	0	2	2	1	2	7	5	1	0
ENSG00000053702	1	0	1	1	0	2	1	2	1	1	0	0	0	0	0	1	0	1	2.1	1	2	0	0	0	1	2	2	2	0	1	2	2.24	6	1	0	0	0	1	1	2	5	1	8	0	1	6	1	1	1
ENSG00000053747	0	1	0	0	0	0	0	0	0	0	0	0	0	0	0	0	0	0	0	0	0	0	0	0	0	0	0	0	0	0	0	0	0	0	0	0	0	0	0	0	0	0	0	0	0	0	0	0	0
ENSG00000053770	2	3	7	4	2	2	5	5	4	3	1	0	3	0	6	0	2	0	2	2	3	0	1	0	2	2	1	0	4	2	7	7	5	3	6	2	0	1	4	2	1	4	6	2	3	5	2	2	1
ENSG00000053900	1	3	2	2	3	2	2	1	2	2	0	1	1	0	2	1	1	1	1	0	0	2	3	1	1	0	2	0	1	0	4	4	3	4	8	2	2	0	3	1	2	3	9	0	2	6	3	0	4
ENSG00000053918	2	4.87	8	8.95	2	7	0	4	1	9	3	3	4	6	7.89	4	5	8	5	1	8	8	2	10	6	11	4	4	4	7	3	2	4	2	7	13.84	5	22	13	12	5	5	8.01	10	7	7	11	9	13
ENSG00000054116	2	0	3	1	2	2	0	0	2	0	1	1	2	0	2	1	2	0	2	1	0	2	0	2	1	1	1	0	0	0	5	2	1	0	2	4	5	1	3	2	0	5	1	0	1	3	0	2	3
ENSG00000054118	106.92	98	130.92	101	150	115	84.79	108	98.36	97	70	68	89	105	103	157.89	94	102	142	119	163	118	112.91	81.02	99	100	100	98	152	109	109	98	142	106	237	159	197	141	194	175	183	358	375.99	123	198	351	274	169	134
ENSG00000054148	0	0	1	0	0	0	0	1	0	0	0	0	1	1	0	0	0	1	1	0	1	1	1	1	0	2	1	0	0	1	0	0	1	0	1	0	0	1	1	0	2	1	1	0	3	1	1	0	1.93
ENSG00000054179	0	0	0	0	0	0	0	0	0	0	0	0	0	0	0	0	0	0	0	0	0	0	0	0	0	0	0	0	0	0	0	0	0	0	0	1	0	0	0	0	0	0	0	0	0	1	0	0	0
ENSG00000054219	17518.9	22964.8	22152.8	22079.7	19617.3	22533.9	15818	15250.6	8713.63	18134.5	15606.7	7977.93	8534.59	12883.4	17232.4	10681.4	8996.09	10294.4	11340.1	6991.6	13343.5	12755	7381.35	10437.6	13084.3	11205	10568.5	11610.9	12601.9	14175.4	24261.4	20760.7	16509.2	18271.4	48153.9	25212.6	35425.2	28630	32379.7	34806.8	42274.3	29952.1	44037.3	34230.1	49281.2	44098.4	31957.1	36964.2	34317.7
ENSG00000054267	40	56.09	70	52.79	68	67	82.16	84	106	80	42	69	127	97	90.19	141.96	155	100.16	128	143	148	114	108	95	83	112	110.68	93	127	98	92	91	98	78	125	150.96	124.89	98	104	136	99.73	291.2	187	95	137	278.02	276.6	112.85	104
ENSG00000054277	1	1	4	1	2	1	1	1	1	3.74	1	4.62	0	0	0	0	0	1	0	0	2	0	0	0	0	0	0	0	1	2	0	2.55	0.86	0	1	0	0	0	1.81	0	1	0	0	0	1	2	0	0	0
ENSG00000054282	0	1	2.32	1	1.72	2.94	1	2.81	0	3	4	1	2	1	1	3	1	0	0	0	1.21	0	0	1	0.06	3	0	2	0	0	4.99	2.18	4.07	1	8.02	2	0	7.55	1	1.39	0	2.44	4.27	0	1	4.74	2	2	1
ENSG00000054356	0	0	0	0	0	0	0	0	0	0	0	0	0	0	0	0	0	0	0	0	0	0	0	0	0	0	0	0	0	0	0	0	0	0	0	0	0	0	0	0	0	0	0	0	0	0	0	0	0
ENSG00000054392	0	1	0	0	0	0	1	0	0	0	0	0	0	0	0	0	0	0	1	1	0	0	0	0	0	0	1	0	0	0	1	0	1	1	2	0	0	0	0	2	1	0	0	0	0	0	2	0	1
ENSG00000054523	152	115.64	88	125	73	122.77	88.3	92	59	71.1	103.42	151	311	185	108.7	103	329.06	266.09	101.01	154.74	65	89.61	46.22	239	165	120.06	223.6	102	71	100.6	81	114.98	90	125	293	744.97	190	274	350.62	192	130	444	770	216	159	822.5	607	135	177
ENSG00000054598	3	0	1	0	1	2	1	0	0	2	0	0	5	2	0	1	0	3	1	0	3	1	2	1	3	1	1	2	0	4	3	0	2	0	3	4	1	5	1	3	3	4	11	2	3	18	11	0	2
ENSG00000054611	7	5	8	7	4	7	9	3	3	9	8	1	10	7	4	3	5	7	6	1	3	2	0	11	11	12	11	11	6	6	6	9	10	7	11	4	3	8	17	15	8	9	25	3	6	31	22	6	12
ENSG00000054654	44	121	100	87	96	81	161	65	53	131	97	68	109	131	125	134	94	88	149	63	93	68	124	84	122.02	110	89.99	84	59	158	165	123	204	94.26	318	122	69	46	202	137	204	151	391	220	294	652	397	117	136
ENSG00000054690	0	0	0	0	0	0	0	0	0	0	0	0	0	0	0	0	0	0	0	0	1	0	0	0	0	0	0	0	0	0	0	0	0	0	0	0	0	0	0	0	0	0	0	0	0	1	0.99	0	0
ENSG00000054793	0	2	0	0	0	0	0	0	0	0	0	0	1	1	0	0	0	0	1	0	0	0	1	0	0	0	0	0	0	1	1	1	1	0	0	3	0	0	6	0	0	0	5	0	2	5	0	2	1
ENSG00000054796	0	0	0	0	0	0	0	0	0	0	0	0	0	0	0	0	0	0	0	0	0	0	0	0	0	0	0	0	0	0	0	0	0	0	0	0	0	0	0	0	0	0	0	0	0	0	0	0	0
ENSG00000054803	0	0	0	0	0	0	0	0	0	0	0	0	0	0	0	0	0	0	0	0	0	0	0	0	0	0	0	0	0	0	0	0	0	0	0	0	0	0	0	0	0	0	0	0	0	0	0	0	0
ENSG00000054938	0	0	0	0	0	0	0	0	0	0	0	0	0	0	0	0	0	0	0	0	0	0	0	0	0	0	0	0	0	0	0	0	0	0	0	0	0	0	0	0	0	0	0	0	0	0	0	0	0
ENSG00000054965	13	11	7	10	7	10	6	10	5	9	5	2	3	4	12	4	6	7	4	2.07	3	2	5	11	3	7	8	9	8	11	4	12	13	5	14	13	5	8	4	11.87	2	5	14	3	6	10	9	4	2
ENSG00000054967	17.49	20	15	22	11	12.21	6.86	13	12	14	14	33.44	43	37.88	22.82	52	50	97	36	37	46.54	36.66	15.39	37	40.66	33.47	65	54.55	46.9	30.96	16.53	21	11.93	14	14	64.7	41	68	22	27	3	31	15	9	4	10.44	9	8	8.88
ENSG00000054983	1	1	3	1	2	3	3	1	1	2	2	2	7	10	5	2	10	6	9	3	3	2	4	6	5	4	2	8	8.98	3	5	8	9	3	5	8	1	4	4	1	2	5	5	1	1	6	7	1	3
ENSG00000055044	8	4	5	11	16	9	11	12	17	13.05	5	6	15	5	13	24	1	10	15	17	16.99	8	10	11	4	19.63	11	2	19	16	10	14	16	12.51	20	4	16	13	18	30	18	46.86	23	22	18	28	44	31	11
ENSG00000055070	9	7	10	7	9	5	7	8	6	6	4	7	8	8	8	7	12	7	12	7	14	6	9	11	11	11	12	11	10	14	14	9	17	4	8	8	7	17	14	8	4	12	20	3	7	11	4	5	5
ENSG00000055118	1	0	0	0	0	0	0	1	0	0	0	0	0	0	0	0	0	0	0	0	0	0	0	0	0	0	0	0	0	0	0	0	0	0	0	0	0	0	0	0	0	0	1	0	0	0	0	0	0
ENSG00000055130	5	9	2	3	9	6	6.01	5	1	8	4	4	1	6	6.06	1	3	2	6	2	4	10	6	5	1.76	7	6	6	4	9	7	23	21	4	8	3	3	6	6	11	3	11	10	0	4	16	38	5	13
ENSG00000055147	3	0	2	0	4	2	0	2	3	0	1	1	1	2	0	2	1	2	1	0	1	2	0	1	1	1	1	2	0	3	2	3	2	1	3	0	0	1	0	3	1	5	3	0	2	3	1	0	0
ENSG00000055163	48.86	68.9	72.84	46	67.8	69.96	73.68	47	35.88	73.78	34	31	33	46	78.53	28	44	41	34	38	39	23.93	25	37.84	43	52	37	60.9	41	59.85	89.8	89	111.93	60.82	85.9	51.95	17	33.92	76.9	91.94	96.55	60	136.55	69.96	117	138.93	102.83	83	89
ENSG00000055208	11	12	12	10	14	18	16.99	14	20	24	5	10	17	18	15	26	17	14	19	27	27	28	16	14	23	19	18	15	18	18	20	20	22	13	21	22	15	11	23	16	10	25	15	7	14	16	8	19	11
ENSG00000055211	0	3	1	1	0	2	2	1	0	2	0	3	2	3	0	3	2	1	3	4	4	1	1	2	1	0	3	1	0	3	1	2	1	0	0	2	0	3	0	2	1	6	3	0	1	2	1	0	0
ENSG00000055332	4.16	9.2	14	9	6	11.5	8	16	8	9	9	7	11	10	9.22	12	37.45	9	5	7	9.09	14	9	13	8	9.67	8	8	10	15.55	19.01	45	81.07	12	6	40	6	9	21	5	9	8	9	4	7	15	4	4	7
ENSG00000055483	13	19	17	6	24	17	7	13	21	12	12	11	14.33	28	10	40	4	13	37	35	19	15	24	9	13	28	13	29	28	26	28	12	12	12	12	4	15	43	35.99	37	8	80	18	11	11	21	38	35	9
ENSG00000055609	122	89	116	116	103	111	93	129.95	142	107	83	110.55	132.85	132	124	185	140.89	148	161	144	154	162.9	111	105	154	146.46	144	148	194	119.97	159	142.93	158	113	142	134	162	142.65	134.57	137.82	108	375.99	187	111	109.79	208	189.67	135.01	114
ENSG00000055732	0	0	1	0	0	0	0	0	0	0	1	0	0	0	0	0	0	0	0	0	0	0	0	0	0	0	0	0	0	0	0	0	1	0	0	0	0	0	0	0	0	0	1	1	0	1	0	0	0
ENSG00000055813	0	0	0	0	0	0	0	0	0	0	0	0	0	0	0	0	0	0	0	0	0	0	0	0	0	0	0	0	0	0	0	0	0	0	0	0	0	0	0	0	0	0	0	0	0	0	0	0	0
ENSG00000055917	18	30	29	23	39	32	29	21	23	26	23	13	22	22	35	30	24	15	35	36	35	29	23	18	20	24	20	26	23	33	30	44.01	50	28	29	25	22	17	37	24	16	30	20	16	40	34	23	35	22
ENSG00000055950	1	1	0	1	1	0	1	0	0	0	1	0	0	0	1	1	1	0	0	0	3	0	0	0	0	0	0	2	0	0	0	0	2	0	0	1	0	0	2	0	0	2	3	0	0	3	2	1	1
ENSG00000055955	2	2.85	3	2.41	0.41	0	1.13	0.92	1	0	2	2	0	1.98	0.82	2	2.68	1	0	0.96	0	1.67	0	2	1	0	1	1	0	0	0.41	3.81	5.33	1	0	2	0.87	1	5.33	1	0.49	3.53	8.89	3	2	2.14	1.44	3	0.91
ENSG00000055957	0	0	0	0	0	0	0	0	0	0	0	0	0	0	0	0	0	0	0	0	0	0	0	0	0	0	0	0	0	0	0	0	0	0	0	0	0	0	0	0	0	0	0	0	0	0	0	0	0
ENSG00000056050	0	0	0	0	0	0	0	0	0	0	0	0	0	1	0	0	0	0	0	0	0	0	0	0	0	0	0	0	1	0	0	0	1	1	0	0	0	0	1	0	0	0	0	0	0	0	1	0	0
ENSG00000056097	4	13	15	7	5	11	6	9	10	11	7	1	7	7	13	15	3	5	14	8	11	14	8	10	4	5	4	9	7	9	12	13	14	10	18	3	8	6	7	10	5	8	10	5	6.74	14	5	6	5
ENSG00000056277	0	0	1	0	2	0	0	1	0	1	0	0	0	0	0	0	0	0	1	0	1	0	0	0	0	0	0	0	0	1	1	0	0	0	0	0	0	2	0	1	0	1	0	1	0	1	1	1	0
ENSG00000056291	0	0	0	0	0	0	0	0	0	0	0	0	0	0	0	0	0	0	0	0	0	0	0	0	0	0	0	0	0	0	0	0	0	0	0	0	0	0	0	0	0	0	0	0	0	0	0	0	0
ENSG00000056487	0	0	0	0	0	0	0	0	0	0	0	0	0	0	0	0	0	0	0	0	0	0	0	0	0	0	0	0	0	0	0	0	0	0	0	0	0	0	0	0	0	0	0	0	0	0	0	0	0
ENSG00000056558	2	4	10	3	23	6	7	6	2	7	2	3	10	3	5	15	1	1	7	3	13	7	5	3	3	7	4	8	13	4	3	10	8	4	14	3	4	7	10	8	9	22	35	8	15	55	28	10	14
ENSG00000056586	9	13	6	11	13	9	9	4	5	9	8	4	5	5	6	8	4	4	7	5	6	3	9	8	5	9	5	7	13	9	11	14	15	8	7	6	6	8	13	15	6	14	15	5	4	23	10	3	5
ENSG00000056736	0	0	0	0	0	0	0	0	0	0	1	0	0	0	0	0	0	0	0	0	1	0	0	0	0	0	0	0	0	0	0	0	0	0	0	0	0	0	2	0	1	0	1	0	0	0	0	0	0
ENSG00000056972	6541.69	5243.33	6597.09	6416.41	7189.02	7560.21	4503.33	6038.92	8073.03	5502.96	2967.92	3681.01	2963.06	3818.89	4992.73	6617.69	2574.69	2484.2	5545.51	6993.9	7656.66	7389.57	6629.64	5076.76	2709.16	5319.58	3160.27	4123.29	9113.9	4413.61	6684.05	4787.13	5979.32	5550.66	7188.55	4427.73	7959.96	10783.2	8650.99	9456.04	8900.8	11733.9	5888.37	5845.13	8905.78	4262.97	6891.97	12135.3	9221.06
ENSG00000056998	0	0	0	0	0	0	0	0	0	0	0	0	0	0	0	0	0	0	0	0	0	0	0	0	0	0	0	0	0	0	0	0	0	0	0	0	0	0	0	0	0	0	0	0	0	0	0	0	0
ENSG00000057019	0	1	0	0	0	0	0	0	0	0	0	0	0	0	1	0	0	0	0	0	0	0	0	0	0	0	0	0	0	0	0	0	1	1	0	0	0	0	0	0	0	0	1	0	0	0	0	0	0
ENSG00000057149	0	0	0	0	0	0	0	0	0	0	0	0	0	0	0	0	0	0	0	0	0	0	0	0	0	0	0	0	0	0	0	0	0	0	0	0	0	0	0	0	0	0	0	0	0	0	0	0	0
ENSG00000057252	7	5	6	7	5	4	9	5	6	5	3	1	4	5	10	7	5	3	4	3	6	6	5	5	4	5	1	7	6	1	8	8	7	7	4	4	5	6	7	3	2	7	6	4	2	8	1	1	7
ENSG00000057294	0	0	0	0	0	0	0	0	0	0	0	0	0	0	0	0	0	1	0	0	0	0	0	0	0	0	0	0	0	0	0	0	0	0	0	0	0	4	0	0	0	0	0	0	0	0	0	0	0
ENSG00000057468	0	0	0	0	0	0	0	0	0	0	0	0	0	0	0	0	0	0	0	0	0	0	0	0	0	0	0	0	0	1	0	1	0	0	0	0	0	0	0	0	0	0	0	0	0	0	0	0	0
ENSG00000057593	0	0	0	0	0	0	0	0	0	0	0	0	0	0	0	0	0	0	0	0	0	0	0	0	0	0	0	0	0	0	0	0	0	0	0	0	0	0	0	0	0	0	0	0	0	0	0	0	0
ENSG00000057608	29.99	16	12	20	21	17	22	17	11	18	16	10	2	10	14	7	5	5	12	5	20	6	5	8	10	4	9	10	14	14	15	24	26	23	17	6	3	14	19	19	2.7	6	22	10	11	10	8	13	8
ENSG00000057657	29661.2	46837.3	17334.8	25678	26822.9	21420.1	23905.5	21687.5	19107.4	16226.9	17407.2	30985.1	40094.3	43318.3	19196.6	36277	42614.8	23316.7	27697.2	21629.5	20427.5	14769.3	25650.4	24911.5	29497.2	14349.6	23090.2	27248.4	46361.6	56181.9	36471.7	17016.8	34634.8	27124.8	41885.7	29522.3	51795.6	114855	63068	45215.9	29697	38681.3	43239	58738.8	65465.2	60705.5	51401.9	28344.8	39968.5
ENSG00000057663	3	9	2	6	3	4	2	2	1	1	3	1	1	1	4	2	1	3	6	3	0	3	2	4	1	1	1	1	1	4	3	1	2	0	3	1	0	2	2	5	4	1	5	3	1	9	3	1	0
ENSG00000057704	1	3	2	3	2	0	0	2	1	0	0	10	19	9	6	6.08	27	23	5	6	6	1	1	5	15	3	7.08	8.21	5	8	2	0	0	0	6	16	1	9	0	0	0	1	0	1	0	0	2	2	0
ENSG00000057757	0	2	2	2	1	2	0	0	1	3	0	1	5	2	1	4	1	2	1	3	4	3	6	2	2	4	4	4	2	6	3	2	0	2	2	0	2	2	3	4	0	19	0	1	0	4	3	0	1
ENSG00000057935	3	1	0	4	3	1	0	4	0	4	1	0	0	0	3	0	0	2	1	1	2	1	0	4	1	0	0	0	0	5	1	2	5	1	3	0	0	1	1	1	1	0	0	2	2	5	2	2	1
ENSG00000058056	1	0	2	1	0	0	1	0	0	2	0	0	0	1	0	1	0	0	0.67	0	0	0	0	0	1	0	0	0	0	1	3	0	1	1	0	0	0	0	1	0.67	2	0	1	1	0	2	2	0	2
ENSG00000058063	17	17	15	20	28	20	19	22	23.14	16	9	11	29	19	25	31	31	25	24	30	32	21	21	22	14	17	17	24	33.97	18	22	22.21	25	15	23	33	13	19	21	13	13	27	23	7	12	31	15	8.48	16
ENSG00000058085	0	0	0	0	0	0	0	0	0	0	0	0	0	0	0	0	0	0	0	0	0	0	0	0	0	0	0	0	0	0	0	0	0	0	0	0	0	0	0	0	0	0	0	0	0	0	0	0	0
ENSG00000058091	1	0	1	3	2	3	2	2	1	1	0	3	2	1	2	0	1	4.86	1	2	2	0	1	5	6	1	0	2	1	2	0	3	1	2	3	4	0	3	4	1	0	1	2	0	1	1	1	2	0
ENSG00000058262	41384.5	37308.9	29617.8	34170.4	39314.5	35912.7	28009	27910.6	22857.1	24824	29274.1	17561.8	14308.2	21217.2	30937.1	33437.7	9677.35	13273.8	33114.4	20864.3	30171.5	26340.5	24650.7	21016.9	17452.9	24623.8	14876.3	21516.3	33993	27014.6	31482.4	37288.4	39421	45920.8	64179.1	21100	50755.1	59350.7	60193.2	51436.2	40383	40483.7	50593.9	42374.7	51007.4	43941.8	36563.1	48404.3	47551
ENSG00000058272	16	12	11	8	18	18	16	25	11	21	18	11	16	17	29	13	34	19	18	18	12	11	16	24	21	22	17	11	13	19.01	19	24	25	20	25	27	11	11	18	20	9	11	24	16	20	28	25	13	12
ENSG00000058335	0	0	0	0	0	0	0	0	0	0	0	0	0	0	0	0	0	0	0	0	0	0	0	0	0	0	0	0	0	0	0	0	0	0	0	0	0	0	0	0	0	0	0	0	0	0	0	0	0
ENSG00000058404	0	0	0	0	0	0	0	0	0	0	0	0	0	0	0	0	0	0	0	0	0	0	0	0	0	0	0	0	0	0	1	0	0	0	0	1	0	0	0	0	2	0	0	1	0.35	0	0	0	0
ENSG00000058453	2.59	3.28	1	1	4	7.55	3	3	3.68	3.3	2	1	3	0	0	0	0	1	5	0	6	0	1	1	0	0	0	1	1	2.24	0	5.06	3.23	3.42	2.3	2.08	2	4	1	6.23	6	2.33	12.7	2.2	8.82	15.25	5.04	7	3.71
ENSG00000058600	6	9	5	3	12	8	4	7	3	5	5	7.4	9	9	6	14	3	2	18	9	10.36	7	9	6	2	7	6	9	6	5	10.78	7	10	2	4	2	11	11	4	7	12	24	4	4	6	10	17	14.36	10
ENSG00000058668	18	25	31	27	29	21	38	14	5	27	31	9	17	17	23	9	16	11	9	7	9	7	10	11	24	18	13	22	14	25	30	26	47	25	65	40	5	15	39	46	25	8	86	23	37	121	63	9	22
ENSG00000058673	14.95	27	10.77	18.67	36.72	28	20.64	24	5.88	18.5	12	27	28	19.32	40	37	36	21.92	49	28	26.08	14.06	11.26	22.29	37.1	21.65	20.95	30	31.25	28.56	13.24	31.08	21.65	41	5.13	20.05	21	15.84	24	36	24	8.72	30.19	6	16	30	22.76	10.22	15
ENSG00000058729	2	4	5	2	3	4	4	2.32	2	1	1	2	1	2	3	5	0	2	4	5	3	5	1	0	1	2	0	3	4	2.66	4	5	5	3	13	0	5	3	6	11	4	17	22	2	4	7	21	11	3
ENSG00000058799	0	0	1	1	1	2	0	0	0	0	1	1	1	1	2	0	1	1	0	0	0	1	1	1	0	1	3	3	0	0	2	1	0	1	4	1	0	2	0	0	0	2	2	0	0	0	2	0	1
ENSG00000058804	2	1	1	1	0	1	1	1	1	0	1	1	2	0	4	0	0	1	1	4	2	1	0	0	0	1	1	1	0	1	0	3	1	2	1	1	1	1	5	4	2	10	9	0	1	10	6	1	3
ENSG00000058866	2	1	0	1	0	2	0	2	0	2	2	3	1	1	3	0	1	0	0	1	0	0	0	0	2	0	1	2	0	0	1	0	0	0	1	3	0	2	3	0	0	0	1	1	0	0	3	0	1
ENSG00000059122	4	6	3	5	9	2	4	4	5	4	6	2	2	1	3	6	3	1	3	1	4	6	0	0	4	3	1	3	1	5	11	6	7	2	18	1	12	1	7	13	8	6	25	8	10	31	18	8	15
ENSG00000059145	5	6	6	7	1	4	6	4	9	8	2	8	13	15	11	6	11	11	7	7	8	4	3	8	11	13	9.54	7	4	6	7	9	9	4.15	6	6.29	19	10	13.26	19	10	28	23	13.4	13	27	26.18	10	13
ENSG00000059377	17	8	7	15	5	17	6	11	2	1	4	4	12	7	11	6	16	14	6	0	3	4	1	9	19	4	17	21	8	10	22	16	5	9	10	22	4	19	9	4	4	2	5	8	3	3	4	6	5
ENSG00000059378	6	11	12	6	10	12	6	13	5	12	9	1	5	12	1	9	16	3	6	4	9	1	4	12	6	7	4	5	2	15	15	24	35	6	6	16	7	5	15	12	6	6	12	11	3	20	8	7	12
ENSG00000059573	0	1	1	2	2	4	1	1	0	1	1	1	0	1	0	0	1	0	0	0	0	0	0	0	2	0	1	1	1	1	1	0	5	1	2	0	0	1	1	4	2	2	8	1	1	8	2	1	0
ENSG00000059588	1	5	8	1	4	3	3	5	6	11	1	0	1	1	6	4	0	2	2	5	0	7	0	1	1	3	2	0	0	3	8	2	8	5	9	1	5	3	5	6	10	3	13	3	4	11	12	14	8
ENSG00000059691	5	5	1	0	5	4	1	1	1	1	2	1	0	0	1	1	0	0	1	1	0	0	1	4	0	0	0	1	2	2	4	3	6	2	2	1	1	3	4	4	5	11	13	3	5	16	11	4	2
ENSG00000059728	20	12	23	36	18	21	4	10	4	5.18	2	75	174	110	31.37	28	333.16	219.99	23	43	22	13	17	111	136.04	80	104	88	62	45	14	7	9	7.75	14.68	156	4	68.88	13	9	3	7	6	4	2	4	3	5	4
ENSG00000059758	6	1	8	7	8	7	5	7	12	5	4	8	5	5	6	13	12	6	20	14	15	7	13	7	8	11	10	9	12	9	12	5	11	4	13	4	10	10	9	11	5	13	16	5	7	21	11	11	10
ENSG00000059769	0	0	0	0	1	0	0	1	0	0	0	2	1.09	1	0	1	1	0	0	1	1	0	0	1.12	0	0	0	0	0	0	0	0	0	0	0	0	0	0	0	2	0	0	0	0	0	0	0	0	0
ENSG00000059804	94	56.88	47	113	63	52	11	73.93	22	22	26	73	126	81.84	84.94	185.23	169.08	167.05	91	146.94	53	32	32.17	88	80	59	63.8	95	100	66.98	13	27.89	36.99	11.63	28	214	47	55.79	58	53.71	15	104.97	19	20	12	32	23	63	17
ENSG00000059915	22	33	29	20	24	23	8	38	23	19	6	79	152	226	58	93	98	90	43	65	52	33	44	110	193	134	177	87	112	48	13	9	10	8	35	375	32	171.32	53	164	11	84	12	25	9	6.29	68	38	31
ENSG00000060069	9	10	2	6	8	5	10	4	11	5	2	19	23	13	12	19	39	30	24	34	11.01	7	15	16	9	17	21	32	22	6	9	8	6	5	7	20	22	25	8	13	8	54	23	10	9	53	32	15	9
ENSG00000060138	15	15	9	16	9	4	5	10	5	5	10	15	11	10	13	60	10	9	11	24	21	12	343.76	62.81	3	17	12.55	20	18	82	12.85	4	10	6	11	8	5	22	19	58.87	5	175.63	15	13	4	32	14	8	7
ENSG00000060140	0	0	0	0	0	0	0	0	0	0	0	1	0	0	0	0	0	0	0	0	0	0	0	0	0	1	0	0	0	0	0	0	0	0	0	0	0	0	0	0	0	0	3	0	0	1	0	0	0
ENSG00000060237	45	54	48	52	44	62	35.07	44	23	57	47	44	24	45	57	64	45	39.98	50	34	42	35	167	85	62.25	45	57	56	52	121	59	71	109	63.94	85	63	31	43	50	93	53	89	117	47	61	158	110	53	46
ENSG00000060303	0	0	0	0	0	0	0	0	0	0	0	0	0	0	0	0	0	0	0	0	0	0	0	0	0	0	0	0	0	0	0	0	0	0	0	0	0	0	0	0	0	0	0	0	0	0	0	0	0
ENSG00000060339	3	10	7	2	4	7	0	3	8	7	5	2	5	4	4	7	5	2	7	8	6	10	6	3	4	11	5	6	18	3	8	6	12	5	9	4	9	10	5	3	4	22	8	2	5	7	4	7	12
ENSG00000060491	27	26	20	20	14	19	19	21	22	20	4	10	11	23	25	29	27	21	27	14	16	22	18	30	13	16	15	24	18	24	22	30	38	23	26.79	31	46	47	25	30	15	50	61	26	23	58	37	19	39
ENSG00000060558	8.78	1	1	2	2	2	1	4	6	2	0	4	2	3.82	1	11	2	1	7	4	5	0	4	5	1	0	0	3	9	4.79	0	1	0	2	2	0	0	9.88	3	3	0	7.81	0	1	1	0	1	1	1
ENSG00000060566	0	0	0	0	0	0	0	0	0	0	0	0	0	0	0	0	0	0	0	0	0	0	0	0	0	0	0	0	0	0	0	0	0	0	0	0	0	0	0	0	0	0	0	0	0	0	0	0	0
ENSG00000060642	3	2	1	0	5	1	1	0	2	2	4	0	2	3	4	2	3	1	1	1	0	2	0	6	3	1	1	4	5	2	2	6	5	3	7	4	3	2	8	11	10	40	45	4	7	34	10	2	7
ENSG00000060656	0	0	0	0	0	0	0	0	0	0	0	0	0	0	0	0	0	0	0	0	0	0	0	0	0	0	0	0	0	0	0	0	0	0	0	0	0	1	0	0	0	0	0	0	0	0	0	0	0
ENSG00000060688	7	3	2	1	0	3	0	3	1	3	2	1	1	0	2	0	0	1	4	1	4	0	1	2	1	0	0	3.18	2	1	1	1	1	2	5	0	3	2	3	2	2	6	6	1	3	2	3	1	3
ENSG00000060709	0	0	0	0	0	0	0	0	0	0	0	0	0	0	0	0	0	0	0	0	0	0	0	0	0	1	0	0	0	0	0	0	0	0	0	0	0	0	0	0	0	0	0	0	0	0	0	0	0
ENSG00000060718	0	0	0	0	0	0	0	0	0	0	0	0	0	0	0	0	0	0	0	0	0	0	0	0	0	0	0	0	0	0	0	0	0	0	0	0	0	0	0	0	0	0	0	0	0	0	0	0	0
ENSG00000060749	3	1	7	7	7	5	2	7	1	1	2	4	1	0	8	2	1	1	2	0	2	4	1	0	0	1	0	7	2	1	7	7	9	4	8	4	3	6	6	5	3	7	2	6	1	10	3	1	4
ENSG00000060762	1	1	1	2	3	1	2	0	0	0	1	1	2	4	1	2	0	1	1	0	0	1	1	0	1	0	0	0	0	0	1	3	0	1	1	0	0	0	3	0	1	0	0	0	0	1	1	0	1
ENSG00000060971	13	2	3.92	4	5	3	5	3	2	4.97	3	5	2	1	8	2	8.92	9.85	3.83	2	3	3	3	1	3	4	1	7	4	3	5	13	10	6	3.88	9	3	10.96	5.9	10	5	6.81	3	3	10	8	7	3	8.78
ENSG00000060982	4	2	1	0	0	1	1	0	0	0	0	1	0	1	1	0	0	0	1	0	0	1	1	0	0	0	0	0	0	0	3	0	1	0	2	0	0	3	3	0	0	0	0	0	0	0	1	0	0
ENSG00000061273	11	7	18	10	21	9	10	11.94	15	14.3	8	8	7	6	9.69	8	17	12	7	7	9	6.99	7	9	17.11	6	16	15	7	10	14.75	16.57	25	16	11	18	15	10	13.3	24.4	16	29.79	35.66	12	19	33	25	8	20
ENSG00000061337	0	0	0	0	0	0	0	0	0	0	0	0	0	0	0	0	0	0	0	0	0	0	0	0	0	0	0	0	0	0	0	0	0	0	0	0	0	0	0	0	0	0	0	0	0	0	0	0	0
ENSG00000061455	0	0	0	0	0	0	0	0	0	0	0	0	0	0	0	0	0	0	0	0	0	0	0	0	0	0	0	0	0	0	0	0	0	0	0	0	0	0	0	0	0	0	0	0	0	0	0	0	0
ENSG00000061492	0	0	0	0	0	0	0	0	0	0	0	0	0	0	0	0	0	0	0	0	0	0	0	0	0	0	0	0	0	0	0	0	0	0	0	0	0	0	0	0	0	0	0	0	0	0	0	0	0
ENSG00000061656	0	0	0	0	0	1	0	0	0	0	0	0	0	0	0	0	0	0	0	0	1	0	0	1	0	0	0	0	1	0	0	0	0	0	0	0	0	1	0	0	0	0	0	0	0	0	1	0	1
ENSG00000061676	2	3	0	1	4	4	3	3	3	3	1	0	4	1	2	3	2	2	6	1	3	4	0	0	0	0	0	4	5	1	0	3	5	1	6	1	4	5	10	2	2	58	98	5	7	51	17	13	2
ENSG00000061794	1	0	2	5	2	1	2	2	2	1	0	0	0	0	3	2	0	1	6	2	1	3	0	1	1	2	2	4	0	0	3	2	5	2	2	0	0	1	1	0	1	0	0	0	0	1	2	2	0
ENSG00000061918	0	0	0	0	0	0	1	0	0	0	1	1	0	0	0	0	0	1	0	0	0	1	0	0	1	0	0	0	0	0	0	0	0	0	0	0	0	1	2	0	0	0	8	2	0	3	1	0	1
ENSG00000061936	14	19	21	12	30	25	22	21	22	18	11	12	18	15	15	28	12	9	31.01	23	25	22	13	8	10	26	11	16	28	23	26	26	25	18.22	21	13.02	27	34	29	36	21	39	64	30	25	45	34	30	49.99
ENSG00000061938	41	35	30	44	50.2	41	49	47	23	36	37	15	25	28	38	41	50	34	37	33	26	21	19	29	23	21	31	38	40	33	29	80.05	63	41	61	60.68	52	84	77	40.41	39	57	113	58	69	95.37	79	56	53.9
ENSG00000061987	7	9	11	9	12	14	7	9	10	14	8	8	2	1	18	8	5	6	9	10	10	13	10	8	15	16	3	4	9	13	13	10	27	15	17	9	6	7	20	24	10	20	29	8	16	34	17	11	11
ENSG00000062038	0	0	0	0	0	0	0	0	0	0	0	0	0	0	0	0	0	0	0	1	0	0	0	0	0	0	0	0	0	0	0	0	0	0	0	0	0	0	0	0	0	1	0	0	0	0	0	0	0
ENSG00000062096	0	0	0	0	0	0	0	0	0	0	0	0	0	0	0	0	0	0	0	0	0	0	0	0	0	0	0	0	0	0	0	0	0	0	0	0	0	0	0	0	0	0	0	0	0	0	0	0	0
ENSG00000062194	6	9	13	11	11	10	6	9	10	12	8	10	13	20	6	16	16	11	22	20	17	12	12	14	16	18	12	16	22	19	19	23	19	10	11	10	8	20	14	17	9	19	9	6	8	19	6	16	6
ENSG00000062282	1	0	0	0	0	3	0	1	1	0	1	14	18	4	2	4.31	26	19	1	5	1	1	2	7	20	4	10	7	10	2	1	0	2	0	0	28	0	7	1	0	1	0	0	1	0	1	1	0	0
ENSG00000062370	0	0	0	0	0	0	0	0	0	0	0	0	0	0	0	0	0	0	0	0	0	0	0	0	0	0	0	0	0	0	0	0	0	0	0	0	0	0	0	0	0	0	0	0	0	0	0	0	0
ENSG00000062485	7	10	9.1	7.66	8	17	11	9	10	12	6	6	11	4	9	7	5	6	14	4.75	9	13	5	6	11	7	6	12	21	9	11	12	16	9	9	5	3.81	13	9	7	9	15	13	4	7	10	8	9	10
ENSG00000062524	0	0	0	1	0	0	0	0	0	0	1	0	0	1	0	0	0	0	0	0	1	1	0	0	0	0	0	0	0	0	1	0	0	1	0	0	0	2	0	3	0	3	1	0	0	1	0	1	3
ENSG00000062582	1	2	1	0	0	1	1	0	0	1	0	0	0	2	0	0	0	1	0	0	0	1	0	1	0	0	0	0	1	0	0	4	3	1	1	0	0	1	0	0	0	1	0	0	1	1	1	1	0
ENSG00000062598	6	6	5.97	1	6	3	1	2	5	6	5	5.87	6	3.96	3	13	10	4	7	9	4.69	4	8	7.89	10	3	5	3	18	5	5.13	8	9.88	1	7	8	2	5	3	6	4	10	12	4	3	12.86	5	1.48	5
ENSG00000062650	11	10	5	13	10.99	7	8	10	14	10	6	4	8	7	13	15	7	10	10	6	11	13	8	3	2	9.56	4	10	6	9	24	13	17	12	17	20	8	6	9	12	3	12	19	6	4	15	7	3	6
ENSG00000062716	31	31	22	61	18	35	13	31	10	16	23	39	42	52	42	14	93.91	53	22	10	14	20	11	57	71	33	47	31	15	32	17	33	29	28	26	74	13	44	20	14	16	22	19	9	4	11	10	13	22
ENSG00000062725	2	1	5	1	3	1	2	1	1	6	2.98	2	2	2	6	0	1	1	2	0	1	1	2	1	1	2	2	6	1	3	3	5	5	0	7	2	1	1	6	5	2	0	3	1	4	8	4	4	3
ENSG00000062822	17	24	23.33	34	25	15.53	12	13	1	10	9	4	8	12	15	7	7	7	8	9	6	3	7	3	4	17	8	15.24	13	19	21	20	19	17	39	11	16	43	45	64	46.65	27.05	181.51	31	51	201	148	24.38	39
ENSG00000063015	0	0	0	0	0	0	0	0	0	0	0	0	0	0	0	1	0	0	0	0	0	0	2	0	1	1	0	0	1	1	0	0	0	1	0	0	0	0	0	0	0	1	1	0	0	1	2	0	0
ENSG00000063046	64.83	51	74.86	63.11	95.04	48.68	51.09	64	69.14	58.71	36.83	20	29.76	29.56	77	54.86	14	18.27	56.51	39.92	54.49	71.93	30.76	37	43.44	57.2	32	41.73	49.57	39.86	78.97	59.13	60.39	68.42	70.78	17	45.05	47.09	40.72	51.83	27.45	47.05	48.97	26	52.41	54.19	35.01	44.24	32.94
ENSG00000063127	0	0	1	0	1	1	0	0	1	0	0	0	0	0	1	0	0	0	1	1	0	0	1	0	0	0	0	1	0	0	1	1	0	0	0	1	0	0	0	2	0	0	1	0	0	1	0	0	0
ENSG00000063169	5	6	6	3	5	5	1	5	2	1	1	3	1	1	0	1	2	0	4	2	5	2	4	1	2	3	5	1	2	1	12	6	8	2	7	3	4	4	3	7	3	7	6	5	6	5	3	1	5
ENSG00000063176	0	2	3	0	3	1	2	0	0.65	2	1	0	0	0	0	2	0	0	2	2	0	1	1	1	0	0	0	0	3	0	1	3	4	1	4	2	1	2	2	3	2	2	5	0	2.46	8.55	3	3	2
ENSG00000063177	46	75	65.07	62	91	57	47	62	68	55	33	24	22.92	46	49.21	59	6	28	42	73	74	57	33	45	24	62	35	49	46	45	70	61	77	65	45	4	45.18	38	58	48	43	75	61	43	53	65	40	46	38
ENSG00000063180	0	0	0	0	1	2	0	0	1	0	0	0	0	0	0	0	0	0	0	0	1	0	1	0	0	0	0	0	0	0	0	0	0	1	1	0	0	0	1	0	1	0	0	0	0	0	0	0	0
ENSG00000063241	0	1	1	0	1	0	0	0	0	1	2	0	0	0	0	0	0	0	0	0	0	0	0	0	1	0	0	0	0	0	0	2	0	0	2	0	1	0	0	1	0	0	0	0	0	0	1	0	0
ENSG00000063244	17	11	10	20	13	13	12	11	10	13	6	6	7	9	16	7	3	7	11	10	14	5.49	3	10	6	15	13	17	8	12	12	17	14	19	8	12	5	6	22	22	10	12	53	8	15	29	13	8	16
ENSG00000063245	12	6	8	10	4	12	5	6	6	6	1	9	1	5	8	15	5	2	13	7	11.33	6	3	12	7	6	5	5.33	11	9	9	10	15	2	16	8.02	17	12	10	7	8	21	13.1	11	6	16.05	13	5	13
ENSG00000063322	4	3	5	2	2	6	2	4	4	4	4	2	6	7	9	2	3	5	2	2	3	1	0	3	5	2	5	5	10	6	4	7	3	2	3	11	2	1	3	0	0	0	7	1	2	9	4	0	1
ENSG00000063438	0	0	0	0	0	1	0	0	0	0	0	0	0	0	0	0	0	0	0	0	0	0	0	0	1	0	0	1	0	0	0	0	0	0	0	0	0	1	0	1	0	0	0	0	0	0	1	0	0
ENSG00000063515	0	0	0	0	0	0	0	0	0	0	0	0	0	0	0	0	0	0	0	0	0	0	0	0	0	0	0	0	0	0	0	0	0	0	0	0	0	0	0	0	0	0	0	0	0	0	0	0	0
ENSG00000063587	1	5	3	5	7	6	2	3	2	0	2	2	0	2	0	3	0	2	2	1	3	1	0	2	0	1	2	1	3	1	2	5	5	3	0	0	3	2	3	2	3	6	2	0	1	6	6	8	3
ENSG00000063601	6	2	5	4	10	8	6	6	6	7	6	0	2	4	2	4	1	2	4	7	4	7	8	3	5	6	1	7	5.98	7	5	2	3	5	3	3	2	1	5	6	4	10	8	5	5	11	5	15	1
ENSG00000063660	0	1	0	0	0	0	0	0	0	0	0	0	1	0	0	0	0	0	1	0	0	0	0	0	0	0	0	1	0	0	1	0	1	0	0	0	0	0	0	1	0	0	3	0	0	3	1	0	0
ENSG00000063761	0	0	0	0	0	1	2	0	0	0	0	1	0	0	0	0	0	0	0	0	0	0	0	0	0	0	0	0	0	1	0	1	0	0	2	0	1	0	0	0	0	0	1	0	0	0	2	1	1
ENSG00000063854	0	2	0	3	2	4	2	3	2	1	2	1	0	2	3	5	2	2	0	1	1	2	10	3	3	2	0	2	1	5	2	1	0	1	5	1	0	2	2	7	3	10	4	2	5	3	2	2	0
ENSG00000063978	4	11	10	5	11	11	8	4	6	4	3	3	4	5.58	6	12	4.66	7	9	10	22	7	5	4	6	4	6	7.5	8.61	6	13	15	13	4	7	6	11	7	9	11	3	12.06	15	7	4.7	14	11.49	11	9
ENSG00000064012	36219	54070	36297.7	38163.2	46547	43991.2	37282.1	43818.8	54006	29355.4	45763.9	50782.8	41795.9	49031	37811.6	60273.9	36584.8	39269.7	85290.9	40519.6	60609.4	55840.7	61608.5	34883.3	57725.4	54707.9	39111	30009.7	86139.2	35021.3	56057.7	49049.7	43213.6	42175.3	119171	78174.9	136410	75929.9	67699.1	46485.9	59482.9	96355.4	94470.1	111060	106344	108554	94372.3	135668	80349.8
ENSG00000064042	0	0	0	0	0	0	0	0	0	0	0	0	0	0	0	0	0	0	0	0	0	0	0	0	0	0	0	0	0	0	0	0	0	0	0	0	0	0	0	0	0	0	0	0	0	0	0	0	0
ENSG00000064102	0	0	0	0	0	2	0	0	0	0	2	0	1	0	1.97	0	0	0	0	3	0	0	1	0	0	0	1	1	1	1	0	1	1	1	2	0	0	2	1	0	2	1	3	1	3	1	1	1	2
ENSG00000064115	8	2	3	6	5	0	4	3	1	5	2	3	1	1	4	1	1	1	0	2	1	1	1	2	2	3	1	2	0	0	5	4	2	5	5	2	1	9	0	1	2	1	8	2	3	12	7	3	3
ENSG00000064195	0	0	0	0	0	0	0	0	0	0	0	0	0	0	0	0	0	0	0	0	0	0	0	0	0	0	0	0	0	0	0	0	0	0	0	0	0	0	0	0	0	0	0	0	0	0	0	0	0
ENSG00000064199	0	0	0	0	0	0	0	0	0	0	0	0	0	0	0	0	0	0	0	0	0	1	0	0	0	0	0	0	0	0	0	0	0	0	0	0	0	0	0	0	0	0	0	0	0	0	0	0	0
ENSG00000064201	5	12	14	13	15.98	8	16	12	3	10	10	3	3	0	4	2	0	2	3	1	3	2	1	3	5	1	3	2	0	3	20	15	14	11	17	1	3	8	11	7	29	4	34	18	25	61	19	12	13
ENSG00000064205	0	0	0	0	0	0	0	0	0	0	0	0	0	0	0	0	0	0	0	0	0	0	0	0	0	0	1	0	0	0	0	0	0	0	0	0	0	0	0	0	0	0	0	0	0	0	0	0	0
ENSG00000064218	0	0	0	0	0	0	0	0	0	0	0	0	0	0	0	0	0	0	0	0	0	0	0	0	0	0	0	0	0	0	0	0	0	0	0	1.97	0	0	0	0	0	0	0	0	0	0	0	0	0
ENSG00000064225	1	0	1	0	0	0	0	0	0	0	0	0	0	1	3	0	2	1	0	1	0	0	0	1	1	0	0	3	1	1	0	0	0	1	0	4	0	1	0	0	1	0	0	0	0	0	0	0	0
ENSG00000064270	0	0	0	0	0	0	0	0	0	0	0	0	0	0	0	0	0	0	0	1	0	0	0	0	0	0	0	0	0	0	0	0	0	0	0	0	0	0	0	0	0	0	0	0	0	2	0	0	1
ENSG00000064300	0	0	0	0	0	0	0	0	0	0	0	0	0	0	0	0	0	0	0	1	0	0	0	0	0	0	0	0	0	0	0	0	0	0	0	0	0	0	0	0	0	0	0	0	0	0	0	0	0
ENSG00000064309	1	0	1	0	0	1	0	2	1	0.56	0	2	0	0	0	2	0	0	4	0	0	0	2	0	1	0	0	0	1	2	0	0	1	0	0	1	2	4.08	4	1	0	0	1	0	1	4	0	0	1
ENSG00000064313	2	6	2	9	5	9	4	5.99	6	1	4	2	4	4	5	8	2	3	5	4	6	10	9	5	1	5	5	2	7	7	6	5	6	6	6	8	2	1	6	11	4	11	10	3	7	7	9	5	4
ENSG00000064393	17	19	16.78	7	20	14	6	7	24	11	8	6	6	8	21	16	6	4	9	6	5.05	16	12	10	8	6	4	15	33	5	27	28	20	20	14	8	7	25.03	21	23	5	18	9	13	6	26	13	8	10
ENSG00000064419	5	7	3	4	4	3	3	5	6	2	3	2	9	7	10	3	4	2	5	4	8	2	6	7	5	4	4	3	5	5	6	7	12	6	12	4	4	4	5	10	8	8	12	3	9	7	10	5	9
ENSG00000064489	1.91	0	1.42	0	1	0	1	1	1	1	0	0	1.29	1	1	1	1	1	1	0	0	0	0	0	1.42	0	0	0	1	0	0	0	0	0	0	5	1	0	0	0	0	2	0	0	0	1	5.64	0	0
ENSG00000064490	9242.97	8566.26	7717.86	8829.23	9123.31	8779.83	5928.64	6235.89	3593.05	5083.07	6728.23	5508.32	5012.82	5459.44	6402.14	4136.55	7512.41	3617.17	4743.05	3756.29	3811.49	3970.9	5248.19	4991.64	5750.18	6379.13	3609.85	4663.49	3614.32	6522.22	6902.99	9363.42	8178.28	7210.81	13661.4	6944.96	8211.26	10601	11072.8	12349.2	12041.4	8761.76	11701	11044.9	13725.4	13493.3	9661.78	10653.5	14088.4
ENSG00000064545	3	1	1.73	2	2	0	0	2	0	2	0	0	0	1	0	0	0	0	0	0	0	0	0	0	0	1	0	2	0	0	1	1	1	1	1	0	2	1	0	1	0	1	1	2	2	3	2	0	1
ENSG00000064547	5	3	5	6	4	4	9.99	5	4	2	3	12	23	13	12.66	7	41	34	5	13	12	8	4	20	23	8	22	8	17	9	6	4	5	2	5	40	8	26	6	6.26	4	45.6	20	2	7	29	11	4	3
ENSG00000064601	96	52	31	58	22	40	35	59	37	12	42	32	37	24	49.99	26	47	36	70	35	43	39	26	53	31	21	26	35	39	38.42	41	77	35	44.93	66	45	33.96	48	93	27	14	35	104	28.41	19	43	21	42	50
ENSG00000064607	13	20	14	18	16	16	7	12	10	10	9	5	6	5	16	11	6	1	12	6	13	6	6	7	8	9	7	7	12	10	14	16	22	21	21	4	27	19	14	16	20	19	29	14	23	38	28	15	19
ENSG00000064651	5	3	8	3	5	2	2	1	5	6	0	1	0	1	0	0	1	2	2	6.42	4	2	0	1	2	3	2	2	2	1	3	0	9	1	4	2	2	3	3	10	4	8	19	4	7	11	22	9	6
ENSG00000064652	0	0	0	0	1	0	1	1	0	1	0	0	0	0	0	0	0	0	0	0	0	0	0	0	0	0	0	0	0	0	0	0	0	0	1	0	0	0	2	0	0	0	0	1	0	1	1	0	1
ENSG00000064655	0	0	0	0	0	0	0	0	0	0	0	0	0	0	0	0	0	0	0	0	0	0	0	0	0	0	0	0	0	0	0	0	0	0	0	0	0	0	0	0	0	0	0	0	0	0	0	0	0
ENSG00000064666	37	45	43	36	31	37.64	24	30	14.54	32	23	39	65	68	57	40	86	66.75	33	32	46	33	29	57	63	52	56	62	43	53	30	32	55.6	33	41	100	19	46.76	21	30	19	16	29	24	45	30	25	30.79	15
ENSG00000064687	11	5	21	13	22	14	16	10	4	15	10	11	15	13	18	5	16	20	13	11	8	3	4	16	12	9	11	19	8	9	12	29	23	11	33	42	2	14	15	24	10	8	60	27	25.05	64	42	8	28
ENSG00000064692	0	0	0	0	0	0	0	0	0	0	0	0	0	0	0	0	0	0	0	0	0	0	0	0	0	0	0	0	0	0	0	0	0	0	0	0	0	0	0	0	0	0	0	0	0	0	0	0	0
ENSG00000064703	0	1	1	1	1	0	1	1	1	0	0	0	0	0	2	0	1	0	1	2	1	1	1	0	1	0	0	0	3	0	2	0	1	2	2	1	0	3	2	0	3	1	1	1	0	2	0	3	0
ENSG00000064726	5	3	4	8	2	6	4	3	4	2	4	2	1	2	4	6	0	1	2	2	3	6	1	2	1	0	2	3	2	2	7	4	5.44	0	5	0	1	2	0	4	3	3	4	4	0	8	4	5	2
ENSG00000064763	3	0	1	4	1	0	0	0	0	1	1	0	2	1	2	1	4	2.91	1	2	0	4	0	2	5	0	2	1	1	0	2	2	3	2	3	3	1	0	1	1	0	1.73	1	0	2	4.69	0	0	1
ENSG00000064787	0	0	0	0	0	0	0	0	0	0	0	0	0	0	0	0	0	0	0	0	0	0	0	0	0	0	0	0	0	0	0	0	0	0	0	0	0	0	0	0	0	0	0	0	0	0	0	0	0
ENSG00000064835	0	0	0	0	0	0	0	0	0	0	0	0	0	0	0	0	0	0	0	0	0	0	0	0	0	0	0	0	0	0	0	0	0	0	0	0	0	0	0	0	0	0	0	0	0	0	0	0	0
ENSG00000064886	0	2	2	0	1	1	0	1	0	0	0	0	0	0	0	0	0	0	0	0	0	0	0	0	0	1	0	0	1	1	0	0	8	0	0	1	0	0	0	3	1	0	0	0	1	2	0	0	0
ENSG00000064932	27	44	14	24	20	19	15	19	18	12	17	56	101	52	27	68	131	87	53	60	33	30	45	52	67	43	66	44	61	28	15	12	28	10	28	148	35	62	14	27	32	40	28	40	24	44	26	37	45
ENSG00000064933	14	16	20	19	41	20	28	15	9	26	16	4	7	12	46	8	5	9	9	18	18	7	8	16	16	18	11	21	6	26	40	38	48	38	75	10	11.05	24	33	60	36	52	153.3	36	56	153	95	29	39
ENSG00000064961	4	6	2	5	14	6	6	7	2	3	2	2	6	6	7	8	0	2	7	2	8	4	3	3	2	4	3	8	8	3	5	2	6	6	13	12	8	23	12.52	10	8.36	27	36	5	13	32	23	10	12
ENSG00000064989	0	0	1	0	2	0	0	0	0	0	0	0	0	0	1	0	0	0	0	0	0	0	0	0	0	0	0	0	0	0	1	0	0	0	0	0	1	0	0	0	0	2	0	0	0	0	0	0	0
ENSG00000064995	5	1	1	0	0	3	0	1	2	3	2	3	1	2	1	1	0	1	5	3	0	0	0	0	1	1	2	6	2	1.71	0.96	1	4	1	0	2	1	2	2.72	2	3	3	0	0	1	5	0	2	2
ENSG00000064999	5	8	2	4	3	2	1	2	2	5	1	4	2	2	4	1	2	4	3	4	1	1	0	4	3	2	1	0	3	4	8	8	6	1	2	6	3	6	14	5	2	4	14	5	2	19	20	3	5
ENSG00000065000	58407.8	55591.4	51850.2	56370.3	46319.4	60064.6	38485.3	36521.1	26708.7	37223.1	44353.5	26436.8	24596	28795.5	41801.1	31587.8	17069.8	24948	28665	24508.3	26378.8	30743.7	25200.8	30717.1	26905	32378.5	23571.5	32567.7	32161	37414.5	49308.8	59519.3	58091.2	53818.8	97363.5	52210.7	58228.2	79523.9	83637.9	87935.3	77653.4	55060.7	89537.5	92611.7	100528	91869.5	70734.5	76730.1	93656.7
ENSG00000065029	3	2	7	3	2	7	3	1	2	1	5	1	0	1	1	3	0	0	1	0	2	2	1	2	0	1	1	3	2	3	4	1	5	3	3	0	0	1	6	3	1	11	6	6	2	4	6	7	5
ENSG00000065054	0	0	0	0	1	0	0	0	0	1	0	0	0	0	0	0	0	0	0	0	0	0	0	0	0	0	0	0	0	0	1	1	0	0	1	0	0	0	0	0	0	0	1	0	1	0	0	0	0
ENSG00000065057	0	0	1	0	0	1	0	0	0	0	0	0	0	1	0	0	0	0	0	0	0	0	0	0	0	0	1	0	0	0	0	0	1	1	1	0	0	0	0	0	0	0	0	0	0	0	1	0	0
ENSG00000065060	7	7	2	3	3	5	4	1	4	6	1	4	0	8	7	1	3	3	6	4	3	5	7	6	2	4	3	7	8	2.29	4	3	3	6	6	3	8	7	5.28	8	5	10	15	10	3	11	5	4	3
ENSG00000065135	5	5	7	7	8.52	8.52	9	11	2	5	3.19	8	17	16	6	11	23	26.62	8	5	12	5	4	18.1	22	12	16	28.75	11	12	4.26	9	11.71	8	11.71	22.36	3	20	14	7.45	4	6	23	6.39	6	7	11	5	2
ENSG00000065150	9	6	7	9	8	5	6	4	6	5	4	2	5	6	9	2	0	2	6	9	5	4	3	1	0	3	3	5	7.13	3	13	10	9	9	7	2	1	3	2	13	2	7	10	2	1	7	10	7	3
ENSG00000065154	2	3	0	0	2	4	0	3	3	0	0	2	3	2	2	4	0	3	1	3	2	0	0	1	1	3	2	1	0	3	3	1	5	1	6	0	1	5	2	3	0	3	5	0	0	0	0	1	1
ENSG00000065183	1	1	3	1	1	1	0	2	0	1	0	1	1	0	2	0	0	0	0	0	0	0	0	2	0	1	0	1	0	0	1	3	2	2	2	0	0	1	1	2	5	2	2	1	0	6	2	0	1
ENSG00000065243	9	4	7	7	10	9	4	4	9	10	3	10	9	11	8	10	21	12	10	11	13	8	7	6	22.65	13	16	13	17	10	9	8	8	5	9	18	2	11	8	10	9	17	3	4	5	10	11	4	13
ENSG00000065268	1	0	2	2	1	0	1	0	0	0	1	1	1	0	0	1	0	0	1	1	1	0	0	0	0	0	0	0	0	0	0	1	0	1	1	1	1	1	0	1	0	1	0	0	0	2	1	0	0
ENSG00000065308	4	3	2	4	1	4	0	1	1	4	1	1	0	2	2	0	1	2	0	1	0	1	1	3	3	3	1	0	0	1	7	2	7	8	11	2	1	2	1	7	1	2	4	0	0	3	6	4	3
ENSG00000065320	0	0	0	0	0	0	1	0	0	0	0	0	0	0	0	0	0	0	0	0	0	0	0	0	0	0	1	0	0	0	0	0	0	1	0	0	0	0	0	2	0	0	0	1	1	0	0	0	0
ENSG00000065325	0	0	0	0	0	0	0	0	0	0	0	0	0	0	0	0	0	0	0	0	0	0	0	0	0	0	0	0	0	0	0	0	0	0	0	0	0	0	0	0	0	0	0	0	0	0	0	0	0
ENSG00000065328	0	1	0	0	0	0	0	0	0	0	0	0	0	0	0	0	0	0	0	0	0	0	0	0	0	0	1	0	0	0	0	0	0	0	0	0	0	0	0	0	0	0	0	0	0	0	0	0	0
ENSG00000065357	21	18	44	21	59	41	47	36	33	55	15	9	9	16	26	19	5	13	21	14	27	13	13	9	6	25	10	15	12	26	59	70	55	53	16	9	16	7	25	33	47	32	38	23	52	74	52	31	63
ENSG00000065361	0	4	4	4	4	3	3	0	9	2	1	0	1	1	4	0	0	0	2	2	1	5	0	1	2	2	0	2	1	2	0	3	4	7	9	1	2	2	9	8	12	136	37	4	21	26	35	13	12
ENSG00000065371	0	0	0	0	0	0	0	0	0	0	0	0	0	0	0	0	0	0	0	0	0	0	0	0	0	0	0	0	0	0	0	0	0	0	0	0	0	0	0	0	0	0	0	0	0	0	0	0	0
ENSG00000065413	54	62	60	46	59	46.01	56	47	14	66	29	25	35	48	63	21	43	41	16	23	31	11	17	44	46	58	48	53	22	44	81.01	79	76	38	64	55	14	28	48	65	55	20	52	26.98	57	66	69	41.44	55
ENSG00000065427	12	6	7	6	7	9	5	3	4	7	3	0	3	2	7	3	4	2	17	7	6.64	3	8	14	3	3	3	5	6	5	6	7	8	9	13.54	1	0	6	11	10	3	4.45	15	4	8	7	10	7	6
ENSG00000065457	5	1	7	1	6	4	4	2	0	2	1	2	0	2	4	2	1	1	3	1	1	2	4	2	0	2	6	1	2	0	4	1	5	3	7	1	2	3	4	3	3	6	15	8	4	12	8	3	2
ENSG00000065485	1	0	0	0	0	0	0	1	1	0	0	0	0	0	0	0	0	0	0	0	0	0	0	0	0	0	0	0	0	0	0	0	0	0	0	0	0	0	2	0	0	0	0	1	0	0	1	0	0
ENSG00000065491	2	0	1	1	2	1	1	2	0	3	1	1	0	1	1	2	0	0	1	0	0	1	1	1	1	1	0	0	0	3	2	1	1	0	3	0	0	2	3	2	0	3	0	1	1	1	4	2	0
ENSG00000065518	1	1	0	0	2	1	2	0	0	1	1	0	0	0	2	0	0	0	3	0	1	2	0	0	0	1	0	0	3	0	1	0	1	0	1	0	0	0	3	0	2	0	0	0	0	1	1	1.33	0
ENSG00000065526	355	391	433.96	396	344	450	277	382.09	435.95	300	324.22	250	355	433	457.83	649	328	376	517	452	591	540	334	360	435	486	399	390.01	559	394	396.38	515	444	452.01	824	683.24	844	703	856	928	569	2336.51	1350.95	614	865	1691	1454	708	756.43
ENSG00000065534	0	1	1	0	0	0	0	0	0	0	0	0	0	1	1	0	0	0	1	0	0	0	0	0	0	0	0	0	0	0	3	0	0	0	1	1	0	1	3	2	0	0	13.35	1	0	4	2	0	0
ENSG00000065548	2	2	2	0	4	6	3	5	1	2	1	3	2	6	2	6	3	2	5	5	7	6	2	1	4	8	2	5	7	6	3	10	2	1	1	0	5	5	4	4	2	2	3	0	5	2	2	5	3
ENSG00000065559	40	48	40.97	43	64.7	48	33.74	29	45	28	30	40	57	48	55.64	28	65.54	66.65	23	25.86	23	37	24	51	68.64	42.8	51	42	32	75.11	33.54	33.7	61.47	41	128.74	177	41	81	87.74	87.82	61	235.58	235.44	63.83	99	188.42	155.51	56.86	69
ENSG00000065600	1	0	0	1	0	0	0	0	0	0	0	1	0	0	0	1	0	0	2	1	0	1	0	0	1	0	0	2	0	0	1	1	2	0	0	0	2	0	0	0	0	1	0	0	0	2	0	0	1
ENSG00000065609	0	0	0	0	0	0	0	0	0	0	0	0	0	0	0	0	0	0	0	0	0	0	0	0	0	0	0	0	0	0	0	0	0	0	0	0	0	0	0	0	0	0	0	0	0	0	0	0	0
ENSG00000065613	10	9	8	15	8	3	2	7	6	8	2	9	8	14	7	8	10	12	12	5	12	6	2	6	14	6	5	8	13.01	5	11	7	7	5	12	7	4	3	13	5	3	9	7	5	2	9	8	5	8
ENSG00000065615	4	6	5	5	6	8	3	0	1	1	7	2	5	6	4	1	4	7	3	2	1	3	4	7	6	6	10	11	1	3	3	3	3	4	5	6	2	10	10	5	0	3	4	4	0	8	3	3	1
ENSG00000065618	0	0	0	0	0	0	0	0	0	0	0	0	0	0	0	0	0	0	1	0	0	0	0	0	0	0	0	0	0	0	0	0	2	0	1	0	0	0	0	0	0	0	0	1	0	1	1	0	0
ENSG00000065621	0	2	1	0	0	1	0	1	0	0	0	1	1	2	0	0	5	1	1	0	0	0	0	0	1	0	2	0	1	1	1	0	0	0	2	4	0	1	1	2	0	3	0	0	0	0	1	0	0
ENSG00000065665	1	4	4	5	3	0	3	0	2	4	1	11	4	1	9	13	5	7	3	4	3	5	8	2	9	1	7	4	7	4	10	2.98	2	2	2	6	1	10	3	2	4	8	4	3	3	4	5	2	1
ENSG00000065675	9	23	20	8	24	18	15	9	7	20	12	4	7	9	11	16	0	9	7	5	12	13	12	6	9	10	5	10	5	15	22	22	38	26	22	7	14	8	28	23	25	14	34	26	23	39	51	18	26
ENSG00000065717	0	1	2	1	4	1	0	0	0	2	1	0	0	0	1	0	1	0	0	0	1	2	0	0	0	2	0	0	1	0	0	2	0	0	1	0	0	0	5	2	1	2	7	1	2	1	6	2	5
ENSG00000065802	3	1	2	2	3	2	0	2	1	3	1	0	0	1	0	0	1	0	3	1	1	2	1	0	0	0	0	0	1	0	3	0	5	4	3	0	7	2	4	1	2	8	2	3	8	8	7	2	3
ENSG00000065809	13	16	22	10	25.99	16	5	23	28	18	14	11	20	14	11	24	9	14	15	22	17	13	18	11	10	15	12	8	20	17	11	14	23	14	14	7	10	7	9	18	12	18	29	11	22	17	23	20	13
ENSG00000065833	0	0	0	0	0	0	0	0	0	0	0	0	0	0	0	0	0	1	0	0	0	0	0	0	0	0	0	0	0	0	0	0	0	0	0	0	0	0	0	0	0	0	0	0	0	0	0	0	0
ENSG00000065882	10	7	12	7	7	10	7	12	9	8	7	4	15	16	21	7	21	11	5	5	6	7	2	18	15	14	13	21	6	17	7	10	13	7	5	37	3	22	4	16	5	11	13	2	3	16	3	6	3
ENSG00000065883	21	22	23	15	20	26	28.87	18	26	29	12	9	11	11	24	12	16	8	23	27	24	18	15	22	25.86	24	16	31	19	38	41	17	37	27	21.49	17	13	16	27	45	15	59	65	24	28	110	67	22	13
ENSG00000065911	2	3	4	1	6	3	3	1	1	2	2	3	3	4	4	4	2	3	2	2	1	3	4	0	2	6	1	4	4	8	3	5	8	3	7	0.42	0	6	5	2	1	1	2	2	2	4	0	4	2
ENSG00000065923	4	11	12	5	3	8	5	9	12	9	2	1	4	5	4	2	1	2	6	4	8	5	3	4	0	3	4	14	4	6	4	8	5	4	13	3	5	2	8.41	15	2	44	15	1	2	7	14	28	5
ENSG00000065970	4	5	6	4	3	5	3	2	2	2	2	7	2	8	3	4	0	3	9	3	3	8	9	3	2	7	7	6	8	4	9	6	6	10	4	5	2	3	1	8	3	4	6	0	4	4	6	3	2
ENSG00000065978	23.28	31	23.61	13	24	24.85	18.18	27	28	17.1	10	14.93	11	8	19	45	6.56	8.9	26	21.57	30	33.56	64.44	24.62	14	17.61	12.09	23	21.81	36	22	32.35	22	25.48	33	3	7.27	18.79	34	36.47	7	41.28	15	12	20	25	9.7	16	7
ENSG00000065989	1	2	2	2	0	3	1	4	1	1	0	3	0	0	1	6	0	0	3	2	3	2	1	1	1	0	0	5	4	1	4	2	3	1	3	2	3	5	3	2	6	4	1	0	2	4	0	2	2
ENSG00000066027	4	7	5	5	4	0	4	2	7	6	2	1	7	3	8	5	14	8	7	4	6	2	4	9	14	7	4	4	6	10	10	9	5	7	8	25	6	7	5	11	2	5	11	10	3	16	7	1.53	4
ENSG00000066032	0	0	0	1	2	0	0	0	0	1	1	0	0	0	1	0	0	0	0	0	0	0	0	1	0	0	0	1	1	0	1	0	0	0	0	0	0	0	0	0	0	0	0	0	0	0	0	0	0
ENSG00000066044	18	4	7	6	2	9	5	8	3.2	4	7	0	0	4	3	6	0	3	3	5	6	1	2	4	3	4	3	0	7	5	8	9	5	6	9	2	4	1	5	4	3	7	7	1	4	8.35	6	1	4
ENSG00000066056	0	0	0	0	0	0	0	0	0	0	0	0	0	0	0	0	1	0	0	0	0	0	0	0	0	0	0	0	0	0	0	0	1	0	0	0	0	0	0	1	0	0	0	0	1	0	0	0	0
ENSG00000066084	10	7.99	13	8	8	7	5	6	6	8	5	11	17	11	14	10	27	19	7	5	10	5	8	19	19	10	14	14	15	18	24	17	14	7	6	42	6	23	16	19	12	18	14	8	10	9	11	14	12
ENSG00000066117	3	6	11	7	7	7	10	10	5	8	5	9	2	8	10	7	3	5	10	8	5	8	8	1	8	8	9	9	9	10	12	11	14.01	7	10	2	3	7	10	10	12	5	9	4	7	13	7	4	4
ENSG00000066135	5	2	2	3	2	7	1	6.59	3.36	1	4	1.8	1.85	0.64	5	1	0	1	0	3	1	7.24	4.94	2	4	0.85	1	4	2	5	6	5	12	3.65	7	3	3	2	4	4	1	6	10.59	0.72	5	14	5	5	3
ENSG00000066136	7	8	7	11	5	2	2	3	6	4	3	3	5.99	4	3	0	6	2	4	6	4	5	4	5	3	1	4	2	4	6	4	10	12	4	8	5	0	3	4	9	1	0	6	3	4	6.61	2.42	5	4
ENSG00000066185	0	0	0	0	0	0	0	0	0	0	0	0	0	0	0	0	0	0	0	0	0	0	0	0	0	0	0	0	0	0	0	0	0	0	0	0	0	0	0	0	0	1	0	0	0	0	0	0	0
ENSG00000066230	0	0	1.33	0	0	0	0	0	0	0	0	0	0	0	0	0	0	0	0	0	0	0	0	0	0	1	0	0	0	0	1	0	0	0	0	0	0	0	0	0	0	1.55	0	0	0	0	1.12	0	1
ENSG00000066248	0	0	0	0	0	0	0	0.7	0	0	0	0	0	0	0	0	0	0	0	0	0.23	0	0	1	0	0	0	0	0	0	0.43	0	0	0	0	0	0	0	0	0	0	0	0	0	0	0	0	0	0
ENSG00000066279	0	3	0	0	5	0	0	0	0	0	1	1	0	2	1	0	1	0	1	0	0	0	4	0	1	1	0	0	0	0	0	3	3	0	3	2	0	2	0	1	1	6.15	20	2	1	6	3	6	0
ENSG00000066294	4	10	13.01	7	5	14	7	10	9	10	15	4	4	8	13	4	3	4	11	3	6	12	9	4	8	4	7	6	11	7	13	15	15	8	16	3	5	4	12	6	5	8	16	10	16	26	34	6	6
ENSG00000066322	6	4	3	1	3	1	3	0	0	2	1	2	2	2	1	1	2	1	1	3	1	2	0	2	0	3	1	0	4	0	1	1	4	2	8	1	0	1	6	0	0	1	5	3	2	5	3	1	0
ENSG00000066336	81847.8	47669	31125.5	66826.4	17028	48027.4	19614.1	63163.9	33064.4	17197	36121.9	82547.7	81627.9	63222.1	35207.4	60376.4	119173	91698.2	52437.8	34404.2	50987.4	46975.6	32829.4	77209.2	77661	46703.6	76106	48516.6	67993.4	32228.5	31087.3	65108.9	21688.3	53185.8	67806.5	253565	156783	108399	74633.4	36251.1	18385.4	57071.2	25170	70142.9	4422.97	18295.8	14423	42580.1	72814.4
ENSG00000066379	0	0	2	0	1	0	1	0	2	0	0	0	0	0	1	1	0	1	0	0	1	1	0	2.67	1	0	0	0	1	1	0	0	1	1	2	4	0	0	0	1	1	1	1	1	1	0	0	0	0
ENSG00000066382	1	0	0	0	0	0	1	0	0	0	0	0	1	0	0	0	0	0	0	0	0	0	0	0	0	0	0	0	0	0	0	0	0	0	0	0	0	0	0	0	0	1	0	0	0	0	0	0	0
ENSG00000066405	0	0	0	0	0	0	0	0	0	0	0	0	0	0	0	0	0	0	0	0	0	0	0	0	0	0	0	0	0	0	0	0	0	0	0	0	0	0	0	0	0	0	0	0	0	0	0	0	0
ENSG00000066422	6	2	8.32	2	13	4.62	5	6	1	12	10	5.8	8	11	12.77	16	5	6	18	7.18	12	6	8	8	10	14.8	7	9.51	11.3	8	11.24	18.38	5.88	12	4.4	10.54	6	10	5.64	17.64	5	13	10.52	2.22	3.39	9.96	13	5	5
ENSG00000066427	5	2	10.92	9	7	4.83	5	11	7	7.81	10	1	4	8	4	3	3	2	7	0	12	1	8	8	6	9	3	3	7	9	14	15	17	9	8	1	8	4	11	6	7	6	7	16	3	14.75	10	6	12
ENSG00000066455	21	21	23	20	31	28	11	13	18	22	20	16	17	15	25	14	13	11	17	12	14	9	5	10	15	13	9	8	21	13	16	29	21.76	20	67	27	28	25	53	45	26	78	127	35	27	132	98	44	35
ENSG00000066468	0	12	5	4	9	4	4	5	5	1	2	2	7	5	13	1	0	4	2	0	0	2	4	0	14	2	1	13	2	12	0	3	4	2	18	10	0	3	6	10	0	4	1	0	16	38	6	0	1
ENSG00000066557	1	1	0	1	1	1	3	3	1	0	1	1	1	0	2	2	0	0	3	0	0	3	2	0	0	0	1	1	2	1	1	1	1	2	1	0	0	3	3	2	1	2	0	0	2	0	0	0	0
ENSG00000066583	0	1	1	0	0	1	0	0	1	0	0	0	0	0	0	0	0	0	0	0	0	0	0	0	0	0	0	1	0	0	1	0	1	0	0	0	0	0	1	1	0	1	1	1	1	1	2	0	0
ENSG00000066629	0	0	0	0	0	0	0	0	0	0	0	0	0	0	0	0	0	1	0	0	0	0	0	0	0	0	0	0	0	0	1	0	0	0	0	0	0	0	0	0	0	0	0	0	0	0	0	0	0
ENSG00000066651	0	0	0	1	2	1	0	1	0	0	1	0	0	0	0	1	0	0	1	2	1	1	0	1	0	0	1	3	0	0	0	1	2	0	0	1	0	1	1	2	1	1	2	2	0	1	3	2	2
ENSG00000066654	2	8	6	6	9	3	8	12	2	4	5	4	1	3	6	1	2	5	8	7	7	2	1	7	5	9	3	10	2	5	6	5	10	7	9	6	0	3	10	3	6	3	9	4	8	4	5	3	1
ENSG00000066697	0	0	0	0	0	0	0	0	1	0	0	0	0	0	0	0	0	0	0	0	0	0	0	0	0	1	2	0	0	0	2	0	1	0	2	1	0	0	1	0	0	2	3	0	0	1	0	0	0
ENSG00000066735	0	0	0	0	0	0	0	0	0	0	0	0	0	0	0	0	0	0	0	0	0	0	0	0	0	0	0	0	0	0	0	0	0	0	0	0	0	0	0	0	0	0	0	0	0	0	0	0	0
ENSG00000066739	8	5	5	5	9	6	9	8	10	8	5	3	3	7	2	10	1	3	6	5	5	6	5	3	8	2	3	6	7	9	8	3	11	10	7	4	1	4	12	12	9	29	15	8	4	20	21	7	6
ENSG00000066777	13	14	15	19.15	19	23	14	16	20	24	14	10	17	17	17	29	19	18	15	18	22	16	10	10	15	5	12	11	17	9	27	17	32	25	20	14	12	14	21	28	15	25	28	16	18	39.8	32	15	19
ENSG00000066813	0	0	0	0	0	0	0	0	0	0	0	0	0	0	0	0	0	0	0	0	0	0	0	0	0	0	0	0	0	0	0	0	0	0	0	0	0	1	0	0	0	0	0	0	0	1	0	0	0
ENSG00000066827	1	3.39	4	1	1	2	2	2	0	2	2	2	1	2	2	1	1	2	1	1	1	0	0	2	3	0	1	4	1	2	3	1	6	0	7	2	0	3	4	2	4	5	9	1	3	7	9	3	2
ENSG00000066855	1	0.58	2.04	3	2.93	0	0	1	1	0	0	0	1	1	1	0	0	0	1	0	1	0	1	0	0	2.74	0	0	1	0	3.93	0	4.3	1	1	0	0	0	1	2.38	1	0	1.6	2.72	4	1	0	0	0
ENSG00000066923	0	3.04	2.04	3.17	0	0	0	4.04	5.08	0	0	3	1.14	0	2.04	1	2.37	0	0	1.02	4.73	0	0	0	0	0	0	0	4.24	2.04	7.12	2.3	6.41	0	0	2.04	0.11	1	4.62	1	0	2.39	5.91	0	0	4.41	3.33	1.42	4.34
ENSG00000066926	1	1	5	1	0	1	1	3	0	1	1	1	0	0	1	5	3	0	0	2	0	7	13	0	2	0	0	4	2	5	1	3	2	2	1	1	1	0	0	3	1	22	4	4	1	7	2	0	0
ENSG00000066933	3	5	2	8	7	8	4	5	5	4	3	1	0	3	4	2	1	1	2	0	1	0	1	5	0	1	0	3	0	5	8	5	9	6	6	2	0	4	4	4	6	3	9	6	4	13	8	1	4
ENSG00000067048	5	0	15	3.04	0	21	14	1	0	16.53	0	0	0	35	30	0	0	27	0	0	0	21	0	45	44	41	48	1	3	33.26	24.33	1	14.23	0	0	24	12.16	34	33.36	54.47	13.18	44.2	0	0	0	0	0	0	0
ENSG00000067057	3	4	5	1.86	5	6	4	3	2	4	2	0	1.18	2	5	1	0	1	4	3	3	2	2	1	1	1	3	4	1	1	4	3	4	4	7	4	0	1	12	5	1	19	11	2	5	9	8	3	4
ENSG00000067064	3.32	4	3.87	2	6	1	3	2.75	2	1	2	3.53	5	3.13	5	4.25	12	6	8.26	4.6	7.62	7	2	9.74	4	7	7.56	16.84	10	8	5.85	0	1	2	7	10	0	10	2	5.84	3	3	3	2	2	6	1	7.75	1
ENSG00000067066	25	20	24.86	26	19	30	29.14	31	15	33	14	12	19	22	16.64	10	48	19	21	16	19	11	14	18	18	19	18	23	16	34	49.04	44.01	78.55	31	20	40.66	14	18	31	25	11	17	30	15	22.33	31.31	38	21.35	25
ENSG00000067082	375.98	131	151	239.93	159	169	182	378	160	149	211	416.93	347	283	392	484	445.04	429.88	507	416	396	182	190	833	431	659	466.87	295	372	498	192.5	220.19	194.99	120	424.1	599	426.99	483	353	660	186	709.5	717	263	328	682	517	437	193
ENSG00000067113	0	0	0	0	0	1	0	0.83	0	0	0	0.71	0	0	0	0	0	0	0	1	0.22	0	0	0	0	0	0	0	0	0	0	0	0	1	0	1	0	0	0	1	0	2	2	1.57	1	2	1	0	1
ENSG00000067141	0	0	1	0	0	2	0	0	0	0	1	1.01	0	0	0	0	0	2	0	0	2	0	0	0	0	0	0	0	1	1	1	0	2	2	2	2	0	1	1	1	2	5	9	0	5	7	5	0	1
ENSG00000067167	7	9	10	9	11	6	10	9	15	10	10	8	11	4	4	13	2	5	11	8	16	6	6	4	3	10.94	6	16	19	12	16	22	23	12	7	5	6	12	13	11	3	10	14	5	5	17	11	7	2
ENSG00000067177	0	1	0	0	0	0	0	0	0	0	0	0	0	0	0	0	0	0	0	0	0	0	0	0	0	1	0	0	0	1	0	0	0	0	0	0	0	1	0	0	0	0	0	0	0	0	0	0	2.3
ENSG00000067182	38505.5	30139	21617	44823	17922.3	32520.9	16964.8	25846.9	25624.8	12242.4	28834.3	35734.8	36839.9	21154.9	29393.3	20726	61281.2	40680.9	19303.1	16838.5	18347.5	37773.3	15269.4	37919	34367.4	19201.1	28664.2	29896.4	24060.9	26585.5	15902.3	44929.4	26235.5	34954.1	60657.3	159532	46090.6	74773.8	41639.9	35300.3	33443.7	42722.7	57179.6	58901.2	34682.3	46715.6	25097	22067.8	52693.9
ENSG00000067191	0	0	0	0	1	1	0	0	0	1	0	0	0	0	0	0	0	0	0	0	0	0	0	0	0	0	0	0	1	0	0	2	2	0	1	0	1	0	0	1	1	1	2	0	0	3	2	0	0
ENSG00000067208	10	9	4	3	7	6	6	5	2	2	4	0	1	3	10	2	1	0	6	4	2	0	2	3	4	2	0	2	4	2	2	7	2	5	5	7	1	8	6	4	2	8	9	2	1	3	2	1	5
ENSG00000067221	0	1	0	0	1	0	0	0	0	0	0	0	0	0	0	0	0	0	1	0	0	0	0	1	0	0	0	0	0	1	0	0	0	0	0	0	0	0	0	0	0	0	0	0	0	1	0	1	0
ENSG00000067225	85	58.56	40.89	66	41	58	26	65	31	29	48	16.99	23	25	51	43	19	18	36	25	33	30	19	31	15	17	20	18	45.84	22	35	58	42	50	51	23	27	46	53	33	27	35	57	22	11	22	15	31	36
ENSG00000067248	1	3	1	1	2	1	3	3	4	1	3	1	0	1	2	4	0	0	0	1	6	2	4	1	0	1	1	4	6	4	3.24	2	0	2	4	0	2	3	1	3	3	4	4	3	3	5	2	3	3
ENSG00000067334	3	2	4.98	4	6	4	2	6	4	4	2	4	7	3	8	6	4	3	4	4	5	4	1	10	2	7	6	5	6	6	2	0	6	5	2	2	2	7	6	4	1	1	4	1	4	3	1	6	2
ENSG00000067365	1	7	1	0	1	0	2	2	1	2	3	1	3	3	2	3	1	0	1	0	2	2	2	3	1	4	3	2	0	0	1	0	0	0	2	5	0	3	2	1	3	1	1	2	3	0	3	1	2
ENSG00000067369	9	6	1.3	4	9	11	5	1	4	5.48	4	4.14	12	5.44	8	12.1	6	10	19.52	4	8	7	6	4	15	7	5	12	12.21	10	9	10	5.15	8	7	2	6	9	4	15	6	22	16.17	1	5	16.15	12	8	7.74
ENSG00000067445	0	0	0	0	0	0	0	0	0	0	0	0	0	0	0	0	0	0	0	0	0	0	0	0	0	0	0	0	0	0	0	0	0	0	0	0	0	0	0	0	0	0	0	0	0	0	0	0	0
ENSG00000067533	1	0	3	0	2	0	2	5	2	1	0	0	0	0	2	0	0	0	0	1	1	0	0	1	0	0	0	0	0	4	2	0	1	0	0	0	0	4	0	0	0	1	2	0	0	0	1	1	1
ENSG00000067560	72	69	46	56	53	72	51	60	43	58	49	49	52	57	55	70	64	92	77	48	56	61	49	68	72	52	67	77	68	69	67	85	92	79	117	67	75	118	79	48	50	51	108	74	56	73	65	56	57
ENSG00000067596	5	8	8	13	9	9	2	9	3	4	5	8	9	11	13	15	8	2	12	14	9	13	9	7	10	10	12	9	13	11	3	13	14	12	6	8	19	7	7	14	3	15	11	5	5	19	16	10.04	10
ENSG00000067601	364.8	751.06	727.34	437.04	786.09	582.91	617.6	604.87	496.32	654.89	383.04	214.12	286.26	422.33	640.73	407.53	208.1	283.97	328.32	437.46	440.42	502.96	419.56	250.44	384.74	571.23	422.31	372.88	429.5	610.28	695.4	734.53	832.65	676.23	805.87	269.08	516.17	441.62	681.52	970.89	987.17	607.72	1347.82	779.75	1260.03	823.88	1054.88	943.97	884.51
ENSG00000067606	3	1	2	0	2	1	1	0	1	0	0	0	0	1	1	1	0	3	1	0	0	0	0	1	1	0	0	1	0	0	1	2	0	0	1	0	0	3	0	2	0	1	3.96	1	3	3	0	1	1
ENSG00000067646	1	0	3.32	0	0	5	2	0	0	3.29	0	0	0	2	2	0	0	1	0	0	0	2	0	3.78	1	5.38	2	0	0	0	7	0	6	0	0	0	2	4	2	11	6	17.47	0	0	0	0	0	0	0
ENSG00000067704	1	6	6	3	6	5	6	3	2	4	5	3	1	2	8	0	0	1	2	3	2	1	0	1	3	2	0	4	2	3	5	4	4	6	4	4	2	5	6	3	5	2	8	2	2	8	5	4	3
ENSG00000067715	0	0	1	1	0	0	0	0	0	0	0	0	0	0	0	0	0	0	0	0	0	0	0	0	0	0	0	0	0	0	0	0	0	0	0	0	0	0	0	0	0	0	0	0	0	0	0	0	0
ENSG00000067798	0	0	0	0	0	0	0	0	0	0	0	0	0	0	0	0	0	0	0	0	0	0	0	0	0	0	0	0	0	0	0	0	0	0	0	0	0	0	0	0	0	0	0	0	0	0	0	0	0
ENSG00000067829	0	3	4	3	2	1	2	4	0	3	2	1	3	1	3	4	2	0	1	1	3	2	3	3	3	2	1	1	3	1	5	3	3	0	3	1	1	6	2	2	2	0	4	2	2	3	3	0	1
ENSG00000067836	18	10	8	5	11	11	8	4	2	3	12	5	1	6	6	5	2	2	12	3	7	2	9	3	3	2	2	7	5	2	3	4	4	5.56	11	4	14	26	13	12	6	34	14	5	3	21	14	6	16
ENSG00000067840	0	0	3	2	0	1	0	0	0	0	1	0	0	0	1	1	1	0	1	1	2	0	1	0	3	0	1	0	0	0	0	3	0	1	4	0	0	0	4	0	1	8	10	1	1	8	1	0	0
ENSG00000067842	0	0	0	0	0	0	0	0	0	1	0	0	0	0	0	0	0	0	0	0	0	0	0	0	0	1	0	0	0	0	0	0	0	0	0	0	0	0	0	0	0	3	0	0	0	0	0	0	0
ENSG00000067900	20	24	20	22.34	21	29.25	31	33	27	23.48	20	28	40	32	39	26	48.9	40	35	30	47	24	27	58	36	28	26.95	41	34	24	42	46	33	35	43	52	26	75	34	30	26	59	46	24	27.46	69	46.11	25	31
ENSG00000067955	44	47	41	66	51	54	49	60	44	59	30	26	35	58.25	51	61.23	15	32	73	39	48	61	49.01	45	32	46	36	50	52	69	50	53	76	75	112	44	49	56	106	98.26	73	140	238.97	71.91	109	164	140	93	66
ENSG00000067992	2	5	7.92	5	4	6	2	5	1	7	0	1	4	2	6	8	2	2	2	1	1	1	1	1	10	3	5	5	4	2	8.85	9	7	12	12	8	1	4	5	8	3	7	9	1	10	9	8	5	4
ENSG00000068001	0	0	0	1	0	0	0	0	0	0	0	0	0	0	0	0	0	0	0	0	0	2	0	0	1	0	0	0	0	0	0	0	0	0	0	0	0	0	0	0	0	0	0	0	0	0	0	0	0
ENSG00000068024	9	6	12	16	11	12	14	10	3	9	8	12	19	18	18	4	18.78	14	15	15	17	3	0	21.93	12	8	16	17.63	15	13	25	20	18	20	20	36	8	21	19.71	24.84	14	7	20	11	13	36	27	24	16
ENSG00000068028	1	5	3	3	5	2	12.37	3	4	3	1	0	2	3.75	3	3	2	2	0	5	2	1	0	1	2	11	0	4	3	3	4	5	11	2	9.13	2	6.3	4	15.23	17.8	8.91	7	29	7.3	10.16	33.18	7	1	3
ENSG00000068078	0	0	0	0	0	0	0	0	1	0	0	0	0	0	0	0	0	0	0	1	0	0	0	0	1	0	2	0	1.04	0	0	0	1	1	0	0	0	1	1	2	2	5	10	0	1	1	0	0	0
ENSG00000068079	1	4	5	1	3	1	2	1	0	1	4	1	2	3	2	1	3	0	1	0	1	2	3	0	2	1	3	3	0	2	2	5	13	5	3	6	1	8	5	4	1	1	7	0	2	3	3	2	0
ENSG00000068097	2	3	0	1	2	0	0	5	1	2.03	1	0	0	1	0	0	0	0	2	1	1	1	1	0	0	0	0	1	1	3	3	2	2	3	4	1	0	0	2	5	0	0	0	1	1	3	7	3	4
ENSG00000068120	3	1	2	6	3	9	1	1	1	0	2	0	1	1	4	1	1	0	4	0	3	2	0	0	0	1	1	1	1	1	2	4	5	6	2	2	0	4	2	1	3	6	3	2	3	5	4	2	3
ENSG00000068137	0	0	0	0	0	0	0	0	0	0	0	0	0	0	0	0	0	0	0	0	0	0	0	0	0	1	0	0	0	0	0	0	0	0	0	0	0	0	0	0	0	1	0	0	0	1	0	0	0
ENSG00000068305	20	13	22	19	16	17	23	29	28	34	11	8	7	15	20	17	21.18	23	17	16	15	19	10	28.69	16	27	18	27	47	44	41	56	29.02	37	27	31	14	23	21.01	30	11	15	16	6	18	24	12	10	15
ENSG00000068308	26	15	25	33	24	28	33	28	26	23	19.03	38	45	43	45	42	79.98	41	20	25.02	26	27	27	50	54.84	35	42	38	40	43	36	35.58	32.99	15	33	75	38.64	34	22.53	43	34	53	37	27	36	44	38	21	34
ENSG00000068323	50	37	28	41	20	38	16	28	37	19	21	53	55	51	48	67	105	70	44	50	44	28	37	76	69	48	55	39	79	39	16	53	27	35	58	186	58	89	82	51	36	182	126	54.93	30	107.99	105	52	54
ENSG00000068354	0	1	2	3	0	6	0	3	1	0	0	3	2	0	0	2	4	6	0	1	2	6	4	5	2	6	2	4	1	3	1	1	6	2	5	5	0	6	4	4	2	9	5	0	1	5	7	4	1
ENSG00000068366	12	4	11	7	2	9	5	9	3	7	8	4	4	8	12	12	24	13	14	8	9	10	4	12	14	4	11	4	6	7	9	15	6	14	14	34	11	11	10	7	3	13	11	3	5	7	6	6	6
ENSG00000068383	1	0	2	4	2	0	3	3	5	3	3	8	6	3	8	1	10	9	5	5	1	3	1	5	2	3	3	6	6	3	2	3	3	6	2	1	1	6	2	6	0	13	7	0	1	3	2	8	1
ENSG00000068394	1	0	2	0	2	0	0	0	0	2	0	1	0	1	0	0	0	1	0	0	0	2	0	1	1	0	1	0	0	1	0	1	3	0	1	0	0	0	0	1	0	3	1	0	0	3	0	0	0
ENSG00000068400	7	3	7	4	1	3	3	3	8	9	3	2	3	5	2	8	4	5	4	5	7	5	5	4	2	5	1	6	10	6	2	7	7	4	10	10	4	9	6	4	5	16	12	1	5	8	9	6	7
ENSG00000068438	6	11	4	5	11	10	2	7	2	1	5	3	5	4	4	6	2	3	3	4	5	4	3	8	3	4	7	5	2	5.71	6	8	12	10	8	1	9	15	8	8	5	19	26	2	8	28	22	4	4
ENSG00000068489	0	2	0	0	0	1	0	1	0	1	0	1	0	0	2	0	0	2	1	2	0	0	1	0	1	1	0	2	0	0	0	1	0	1	1	1	0	0	0	0	0	2	1	0	2	0	0	0	0
ENSG00000068615	0	0	0	0	0	0	0	0	0	0	0	0	0	0	0	0	0	0	0	0	0	0	0	0	0	0	0	0	0	0	0	0	0	0	0	0	0	0	0	0	0	0	0	0	0	0	0	0	0
ENSG00000068650	20	8	10	17	11	17	4	13	4	11	7	10	17	16	16	18	31	24	12	10	7	11	7	22	15	10	22	23	8.87	29	16	21	21	20	21	38	11	24	25	14	4	13	21	9	8	21	11	5	12
ENSG00000068654	3	4	8	2	4	3	4	5	4	6	2	0	0	2	8	0	3	1	3	1	6.29	4	1	2	4	7	1	5.19	1	0	3	1	8	5	2	0	1	2	7	7	3	3	15	9	10	13	9	2	3
ENSG00000068697	7	6	6	6	5	3	4	5	7	5	1	5	15	8	4	5	20	6	11	7	11	13	7	6	6	8	10	9	14.97	6	4	5.58	7.73	5	5	8	3	6	5	4	1	2	3	0	2	4	1	4	0
ENSG00000068724	49078.5	64668.7	51120.9	61911.2	36423.5	46288.8	29023.9	39827.3	62001.5	28821.2	44887.3	22484.7	14244.6	25554.5	32255.6	31173.2	9260.52	11648.6	35535.7	38059.6	47888.8	36009.3	24258.9	29447.9	14328.7	26375.7	15262.1	27952.9	42650.6	31430.9	36691.8	59301.9	35029.5	50323.4	75312.4	28006.5	95353.8	111185	95954.1	83272.3	49282	106775	64434.2	76317.7	55964.6	56474	55556	69951.8	88128
ENSG00000068745	3	6	6	3	8	2	3	1	3	7	2	3	4	3	8	5	3	1	6	7	10	4	0	5	2	2	1	5	4	4	4	6	6	6	6	7	2	2	5	9	2	7	13	2	3	6	8	2	1
ENSG00000068781	0	0	0	0	0	0	0	0	0	0	0	0	0	0	0	0	0	0	0	0	0	0	0	0	0	0	0	0	0	1	0	0	0	0	0	0	0	0	0	0	0	0	0	0	0	0	0	0	0
ENSG00000068784	6	1	4	3	6	6	6	0	0	4	2	1	5	9	6	1	14	4	8	1	2	0	3	2	4.39	5	1	3	2	5	7	3	6	4	13	16	1	2	8	15	7	3	21	1	5	19	25	11	5
ENSG00000068796	7	5	9	10	20.28	12	20	8	4	16	5	5	2	5	17.5	15	6	5	13	8	18	11	8	3	6	8.51	4	9.22	14	10	13	15	28.56	15	12.88	3	6	6	12	11	6.44	8	23.45	21.6	9	25	15.46	16.37	13
ENSG00000068831	67075.9	116071	97093.2	68295.6	147545	87475	72799.8	61411	32905.9	79752.6	59450.6	32480.3	40256.6	34576.8	69404.7	35413.5	25161.3	42452.5	47495.5	58511.2	55789.8	40389.4	19047.6	47407.3	38714.6	80757.5	43772.9	60195.5	32797.3	72627.7	118792	100123	107548	82198.2	113110	70061.4	79368.7	80321	115449	167503	182878	60988	180130	174604	243690	200977	167141	200845	224303
ENSG00000068878	18	12	13	10	19	10	12	19	20	9	10	12	15	20	12	28	18	18	20	27	22	35	28	16	8	17	16	31.98	33	22	21	18	23	8	15	6	13	17	18	20	9	56	19	10	15	32.04	16	20	10
ENSG00000068885	0	2	1	1	4	2	1	0	0	5	1	1	1	0	2	0	1	0	1	2	0	0	0	1	0	2	0	1	0	3	0.8	3	3	2	5	0	0	3	1	3.83	3	0	4	2	4	9.7	0	0	2
ENSG00000068903	3	1	3	2	5	2	3	1	2	1	2	1	2	7	7	1	6	4	5	6	4	0	4	4	9	5	3	5	2	4	3	2	3	1	3	4	2	6	4	5	1	4	8	6	1	12	3	0	5
ENSG00000068912	5	1	3	1	4	2	4	0	1	2	1	0	0	3	4	6	1	1	2	4	5	0	4	1	1	1	1	3	3	5	3	7	4	8	7	0	3	3	7	10	6	17	12	2	4	15	10	3	1
ENSG00000068971	1	1	1	2	3	0	2	0	0	0	0	0	0	0	0	0	0	0	0	0	0	1	1	2	0	1	1	3	0	2	1	3	0	1	1	2	0	1	1	5	1	2	2	2	1	2	0	1	0
ENSG00000068976	5	1	2	0	0	1	3	2	4	2	1	2	3	9	7	2	4	7	1	3	4	1	0	3	5	7	4	3	6	6	3	4	5	5	4	10	2	4	1	14	5	17	7	5	2	15	8	3	4
ENSG00000068985	0	0	0	0	0	0	0	0	0	0	0	0	0	0	0	0	0	0	0	0	0	0	0	0	0	0	0	0	0	0	0	0	0	0	0	0	0	0	0	0	0	0	0	0	0	0	0	0	0
ENSG00000069011	0	0	0	0	0	0	0	0	0	0	0	0	0	0	0	0	0	0	0	0	0	0	0	0	0	0	0	0	0	0	0	0	0	0	0	0	0	0	0	0	0	0	0	0	0	0	0	0	0
ENSG00000069018	0	0	0	0	0	0	0	0	0	0	0	0	0	0	0	0	0	0	0	0	0	0	0	0	0	0	0	0	0	0	0	0	0	0	0	0	0	0	0	0	0	0	0	0	0	0	0	0	0
ENSG00000069020	2	2	8	1	4	6	1	3	0	5	4	3	1	0	3	1	1	2	1	0	1	3	0	2.81	1	2	2	1	0	1	4	3	5	3	4	1	0	0	1	6	5	3	11	1	1	5	1	0	3
ENSG00000069122	0	0	0	0	0	0	0	0	0	0	0	0	0	0	0	0	0	0	0	0	0	0	0	0	0	0	0	0	0	0	0	0	0	0	0	0	0	0	0	0	0	0	0	0	0	0	0	0	0
ENSG00000069188	1	0	0	0	2	2	0	0	0	0	1	0	0	0	2	0	0	0	1	0	1	0	0	1	0	1	0	4	1	2	0	1	1	3	0	0	0	1	0	0	0	0	1	0	1	0	3	3	0
ENSG00000069206	0	0	0	0	0	0	0	0	0	0	0	0	0	0	0	0	0	0	0	0	0	0	0	0	0	0	0	0	0	0	0	0	0	0	0	0	0	0	0	0	0	0	0	0	0	0	0	0	0
ENSG00000069248	4.21	0	2	5	4	4	1	2	7.63	5	2	1	0	2	4	2	0	0	5	11	5	4	1	1	2	7	2	4	1	2	5	4	5.43	2	7	1	5	4	5	6	6	7	16	5	6	8	5	4	2
ENSG00000069275	6	19	15	9	14	11.97	8	15	9.9	8	8	4	7	6	16	5.89	4	4	12	8	19	7	4	4	0	12	4	9	7	10	13	11	27	9	14	6	7	9	12	8.65	14	13	13.21	4	7	14	9	14	6
ENSG00000069329	8	11	7	6.01	9	6	6	9	3	14	5	9	3	4	10	5.97	5	7	9	2.59	5	1	2	5	7	3	5.99	6	8	8	10	16	11	15	20	9	3	11	11	4	2.51	10	18	6	6	15	10	1	5
ENSG00000069345	4	3	4	7	3	2	3	5	2	1	7	0	4	7	4	3	4	6	3	3	7	5	3	2	5	9.03	1	7	4	5	2	6	8	6	1	5	5	7	6	4	4	2	11	3	5	6	6	4	13
ENSG00000069399	57.63	61.29	36	77.49	30	44.39	17.12	68	43	16	23	162.78	221.99	188.3	65	105.36	331	189.14	90.39	54	93	38.21	60.24	160	184.93	113.6	199	93	156	46.52	26.24	38	27	20	63.58	404.33	126.6	173.12	116	63.78	38	182	50	47	27	123.01	133.12	103.1	64.45
ENSG00000069424	32.08	33	35	44	32	37	28	40	34	39	30	22	20	32.41	45.6	31	24	29	46	35	35	27	22	21	28	32	22	30	33	36	73	50	56	48	81	29	50	81	71	54	62	85	162	59	57	194.29	116	37	65
ENSG00000069431	0	0	0	0	0	0	0	0	0	0	0	0	0	0	0	0	0	0	0	0	0	0	0	0	0	0	0	0	0	0	0	0	0	0	0	0	0	0	0	0	0	1	0	0	0	0	0	0	0
ENSG00000069482	0	0	0	0	0	0	0	0	0	0	0	0	0	0	0	0	0	0	0	0	0	0	0	0	0	0	0	0	0	0	0	0	0	0	0	0	0	0	0	0	0	0	0	0	0	0	0	0	0
ENSG00000069493	14.35	28.94	37.29	20.63	37.52	24.17	25.14	23.91	21.88	48.96	15.87	13.74	8.36	9.93	24.53	14.14	4.59	5.42	21.37	9.27	15.7	18.82	10.56	20.15	7.79	18.51	11.96	20.13	9.87	25.19	40.81	29.89	57	18.67	50.58	6.91	7	8.92	22.33	33.94	29.55	21.67	51.01	23.08	44.75	84.14	51.5	19.67	17.07
ENSG00000069509	0	1	0	1	1	0	0	0	0	0	0	0	0	0	0	0	0	0	0	0	1	0	0	0	1	0	0	0	0	0	0	0	0	2	0	0	0	0	0	0	0	1	0	0	0	0	1	0	0
ENSG00000069535	0	0	0	0	0	0	0	0	0	0	0	0	0	0	0	0	0	0	0	0	0	0	0	0	0	0	0	0	0	0	0	0	0	0	0	0	0	0	0	0	0	0	0	0	0	0	0	0	0
ENSG00000069667	11	22	35	29	41	36	38	33	21	44.78	27.92	9	27	21	27	40.82	5	11	61	27	46	53	43	11	19	29	24	15	31	35.46	64	36	52.39	28	89	12	41	8	53.7	28	37	92	59	38.28	65	85.41	67.53	30	51
ENSG00000069696	0	0	2	0	0	0	0	1	0	0	0	0	0	0	0	1	0	0	1	0	2	0	0	0	0	0	1	0	0	0	0	0	0	0	0	0	3	2	0	3	0	3	0	1	0	4	1	0	0
ENSG00000069702	4	13	10	9	10	19	17	7	0	5	11	7	5	8	8	9	2	6	12	4	6	0	5	3	9	11	10	10	6	14	7	7	17	5	29	2	2	4	27	11	15	11	39	12	18	54	28	5	6
ENSG00000069764	0	0	0	0	0	0	0	0	0	0	0	0	0	0	0	0	0	0	0	0	0	0	0	0	0	0	0	0	0	0	0	0	0	0	0	0	0	0	0	0	0	0	0	0	0	0	0	1	0
ENSG00000069812	0	0	0	0	0	0	0	0	0	0	0	0	0	0	0	0	0	0	1	0	0	0	0	0	0	0	0	0	0	0	0	0	0	0	0	0	0	0	0	0	0	0	0	0	0	0	0	0	0
ENSG00000069849	7	4	5	4	4	4	4	5	2	2	1	0	5	5	3	3	1	2	2.77	4	1	1	2	5	1	3	3	4	2	2	3	4	4	1	7	1	7	14	4	1	2	0	1	1	0	4	2	1	4
ENSG00000069869	0	0	2	0	0	0	1	0	0	0	1	0	0	0	1	0	1	0	0	0	0	0	0	0	1	2	1	0	0	1	0	3	2	1	1	1	0	0	1	1	0	1	2	1	0	3	1	0	1
ENSG00000069943	0	1	0	0.81	1	3	2	1	2	2	2	2.78	3	0	5	3	3	2	3	1	2	1	1	3	3	4	1	2	2	1	0	0	0	1	3	1.22	1	0	0	1	1	6	2	1	0	1	2	3	0
ENSG00000069956	4	5	3	10	6	2	0	6	0	1	1	6	5	4	1	4.56	5	5	5	4	7	4	1.22	4.82	2	8	6	8	5.01	6	4	4.76	6	2	2	4	2	6	3.24	3	3.79	7	11	1	2	3	1	3	2
ENSG00000069966	3	4	5	3	3	0	1	4	2	2	3	2	0	2	3	0	0	1	2	2	2	1	3	1	2.1	1	1	2	5	4	6	5	4	1	5.73	0	1	1	3	4	2	6.46	5	2	2	9	9.24	2	1
ENSG00000069974	17395.4	16892	12837	18714.7	11040	17077.5	13340.9	12561.2	6011.06	9501.61	13639.6	8614.07	11545.8	10669.9	14149	9342.49	13821.2	12568.1	7812.76	5872.72	6696.01	7066.47	7664.08	13590.8	13224	8054.52	10821.1	8898.03	7822.13	11929	12559.6	16106.7	12996.4	15477.2	41320.4	33443.7	12872	16456.5	23445.6	13426.1	16728.9	9142.96	30516	22478.9	26362.6	29191.5	21431	13829.3	16515.4
ENSG00000069998	1	3	0	1	0	0	2	2	0	1	1	1	1	0	0	0	0	0	0	0	0	0	0	0	0	2	0	2	1	1	1	2	4	2	2	1	1	1	2	3	0	2	6	0	1	1	2	3	1
ENSG00000070010	1.16	13	3	3.5	6	5	7	0	6	5	4	0	5	3.27	5	9.47	4	4.09	5	7	8	9.4	7	6	11	5	6	9	8.52	4	6	2	5	2	4	3.13	3	6	4.31	6	2	12	4	4	3	6.12	7	10.19	4
ENSG00000070018	0	1	0	1	6	1	0	3	0	7	0	2	3	0	0	1	0	1	1	0	0	5	0	0	0	0	1	0	0	0	1	0	2	0	1	0	1	0	5	0	4	0	1	1	0	2	3	5	3
ENSG00000070019	0	0	0	0	0	0	0	0	0	0	0	0	0	0	2	0	0	0	0	0	0	0	0	0	0	0	0	0	0	0	0	0	0	0	0	0	0	0	0	0	0	0	0	0	0	0	0	0	0
ENSG00000070031	0	0	0	0	0	0	0	0	0	0	0	0	0	0	0	0	1	0	0	0	0	0	0	0	0	0	0	0	0	0	0	0	0	0	0	0	0	0	0	0	0	0	0	0	0	0	0	0	0
ENSG00000070047	25	14	12	21	20	19	16	14	28	24	10	8	21	26	15	31	27	13	27	20	28	24	14	15	17	17	21	22	19	25	21	19	27	16	19	87.9	20	26	34	54	28	37	31	17	34	43	34	22	18
ENSG00000070061	4	8	6	7	17	5	7	10	5	8	10	5	7	5	7	4	2	4	11	6	8	5	2	1	0	7	1	6	6	7	2	9	11	5	16	5	9	5	15	12	12	25	19	10	9	27	30	11	6
ENSG00000070081	1	4	1	3	6	5	5	3	2	1	2	0	0	2	4	0	1	1	0	2	1	3	0	0	0	4	2	0	2	0	10	6	3	3	0	1	0	3	2	1	5	0	4	0	3	3	4	2.87	2
ENSG00000070087	0	1	2	0	1	0	1	0	0	2	0	1	0	0	0	0	0	0	0	0	0	0	0	0	1	0	0	0	0	1	0	2	0	0	0	1	0	0	0	0	1	2	0	1	1	1	2	0	0
ENSG00000070159	0	0	0	0	0	0	0	0	0	0	0	0	0	0	0	1	0	0	0	0	0	0	0	0	0	0	0	0	0	0	0	0	0	0	0	0	0	0	0	0	0	0	1	0	0	0	0	1	0
ENSG00000070182	1	0	0	3	0	2	0	0	0	0	2.54	1	0	1	0	1	1	0	0	0	0	0	17	6	3	2.45	0	1	0	6	0	0	0	1	0	3.48	0	0	0	5	1	7	5.64	4	0	3.1	0	0	1
ENSG00000070190	8	8	5	14	4	4	3	0	3	1	3	3	2	3	2	2	14	2	2	3	2	5	5	5	8	3	2	9	5	9	4	8	5	1	6	12	2	7	4	4	1	1	2	4	2	2	4	6	2
ENSG00000070193	0	0	0	0	0	0	0	0	0	0	0	0	0	0	0	0	0	0	0	0	0	0	0	0	0	0	0	0	0	0	0	0	0	0	0	0	0	0	0	0	0	0	0	0	0	0	0	0	0
ENSG00000070214	3	0	0	5	7	2	2	7	1	0	0	0	0	2	0	0	0	0	1	0	3	0	0	1	1	0	0	0	2	0	6	2	5	2	10	1	1	3	7	9	0	3	9	1	2	5	4	1	1
ENSG00000070269	2	3	2	1	5	2	0	3	0	2	0	0	1	2	3	0	0	1	1	0	0	2	0	1	0	1	0	0	0	2.17	1	2	8	1	2	7.92	2	2	1	3	0	1	4	1	1	5	2	0	6
ENSG00000070366	6	3	6	4	4	4	5	5	6	8	4	2	3	5	9	6	2	4	5	6	5	6	2	0	5	4	2	2	5.62	8	10	8	13	5	11	3	4	2	10.83	9	7	14	5.41	3	6	10	10	7	6
ENSG00000070367	4	4	4	6	4	2	2	4	3	8	1	2	1	0	1	0	0	0	3	2	3	0	3	0	2	3	2	0	1	4	3	0	7	4	11	2	2	1.94	1	0	1	7	6	1	3	6	1	0	3
ENSG00000070371	17	13.91	7	22	11	13.59	9	16	7	2.26	13	3.68	7	5	14	2	5	13	3	1	3	1	3	11	5	1	8	9	2	3	17	7	3	26	41	11.99	23	31	29	10	8	54.97	35.59	42	6	45	58	11	26
ENSG00000070388	0	0	0	0	0	0	0	0	0	0	0	0	0	0	0	0	0	0	0	0	0	0	0	0	1	0	0	0	0	0	0	0	0	0	0	0	0	0	0	0	0	0	0	0	0	0	0	0	0
ENSG00000070404	30	12	13	21	7	12	10	15	4	3	25	5	4	3	24	10	15	6	12	7	10	6	2	11	2	1	6	27	5	12	9	34	17	21	36	17	24	50	31	35	22	30	97	26	11	21	18	14	41
ENSG00000070413	17	14	11	12	19	11	11	10.7	3	9	6	7	12	14	18	10	16	16	3	7	11	10	5	16	12	15	18	15	13	9	12	15	13	16	10	42	7	20	21	19	18	41	25	10	11	42	31	11	14
ENSG00000070423	3	5	6	4	9	7	11	8	5	10	6	3	8	8	12	9	3	5	15	19	23	8	16	9	10	13	8.36	9	20	11	9	11	13	11.07	11	3	20	9	7	18	16	19	17	6	18	25	16.02	23	8
ENSG00000070444	15.05	14	11	11	3	15	3.31	7	5	8	6.82	6	14.26	8.35	11	21	8	17.08	15	8	12	14	8	6	10.1	16	6.61	13.82	10	11	7.44	5	8	4.3	4.92	16.84	16	17	9	11	0	73	13	7	3.37	17	18	9.71	10
ENSG00000070476	9	9	6	3	9	8	8	11	6	5	4	6	4	5	13	5	3	5	6	6	4	7	7	7	6	4	5	5	11	10	14	5	7	3	9	7.05	8	10	10	6	3	7	11	4	6	14	39	6	5
ENSG00000070495	3	4	1	4	3	1	0	6	1	2	2	20.86	32	16	8.89	11	39	24	9	19	13	7	2	27	12	6	22	28	15.96	20	3	4	3	2	5	28.02	1	12	7	2	1	4	3	1	2	3	3	3	1
ENSG00000070501	0	2	2	2	3	2	2	0	0	0	1	1	0	5	3	5	7	7	5	4	6	1	0	1	5	6	1	0	8	5	0	4	2	2	4	5	4	4	6	3	0	1	2	1	3	1	1	2	2
ENSG00000070526	0	1	0	0	0	1	0	0	0	0	0	0	0	0	0	0	1	0	0	0	0	0	0	0	0	0	0	0	0	0	0	0	0	0	1	1	0	0	0	0	0	0	0	0	0	1	0	0	0
ENSG00000070540	5	2	1	1	4	0	0	1	2	1	1	1	2	1	2	4	3	1	1	0	1	0	2	1	5	1	2	1	0	1	2	1	2	0.82	1	5	2	5	3	0	0	0	1.51	3	1	8	0	2	1
ENSG00000070601	0	0	0	0	0	0	0	0	0	0	0	0	0	0	0	0	0	0	0	0	0	0	0	0	0	0	0	0	0	0	0	0	0	0	0	0	0	0	0	0	0	0	0	0	0	0	0	0	0
ENSG00000070610	3	4	8	4	5	7	2	2	3	5	4	2	5	4	2	3	4	6	2	4	3	2	2	4	5.28	3	8	5	3	0	4	2	3	5	12	11	2	3	8	9	1	7	9	3	4	11	10	2	2
ENSG00000070614	4	6	0	1	1	6	0	1	1	1	3	2	5	3	7	3	10	8	2	0	2	5	0	2	5	4	5	1	3	2	0	4	0	1	3	13	4	10	5	2	1	3	7	4	0	1	3	1	4
ENSG00000070669	0	0	0.52	3	3	1	0	1	0	1.29	1	0	1	0	0	0	1	1	2.26	2	1	0	1	0	0	0	1	0	0	0	2.06	1	1.05	1	2	1	0	1	5	1	1	0	2.79	0	1.91	5.71	1.59	1	0.81
ENSG00000070718	0	7	4	1	2	1	2	4	3	3	0	1	2	1	0	2	1	1	3	1	3	0	2	0	1	3	1	1	1	3	4	2	2	0	3	1	0	1	2	1	3	4	3	2	2	7	4	3	1
ENSG00000070729	0	0	0	0	0	0	0	0	0	0	0	0	0	0	0	0	0	0	0	0	0	0	0	0	0	0	0	0	0	0	0	0	0	0	0	0	0	0	0	0	0	0	0	0	0	0	0	0	0
ENSG00000070731	0	0	0	0	0	0	0	1	0	0	0	1	2	1	1	1	3	3	0	1	0	0	0	2	1	0	2	4	0	0	0	0	0	0	0	4.87	0	4	1	0	1	0	1	1	0	1	0	0	0
ENSG00000070748	0	0	0	0	0	0	0	0	0	0	0	0	0	0	0	0	0	0	0	0	0	0	0	0	0	0	0	0	0	0	0	0	0	0	0	0	0	0	0	0	0	0	0	0	0	0	0	0	0
ENSG00000070756	181.99	167.61	214.78	169.89	224.79	219.98	149.97	225.73	218.63	178.18	98.91	160.91	146.84	164	200.07	232.84	115.98	146	269.82	224.89	266.97	234.9	177	157.86	153.92	222.85	155.97	241.99	287.37	185.81	279.78	205.72	205.34	189.72	129.91	90	131	171.61	171.57	171.9	92.97	164.55	84.13	73.93	122.88	84.97	77.92	123.98	125.86
ENSG00000070759	0	1	0	1	0	0	0	0	2	2	1	2	1	1	1	0	2	0	1	0	1	0	0	1	0	0	0	1	1	1	0	2	0	2.33	0	0	0	1	1.65	1	1	4	0	1	0	1	0	0	1
ENSG00000070761	0	0	0	0	1	1	0	1	1	1	0	1	0	1	1	3	1	0	0	1	3	0	2	4	2	7	1	1	2	2	1	2	2	2	0	2	0	1	2	0	0	2	0	0	0	0	0	0	0
ENSG00000070770	3.77	6.47	7	4	5.79	14	2	6.32	14	6.55	1	1.3	2	0	5	5	1	1	7.61	9	8.82	8	6	1	1	4.56	1	3	1	4	3	3	10.34	6	10	1	3	8	1	4	7	8.79	5	2	5.5	11	6	7.77	3.59
ENSG00000070778	0	0	0	0	0	0	0	0	0	0	0	0	0	0	0	0	0	0	0	0	0	0	0	0	0	0	0	0	0	0	0	0	0	0	0	0	0	0	0	0	0	0	0	1	0	0	0	0	0
ENSG00000070785	4	4	4	6	2	7	3	1	1	3	0	2	0	1	4	0	0	2	0	0	2	1	1	3	1	0	2	3	0	3	4	2	6	3	4	0	0	4	5	5	5	2	14	3	4	24	14	3	9
ENSG00000070808	0	0	0	0	0	0	0	0	3	0	0	0	0	0	0	2	0	0	1	0	0	0	0	0	0	0	0	0	1	0	0	0	0	0	0	0	2	0	0	0	0	6	0	0	0	0	0	0	0
ENSG00000070814	12	20.34	23.4	18	11	14	10	15.21	43	12	6	19.07	15	40.07	24.3	40	14	7	47	44	59.51	19	20	18	19.02	37	14	59	59.2	57.85	18	15	15	7	17	19.35	33	15	32	34	10	72.15	24	12	18	34	16	18.24	15
ENSG00000070831	48	54.18	55.97	49	52	58.85	37.96	55	45.77	39	40	60	63.93	59.12	64	70	85	59	67.82	58.95	67	63	32.94	78.94	81.9	67	73	68.8	77	56.64	70	39	66.45	36	70.84	76	36	85.24	55	76	39.47	103	83.31	33	37	64	85	65	51
ENSG00000070882	1	5	4	5	8	4	3	2	2	0	2	3	2	3	3	2	0	1	3	1	3	1	0	1	0	2	3	2	0	1	2	3	3	2	8	0	2	1	8	6	1	7	13	6	3	16	7	1	2
ENSG00000070886	0	0	0	0	0	0	0	0	0	0	0	0	0	0	0	0	0	0	0	0	0	0	0	0	0	0	0	0	0	0	0	0	0	0	0	0	0	0	0	0	0	0	0	0	0	0	0	0	0
ENSG00000070915	0	0	0	0	0	0	0	0	0	0	0	0	0	0	0	0	0	0	0	0	0	0	0	0	0	0	0	0	0	0	0	0	0	0	0	0	0	0	0	0	0	0	1	0	0	0	0	0	0
ENSG00000070950	0	1	1	0	1	3	0	1	0	1	0	1	1	0	0	0	0	1	1	2	1	0	2	0	0	2	2	2	1	0	1	0	2	3	3	1	0	1	1	0	1	0	4	0	0	2	1	1	1
ENSG00000070961	66	45	26.99	25	29	56	16	48	42	22	10	27	29	16	24	31	29	26	36	53	44.88	36	22	22	12	27	19	35	28	37	14	16	26	16	18	26	9	26	24	28	13	33	22	9	14	31	28	25	14
ENSG00000070985	0	0	0	0	0	1	0	0	0	0	0	0	0	0	0	0	0	0	0	0	0	0	0	0	0	0	0	0	0	0	0	0	0	0	0	0	0	0	0	0	0	0	0	0	0	1	0	0	0
ENSG00000071051	7	5	18	9	12.33	8.41	12	10	7	10.38	3	3	8	8	11	12	6	2.31	7.45	10.97	9	12.73	8	4	10	12.55	5.29	6	4	12	25	12	16.49	8.45	14	5	7	16	10	14.52	11	32	22.21	8	14.34	18	13.32	14.71	13.66
ENSG00000071054	19	21	32	28	38.96	31	23	36	14	23	12	20	33	37.01	37	19	54	49	25	19.82	29	18	14	51	38	30	33	36	17	36	25	40	42	27.01	14	52	5	26	19	25	18	25	22	17	23	38	36	23	21
ENSG00000071073	9	22	23	15	38	17	35	26	12	23	15	3	7	10	17	19	5	7	20	13	24	22	6	4	17	24	8	5	18	21	37.97	29	49	24.97	22	6	21	13	23	16	29	120	43	24	28	53	37	29	28
ENSG00000071082	18	25	27.09	25	35.8	24	19	18	27	20	14	5.76	9	11	17	20	9	8	16	15	21	16	12	18	8.76	11	8	15	17	12	27	24	31.75	15	26	4	15	18	16	23	11	12	18	12.64	24	21	10	26	14
ENSG00000071127	114657	127075	74593.6	78763.4	73468	94362.8	70079.4	71866.1	53283.8	56998.7	62048.5	71468.1	82351.3	75554.6	68500.8	53110.6	78903.5	84703.1	57788.3	49821.7	50364.8	57791.8	41908.5	64426.4	78868.2	61158	62409.7	67222.8	57005.7	82814.3	69197.6	77036.2	87766.3	77958.4	172064	122131	100561	148651	151495	108435	123460	74244.1	196654	135167	153208	138085	99530.3	142101	127550
ENSG00000071189	5	2	8	7	3	5	9	11	6	4	3	7	11	5	8	4	10	2	6	2	5	14	4	7	6	6	2	9	10	2	10	5	8	6	8	8	9	12	3	6	6	5	8	4	9	11	6	7	2
ENSG00000071203	0	0	0	0	0	0	0	0	0	0	0	0	0	0	0	0	0	0	0	0	0	0	0	0	0	0	0	0	0	0	0	0	0	0	0	0	0	0	0	0	0	0	0	0	0	0	0	0	0
ENSG00000071205	1	1	5	2	1	2	3	0	0	1	0	1	0	0	2	0	0	0	0	0	0	1	0	0	2	0	1	0	0	0	0	3	4	1	3	1	0	2	4	0	2	2	6	1	0	17	3	1	1
ENSG00000071242	0	0	0	0	0	0	0	0	0	1	0	0	0	0	0	2	1	0	0	0	1	0	0	0	0	0	0	0	0	0	1	1	0	0	1	0	0	0	1	0	0	0	1	1	1	0	1	1	0
ENSG00000071243	2	1	3	1	1	0	0	2	1	3	2	4	6	2	0	1	4	1	2	1	1	3	2	3	1	1	2	4	4	1	2	0	3	1	2	0	1	3	2	0	0	1	2	0	1	0	0	0	1
ENSG00000071246	3.1	1.31	2	4	1	3.25	2	1	2.29	1.3	1	0	0	0	0	0	1	0	1	2	3.71	0	1	1.15	0	0	0	0	5	0	0.99	3.31	0	1.3	2.29	1	6	1	2.61	3.2	0	1.15	2.14	0	0	4.26	1	1	2
ENSG00000071282	0	0	0	0	1	0	0	0	0	0	0	0	0	0	0	0	0	0	0	0	0	0	0	0	0	0	0	0	0	0	0	2	0	0	0	0	0	0	0	0	0	0	0	0	0	0	0	0	0
ENSG00000071462	1	5	3	3	4	1	2	5	5	0	3	2	1	2	5	4	0	3	6	1	2	5	2	0	0	0	3	3	6	1	1	4.41	3	0	3	0	2	6	2	5	1	3	8.3	1	5	1	2	7	1
ENSG00000071537	16	12	7	12	12	3	7	10	7	11	8	4	6	9	17	18	9	7	13	6	16	15	8	10	12	9	12	12	11	10	17	15	22	12	17	7	13	13	12	11	5	16	9	7	7	6	13	7	5
ENSG00000071539	1	0	1	0	1	0	0	0	0	0	1	0	0	0	0	0	0	0	0	0	0	0	1	0	0	0	0	0	0	0	0	0	0	0	0	0	0	1	0	0	0	2	0	0	0	0	0	0	0
ENSG00000071553	31416.2	22810.8	17896.9	26686.6	16599.8	22918	14008.1	20396.1	13807.3	12099.3	17844.9	15325.5	14299.9	16252.5	17285.8	23263.6	16658.6	16688.1	22259.5	11695.5	17185.7	16335.3	13940.6	19842.6	17687.5	13692.3	13451.5	13933.9	23633	14447.6	21718	28062.6	17917.4	23452.6	34776.6	28733.3	42083.9	54695	39680.1	22472.5	19795.1	25676.3	26195.7	25717.5	23116	23466.8	18692	22952.3	32058.5
ENSG00000071564	25454.8	25354.6	32444.6	25146.9	35730.4	27153.5	21285.1	18936.8	9749.85	19789.3	16142.2	10374	6448	8994.35	18494.8	9142.52	2092.78	4247.19	11358.2	11755.7	13386.5	7588.2	23542.6	15314.7	6255.21	20645.5	7386.87	20029.6	9319.14	28347.1	18503.7	27165.1	29874.1	26158.6	32134.6	5903.93	15045.7	20980.2	33668.7	65136.7	36739.5	19713.1	36412.5	27371.2	50891.9	32906.1	36057.7	41876.3	31960.2
ENSG00000071575	8	7	11	7	12	11	7	4	1	14	3	3	3	4	5	3	0	4	8	3	1	3	4	3	2	3	2	5	2	1	10	11	12	5	6	6	0	2	5	16	11	2	20.96	6	7	34	20	7	5
ENSG00000071626	17	33.89	27	27	17.94	18	22	26	26.91	22	18	17	13	14	25	33.72	6	12	37.01	36	40	18	23	12.98	12	25	16	25	34	22	25.02	26.99	38	15	40	12	40	36.01	41.01	41	26	58	78.02	23	29	75	58	47.98	30
ENSG00000071655	8	14	15	12	5	7	12	10	2	6	4	1	1	3	9	2	0	1	6	2	4	3	1	8.35	1	2	3	6	7	5	12	9	3.67	9	15	1	7	11	12.24	18	11	25	69	16.36	7	68.4	48	9	12
ENSG00000071677	0	0	0	0	0	0	0	0	0	0	0	0	0	0	0	0	0	0	0	0	0	0	0	0	0	0	0	0	0	0	0	0	0	0	0	0	0	0	0	0	0	0	0	0	0	0	0	0	0
ENSG00000071794	1	0	1	0	1	1	0	0	0	0	0	0	0	0	0	0	0	0	0	1	1	0	0	0	0	0	0	0	0	3	1	1	1	1	1	0	0	0	3	2	0	5	3	1	0	0	0	0	1
ENSG00000071859	9	7	2	9	7	7	6	8	1	5	6	4	1	3	4	4	2	4	5	4	2	2	1	5	0	5	1	4	4	2	3	11	10	4	12	2	7	11	12	18	10	11	43	9	12	26	25	6	7
ENSG00000071889	3	6	0	0	2	2	1	2	2	4	3	1	2	3	5	2	1	1	4	3	3	2	1	2	2	1	0	1	5	3	1	3	1	1	3	1	8	1	1	0	3	1	3	2	5	3	2	1	5
ENSG00000071894	3	12	16	9	7	9	11	6	4	8	3	3	5	4	3	2	0	4	9	3	4	5	0	5	8	5	1	5	4	7.99	14	12	18	8	16	6	1	9	17	13	8	11	41	9	19	39	34	10	15
ENSG00000071909	0	0	0	0	0	0	0	0	0	0	0	0	0	0	0	0	0	0	0	1	1	0	0	0	0	1	0	1	0	2	0	0	5	0	0	0	0	0	0	0	0	0	0	0	0	1	2	0	0
ENSG00000071967	3	6	3	7	2	4	5	1	0	0	1	1	3	1	4	0	3	3	1	3	2	0	2	3	1	1	5	7	3	7	1	5	1	8	9	4	0	18	15	9	1	16	10	6	1	4	3	3	10
ENSG00000071991	0	0	0	0	0	0	0	0	0	0	0	0	0	0	0	0	0	0	0	0	0	0	0	0	0	0	0	0	0	0	0	0	0	0	0	1	0	0	0	0	0	0	0	0	0	0	0	0	0
ENSG00000071994	5	1	2	1	4	2	0	2	0	3	2	3	0	0	2	3	0	0	1	1	2	3	1	1	0	1	5	0	0	0	1	3	5	1	7	0	2	4	2	2	2	2	5	2	2	3	3	1	3
ENSG00000072041	0	0	0	0	0	0	0	0	0	0	0	0	0	0	0	0	0	0	0	0	0	0	0	0	0	0	0	0	0	0	0	0	0	0	0	0	0	0	0	0	0	0	0	0	0	0	0	0	0
ENSG00000072042	4	2	3	3	3	0	1	2.1	3	1	3	0	1	0	1	2	0	1.2	0	0	1	0	2.2	0	0	2	0	0	3	1	0	1	1	0	8	1	1	3	2	0	0	2	3	0	4	5	0	7	1.65
ENSG00000072062	8	6	5	10	4	11	4	7	8	8	6	8	7	6	11	7	7	14	6	1	6	4	5	6	11	3	7	2	8	1	6	11	10	10	5	13	7	11	6	5	1	8	7	2	4	9	7	6	3
ENSG00000072071	1	1	3	5.5	3	4	1	1.13	1.09	1	2	0	0	1	3	1	0	2	0	1	1	0.83	1	3	0	0	0	1.08	0	1	3	1	2	5	4	1	2	0	4.23	3	3.23	1.13	4.17	0	3	8.62	3	3	5
ENSG00000072080	0	0	0	0	0	0	0	0	0	0	0	0	0	0	0	0	0	0	0	0	0	0	0	0	0	0	0	0	0	0	0	0	0	0	0	0	0	0	0	0	0	0	0	0	0	0	0	0	0
ENSG00000072110	16	10	21.12	17	28	17.24	17	13	7	17	10.16	22.18	44.42	44	55.41	14	104.19	101.32	30.12	20	23.03	13.23	2	31.88	72.25	36	64	42	22.38	23.26	36	24.19	38	19	10.06	127.04	10	51.26	20.16	17	18	13	49	12.32	11	19.11	9	11	21
ENSG00000072121	6	11	23	9	10	7	6	13	7	10	8	3	3	2	8	6	4	6	15	5	4	7	5	0	7	11	6	9	3	11	11	15	18	9	18	6	14	12	19	16	11	49	38	10	29	47	38	15	18
ENSG00000072133	0	0	0	0	0	0	0	0	0	0	0	0	0	0	0	0	0	0	0	0	0	0	0	0	0	0	0	0	0	0	0	0	1	0	0	0	0	0	0	0	0	0	0	0	0	0	0	0	0
ENSG00000072134	0	0	0	0	0	0	0	1	0	0	1	0	0	1	0	0	0	2	0	0	0	0	0	0	2	0	0	0	1	0	0	0	0	0	0	0	0	0	0	1	0	0	1	0	1	1	0	1	0
ENSG00000072135	15	13	7	3	6	11	7	11	3	4	12	5	3	6	14	4	3	2	6	3	2	4	1	5	2	8	6	6	1	5.7	8	18	20	13	12	5	0	10	22.01	9	7	2	23	3	4	12	7	3	6
ENSG00000072163	0	0	0	0	0	0	1	0	0	0	0	0	1	0	0	0	0	1	0	0	1	0	0	0	0	0	0	0	0	0	0	0	0	0	0	0	0	0	0	1	0	1	0	0	1	0	0	0	0
ENSG00000072182	0	0	0	0	0	0	0	0	0	0	0	0	0	0	0	0	0	0	0	0	0	0	0	0	0	0	0	0	0	0	0	0	0	0	0	1	0	0	0	0	0	0	0	0	0	0	0	0	0
ENSG00000072195	0	0	0	0	0	1	0	0	0	0	0	0	0	0	2	0	0	0	1	0	0	0	0	0	0	1	0	0	1	0	1	0	2	0	0	0	0	0	0	1	2	3	1	0.99	3	1	1	1	2
ENSG00000072201	1.51	4.88	2.93	0	0	1.72	0	0	1.6	3.2	1.57	1.65	0	0	0	0	0	0	0	0	5.23	0	0	1.73	0	0	0	0	1.55	3.16	0	1.48	1.74	1.5	0	0	0	0	0	3.14	1.76	0	6.16	0	0	0	1.6	0	1.49
ENSG00000072210	5	1	6	8	3	6	10	8	4	10	3	0	3	2	8	3	0	1	4	4	2	9	0	3	4	2	2	3	3	4	9	18	6	11	5	2	4	8	6	7	8	3	20	6	1	13	17	6	6
ENSG00000072274	76431.6	44402.8	28454.6	34104.3	44455.1	36143.2	28450.4	36255.3	36082.7	23746.8	22698.4	41026.7	36405	31430.1	21767.9	100103	29600.8	26429.8	43751.9	46042.3	41238.2	25963.7	115824	41789.7	19423.5	36451.9	23835.8	42917.9	64790.6	53679	30211.7	31141.5	34130.8	35522.9	47259.1	26629.7	70251.9	163168	63175	59027.9	40670	154688	39378.9	48645.5	57246.3	50552.6	45161	74083.6	46754.4
ENSG00000072310	14	15	13	13	15	15	10	15	4	12	5	13	15	14	15	11	14	12	11	24	15	13	6	13	12	23	13	17	31	9	11	17	21.3	21	17	24	21	24	24	27	18	38	33	6	12	53	36	21	20
ENSG00000072315	0	0	2	0	1	0	0	0	1	1	0	0	0	0	0	1	0	0	0	2	0	0	0	0	0	0	0	0	0	0	0	0	0	0	0	0	0	0	1	0	0	2	0	1	0	1	1	0	0
ENSG00000072364	115	130	133	134	164	151	160	165	169	139	80.01	158	199	170	164	252	168	155	237	269	239	234	136	179	180	220	215.02	213	266	219	173	210	205	162	287	151	297	429	316	284	184	796.01	364	190	197	473	506	310	202
ENSG00000072401	1	4	2	2	1	2	0	1	1	1	0	6	9	2	7	5	8	6	3	1	3	5	0	6	2	1	8	3	4	2	4	5	2	4	3	11	1	0	3	0	1	1	4	3	1	3	4	3	1
ENSG00000072415	3	0	4	4	3	2	0	1	1	0	1	2	1	2	1	4	2	3	3	2	1	2	2	6	3	6	2	1	5	3	1	2	0	5	1	1	2	3	1	2	1	1	2	0	1	4	1	1	1
ENSG00000072422	0	0	0	0	0	0	0	0	0	0	0	0	0	0	1	0	0	0	0	0	1	0	0	0	0	0	0	1	0	0	0	0	0	0	1	0	0	1	1	0	0	0	2	0	0	0	0	0	0
ENSG00000072501	15	16	16	13	22	18	10	13	10	11	17	9	5	11	14	11	10	8	15	11	20	8	10	9	6	11	6	19	13	8	23	23	20	17	37.5	6	9	15	21	20	13	33	57	17	31	44	35	23	22
ENSG00000072506	2	2	2	0	4	2	0	2	0	0	0	1	0	1	1	1	0	0	1	0	1	1	0	0	1	0	0	0	1	1	2	1	3	4	2	0	0	0	2	1	1	1	3	1	0	3	1	0	3
ENSG00000072518	15	10	13	6	10	11	8	5	7	10	3	6	10	11	15	16	10	18	11	7	5	10	4	13	18	12	15	18	10	14	11	13	19	10	18	19	14	17	12	17	10	12	14	7	11	19	17	4	16
ENSG00000072571	0	0	0	0	1	0	0	0	0	0	0	0	0	0	0	0	0	0	1	0	0	0	1	0	1	0	0	0	0	0	0	0	1	0	1	0	0	0	0	0	0	1	1	0	0	0	0	1	0
ENSG00000072609	15	15	7	7	5	7	10	9	14	19	5	8	5	7	10	11	5	7	7	11	6	9.31	10	5	6	6	7	7	10	10.56	15.81	12	23.1	5	12.43	6	9	6	5	13.16	12	21	30.99	10	8	31	14	10.41	4
ENSG00000072657	0	0	0	1	0	0	0	0	0	0	0	0	0	0	0	0	0	0	0	0	0	0	0	0	0	0	0	0	0	0	0	0	0	0	0	0	0	0	0	0	0	0	0	0	0	0	0	0	0
ENSG00000072682	0	0	0	0	0	0	0	0	0	0	0	0	0	0	0	1	0	0	0	0	0	0	0	0	0	0	1	0	0	0	0	0	0	0	0	0	0	0	0	0	0	0	0	0	0	0	0	0	0
ENSG00000072694	27.57	16.08	11.52	54.17	36.72	29.24	18.49	21.67	10.57	13.72	18.62	46.01	37.18	27.53	35.9	7.58	38.85	15.89	8.63	3.02	9.98	4.33	3.46	26.82	31.05	18.55	11.3	33.96	15.25	29.48	9.45	47.91	26.98	39.43	51.57	58.56	2.34	20.32	18.7	74.5	12.5	16.32	183.23	11.72	16.5	43.93	96.79	23.3	14.4
ENSG00000072736	15.58	37	44.44	16	34	21	30	30.47	17	31.44	24.76	11.42	21.81	17.41	39.52	19.53	10	21	13.97	25.04	21	21.84	4.63	22.32	23.45	27.1	21	27.79	11.52	31.13	43.9	36.58	55.43	33.72	56.16	19.35	17	10.01	37.41	45.76	22.68	34	54.2	29.43	37.34	84.22	31.44	20.27	12.68
ENSG00000072756	5447.82	8098.33	7167.78	6287.98	9235.36	7568.9	7073.81	6296.43	5361.27	6267.2	5831.87	3320.77	3159.73	3556.6	6336.17	5131.73	2484.1	3014.11	4842.74	4436.27	5491.78	5840.54	4200.21	4249.83	3966.59	5770.22	3927.64	4140.75	4554.33	4564.46	7439.1	9289.87	10152.7	8422.58	15147.8	5067.82	6942.77	7490.19	9410.27	10866.2	16017.2	11326.4	16876.5	11867.2	16970.8	14509.3	9295.55	12805.4	14878.5
ENSG00000072778	26	17	13	19	18	19	22	25	19	16	11	12	11	13	17	13	1	9	26	14	22	17	10	8	11	14	17	17	13	17	22.98	22	26	11	22	12	25	17	17	19	22	29	42	16	25	45	21	13	21
ENSG00000072786	71	45	67	53	53	56	56	47	22	46.45	53	44.96	82	71	56	78	80	86	56	40.97	55	30	29	58.9	73	78	75	69	54	64	62	72	91	63	65	99	37	53	48	69	59	35	97	47	61	104.98	67	25	43
ENSG00000072803	2	1	7	4	7	4	6	3	5	5	5	4	2	1	3	4	4	1	3	4	7	2	2	7	4	6	3	3	1	3	5	2	8	3	5	1	4	3	4	8	1	6	11	1	6	4	8	2	5
ENSG00000072818	17	17	18	20	38	24	16	20	1	21	12	11	10	12	27	10	12	17	13	12	14	3.99	12	15	15	14	11	14	6	16	26	29	25	32	38	26	6	13	34	42	33	12	77	20	33	88	48	33	22
ENSG00000072832	0	0	1	1	0	0	0	0	0	1	0	0	0	0	0	1	0	0	0	0	0	0	0	0	0	0	0	2	0	0	0	0	0	0	0	0	1	0	1	0	0	0	0.2	0	0	0	0	1	0
ENSG00000072840	0	0	0	1	0	0	1	0	0	0	0	0	0	1	0	0	0	0	0	0	0	0	3	0	0	0	0	0	0	0	0	0	0	0	1	0	0	0	0	0	0	1	2.8	0	0	3	3	0	0
ENSG00000072849	2	2	1	2	1	4	2	4	1	3	2	1	2	3	2	7	0	0	4	2	8	5	3	1	3	1	2	4	1	3	6	3	6	6	7	4	1	0	4	7	4	4	0	0	2	2	3	3	1
ENSG00000072858	5	5	7	5	7	4	10	4	7	4	4	1	0	1	8	1	0	1	2	2	3	3	3	3	2	0	2	6	6	6	7	4	9	9	9	5	3	0	10	8	5	5	8	9	8	12	12	5	6
ENSG00000072864	13.31	13.36	8.56	12.32	16.8	33.04	20.45	19.5	19.32	20.51	12.15	23.53	35.24	31.61	38.35	34.01	45.62	45.15	17.68	15.72	25.3	32.1	16.69	27.02	53.05	36.2	29.16	25.22	35.39	28.24	25.66	24.23	27.06	29.98	35.98	76.62	43.9	60.81	43.1	36.93	46.67	122.99	112	39.08	62.7	121.83	115.04	27.39	43.21
ENSG00000072952	0	0	0	0	0	0	0	0	0	0	1	0	1	1	5	0	5	4	1	0	1	0	0	0	0	0	1	0	0	1	0	0	0	0	0	12	0	3	2	0	0	0	0	0	0	0	0	0	0
ENSG00000072954	2	1	0	0	1	1	1	0	0	0	1	0	0	1	0	0	1	0	0	0	0	0	0	1	0	0	2	0	0	1	1	3	0	1	0	1	0	1	1	1	0	0	0	1	1	0	0	0	1
ENSG00000072958	6	10	6	3	4	12.04	5	11	3	8	3	4	5	4	6	7	3	4.04	1.02	4	2	3	3	4	6.21	2	2	7	2	6	8	6	20	10	11	5	2	5	7	6	6	4	12	3	6	8	7	7	8
ENSG00000073008	0	0	0	1	0	1	0	0	0	1	2	0	0	0	0	0	0	0	0	0	0	0	0	0	1	0	0	0	1	0	2	1	0	0	0	0	0	0	1	0	1	0	0	1	0	0	0	0	0
ENSG00000073050	4	5	3	4	3	0	1	0	3	3	1	0	0	2	0	0	0	1	0	2	1	3	1.82	1	1	1	0	1.21	2	0	1	3	6	4	1.82	3	2	3	1	1	7	4	8	3	2	7	6	4	4
ENSG00000073060	2	4	2	2	2	1	0	1	0	0	1	0	0	2	1	0	0	0	0	0	0	1	0	0	2	3	0	4	1	1	0	0	2	0	2	0	0	1	1	1	1	0	4	0	1	2	1	1	1
ENSG00000073067	0	0	0	0	0	0	0	2	0	0	0	0	1	0	0	0	0	0	0	0	0	0	0	0	1	0	1	0	0	0	0	0	0	0	0	0	0	0	0	0	0	2	0	0	0	1	0	0	0
ENSG00000073111	0	1	1	1	0	1	0	0	0	1	0	0	0	0	1	1	0	0	0	0	0	1	0	0	1	1	0	2	0	1	0	0	7	1	0	0	0	6	0	1	0	1	2	0	0	1	0	3	0
ENSG00000073146	0	0	0	0	0	0	0	0	0	1	0	0	0	0	0	0	0	0	0	0	0	0	0	0	0	0	0	0	0	0	0	0	0	0	0	0	0	0	0	0	0	0	0	0	0	0	0	0	0
ENSG00000073150	0	0	0	0	0	0	0	1	0	0	0	0	0	0	0	0	1	3	0	0	1	0	2	0	0	1	4	1	2	0	0	0	0	0	0	3	0	3	0	1	0	0	0	0	0	0	0	0	0
ENSG00000073169	5	1	3	6	2	1	3.2	3	5.49	1	4	3	4	3	7	7	3	3	4	5	5	3	0	0	3	3	1	1	9.5	1	8	1	4	3	2	1	10.77	10	5	7	4	23	7	5	2	13	5	6	4
ENSG00000073282	2	0	0	0	0	0	0	0	0	0	0	1	0	0	0	0	0	0	0	0	0	0	0	0	0	0	0	0	0	0	1	0	0	0	0	0	0	0	0	0	0	0	0	0	0	0	0	0	0
ENSG00000073331	3	3	4	1	1	2	0	1	1	2	2	7	12	10	7	1	23	22	2	4	2	0	1	15	22	5	11	5	4	7	4	4	6	3	1	22	0	11	2	1	3	2	3	1	0	3	1	2	2
ENSG00000073350	0	3	2	2	1	2	6	1	2	2	2	0	1	2	7	2	0	1	3	1	2	1	0	0	1	1	1	0	0	2	7	1	8	3	9	2	3	2	9	7	3	4	16	8	1	21	12	5	4
ENSG00000073417	4	4	8	4	0	6	5	5	1	1	0	1	2	2	5	1	0	1	1	2.97	8	1	0	2	2	1	1	2	6	0	5	2	2	0	4	1	2	2	1	5	4	2	5	1	2	2	2	0	2
ENSG00000073464	0	1	0	2	2	0	1	2	1	3	0	0	0	0	4	0	1	0	0	1	0	0	0	0	1	1	1	4	0	6	0	2	0	0	1	4	0	2	0	8	0	1	6	3	1	2	3	0	0
ENSG00000073536	0	0	0	1	0	3	1	0	0	1	0	0	1	0	2	0	0	0	0	0	0	0	0	0	0	0	1	1	0	0	2	1	0	1	0	0	0	0	0	0	0	1	4	0	1	3	2	0	1
ENSG00000073578	7.77	8.86	13.77	9.4	17.68	9.52	11.04	11.39	10.24	22.69	11.15	4	3.65	11.74	16.42	19.51	2.57	6.15	14.05	11	19.23	13.57	11.37	13	4.35	18.94	4.48	15.83	12.89	15.42	17.93	21.36	12.88	21.88	14.09	3.53	13.65	2	21.93	11.21	8.69	32.93	21.25	6.84	12.97	22.93	21.94	12.55	14.66
ENSG00000073584	9	5	7	2.9	10	9	5	10	7.64	9	6	3	5	7	10.85	1	0	2	5	6	13	12	6.86	4	4	2	4	4	12	7	13	7	12	9	10	4	8	2	5	4	4	11	11	1	9	2	4	5	3
ENSG00000073598	0	0	0	0	0	0	0	0	0	0	0	0	0	0	0	0	0	0	0	0	0	1	0	0	0	0	0	0	0	0	0	0	0	0	0	0	0	0	0	0	0	0	0	0	0	0	0	0	0
ENSG00000073605	3	5	4	1	3	1	2	3	0	5	1	1	0	0	4	3	0	0	3	4	1	0	0	1	0	3	1	0	1	1	6	9	7	4	7	1	1	0	0	7	5	4	10	2	13	17	5	3	9
ENSG00000073614	343	419	405	369	462.51	391	397	280	332	320	255	224	345	275	464	458	282.34	299.01	380.9	450	475	480	317	259	290	384	267	337.56	435	371	363.87	482.69	499.41	385	1011.99	635	728	553	734.99	815	825.37	1979.76	2033.35	749	917.35	1768.04	1630.44	745	826
ENSG00000073670	1	0	0	0	0	0	0	0	0	0	0	0	0	0	0	0	0	0	0	0	0	0	0	0	0	0	0	0	0	1	0	0	0	0	0	0	0	1	0	0	0	0	0	0	0	0	0	0	0
ENSG00000073711	0	0	0	0	0	0	1	3	0	1	0	0	1	1	0	0	0	0	1	2	0	1	1	0	1	0	0	0	0	0	1	0	1	0	0	0	2	0	0	0	0	2	2	0	1	2	1	1	1
ENSG00000073712	0	0	0	0	0	0	0	0	0	0	0	0	0	0	0	0	0	0	2	0	0	1	0	0	0	0	0	0	0	0	0	0	0	0	0	0	0	0	1	0	1	0	0	0	0	1	0	0	0
ENSG00000073734	0	0	0	0	0	0	0	0	0	0	0	0	0	0	0	0	0	0	0	0	0	0	0	0	0	0	0	0	0	0	0	0	0	0	0	0	0	0	0	0	0	0	0	0	0	0	1	0	0
ENSG00000073737	0	0	0	0	0	0	0	0	0	0	0	0	0	2	1	0	2	3	0	1	0	1	0	0	0	0	2	0	0	1	0	0	0	1	0	1	0	0	0	0	0	0	0	0	0	0	0	0	0
ENSG00000073754	0	0	0	0	0	0	0	0	0	0	0	0	0	0	0	0	0	0	0	0	0	0	0	0	0	0	0	0	0	0	0	0	0	0	0	0	0	0	0	0	0	0	0	0	0	0	0	0	0
ENSG00000073756	6	7	7	10	16	29	0	10	1	3	0	150	385.97	219	58	30	847.26	483	0	35.76	6	1	5	83	348	45	218	261	31	129	1	0	1	0	6	161.08	0	19	3	1	0	0	0	1	0	0	0	3	0
ENSG00000073792	1	0	1	4	0	0	1	1	0	1	0	0	1	3	0	3	0	0	0	0.6	3	0	24.98	8	1	1	0	2	3	5	1	1	1	0	2.22	0	1	1	3	4	0	10	4	1	0	4.09	1	0	0
ENSG00000073803	3	0	0	0	0	1	0	0	1	1	0	0	1	1	0	0	1	0	0	1	0	3	2.08	0	0	2	0	0	1	2	3	0	3	1	2	1	0	1	1	3	1	0	1	0	0	0	0	3	0
ENSG00000073849	16	17	40	17	30	19	25	12	5	29	13	10	4	8	23	1	0	6	4	6	6	0	4	8	8	14	7	22	10	26	26	29	43	15	28	6	0	5	13.99	35	17	1	42	9	23	50	20	8	7
ENSG00000073861	7369.12	22233.1	15434.2	13329.4	12081.8	14463.4	23961.2	5465.09	5708	7920.11	17714.4	8408.04	11727.3	9635.47	14501	17704.8	2751.97	5100.66	12205.2	9475.08	6831.24	5338.11	7951.99	2758	9538.18	10366.2	6607.01	12945.2	5658.54	21114.6	16879.7	12923.9	32793.4	12060.5	60931.6	10172	19327.1	9204.99	27401.6	53381.1	27746.7	20360.8	102768	52172.4	66772.9	104907	44978.7	13898.7	15122.2
ENSG00000073905	0	0	0	0	0	0	0	0	0	0	0	0	0	0	0	0	0	0	0	0	0	0	0	0	0	0	0	0	0	0	0	0	0	0	0	0	0	0	0	0	0	0	0	0	0	0	0	0	0
ENSG00000073910	12	17	8	23	12	13	12	10	3	12	12	9	27	38	23	13	39	44	11	6	9	4	2	15	41	21	23	21.55	11	16	10	14	8	17.3	24	36	3	26	24	15	10	18	19	11	7	18	11	3	8
ENSG00000073921	168	151.97	124	176	123	159.04	130	181	150	102	114	174.93	296	215	188	266	423	314	171	143	165.99	204	292	243	276	183.41	283.97	189	186	163	149.05	217	143	192	322	659.99	271	202.4	262	197	157	659.44	395.69	219	169	321	306	161	192
ENSG00000073969	4.55	3.19	4.31	3	8.75	7.57	3.95	5.1	4.76	2.38	2.84	0	0	4.38	5.43	0	1	0	2.49	0	2.84	4	0	2.19	1	1	1.62	1	6	4.43	1	1	8.15	1.12	9.56	1	0	0.43	4.15	5	2.19	1	4.33	0	2.84	10.57	5.37	6.68	4
ENSG00000074047	0	0	0	0	0	0	0	0	0	0	0	0	0	0	0	0	0	0	0	0	0	0	0	0	0	0	0	0	0	0	0	0	0	0	0	0	0	0	0	0	0	0	0	0	0	0	0	0	0
ENSG00000074054	6.57	14.08	13.5	12.98	15.73	9.17	22.04	10.05	28.81	14.92	10.09	13.75	6	16.16	19.6	17.49	13.07	12.73	16.64	11.45	9.41	29.06	16.2	13.15	5	12.97	16.48	17.7	17	17.8	24	16.93	20.45	18.21	17.54	19.15	21.04	21.21	19.34	23.5	10	106.84	37.31	15	21.57	39.26	44.73	20.95	11.49
ENSG00000074071	0	1	2	2	1	0	0	1	0	0	1	0	0	0	2	0	0	0	0	0	0	0	0	0	0	0	1	0	0	1	4	0	0	0	3	0	0	1	3	0	1	1	5	0	0	2	2	1	1
ENSG00000074181	6	2	0	1	0	0	0	0	8	0	0	1	1	0	1	0	0	0	0	0	2	0	0	1	0	2	0	1	0	0	0	3	0	1	2	1	0	2	2	2	1	41	0	3	0	6	0	1	0
ENSG00000074201	1	5	1	1	3	8	4	2	2	2	2	0	0	2	1	4	0	0	0	0	5	4	1	0	1	2	0	1	2	1	6	5	8	5	8	4	3	0	3	1	2	8	9	0	5	5	8	1	1
ENSG00000074211	0	0	0	0	0	0	0	0	0	0	0	0	0	0	0	0	0	0	0	0	0	0	0	0	0	0	0	0	0	0	0	0	0	0	0	0	0	0	0	0	0	0	0	0	0	0	0	0	0
ENSG00000074219	0	0	0	0	0	0	0	1	0	0	0	1	0	0	0	0	0	0	0	0	0	0	0	0	0	0	0	0	0	0	0	0	0	0	0	0	0	0	0	0	0	0	0	0	0	0	0	0	0
ENSG00000074266	0	6	1	3	2	0	4	0	2	2	2	1	2	0	0	1	0	1	4	2	1	4	0	0	1	2	3	1	0	3	0	2	3	1	7	3	4	1	2	2	2	4	4	0	4	9	3	2	2
ENSG00000074276	0	1	0	0	0	0	0	0	0	0	0	0	0	0	0	0	0	0	1	0	0	0	0	0	0	0	0	0	0	0	0	0	0	0	0	0	0	0	0	0	0	0	1	0	0	0	0	0	0
ENSG00000074317	0	0	0	0	0	0	0	0	0	0	0	0	0	0	0	0	0	0	0	0	0	0	0	0	0	0	0	0	0	0	0	0	0	0	0	0	0	0	0	0	0	0	0	0	0	0	0	0	0
ENSG00000074319	9	4	5.05	4	9	7	5	6	6	2	5	6	6	6	4	9	7	6	8	7	9	11	8	1	8	9	6	5	7	9	2	4	4	6	7	7	6	11	8	9	5	30	16	3	8	11	6	12	3
ENSG00000074356	3.99	8	9	5	4	5	6	6.24	3	9	8	3	4	0	11	6.15	2	5	4	5.17	11	4	2	5	4	4	6	10	6	3.11	8	9	8	8	8	8	2	5	8	8	9	28	8	6	7	20	15	8	10
ENSG00000074370	29	41	56	29	58	43	45	39	48	50	26	25	21	28	50	33	19	32	35	37	29	23	20	31	42	52	34	46	41	67	54	44	76	38	60	37	19	21	48	76	39	50	105	42	51	110	95	44	31
ENSG00000074410	0	0	0	0	0	0	0	0	0	0	0	0	0	0	0	0	0	0	0	0	0	0	0	0	0	0	0	0	0	0	0	0	0	0	0	0	0	0	0	0	0	0	0	0	0	0	0	0	0
ENSG00000074416	1	0	3	0	0	2	0	1	1	0	0	1	1	1	1	2	0	0	0	0	1	3	0	0	0	0	0	2	0	0	0	1	0	1	1	1	0	0	3	1	0	8	10	1	0	1	2	0	0
ENSG00000074527	0	0	0	0	0	0	0	0	0	0	0	0	0	0	0	0	0	0	0	0	0	0	0	0	0	0	0	0	0	0	0	0	0	0	0	0	0	0	0	0	0	1	0	0	0	1	0	0	0
ENSG00000074582	1	1	2.75	1	0	2	0	3	2	1	0	1	0	1	1	0	0	0	0	1	1	0	0	1	0	1	0	0	0	0	1.99	0	0	1	1	2	1	1	0	3	3	4	5	2	4.21	8	6	0	3
ENSG00000074590	0	0	0	0	0	0	0	0	0	0	0	0	0	0	0	0	1	0	0	0	0	0	0	0	0	0	0	0	0	0	0	0	1	0	0	0	0	0	0	0	0	0	1	0	1	1	0	0	0
ENSG00000074603	11	11	8	9	6	6	12	9	8	5	7	1	3	8	12	7	5	1	12	3	12	7	2	8	3	6	3	7	7	10	11	11	15	4	15	5	12	6	3	12	4	11	12	4	11.98	20	14	5	3
ENSG00000074621	3	2	4	3	2	3	2.24	2	2.11	8	3.14	2	2	0	4	1	1	0	0	3	1	4.11	0	1	0	2	0	5	4	2	4	8	3	5.2	6	1	2	1	4	9	0	11	7	7	5	1	5.95	2	6
ENSG00000074657	1	3	3	3	1	3	0	1	0	4	1	3	1	5	0	1	0	0	2	2	0	0	0	1	5	0	0	1	2	1	1	3	0	3	3	0	0	0	6	1	0	2	8	1	3	1	10	0	1
ENSG00000074660	2	0	0	1	0	0	0	2	0	2	0	5	11	4	4	10	17	12	1	1	3	3	2	6	6.06	4	5	7	12	4	1	3	0	0	0	10	0	4	2	1	0	2	1	0	0	1	2	0	2
ENSG00000074695	4	5	3	3	8	5	3	2	3	6	5	2	2	3	1	6	2	2	3	5	2	2	2	2	2	1	2	3	4	5	5	2	3	5	6	0	8	0	3	8	3	7	5	3	3	8	16	1	2
ENSG00000074696	1	1	2	1	2	1	1	2	0	1	1	0	0	0	1	1	0	0	2	0	0	0	0	1	0	0	1	0	0	1	2	0	1	0	4	1	0	1	0	2	1	1	0	1	0	2	0	0	0
ENSG00000074706	7	12	11	7	11	3	8	8	4	6	2	1	3	1	12	5	6	3	4	2	6	3	3	7	6	5	6	3	3	5	16	14	29	12	13	4	6	8	6	9	8	3	7	7	8	22	6	6	11
ENSG00000074755	26	21	32	23	25	30	21	24	24	22	26	23.03	17	24	43	31	17	23	32	33	25	33	18	23	16	27	28	33	24	33	34	36	42	17	27.02	27	19	34	31	38	13	67	54	24	36	75	39	20	28
ENSG00000074771	0	0	0	0	0	0	0	0	0	0	0	0	0	0	0	0	0	0	0	0	0	0	0	0	0	0	0	0	0	0	0	0	0	0	0	0	0	0	0	0	0	0	0	0	0	0	0	0	0
ENSG00000074800	57	35	35	42	27	41	20	36	12.83	31.21	22	11	16	23	27	28	14	11	23	21	21	33.96	10	23	14	13	10	22	25	17	37	36.01	41	52	44	10	18	22	38	16	18	25	22.87	22	12	26	16	23	24
ENSG00000074803	0	0	0	0	0	0	0	0	0	0	0	0	1	2	3	0	0	0	0	0	0	0	0	0	0	1	0	0	0	0	0	0	0	0	0	0	0	0	0	0	0	0	0	0	0	0	0	0	0
ENSG00000074842	2	1	0	3	2	1	2	3	0	1	2	0	0	0	0	0	0	1	1	1	3	0	0	0	0	1	0	1	1	0	0	1	1	0	2	1	0	0	3	1	0	1	0	1	0	2.83	0	0	2
ENSG00000074855	2	1	2	0	1	0	0	0	1	0	1	1	0	0	4	0	0	1	0	1	1	0	1	3	0	0	0	0	1	1	1	1	4	0	3	0	2	2	2	0	1	3	9	2	3	5.34	6	1	2
ENSG00000074935	0	0	0	1	0	0	1	0	0	0	0	0	1	0	1	0	0	0	1	0	1	0	0	1	0	0	0	0	0	0	0	0	1	0	2	0	0	0	0	1	0	0	3	0	1	0	0	0	0
ENSG00000074964	3	3	1	1	2	2	3	3	0	0	1	1	1	1	0	1	0	1	1	0	0	0	1	0	0	0	1	0	0	0	2	5	1	1	6	4	1	2	4	3	0	0	1	3	0	0	1	1	3
ENSG00000074966	10	11	6	5	10	14	6	6	2	28	2	1	1	0	8	2	3	2	3	4	8	0	2	2	1	4	3	3	2	6	28	9	26	5	8	0	1	2	2.04	10	5	2	1	3	5	6	6	3	11
ENSG00000075035	0	0	0	0	0	0	0	0	0	0	0	0	0	0	0	0	0	0	0	0	0	0	0	0	0	0	0	0	0	0	0	0	0	0	0	0	0	0	0	0	0	0	0	0	0	0	0	0	0
ENSG00000075043	0	0	0	0	0	0	0	0	0	0	0	0	0	0	0	0	0	0	0	0	0	0	0	0	0	0	0	0	0	0	0	0	0	0	0	0	0	0	0	0	0	0	0	0	0	0	0	0	0
ENSG00000075073	0	0	0	0	0	0	1	0	1	0	0	0	0	0	0	0	0	0	0	0	0	0	0	0	0	0	0	0	0	0	0	0	0	0	0	0	0	0	0	0	0	0	0	0	0	0	0	0	0
ENSG00000075089	0	0	0	1	0	2	1	2	0	0	0.24	0	0	1	1	0	0	1.16	0	0	0	1	2	0	0	0	3	2	2	2	2	0	2	0	2	1	1	0	2	0	0	2	2	0	0	3	0	0	0
ENSG00000075131	0	0	0	0	0	0	0	0	0	0	0	0	0	0	0	0	0	0	0	0	0	0	0	0	0	0	0	0	0	0	0	0	0	0	0	0	0	0	0	1	0	0	1	0	0	1	0	0	0
ENSG00000075142	2	3	8	4	2	2	3	4	3	0	1	1	0	2	1	0	3	1	0	4	2	0	2.03	1	2	0	1	1	3	2	2	0	3	1	2	5	0	0	2	4	0	2	2	1	2	2	3	3	0
ENSG00000075151	9	8	13	8	6	8.02	9	14	2	4	8	6	13	8	13	7	15	9	11	3	7	2	5	12	17	8	12	13	8	9.11	11	14	18	12	12	20	6	7	11	18	3	15	12	11	12	18	7	4	5
ENSG00000075188	0	1	0	1	1	0	0	0	0	0	1	0	0	0	0	1	0	0	0	0	0	0	0	0	0	1	0	0	0	0	1	0	0	0	0	0	0	0	0	1	0	1	2	0	0	1	0	0	1
ENSG00000075213	0	0	0	0	0	0	0	0	0	0	0	0	0	0	0	0	0	0	0	0	0	0	0	0	0	0	0	0	0	0	0	2	0	0	0	0	0	0	0	0	0	0	0	0	0	0	0	0	0
ENSG00000075218	0	0	0	0	0	0	0	0	0	0	0	0	0	0	0	0	0	0	0	0	0	0	0	0	0	0	0	0	0	0	0	0	0	0	0	0	0	1	0	0	0	0	0	1	0	0	1	0	0
ENSG00000075223	3	0	0	3	2	0	0	0	1	0	0	0	0	1	3	0	0	0	1	0	1	0	0	0	5	1	0	0	1	0	6	0	0	2	6	0	0	2	3	1	0	0	0	0	0	0	0	0	0
ENSG00000075234	3	0	1	0	0	0	3	4	1	2	2	1	0	2	2	0	1	0	4	1	1	0	0	0	0	2	4	2	0	0	4	4	8	3	2	0	0	2	7	6	0	6	19	5	4	10	3	1	1
ENSG00000075239	1	1	1	2	2	6	3	2	1	1	1	0	0	4	0	0	1	0	0	1	0	1	1	1	2	1	1	2	0	0	2	1.17	3	1	3	0	3	1	1	2	1	3	4	4	4	2	4.18	1.54	5
ENSG00000075240	4	2	4	1	3	3	0	1	0	1	0	0	1	0	3	2	0	2	3	0	3	1	1	0	2	0	2	1	2	2	1	2	3	3	9	2	0	5	6	9	1	0	2	3	3	7	3	3	3
ENSG00000075275	0	0	0	1	0	1	0	0	0	0	0	0	0	0	0	0	0	0	1	0	1	0	0	0	0	0	0	0	0	1	0	0	0	1	0	0	0	0	2	4	1	1	2	1	0	0	1	1	0
ENSG00000075290	1	0	0	0	0	0	0	0	0	0	0	0	0	0	0	0	0	0	0	0	0	0	0	0	0	0	0	0	0	0	0	0	0	0	0	0	0	0	0	0	0	8	2	0	2	1	1	0	0
ENSG00000075292	2	12	22	19	19	15	13	4	8	14	9	4	6	2	15	5	11	11	6	9	7	7	10	6	4	9	11	10	13	4	15	24	23	15	16	13	6	7	17	17	22	12	22	5	17	25	18	12	8
ENSG00000075303	2	1	2	2	1	4	1	2	0	2	0	1	0	1	1	1	0	2	1	0	1	0	2	0	0	0	0	2	0	0	2	3	3	1	1	1	0	1	1	0	1	0	5	1	0	2	2	1	3
ENSG00000075336	0	1	0	1	0	0	1	0	0	0	0	0	0	0	0	0	0	0	0	0	0	0	0	0	0	0	0	0	0	0	1	1	1	0	1	0	0	2	0	0	0	3	1	0	1	0	1	0	0
ENSG00000075340	1	0	1	2	2	1	0	1	0	2	0	0	1	0	1	0	0	0	0	0	0	0	1	1	0	0	0	1	1	1	1	1	1	0	2	0	0	0	0	1	2	0	2	1	0	1	0	0	0
ENSG00000075388	0	0	0	0	0	0	0	0	0	0	0	0	0	0	0	0	0	0	0	0	0	0	0	0	0	0	0	0	0	0	0	0	0	0	0	0	0	0	0	0	0	0	0	0	0	0	0	0	0
ENSG00000075391	1	0	0	0	0	0	0	0	0	0	0	0	0	0	0	0	0	0	0	0	0	0	0	0	0	0	0	0	0	1	0	0	0	0	3	0	0	0	0	0	0	1	0	0	0	0	0	0	1
ENSG00000075399	2	9	2	1	1	4	2	3	3.71	1	1	4	8	5.34	3	8.09	8	6	3.02	4	0	5	0	3	1	5.57	6	4	5	2	3.63	8	3	3	1	10	6	6	8	10.98	4	7	11	6	3	57.76	13.42	5	10.11
ENSG00000075407	0	2	2.88	1	5.82	3.32	0	4	3	2	0.85	0	0	1	4	2	0	0	0	1	2.1	1	0	0	0	2	0	1	3	0	5	2	4.71	1	4	1	1	2	0	0	0	1	2	0	5	8	4	3.39	1
ENSG00000075413	15	10	11	11	14	17	13	6	9	16	9	4	13	22	23	16	27	16	21	12	13	8	31	18	18	13	15	10	16	11	10	24	29	22	24	23	12	16	15	17.4	12	23	27	11	15.99	33	20	6	14
ENSG00000075415	20	40	14	16	17	21	23	31	21	30	12	15	25	16	28	29	13	22	34	33	35	25	29	25	17	31	19.01	23	31	39	44	20	29	19	25	15	32	37	27	31	15	34	29	10	27	29	20	19	12
ENSG00000075420	18	7	5	13.88	13	10	7	9	13	3	5	10	29	23	24	11	52	35	13	11	14	4	10	22	30	27	26	18	13	22	14	7	14	13	12	79	9	17	13	17	6	4	7	13	0	16	1	7	12
ENSG00000075426	77	55	43	57	57	66	21	38	29	23	23	97.07	144	60	49	101.01	165	135	56	90	54	44	23	40	48	39	44	117	71	69	29	25	25	25	31	112	40	170	74	32	5	57	14	29	14	20	14	20	8
ENSG00000075429	0	0	0	0	0	0	0	0	0	0	0	0	0	0	0	0	0	0	0	0	0	0	0	0	0	1	0	0	0	0	0	0	0	0	0	0	0	0	0	0	0	0	0	0	1	0	0	0	0
ENSG00000075461	0	0	0	0	0	0	0	0	0	0	0	0	0	0	0	0	0	0	0	0	0	0	0	0	0	0	0	0	0	0	0	0	0	0	0	0	0	0	0	0	0	0	0	0	0	0	0	0	0
ENSG00000075539	16	22	26	16	24	24	23	17	13	27	10	10	5	15	30	10	7	12	13	11.96	16	8	11	11	11	10	17	20	15	20	25	29	28	23	34	14	5	8	25	14	16	12	27	18	20	46	30	24	19
ENSG00000075568	24	17.99	27	25	15	32.91	17	14	8	14	17	17	11	16	16	14	7	11	15	13	21	10	6	11	4	13	6.99	18	13	21	25.99	30	26	26	26	10	7	13	21	31	32	23	64	37	33	64	110	18	40.01
ENSG00000075618	0	0	0	0	0	0	0	0	0	0	0	1	0	2	0	0	0	0	0	0	1	0	0	0	0	0	0	0	0	1	0	0	1	0	1	0	0	1	0	1	0	1	0	1	0	1	0	0	0
ENSG00000075624	363268	242430	167005	237429	130459	237798	163481	238499	76203.8	139453	176423	168705	249539	247887	219090	121349	291594	249565	178484	124139	130515	111175	94893.8	273056	246933	200682	198513	241089	115396	259768	202278	281380	251047	252891	370348	339016	198746	372364	341134	247208	291979	76065.7	514977	339923	307088	294565	201573	332589	340675
ENSG00000075643	0	0	0	0	0	1	0	0	0	0	0	0	0	0	0	0	0	1	0	0	0	0	0	0	0	0	0	0	0	0	0	0	0	0	0	0	0	0	0	0	0	0	0	0	0	1	0	0	0
ENSG00000075651	2	0	1	0	1	1	0	0	0	0	1	0	1	1	0	1	1	1	1	0	0	0	0	0	1	1	0	3	0	0	2.73	1	0	1	1	2	1	0	2	0	0	0	0	0	0	0	0	0	1
ENSG00000075673	0	0	0	0	0	0	0	0	0	0	0	0	0	0	0	0	0	0	0	0	0	0	0	0	0	0	0	0	0	0	0	0	0	0	0	0	0	0	0	0	0	0	0	0	0	0	0	0	0
ENSG00000075702	1	0	1	0	3	0	0	0	1	0	0	0	0	2	0	1	0	1.97	0	0	0	0	2	0	1	0	1	2	1	2	0	1	2	0	2	2	0	2	2	2	0	8	7	1	2	5	6	4	0
ENSG00000075711	4	8	6	6	4	4	10	6	3	14	2	4	4	4	10	4	0	3	7	2	4	5	2	4	7	9	4	10	8	9	14	11	15	9	12	4	1	8	9	10	7	8	8	5	5	9	12	3	11
ENSG00000075785	11	19.14	12	17	9	9	7	16	10	8	5	11	21	13	8	10	23	16	13	12	12	5	10	18	20	12	16	12	6	15	14	13	14	17	16	27	1	19	14	7	6	6	12	17	1	10	4	11	7
ENSG00000075790	0	2	2	0	0	0	1	1	0	0	1	0	0	1	5	1	1	2	2	0	0	0	0	0	0	0	3	0	1	0	0	2	0.5	1	2	1	0	1	0	1	1	0	3	2	2	3	2	0	0
ENSG00000075826	6	9	8	9.44	7.73	14.75	7	4.27	4	6.7	2	4	1	2	10	1	0	1	7	0	5	4.21	2.72	0	2	4	1	1	3	3.35	5.78	5.79	8	4	8.42	2	2	2	11	0	5.14	8.92	16	5	14	23.44	12.98	11	6
ENSG00000075856	4	7	8	4	8	4	9	8	6	3	4.76	4	1	6	4	13.56	0	4	6	4	7	4	8	8	4	6	4	5	10	4	7	12.02	11	6	9	3	10	9	6	13	6	30	31.88	6	10	16.91	33	13	12
ENSG00000075884	14	17	16	20	28	13	9	15	9	29	12	9	16	15	15	9	23	19	11	10	8	12	5	21	20	25	20	19	10	18	24	19	27	15	17	28	7	12	14	17	18	8	18	15	14	25	18	14	15
ENSG00000075886	1	0	0	0	0	0	0	0	1	0	0	0	0	1	0	0.06	0	0	0	0	0	0	0	0	0	0	0	0	0	0	0	0	1	0	0	0	0	0	0	0	0	0	0	0	0	0	0	0	0
ENSG00000075891	0	0	0	0	0	0	0	0	0	0	0	0	0	0	0	0	0	0	0	0	0	0	0	0	0	0	0	0	0	0	0	0	0	0	0	1	0	0	0	1	0	1	1	0	0	0	0	0	0
ENSG00000075914	1	0	0	0	1	1	1	2	1	0	2	1	0	0	3	0	0	1	2	0	0	0	0	0	0	0	1	0	1	0	0	1	1	1	2	1	1	0	0	3	2	1	1	0	1	3	5	0	2
ENSG00000075945	2	6	3	5	0	1	2	2	0	7	0	0	0	1	0	3	0	1	2	1	0	4	1	0	0	1	0	2	1	3	4	1	6	2	4	0	0	2	6	6	1	4	6	1	4	5	2	1	4
ENSG00000075975	17.3	16.25	18.72	14.46	17.6	19.41	19.45	18.69	19.24	11.81	10.77	27	33.83	15.44	17.88	32.29	38.56	19.12	15.57	27.17	23.76	22.99	20.52	26.24	32.7	29.66	32.69	18.33	35.96	19.04	17.11	22.3	21.5	22.58	22.23	27.2	48.73	26.79	24.4	40.21	16.52	105.73	68.53	21.29	34.83	46.94	36.79	28.39	25.66
ENSG00000076003	6	1	7	3	10	7	7	3	1	2	1	2	1	3	2	7	0	1	8	7	10	4	9	1	4	6	4	4	6	3	7	2	8	4	12	2	12	5	12	9	6	29	31	8	11	20	22	11	2
ENSG00000076043	0	0	2	0	0	1	0	0	1	2	0	0	0	0	2	0	0	0	0	1	0	0	1	2	0	0	0	2	0	1	1	2	1	0	3	0	1	0	2	1	0	0	2	1	1	1	3	1	0
ENSG00000076053	2	1	2	2	3	0	0	3.2	2	1	3	4	1	2	2	3	3	2	2	3	1	4	0	3	5	3	3	5.18	6	1	3	3	3	0	2.05	2	1	6	1	3	0	1.55	2	0	2	3	0	4	0
ENSG00000076067	0	0	2	2	2	3.05	1	1	2	3	3	0	0	0	3	0	1.03	1.03	0	0	2	0	2	0	1	0	2	0	1.02	1	0	0	1.02	1	1	3.15	1	0	3	0	0	4	1	0	1	0	0	0	2
ENSG00000076108	43	31	46	38	30	39.95	34	52	60	33	28	27	34	38	45	91	54.97	64.97	81.1	59.94	71	57	55	48	48	60	60	53	93.98	41	42	58	56.98	46	38	65.85	62	33	56	27	16	62	38	19	29	48	42	27	21
ENSG00000076201	3	5	8	4	6	4	5	3	3	8	7	3	2	3	5	7	0	4	7	2	3	3.86	2	4	6	6	1	5	4	4	1	5	13	9	8	5	9	6	3	12	6	9	15	4	10	19	10	6	10
ENSG00000076242	18679.7	20049.5	18133.2	16069.7	23043.9	19623	14102.1	14330.5	12243.7	14640.7	13995.2	10187.4	7973.08	10062.5	11892.6	13691.9	3619	5767.72	13628	12212.7	14390	12291.5	11333.9	7879.02	6977.01	14480.6	7645.04	12970.1	12202.4	14961.9	17746.5	18556.3	20113.9	19869.1	35273	9532.93	21421.6	18351.2	27890.8	33517.5	29801.9	27289.9	33711	27766.2	34092.2	28440.2	22104	33138.6	28992.7
ENSG00000076248	2026.96	2610.99	2394	2067.91	3534.9	2405	2196.37	1085.98	502.78	1959.98	1753.99	646.19	594	1311.03	1942.79	747.89	236	590.42	680.85	564	519	577	496	630	842	1139	577	1152	370	1726	2438	2598.99	3480.14	2387.94	6354.98	871	783	1418	3700.7	5256.51	4034.01	960.98	6305	3822	6790.98	4748	3437	2967.98	3893.98
ENSG00000076258	0	0	0	0	0	1	0	0	0	0	0	0	0	0	0	0	0	0	0	0	0	0	0	0	0	0	0	0	0	0	0	0	0	0	0	0	0	0	0	0	0	0	1	0	0	0	1	0	0
ENSG00000076321	5	6	4	7	4	1	0	0	1	1	2	0	0	0	1	2	0	0	1	0	0	2	0	0	1	0	0	0	2	1	6	0	1	1	0	1	4	0	1	3	3	2	5	1	3	6	2	0	1
ENSG00000076344	0	0	0	0	0	0	0	0	0	0	0	0	0	0	0	0	0	0	0	0	0	0	0	0	0	0	1	0	0	0	0	0	0	0	0	0	0	0	0	0	0	0	0	0	0	0	0	0	0
ENSG00000076351	1281.26	1465.38	1640.35	1922.49	1229.92	1893.25	1439.2	928.55	1262.91	1287.27	1403.21	541.2	439.8	559.94	1184.83	962.31	135.17	403.03	892.89	559.02	1037.8	1146.66	552.77	471.96	420.37	786.2	633.52	701	1195.94	721.12	1944.62	2189.4	1342.85	2041.01	3979.62	536.43	2850.36	1658.62	3092.11	2865.05	4551.33	7548.73	5573.87	3317.93	4752.69	3626.88	4465.07	3129.38	5135.55
ENSG00000076356	0	0	0	0	1	1	0	0	0	0	0	0	0	0	1	0	0	0	0	1	1	0	0	0	1	0	0	1	1	0	0	1	1	0	0	0	0	2	1	0	1	0	1	1	0	1	0	0	1
ENSG00000076382	0	1	0	2	0	0	0	0	0	0	2	1	0	0	0	0	0	0	1	0	0	1	0	1	0	0	0	1	1	4	0	0	0	1	0	0	0	0	1	0	0	0	0	0	0	1	0	0	0
ENSG00000076513	12	12	15	8.86	10	9.29	12	14	8	6	5	13	6	20	20.87	15.76	30	24	6	9	5	14	16	17.27	29.71	27.49	26.05	24	37.36	14	15	10.61	7.82	8	7	20.97	9	12	14	14	5	14	12	8	3.83	11	6	7	6
ENSG00000076554	1	0	4	1	9	2	1	2	1	1	1	0	0	0	1	0	0	0	0	0	0	0	1	0	0	0	2	4	1	2	0	3	4	2	0	0	0	0	5	5	1	1	2	1	3	1	0	1	1
ENSG00000076555	4	2	1	4	4	4	3	1	0	4	0	1	4	2	5	0	0	0	0	3	5	1	1	4	4	4	2	6	1	1	4	8	3	4	6	3	2	3	6	6	2	3	7	5	7	13	16	12	8
ENSG00000076604	2	2	2	0	0	2	1.67	3	2	0	1	2	2	1	0	2	1	0	3	7	7.89	2.12	3	2	6	5	1	14	15	8	1	1	2	3	4	0	0	2.33	5	6	1	9	0	1	2	3	8	6	1
ENSG00000076641	22	22	34	28	30	29	18	25	8	30	20	8	18	14.98	20	15	5	8	19	8	16	29	9	13	13	23	5	11	18	13	32	44	48	28	30	15	6	10	22	19	16	43	16	11	28	46	30	20	24
ENSG00000076650	0	1	1	0	1	2	2	0	1	0	0	0	0	0	1	1	0	0	0	1	0	1	1	0	1	0	0	0	0	1	0	0	3	1	0	0	0	0	0	2	2	3	1	0	0	1	1	0	0
ENSG00000076662	68	47	50.39	58.61	49	69	38	38.38	25	35	35	68	188.12	88	53.08	38	190.38	170	65	41.73	57	31	48.96	141	190.1	82	161	89	71	80	56	39.9	44	52	67.17	172.27	23	73.87	42	34	30	25	64	46.49	38	72	60	30	37
ENSG00000076685	8.81	12.75	12.98	7	10.89	11.52	8.82	5.78	9.71	7	6	9.89	11	11	7.86	11.91	18	13.58	3	10	11.84	3	7	12	12.9	13	3.9	9.68	8.67	12	11.5	5.96	12.44	7.17	5.5	25.95	2	7.84	10.89	7	0.74	8.92	9.34	2	1.77	9.26	5.85	4	4.72
ENSG00000076706	0	0	0	0	1	0	0	0	0	0	0	0	0	0	0	0	0	0	0	0	0	0	0	0	1	0	0	0	0	2	1	0	0	0	0	1	1	0	0	1	0	1	2	0	0	0	0	0	0
ENSG00000076716	0	0	0	1	0	0	0	0	0	0	0	0	1	0	0	0	0	0	0	0	0	0	0	0	0	0	1	0	1	0	0	0	0	0	0	0	0	0	2	1	0	2	1	0	0	0	2	1	0
ENSG00000076770	6	8	8	11	6	5	4	6	4	7	4	7	5	1	10	23	2	1	3	8	1	3	50	8	2	5	4	5	2	22	3	4	6	4	5	2	0	5	10	12	3	99	14	7	2	32	6	0	5
ENSG00000076826	0	0	0	0	0	0	0	0	0	0	0	0	0	0	0	0	0	0	0	0	0	0	0	0	0	0	0	0	0	0	0	0	0	0	0	0	0	0	0	0	0	0	0	0	0	1	0	0	0
ENSG00000076864	0	0	0	2	0	0	0	0	1	0	1	2	2	0	0	1	1	0	0	0	1	0	27	1	2	0	0	1	2	6	0	0	0	0	0	4	0	2	0	2	0	12	0	0	0	1	0	0	1
ENSG00000076924	12	11	11	12	11	9	11	12	18	4	5	11	10	3	15	20	2	12	15	18	31	21	22	5	6	13	9	6	18	4	10	12	18	8	23	11	34	20	18	12	12	93	55	14	15	44	47	25	20
ENSG00000076928	147930	164180	191991	168914	241993	190555	159546	135345	91305.5	149166	144245	91213.8	97088.8	104610	148009	109867	94089.4	122636	123710	110783	122373	100974	72181.7	119731	117476	164028	116371	129290	99798.4	135378	220079	198001	205714	163859	290984	192422	262594	227895	246585	316659	449966	274515	386819	406336	474296	519498	396928	349901	441083
ENSG00000076944	89934.1	49173	45774	65957.8	35597	56914.4	35700.4	50626.7	34265.5	30052.9	47409.9	60839.9	59714.7	53818.1	42851.3	58968	72152.7	65710.3	51780.9	41492.8	42514.7	36690.4	46754	64064.7	57649.9	42356.7	54220.8	42471.1	56203.9	39561.4	49463.3	62441.7	40307.8	53023.6	91542.6	147283	124930	120573	91714.7	64880.7	52692.9	87579.2	78969.6	84628.2	55679.7	70055.3	51452.7	62245.3	97630.6
ENSG00000076984	9	4.14	7.28	4	4	6	2.26	5	5.66	9	6	6	12	3	11	5	6	3	8	6	6	7	7.28	6.09	1	11	5	3	4	10.73	4	6	5	5.56	4	5.28	6	6.78	11	7.1	2	26.07	12.56	5	6.55	11.65	18	6	10
ENSG00000077009	0	0	0	0	0	0	0	0	0	0	0	0	0	0	0	0	0	0	0	0	0	0	0	0	0	0	0	0	0	0	0	0	0	0	0	0	0	0	0	0	0	0	0	0	0	0	0	0	0
ENSG00000077044	31	34	27	18	26	30	19	25	22	22	14	16	17	14	39	23	9	15	24	25	32	16	9	19	20	27	23	20	36	24	34	33	42	38	30	18	40.75	22	35	54	35	54	48	31	32	71	57	37	28
ENSG00000077063	0	0	0	0	0	0	0	0	0	0	0	0	0	0	0	0	0	0	0	0	0	0	0	0	0	0	0	0	0	0	0	0	0	0	0	0	0	0	0	0	0	0	1	0	0	0	0	0	0
ENSG00000077080	0	0	0	0	0	0	0	0	0	0	0	0	0	0	0	0	0	0	0	0	0	0	0	0	0	0	0	0	0	0	0	0	0	0	0	0	0	0	0	0	0	0	0	0	0	0	0	0	0
ENSG00000077092	3	3	3	3	5	6	1	2	0	1	2	0	0	1	2	1	2	0	2	2	5	7.23	1	2	0	0	1	2	0	2	6	0	7	0	7	1	0	1	5	0	1	5	1	4	5	0	8	5	4
ENSG00000077097	90642.7	115348	116124	96160.2	141704	109261	111820	95842.5	118593	111879	74399.5	43532.4	49797.3	59771.8	96755.3	96903.9	27675.3	38362.3	78287.9	72196.8	96309.2	113844	59882.8	53694.3	50716.2	92234.5	48385.6	76714.3	108949	91096.8	119282	133555	138162	122405	157363	48765.5	127859	82650.7	133166	139497	122407	163413	105815	122289	159034	111847	110876	147324	126417
ENSG00000077147	16	18	14	11	27	22	22	20	17	12	4	7	14	9	19	9	7	6	21.99	20	13	24	20	20	13	16	8	12	29.49	6	24	19	27	25	24	11	22	25	26	19	13	23	10	12	18	19	8.98	18	12
ENSG00000077150	57882	65867.2	45276	51390	45229.3	52332.7	22884.6	65783.5	98835.2	30083.4	31353.8	152082	151171	127322	45234.8	116627	144896	106522	50349	97616.9	84520.1	60330.9	79679.4	96408.2	125374	90621.5	107805	87296.6	199798	55944.2	19482.8	53765	30634.7	33781.6	67433.5	193912	156551	172929	78109.8	132400	71953.3	227470	51056	55885.9	54365.6	59096.9	61752.3	139155	70158.9
ENSG00000077152	0	0	0	0	0	0	0	0	0	0	0	0	0	0	0	0	0	0	0	0	0	0	0	0	0	0	0	0	0	0	0	0	0	0	0	0	0	0	0	0	0	0	1	0	0	0	0	0	0
ENSG00000077157	5	6	6	7.76	5	4	3	6	1	5	5	9	5	3	8	2	11	19.5	4	4	3	2	4	7	13	9	12	9.29	5.42	2	5	7.65	4	8	6.79	27	3	7	16	4.09	8	5	24	5	7	19	17	6	13.61
ENSG00000077232	6	10	14.1	5	11	4	1	5	4	11	8	3	1	3	3	3	1	3	7	2	6	3	1	3	2	4	3	5	9	3	9	5	14	14	9	2	2	3	12	10	7	8	10	1	3	9	11	4	3
ENSG00000077235	6	17	13	4	14	10	5	9	4	6	5	1	6	6	8	7	1	2	12	13	4	5	7	8	5	6	6	11	8	7	9	8	24	7	12	6	3	9	17	14	4	14	18	9	9	19	12	7	6
ENSG00000077238	58405.7	47822.1	58325.3	47045.5	71196.9	60358.5	42219.9	48252	33816.5	46649.2	35782	48176.3	85435.7	39565.4	51252.6	36457.6	70621.1	59154.1	28285.8	43511.1	42360.7	22630.3	24129.5	65576.1	35741.2	60418.2	47745.5	84459.5	50356.8	58745.5	30065	53431.3	40081.3	52685.4	55846.8	231250	61055.5	48066.9	71889.5	145039	74411.2	78092.1	42383.3	63954.6	87241.7	53441.2	43963.7	95613.4	112761
ENSG00000077254	5	10	6	10	6	5	10	12	1	13	7	5	3	4	12	7	5	4	7	4	9	6	4	2	7	4	5	5	3	6	9	8	12	5	9	5	5	2	12	9	5	8	7.94	3	11	18	8	5	8
ENSG00000077264	0	0	0	0	0	1	0	0	0	1	0	1	0	0	1	0	0	0	1	0	0	1	0	0	1	0	0	0	0	0	1	0	0	1	0	0	0	0	1	0	0	0	0	0	1	2	0	0	1
ENSG00000077274	0	0	0	0	0	0	0	0	0	0	0	0	0	0	0	0	0	0	0	0	0	0	0	0	0	0	0	0	0	0.54	0	0	0	0	0	0	0	0	0	0	0	0	0	0	0	0	0	0	0
ENSG00000077279	0	0	0	0	0	0	0	0	0	0	0	0	0	0	0	0	0	0	0	0	0	0	0	0	0	0	0	0	0	0	0	0	0	0	0	0	0	0	0	0	0	0	0	0	0	0	0	0	0
ENSG00000077312	0	2	1	5	1	1	0	1	1	1	2	1	1	3.01	3	2	1	0	2	1	3	0	1	1	1	1	2	1	4	3	3	1	4	2	4	0	0	1	2	2	1	2	11	0	0	3	9	3	0
ENSG00000077327	0	0	0	0	0	0	0	0	0	0	0	0	0	0	0	0	0	0	0	0	0	0	0	0	0	0	0	0	0	0	0	0	0	0	0	0	0	0	0	0	0	1	0	0	0	0	0	0	0
ENSG00000077348	1	0	0	0	1	0	0	0	0	0	0	1	0	0	0	0	0	0	1	0	0	0	0	0	0	0	0	0	0	0	0	1	1	0	1	0	0	0	0	0	2	0	1	0	0	0	2	0	0
ENSG00000077380	3	5	2	7	7	3	0	0	0.6	2	1	1	0	0	4	0	1	0	1	1	3	0	0	0	1	1	2	3	2	0	0	9	8	0.14	2	0	0	0	5	2	0	1	2.19	0	2	6	4	0	0
ENSG00000077420	33	28	28	46	43	46	29	27	4	33	31	19	42	26	56	12	94.34	60	16	11	15	17	6	76	78	38	63	63	18	63.98	50	75	59	49	57	112.85	6	33	24	26	28	9	48	29	37	56	35	19	42
ENSG00000077454	18.2	23.81	22.78	13.9	32.24	24.49	18	21.18	11.32	21.13	6.92	11.19	20.32	29.76	35.98	20.69	23.51	31.57	27.07	14.97	22.18	19.62	13.31	31.19	28.56	25.3	17.43	32.47	17.29	14.62	35.33	24.3	21.95	26.47	34.52	31.62	24.36	41.94	18.64	31.46	14.58	32.61	42.46	20.49	48.15	63.38	29.59	17.01	46.43
ENSG00000077458	1	0	3	0	4	2	2	0	6	3	0	2	3	3	7	1	3	4	3	4	2	5	5	1	1	2	3	2	4	3	4	1	3	3	3	2	1	3	3	1	1	7	5	5	2	2	2	0	2
ENSG00000077463	0	2	3	2	0	1	1	0	0	1	1	0	1	0	0	0	2	0	1	0	0	0	0	0	2	1	0	0	1	0	0	2	2	2	1	0	0	5	1	1	0	2	1	2	3	2	2	2	3
ENSG00000077498	0	0	0	0	0	0	0	0	0	0	0	0	0	0	0	0	0	0	0	0	0	0	0	0	0	0	0	0	0	0	0	0	0	0	0	0	0	0	0	0	0	0	0	0	0	0	0	0	0
ENSG00000077514	0	0	1	1	0	1	0	3	1	0	0	0	0	1	1	0	0	2	0	0	1	1	1	0	1	0	0	0	1	0	1	1	1	1	2	1	0	1	1	3	0	1	0	1	1	3	1	1	1
ENSG00000077522	0	0	0	0	0	0	0	0	0	0	0	0	0	0	0	0	0	0	0	0	0	0	0	0	0	1	0	0	0	0	0	0	0	0	0	0	0	0	0	0	0	0	0	0	0	0	0	0	0
ENSG00000077549	60	51	41	38	38	44	46	46	28	32	31	34	50	62	49	31	53	51	47	43	39	32	29	41	51	37	59	45	38	64	56	62	55	52	59.98	43	31	51	48	37	25	63.02	71	26	42.45	53	50.07	27	24.04
ENSG00000077585	2	1	3	2	0	0	1	1	0	0	2	1	1	0	2	3	0	0	1	2	0	2	2	0	0	0	0	0	0	0	0	1	3	0	1	0	1	0	3	0	0	3	1	0	0	1	2	0	0
ENSG00000077616	0	0	0	0	0	0	0	0	1	0	0	1	0	0	0	0	0	0	1	0	0	0	0	0	0	0	0	0	0	0	0	0	0	1	0	0	0	1	0	0	0	1	1	0	0	1	1	0	0
ENSG00000077684	2	9	5	8	5.74	3	5	4	5	6	4	5	5	3	6	1	1	6.3	7.13	7	7	3	0	4	8	10	4	7	2	4	8	3	9	7	6	6	6	11	11	12	4	7.99	10	8	12	22	3.15	5	9
ENSG00000077713	1	1	0	1	0	0	1	0	0	0	0	1	0	0	1	0	0	0	0	0	0	0	0	0	0	0	1	1	0	0	0	1	0	1	0	0	0	0	1	0	0	0	0	0	0	0	0	0	0
ENSG00000077721	2	5	2	3	1	2.32	1	3	0	1	2	2	1	2	4	8	3.28	2	4	2	1	3	2	1	1	3	3	3	3	6	2	4	8	1	6	2	5	1	3	5	0	3	3.72	1	5	8	2.84	5	0
ENSG00000077782	9	18	13	27	34	9	16	7	51	14	19	3	13	23	15	10	3	10	29	27	16	24	18	13	6	10	6	12	26	13	30.63	17	13	22	45	11	35.43	47	65	29	34	638	306.73	68	26	187.28	180	48	19
ENSG00000077800	1	0	0	0	0	0	0	0	0	0	0	0	0	0	0	0	0	0	0	0	0	0	0	0	0	0	0	0	0	0	0	0	0	0	0	0	0	0	0	0	0	0	0	0	0	0	1	0	0
ENSG00000077935	0	0	0	0	0	0	0	0	1	0	0	0	0	1	0	0	0	0	0	0	0	0	0	0	0	0	0	0	0	0	0	0	0	0	0	0	0	0	0	0	0	1	0	0	0	0	0	0	0
ENSG00000077942	1	0	0	0	0	0	0	0	0	0	0	0	0	0	0	0	0	0	0	0	0	0	0	0	0	0	0	0	0	0	0	0	0	0	0	0	0	0	0	0	0	0	0	0	0	0	0	0	0
ENSG00000077943	0	0	0	0	0	0	0	0	0	0	0	0	0	0	0	0	0	0	0	0	0	0	0	0	0	0	0	0	0	0	0	0	0	0	0	0	0	0	0	0	0	1	0	0	0	0	0	2	0
ENSG00000077984	0	4	0	6	3	4	4	1	0	1	1	2	7	6	3	5	10	9	3	4	2	0	4	8	6	2	3	3	2	4	6	3	12	5	16	17	1	0	5	6	1	3	13	5	3	12	7	2	1
ENSG00000078018	0	1	0	0	0	0	0	0	0	0	0	0	0	0	0	0	0	0	0	0	0	0	0	0	0	0	0	0	0	1	0	0	0	0	0	0	0	0	0	0	0	0	0	0	0	2	0	0	0
ENSG00000078043	2	6	4	3	3	4	2	0	4	3	1	1	1	6	4	2	0	2	2	5	4	6	1	1	1	3	1	5	0	2	6	4	2	5	6	0	5	5	5	5	4	7	1	2	3	6	10	3	2
ENSG00000078053	0	0	1	0	0	0	0	0	0	0	0	0	0	0	0	0	0	0	0	0	0	0	0	0	0	0	0	0	0	0	0	0	0	0	0	0	0	0	0	0	0	0	1	0	0	2	0	0	0
ENSG00000078061	41	46	33	49	31	44	24	29	39	29	30	32	23	39	31	42	21	32	58	53	44	52	24	32	35	29	31	42	43	41	54	52	54	21	81	41	57	66.01	77	66	60	172	103	45	70	143	121	74	72
ENSG00000078070	7	6	13	4	11	11	15	4	11	8	4	3	1	3	11	1	1	1	7	2	6	2	2	4	4	10	2	4	5	6	11	8	5	10	24	2	6	13	21	22	9	27	53	13	24	51	37	17	16
ENSG00000078081	0	0	0	0	0	0	1	1	0	0	1	0	0	0	0	0	0	0	0	0	0	0	0	0	0	0	0	0	0	0	0	0	0	0	0	0	0	0	0	0	0	0	0	0	0	0	0	0	1
ENSG00000078098	0	0	0	0	0	0	0	0	1	0	0	0	0	2	0	0	4	0	0	0	0	0	0	1	0	0	0	0	0	1	0	0	0	1	0	1	0	0	0	0	0	0	0	0	0	0	0	0	0
ENSG00000078114	0	0	0	0	1	0	0	0	0	0	0	0	0	0	0	0	1	0	0	1	0	0	0	0	0	1	0	0	0	0	0	0	0	0	0	6	0	1	0	0	0	0	0	0	0	1	0	0	0
ENSG00000078124	4	6	2	5	3	9	0	5	3	1	4	1	1	2	3	2	0	0	0	0	1	1	0	0	0	0	2	1	3	1	7	7	10	3	2	0	1	3	4	8.13	0	1	3	1	0	3	1	0	3
ENSG00000078140	2	3	7	4	4	5	8	3	2.05	3	3	4	2	1	5	4	1	1.13	6	2	7	6	4	3	3	4	6	4	7	2	6	8	8	7	6	1	2	7	6	9	4	6	6	3	2	2	4	4	4
ENSG00000078142	8	6	13	4	4	9	8	6	7	5	5	2	5	4	6	7	5	3	4	4	2	3	1	5	5	7	3	2	7	7	8	4	9	8	8	9	2	1	3	9	4	6.85	7	3	10.96	16	9	8.49	7
ENSG00000078177	3	9	5	4	1	2	6	1	5	4	5	6	2	1	4	3	0	1	6	1	5	2	5	3	0	5	0	3	3	4	9	10	6	2	8	1	2	2	2	1	3	3	5	2	10	9	2	6	4
ENSG00000078237	0	0	0	1	0	1.34	0	0	1	3	0	0	1	0	0	0	0	1	1.32	0	0	0	1	0	0	1	1	0	1	1	1	0	1	1	1	0	1	1	3	0.7	0	3	0	0	0	1.58	0	0	0
ENSG00000078246	0	0	0	1	0	0	0	0	0	0	0	0	0	0	1	0	0	0	0	0	0	0	0	0	0	0	0	1	0	1	1	1	1	1	0	0	0	1	0	1	0	1	0	0	0	1	1	0	0
ENSG00000078269	0	1	1	1	4	3	1	1	1	4	2	0	1	1	1	2	1	1	0	0	1	2	0	0	2	1	3	1	1	2	1	1	7	1	2	1	0	2	1	6	3	3	3	2	2	2	2.84	3	3
ENSG00000078295	0	0	0	0	0	0	0	0	2	0	0	0	0	0	0	0	0	0	0	0	0	0	0	0	0	0	0	0	0	0	0	0	0	0	1	0	0	0	0	0	0	0	0	0	0	1	0	0	0
ENSG00000078304	12	28.5	37	23	34	18	41	23	43	26	24	15	34	24.82	34	41	25	31	48	25	39	31	37	26	25	33	24	22	40	36	53	36	47	21	48	14	33	23	49	25	34	48	51	36.56	41	68.5	50	20	26
ENSG00000078319	2261.13	3204.5	3444.32	2674.04	3422.83	3224.9	3359.71	3259.1	3314.69	3182.23	2046.3	1051.38	1142.32	1571.59	2553.57	1790.08	462.54	873.12	2251.66	2744.02	2930.07	3653.43	1303.15	1283.09	1177.47	2716.57	1438.61	2122.36	2265.54	2653.93	4233.28	3395.93	4067.72	3178.85	4584.9	931.97	3775.33	2677.89	4772.45	4479.46	6592.31	3908.39	4930.55	4534.46	7000.9	4451.88	4329.71	7853.41	5834.23
ENSG00000078328	0	0	0	0	0	0	0	0	0	0	0	0	0	0	0	0	0	0	0	0	0	0	0	0	0	0	0	0	1	0	0	0	0	0	0	0	0	0	0	1	0	0	0	0	0	0	0	0	0
ENSG00000078369	33	43	34	38	28	37	26	29	30	11	18	22	38	30	36	35	30	31	30	20	23	34	19	31	27	25	25	28	32	38	35	43	48	31	61	33	16	30	47	26	12	15	39	15	25	29	25	25	19
ENSG00000078399	1	0	0	3	0	0	2	0	2	0	0	0	0	0	0	0	0	0	1	0	1	0	1	1	0	0	0	1	0	0	1	1	0	1	1	0	1	4	1	3	0	0	5	0	0	7	2	0	1
ENSG00000078401	0	0	0	0	1	0	0	0	0	0	0	1	14	4	0	0	3	4	0	4	0	0	0	1	1	2	0	1	2	4	0	0	1	0	0	1	0	0	0	0	1	0	1	0	0	1	0	0	1
ENSG00000078403	61	63	68	70	87	80	75	55	61	74	57	23	34	65	89.83	69	21	39	59	58	85	96	60	39	43.24	73	29	52	65	100	92	98	85	94	202.98	43	88	92	174.92	179	137	393	353	137	178	408	375	132	164
ENSG00000078487	0	1	1	0	0	0	1	0	0	0	0	0	1	2	1	1	1	2	0	0	0	0	0	2	1	1	0	1	2	0	0	0	2	2	1	2	0	0	0	4	0	2	1	0	0	0	1	0	0
ENSG00000078549	0	0	0	0	0	0	0	0	0	0	0	0	0	0	0	0	0	0	0	0	0	0	0	0	0	0	0	0	0	0	0	0	0	0	0	0	0	0	0	0	0	0	0	0	0	0	0	0	0
ENSG00000078579	0	0	0	0	0	0	0	0	0	0	0	0	0	0	0	0	0	0	0	0	0	0	0	0	0	0	0	0	0	0	0	0	0	0	0	0	0	0	0	0	0	0	0	0	0	0	0	0	0
ENSG00000078589	2	5	9	7	27	10	6	15	4	6	3	2	5	4	3	8	1	1	8	13	16	6	6	5	8	7	3	4	11	7	14	7	9	4	15	1	5	2	17	8	9	29	36	6	14	26	26	21	6
ENSG00000078596	2	2	6	2	2	5	3	7	5	6	2	2	2	2	0	3	2	1	5	2	5	1	5	1	0	5	2	3.95	2	3	5	8	6	4	4	1	0	1	2	3	0	4	2	1	1	2	4	2	3
ENSG00000078618	16	7	12	11	15	15	6.8	16	3	7.27	8.14	11	7	16	9	4	13.76	11.87	7	3	4	5	7	16	13	11	16.75	10	4	12.83	9.39	10	26	12.46	13	37.82	2	14	10	17	10	11	13.78	4.66	10.46	18	8.13	2	5
ENSG00000078668	2	2	3	4	4	1	3	2	1	2	3	2	0	0	1	1	1	0	2	2	2	1	2	0	1	0	1	0	2	1	5	2	2	4	2	0	0	0	2	0	4	3	9	4	6	8	2	2	3
ENSG00000078674	188	173	211	183.7	257	226	231	204	207	206.99	137	77	112	150.99	207	332	66	98	415	281.02	325.74	430	302	168	140	273	138	151	280	235	270.02	247	267	220	403	101	405	275	398.99	409	426	996	767	323	518.01	792.05	850.43	385.02	308
ENSG00000078687	4	9	11	14	18	20	15	12	9	24	6	6	9	7	20	7	1	8	6	10	6	5	7	5	9	14	9	9	11	13	22	19	24	19	27	6	3	3	15	17	16	25	17	12	30	31	18	12.88	15
ENSG00000078699	1	5	12	2	4	3	3	3	0	3	3	1	3	3	4	2	1	2	1	0	6	0	0	1	3	4	1	1	2	2	7	4	10	3	9	4	1	0	6	6	3	5	10	4	9	10	7	3	5
ENSG00000078725	0	0	0	0	0	0	0	0	0	0	0	0	0	0	0	0	0	0	0	0	0	0	0	0	0	0	0	0	0	0	0	0	0	0	0	0	0	0	0	0	0	0	0	0	0	0	0	0	0
ENSG00000078747	51458.4	57104.1	50407.4	47836.4	62856.3	58036.4	60506.3	45191.9	59304.5	40666.1	39766.6	40650.5	43510.3	40212	47422.7	58834.2	37008.6	43118.8	55694.7	42705.4	57324	56498.4	42338.8	36780.8	44750.2	48149.6	48743	43078.1	67188.7	41656.1	56983	65205.3	60178.3	57920.1	88824.3	79878.8	99818.7	74514.6	85061.9	86495.2	67657.5	108729	86835.5	82082	85982.3	101409	77860.9	80125.6	68017.3
ENSG00000078795	0	1	0	0	1.75	0	0	0	0	1	0	1	0	0	0	0	0	0	0	1	0	0	0	2.55	0	0	0	1	0	1	1	1	0	0	2	0	0	0	0	0	1	0	0	0	0	0	0	1	0
ENSG00000078804	4	1	3	1	2	1	1	1	1	0	0	11	18	3	4	8	13	14	2	2	2	6	4	5	12	10	7	16	6	5	1	0	0	0	0	12	0	10	6	8	0	3	2	0	0	1	1	1	0
ENSG00000078808	11	18	16	8	13	13	9	10	8	7	7	12	19	24	22	22	14	15	25	15	16	8	14	16	11	15	8	14	24	33	13	16	20	20	10	11	11	15	16	15	14	20	48	5	13	61	110	6	13
ENSG00000078814	1	0	3	2	0	1	0	1	0	0	1	0	0	0	2	1	0	1	1	0	0	0	1	0	1	0	0	0	0	0	0	0	2	0	0	0	0	1	0	0	0	7	1	0	1	2	1	0	0
ENSG00000078898	0	0	0	0	0	0	0	0	0	0	0	0	0	0	0	0	0	0	0	0	0	0	0	0	0	0	0	0	0	0	0	0	0	0	0	0	0	0	0	0	0	0	0	0	0	0	0	0	0
ENSG00000078900	0	0	0	0	0	0	0	0	0	0	0	0	0	0	1	0	0	0	0	0	0	0	0	0	0	0	0	0	0	0	0	0	0	0	0	0	0	0	0	0	0	0	1.25	0	0	0	0	0	0
ENSG00000078902	5	4	6	3	2	4	3	4	6	0	5	2	2	2	3	9	5	2	5	2	2	1	4	3	2	4	4	3	3	8	2	4	8	6	6	3	7	5	7	4	1	3	9	1	0	11	6	4	5
ENSG00000078967	1	0	1	2.86	1	0	0	1	0	1	0	0	0	0	0	0	0	0	1	2	0.63	1	0	1	0	0	0	2	0	0	1	1	4	0.98	1	0	0	0	0	0	1	1	1	0	1	0	1	0	0
ENSG00000079101	0	0	0	0	0	0	0	0	0	0	0	0	0	0	0	0	0	0	0	0	0	0	0	0	0	0	0	0	0	0	0	0	0	0	0	0	0	0	0	0	0	0	0	0	0	0	0	0	0
ENSG00000079102	0	0	0	1	0	1	0	0	0	0	0	0	0	0	0	1	0	0	0	0	0	0	1	1	0	0	1	0	0	0	0	0	0	0	0	0	0	0	0	0	0	6	0	1	0	0	0	0	0
ENSG00000079112	0	0	0	0	0	0	0	0	0	0	0	0	0	0	0	0	0	0	0	0	0	0	0	0	0	0	0	0	0	0	0	0	0	0	0	0	0	0	0	0	0	0	0	0	0	0	0	0	0
ENSG00000079134	0	3	3	0	5	8	1	3	5	2	0	1	3	5	1	6	0	0	6	2	6	3	2	2	2	4	4	3	2.32	2	1	4	9	2	3	0	2	1	2	3	2	8	3	1	4	7	9	4	4
ENSG00000079150	0	0	0	0	0	0	0	0	0	0	0	0	0	0	0	0	0	0	0	0	0	0	0	0	0	0	0	0	0	0	0	0	0	0	0	0	0	0	0	0	0	0	0	0	0	0	0	0	0
ENSG00000079156	0	1	0	0	0	0	0	0	0	0	0	0	0	0	0	0	0	0	0	0	0	0	0	0	0	0	0	0	0	0	0	1	0	0	0	0	0	0	0	0	0	0	0	0	0	0	0	0	0
ENSG00000079215	0	0	0	0	0	0	0	0	0	0	0	0	0	0	1	0	1	0	1	0	0	0	0	0	0	0	0	0	0	0	2	1	0	0	0	0	0	5	0	0	0	0	1	0	0	0	0	0	1
ENSG00000079246	22	41	32	30	44	37	24	23.36	30	20	28	14	16	18	29	21	19	13	26	24	23	27	12	17	23	22	23	22	27	20	26	24	35	29	45	22	33	21	47	27	25	64	65	18	44	49.33	41	39	26
ENSG00000079257	0	0	0	0	2	0	0	1	1	0	0	0	0	0	0	0	0	0	0	0	0	0	0	0	0	0	0	0	0	0	0	0	0	0	0	0	0	0	1	0	0	0	0	0	1	0	0	0	0
ENSG00000079263	12.69	20.57	19.51	14.24	21.93	12.77	29.91	19.78	5.5	28.31	8.84	4.81	6.11	24.95	18.62	9.85	29.6	4.79	14.71	10.19	12.55	1.56	16.14	8.26	8.43	6.9	10.78	11.37	15.41	31.99	19.71	27.04	39.56	13.75	32.63	19.13	1.41	6.04	24.75	22.88	19.79	27.99	38.31	15.61	21.1	40.3	36.94	22.85	13.06
ENSG00000079277	5	3	5	7	4	2	5	5	3	4	6	3	2	8	2	7	12	15	5	2	2	2	2	3	4	3	3	4	6	3	6	6	7	4	4	18	5	15	3	5	1	3	6	1	5	6.64	5	5	3
ENSG00000079308	0	0	0	3	0	1	0	1	3	0	3	4	0	1	0	1	1	2	0	0	0	3	49	8	2	0	2	1	2	10	0	0	0	0	0	0	0	1	0	3	0	12	2	0	0	3	0	0	0
ENSG00000079313	13.5	7.37	4.53	14	12	14.76	8	13.79	8	7.15	5	8.51	16	10	11	19	9.37	10	16	25	24.52	11	8	8	9	12	13	11.24	12	9	9	8	10	10	18	12	17.61	12.7	14.64	21.05	12	86.29	34	11	12	58.58	34.29	26	20
ENSG00000079332	2	2	8	6	8	8	10	6	13	10.87	8	7	17	8	9	11	10	13	18	10	14	13	6	10	10	9	11	8	11	10	6	8	15	5	11	10	11	11	7	12	5	10	15	3	5	12	11	5	4
ENSG00000079335	5	9	12	6	8	14	13	7	4	14.9	10	3	4	7	10	11	3.31	1	22	6	11.95	12	6	11	10.95	14	3	6	10	7	11	14	21.15	10	20	6	9	10	12	13	33	26.33	29	14	34	56	23	16	26
ENSG00000079337	0	0	0	0	0	0	0	0	0	0	0	0	0	0	0	0	1	0	0	0	0	0	0	0	0	0	0	1	0	0	0	0	0	1	0	0	0	0	0	0	0	1	0	0	0	0	0	1	0
ENSG00000079385	2	1	0	0	1	1	0	0	0	0	0	1	1	1	0	0	4.28	1	0	2	0	0	0	1	2	1	2	1	0.65	3.59	0	1	1	0	0	13.04	0	4.43	0	0	1	1	1	0	0	2	0	1	0
ENSG00000079387	2	2	2	2	1	1	1	5	2	1	1	2	0	0	0	2	0	0	1	2	1	1	0	0	2	4	6	2	4	1	3	0	1	1	1	1	1	0	2	1	4	4	4	2	3	2	3.5	1	2
ENSG00000079393	0	0	0	0	0	0	0	0	0	0	0	0	0	0	0	0	0	0	0	0	0	0	0	0	0	0	0	0	0	0	0	0	0	0	0	0	0	0	0	0	0	0	0	0	0	0	0	0	0
ENSG00000079432	168	124	117	143	92	133	77	116	94	84	66	147.45	178	159	137	225.83	109	163	143.99	173	156	167.98	112.98	120	142	144	141	147	218.6	121	91.98	135	141	109	205	285	256	242	225	276	174	810	550.07	175	249	580.08	404	207	256
ENSG00000079435	0	1	1	0	0	0	0	0	0	0	1	0	0	0	1	0	0	0	0	0	0	1	0	0	0	0	0	0	0	0	3	1	0	1	2	0	0	0	1	1	3	0	5	0	1	4	3	0	2
ENSG00000079459	8	15	4	7	12	9	5	6	8	4	6	1	7	6	7	11	4	1	8	4	10	6	12	7	4	3	3	2	9	11	11	11	15	1	12	8	3	3	15	7	8	10	10	5	14	10	8	6	7
ENSG00000079462	0	0	0	0	0	0	0	1	0	1	0	0	0	0	1	0	0	0	0	0	0	0	0	0	0	0	0	1	0	0	1	0	0	0	0	0	0	1	0	1	0	0	0	0	0	0	0	0	0
ENSG00000079482	1	0	0	1	1	1	0	2	0	1	1	0	0	0	0	0	0	0	1	1	0	0	0	1	0	0	0	0	0	0	0	1	1	1	3	1	0	1	2	0	0	1	6	2	0	3	1	1	0
ENSG00000079557	0	0	0	0	0	0	0	0	0	0	0	0	0	0	0	0	0	0	0	0	0	0	0	0	0	0	0	0	0	0	0	0	0	0	0	0	0	0	0	0	0	0	0	0	0	0	0	0	0
ENSG00000079616	1	3	2	5	3	1	2.51	4	3	3	1	2	3	2	1	5	2	0	7	8	6	3	7	1	3	7	1	0	7	2	6	5	5	3	15	1	6	3	9	4	4	17	18	3	6	21	13	4	8
ENSG00000079689	0	0	0	0	0	0	0	0	0	0	0	0	0	0	0	0	0	0	0	0	0	0	0	0	0	0	0	0	0	0	0	0	0	0	0	0	0	0	0	0	0	0	0	0	0	0	0	0	0
ENSG00000079691	1	0	0	0	3	0	0	0	1	1	1	0	0	0	0	0	0	0	0	0	2	0	0	0	0	1	1	2	0	2	0	2	4	1	1	0	0	0	0	1	0	1	0	0	3	0	2	1	0
ENSG00000079739	1	1	0	0	1.25	3	1	0	1	1	0	0	1	0	1	2	1	2	0	1	0	0	0	2	0	0	1	4	2	2	1.25	0	0	1	2	3	0	1	2	0	2	3	1.25	0	1	2.5	2.5	3	0
ENSG00000079785	4	8	0	0	3	3	6	1	4	3	3	1	0	2	2	5	2	2	3	2	4	5	3	2	1	1	3	5	3	2	3	4	15	2	4	2	1	3	3	6	0	55	13	2	9	9	15	3	0
ENSG00000079805	62.72	60	55	76.24	68	59	42	47	52.64	55.62	54	57	75	45	54	43	70	69.39	60	57	55	40	32	53	65	74	57	51	42	49.86	56	56	73	67	91.01	86	40	82	83.99	92.84	51	133.22	146	49	64	177.59	156	59	72.9
ENSG00000079819	0	2	3	2	0	0	0	2	1	2	0	1	0	1	1	0	0	1	1	0	0	0	1	0	0	2	0	1	2	1	0	3	1	0	3	0	2	1	1	1	0	1	1	0	0	2	0	3	0
ENSG00000079841	0	0	0	0	0	0	0	0	0	0	0	0	0	0	0	0	0	0	0	0	0	0	0	0	0	0	0	0	0	0	0	0	0	0	0	0	0	0	0	0	0	0	0	0	0	0	0	0	0
ENSG00000079931	0	0	0	0	0	0	0	0	0	0	0	0	0	0	0	0	0	0	0	0	0	0	0	0	0	0	0	0	0	0	0	0	0	0	0	0	0	0	0	0	0	0	0	0	0	0	0	0	0
ENSG00000079950	14	11	9	9	7	6	10	12	4	10	11	1	7	2	6	4	7	3	3	3	5	6	6	2	2	3	5	9	2	3	14	29	22	15	17	15	3	4	10	20	4	9	15	5	5	6	15	5	6
ENSG00000079974	0	0	3.53	1	0	4.45	3	1	0	4	0	0	0	0	0	2	1	0	0	2	1	1	0	1	0	2	0	1.46	0	1	1.14	3.8	1	2	1.79	4	0	1	2	6.58	1	1	12	0	0	8	1.46	0	4
ENSG00000079999	24	24	17	32	12	25	20	16	15	15	14	13	5	18	27	24	8	10	16	13	11	20	19	11	12.96	7	14	9	23	30	18	30	27	23	89	42	30	39	60	84	39	102	292	41	50	259	136	32	40
ENSG00000080007	0	0	0	0	0	0	0	0	0	0	0	0	0	0	0	0	0	1	0	0	1	0	0	1	0	0	0	0	0	1	0	0	0	0	3	0	0	0	0	1	0	0	0	0	0	1	2	0	1
ENSG00000080031	0	0	0	0	0	0	0	0	0	0	0	0	0	0	0.52	0	0	0	0	0	0	0	0	0	0	0	0	0	0	0	0	0	0	0	0	0	0	0	0	0	0	0	1	0	0	0	0	0	0
ENSG00000080166	0	0	0	0	0	0	0	0	0	0	0	0	0	0	0	0	0	0	0	0	0	0	0	0	0	0	0	0	0	0	2	0	0	0	0	0	0	0	0	0	0	1	0	0	0	0	0	0	0
ENSG00000080189	9	7	3	2	6	2	5	7	0	7	2	2	3	1	3	2	2	3	0	3	7	10	3	1	3	3	3	5	3	5	12	9	13	8	7	1	3	6	10	10	6	13	12	6	5	10	10	2	6
ENSG00000080200	0	3	2.21	4	2	3	1	0	2	1	4	0	0	1.81	1	2	1	0	2	1.13	1.13	0	1	1	0	0	1	1	0	2	3	5	1	1	2	2	1	1.81	3	2	1	5	3	0	1	4	4	1	3
ENSG00000080224	0	0	0	0	0	0	0	0	0	0.97	0	0	0	0	0	0	0	0	0	0	0	0	0	0	0	0	0	0	0	0	0	0	0	0	0	0	0	0	0	0	0	0	0	0	0	0	0	1	0
ENSG00000080293	0	0	0	0	0	0	0	0	0	0	0	0	0	0	0	0	0	0	0	0	0	0	0	0	0	0	0	0	0	0	0	0	0	0	0	0	0	0	0	0	0	0	0	0	0	0	0	1	0
ENSG00000080298	6	1	6	2	10	3	4	2	0	6	4	0	2	2	3	3	3	1	5	2	13	3	6	5	4	4	2	1	4	2	6	6	5	7	8	6	2	6	8	3	5	1	5	3	7	11	9	5	6
ENSG00000080345	8	11	7	11	18	11	7	9	20	12	6	1	6	4.99	11	7	8	7	8	8	13	17	8	10	7	8	6	15	16	7	16	20	25	7	22	6	19	6	14	12	11	31	24	4	10	25	17	15	12
ENSG00000080371	4	7	4	7	3	4	4	4	6	2	2	5	5	8.21	5	9	9	10	4	7	11	9	5	13	9	8	6	6	11.82	5	5	7	6	6	7	7	2	10	4.21	8	3	7	11	3	4.31	6	7	6	2
ENSG00000080493	0	1	0	1	0	0	1	1	0	2	0	0	0	0	1	0	0	0	0	1	1	0	0	0	0	0	0	0	0	0	0	0	0	0	1	0	0	0	0	0	1	0	19	2	0	5	5	0	1
ENSG00000080503	45.57	63	49	45	64.11	58	77.53	73	49	58.32	26	28.71	52	56	90	32.28	42	42.78	78	62.2	54	40	43	55	46	69.43	60.33	60	44.07	75.7	105.06	69.15	99	89.45	81.04	39	27	60.09	75.57	87.02	45	66.24	110	60	99	87	89.89	46	75.16
ENSG00000080511	0	0	0	0	0	0	0	0	0	0	0	0	0	0	0	0	0	0	0	0	0	0	0	0	0	0	0	0	0	0	0	0	0	0	0	0	0	0	0	0	0	0	0	0	0	0	0	0	0
ENSG00000080546	0	1	2	1	2	2	1	0	3	3	3	2	3	2	7	3	1	2	4	4	4	2	0	3	6	4	1	4	2	0	6	4	1	3	4	2	6	5	6	3	3	5	6	1	2	8	6.85	5	3
ENSG00000080561	0	1	0	1	0	0	0	1	0	1	0	0	0	0	0	0	0	0	0	0	0	0	0	0	0	0	0	0	1	0	0	0	0	0	0	0	0	0	2	0	0	2	2	0	0	1	0	2	0
ENSG00000080572	0	0	0	1	0	0	0	0	1	0	0	0	0	0	0	0	0	0	1	0	0	0	0	0	0	0	0	0	0	1	0	0	0	0	0	0	0	0	0	0	0	0	0	0	0	0	0	0	0
ENSG00000080573	0	0	0	0	0	0	0	0	0	0	2	0	0	0	0	0	0	0	0	0	0	0	1	0	0	0	0	1	0	0	0	0	0	0	0	0	0	0	0	0	0	0	0	0	0	2	0	0	0
ENSG00000080603	29	30	34	37	35	22.95	34	36	18	34	18.89	22	15	20	32.06	28	9	25	27	35	17	36	14	24	30	31	25	47	42	39	46	61	45.99	51	51	33	31	41	35.37	64	34	73.78	76.83	30	55	77.73	64	45	57
ENSG00000080608	3	2	7	3	6	4	3	2	0	2	3	1	2	1	2	0	3	0	1	1	3	2	2	2	1	4	3	3	3	2	1	4	8	5.95	9	1	2	1	9	8	4	3	10	3	6	12.97	11	4	3
ENSG00000080618	0	0	0	0	0	0	0	0	0	0	0	0	0	0	0	0	0	0	0	0	0	0	0	0	0	0	0	0	0	0	0	0	0	0	0	0	0	0	0	0	0	0	0	0	0	0	0	0	0
ENSG00000080644	0	0	0	0	0	0	0	0	0	0	0	0	0	0	0	0	0	0	0	0	0	0	0	0	0	0	0	0	0	0	0	0	0	0	0	0	0	0	0	0	0	0	0	0	0	0	0	0	0
ENSG00000080709	0	0	0	0	0	0	0	0	0	0	0	0	0	0	0	0	0	0	0	0	0	0	0	0	0	0	0	0	0	0	0	0	1	0	0	0	0	0	0	0	0	0	0	0	0	0	0	0	0
ENSG00000080802	4	4	3	1	4	1	3	8	7	11	6	3	2	4	5	7	0	2	4	2.67	8	4	1	2	0	7	2	6	4	2	2	9	8	8	7	2	7	4	9	9	5	11	15	8	4	15	9	7	3
ENSG00000080815	31160.8	25835.8	18733.9	24329.5	19963.6	26287.1	16634.5	22399.3	22150.8	14541	20492.5	20291.8	20531.1	19236.5	19453.1	20136.3	22920.8	21353.9	14429	15398.1	16727	24216.7	15408.7	20677.8	20009.5	15404.2	17117.5	16959.5	26576.4	16513.3	20393.2	29505.5	20816.4	25526.8	38906.9	45206.7	35908.8	38340.1	35740	28898.5	21956.8	31054.1	25530	28963.3	23085.6	19672.3	18047	26547.2	30602.3
ENSG00000080819	0	0	1	1	0	0	0	1	1	1	1	0	0	0	4	0	0	0	1	0	1	0	1	0	0	1	0	0	0	0	2.16	2	1	0	1	0	1	0	1.12	1	1	2	6	1	0	1	1	1	0
ENSG00000080822	0	7	8	3	6	6	6	6	8	8	3	4	5	8	4	1	3	3	8	8	2	0	7	3	4	2	1	3	6	3	8.57	8	10	5	7	2	6	6	5.25	3	6	9	13	3	7	9	7	12	1
ENSG00000080823	0	0	0	0	0	0	0	0	1	0	1	0	0	0	0	0	0	0	1	0	1	1	1	0	1	0	0	0	1	0	0	0	0	0	0	1	0	1	0	0	0	0	0	0	0	0	0	0	0
ENSG00000080824	126	141.96	151	136.86	201	137	153.73	134	89.98	109.78	92	114.96	159.73	213	160.95	158	146.28	141.83	175	172.77	154	99.02	102.84	153	134.62	190.97	149.99	167.39	166	284.77	146.93	164.41	222.9	175	257.82	160	174	239	254	411.65	188	338.78	334.35	193	253	359.99	268.95	221.84	162
ENSG00000080839	2	4	5	4	11	6	7	1	4	8	10	1	1	3	11	10	2	2	6	3	2	5	7.32	0	10	4	2	4	5	4	6	5	15	2	10	2	2	1	4	6	3	27	23	3	16	29	18	2	9
ENSG00000080845	6.2	6	3	4	1	4	3	1	4	7	5.36	3	4	4	2	0	3	5	2	3	1	4	1	6	4	9	0	4	5	6	7	4	4.17	7	5.2	7	0	2	4	7	5	2	5	1	7	5	1	0	4
ENSG00000080854	0	2	3	2	1	1	3	1	0	2	1	0	0	0	2	0	0	0	0	0	0	1	0	0	0	2	1	3	0	1	2	3	4	1	5	0	1	0	3	0	11	3	7	1	2	7	5	6	2
ENSG00000080910	0	0	0	0	0	0	0	0	0	0	0	0	0	0	0	0	0	0	0	0	0	0	0	0	0	0	0	0	0	0	0	2	0	0	0	0	0	0	0	0	0	0	0	0	0	0	0	0	1
ENSG00000080947	1.26	2.27	1	4	1	2.77	1	1	1	0	0	0	0	0	1	1	0	0	0	1	0	1	2	0	1	2	0	2	0	1.76	2.28	1.64	1.77	4.58	3	3.92	1	0	3	2	3	6.67	4.29	1	6.18	6.02	4.76	0	3.43
ENSG00000080986	1	2	1	0	0	0	0	0	0	0	0	1	0	0	0	0	0	1	0	0	0	0	1	1	0	1	1	0	0	1	1	0	0	0	0	0	0	0	0	1	0	0	1	0	0	0	1	1	0
ENSG00000081014	2	5	3	4	2	6	3	2	3	1	1	2	3	2	4	1	2	2	5	1	4	2	3	4	0	4	1	4	2	3	3	6	4	7	4	1	3	3	5	5	2	8	8	2	4	5	9	2	2
ENSG00000081019	0	0	2	6	5	5	3	1	6	6	5	2	3	7	3	1	8	2	2	4	8	1	2	4	5	9	2	1	4	3	7	3	10	3	12	5	1	2	7	10	2	3	9	3	4	14	5	5	2
ENSG00000081026	0	0	0	0	0	1	0	0	0	1	1	0	0	0	0	0	0	0	0	0	0	2	0	1	0	0	0	0	0	0	0	1	2	0	1	0	0	2	0	0	0	0	3	0	1	0	1	0	1
ENSG00000081041	2	7	0	0	0	0	0	3.48	3	0	0	1	7.85	0	2	0	1	1	0	7	0	3	0	0	1	0	1	5	0	0	0	0	0	0	1	0	1	2.7	0	1	0	2	0	0	0	0	0	0	0
ENSG00000081051	0	0	0	0	0	0	0	0	0	0	0	0	0	0	0	0	0	0	0	0	0	0	0	0	0	0	0	0	0	0	0	0	0	0	0	0	0	0	0	0	0	0	0	0	0	0	0	0	0
ENSG00000081052	2	0	0	1	0	1	0	0	0	0	0	0	0	0	1	0	0	0	0	0	0	0	0	0	0	0	0	0	0	0	0	1	0	0	1	0	0	1	2	0	1	0	3	0	0	0	1	0	0
ENSG00000081059	37492.8	45608.1	72093	45466.1	85665.6	61883.6	50015.4	37346.9	40148.3	73940.9	29298.2	12964.6	17802.8	16175.9	43296.8	34521	3020.01	12561.7	32468.7	50572.6	49154.4	67304.8	15398.8	17396.1	14853.5	56579	21440.4	24207.9	30786.1	23779.6	55605.7	64242.8	86902.2	53146.2	70020.6	14522.2	33164.5	21049.7	41806.9	75774.3	132618	81522.6	55738.1	63466.5	138153	85902	95096.4	112988	152092
ENSG00000081087	13089.8	11502.6	9072.22	10797	12542.5	11063.2	8392.16	7355.46	3785.56	7261.96	8357.87	5678.02	5472.26	6701.78	8602.61	3044.92	5653.49	5838.89	4697.21	3120.03	2969.51	3728.11	2039.67	7173.76	7562.44	6398.34	5857.29	7763.85	3492.24	8480.28	9817.92	12070.9	12087.9	11618.2	19019.8	12975.5	5923	14632.8	15124.5	12679.1	13901.7	11116.5	18953.8	14663.9	14410.4	17413.5	10872	9874.1	12490
ENSG00000081138	0	0	0	0	0	0	0	0	0	0	0	0	0	0	0	0	0	0	0	0	0	0	0	0	0	0	0	0	0	0	0	0	0	0	1	0	0	0	0	0	0	0	1	0	0	0	0	1	0
ENSG00000081148	0	0	0	0	0	0	0	0	0	1	0	0	0	0	0	0	0	0	0	0	0	2	0	0	0	0	0	0	0	0	1	1	2	0	0	0	0	1	0	0	0	0	0	0	0	0	4	0	0
ENSG00000081154	2	2	5	3	4	3	6	3	4	11	2.43	5	7	6	10	6	0	3	8	9	5	8	3	3	1	7	3	7	11	4.01	8	2	9	9	4	0	2	2	3	3	3	9	6	3	1	4	4	3	4
ENSG00000081177	2	1	0	0	0	0	0	0	0	0	0	1	0	0	0	0	0	0	0	0	0	0	0	0	0	0	0	0	0	0	1	1	1	0	0	0	0	0	0	1	0	1	2	1	0	1	0	0	1
ENSG00000081181	0	0	0	0	1.22	2.3	0	0	1.12	0.63	0	0	0	0	1	0	0	0	0	0	1.22	0	0	0	0	0	1	0	0	0	1.75	0	0	0	0	0	0	0	0	0	0	0	1	0	0	0.81	1	0	0
ENSG00000081189	10	14	17	10	9	14	2	11	7	7	11	1	1	9	6	3	1	1	1	6	2	5	0	3	2	3	0	9	5	2	0	9	6	7	8	2	1	4	17	9	1	4	4	1	5	3	5	5	3
ENSG00000081237	375588	361922	336079	323286	435010	349370	393150	313849	168291	351270	255242	243148	338148	317837	351029	434690	392223	323605	324811	207270	299502	234406	260022	336263	393857	404484	358918	316235	350312	346488	408897	500164	527460	384816	634337	660635	388914	334402	482017	430829	454521	255955	486109	475693	616962	457133	429262	449159	449920
ENSG00000081248	0	0	0	0	0	0	0	0	0	0	0	0	0	0	0	0	0	0	0	0	0	0	0	0	0	0	0	0	0	0	0	0	0	0	0	0	0	0	0	0	0	0	0	0	0	0	0	0	0
ENSG00000081277	0	0	0	0	0	0	0	0	0	0	0	0	0	0	0	0	0	0	0	0	0	0	0	0	0	0	0	0	0	0	0	0	0	0	0	0	0	0	0	0	0	0	0	0	0	0	0	0	0
ENSG00000081307	0	1.37	2	1	4	1	3	1	1	2	1	0	0	1	1	2	0	0	3	2	1	4	0.14	0	1	0	0	1	0	2	2	2	2	1	1	1	0	1	3	0	1	6	6	0	3	5	1	2	2
ENSG00000081320	74	59.85	56	51	61	78	64	70	32	58	28	66	82	44	73	73.96	132	97	70	64	68	66	36	99	68	53	61	74	79	69.14	90	70	88	50	62	71	23	69.23	72	37	17	34	45	17	33	36	27	36	18
ENSG00000081377	1	0	0	2	1	1	0	0	0	0	0	0	0	0	1	0	0	0	0	0	0	0	0	0	0	0	1	0	0	1	0	1	0	1	0	0	0	1	1	0	0	0	3	1	1	3	2.27	1	1
ENSG00000081386	1	3	3	1	0	3	1	0	2	3	0	2	0	2	0	2	1	0	4	0	0	2	0	0	1	1	0	1	1	0	3	0	2	2	3	0	1	0	3	2	3	1	5	1	2	4	2	1	1
ENSG00000081479	0	0	0	0	0	0	0	0	0	0	0	0	0	0	0	0	0	0	0	0	0	0	0	0	0	0	0	0	0	0	0	0	0	0	0	0	0	0	0	0	0	0	0	0	0	1	0	0	0
ENSG00000081665	6	6	3	4	9.87	4.74	3.57	5	2	17.84	2.19	4	4	4	7	3	3	2	5	5	10	11	3	3	1	5	2	7	5	6	15.66	5.05	9.69	4	6.1	3.23	12	3	4	7	2	8.48	12.55	4	6.08	12.47	7.35	14	3
ENSG00000081692	0	1	0	2	1	1.71	0	0	1	0	2	0	0	1	0	0	0	0	1	1	1	0	0	0	0	0	0	0	0	0	2	0	1	0	2	0	1	1	3	5	0	3.39	3.59	0.71	0	4	1	0.71	1
ENSG00000081721	0	0	1	1	1	0	0	1	1	0	1	0	2	1	0	1	0	0	1	0	1	3	0	0	0	0	0	0	1	1	0	2	0	2	1	0	0	1	0	0	1	2	0	0	1	0	0	1	2
ENSG00000081760	3	0	0	1	0	1	2	1	0	1	0	1	1	0	2	0	0	1	0	2	1	0	0	0	0	1	2	2	1	2	1	1	2	0	2	0	2	0	1	3	1	2	2	0	0	4	3	2	1
ENSG00000081791	5	12	6	11	4	7	7	7	2	9	8	5	1	4	7	4	4	9	5	5	3	4	4	3	5	3	4	6	6	6	7	13	8	5	9	4	1	12	11	13	2	7	17	6	8	18	16	10	7
ENSG00000081800	0	0	0	0	0	0	0	0	0	0	0	0	0	0	0	0	0	0	0	0	0	0	0	0	0	0	0	0	0	0	0	0	0	0	0	0	0	0	0	0	0	0	0	0	0	0	0	0	0
ENSG00000081803	0	0	0	0	0	0	0	0	0	0	0	0	0	0	0	0	0	0	0	0	0	0	0	0	0	0	0	0	0	0	0	0	0	0	0	0	0	0	0	0	0	0	0	0	0	0	0	0	0
ENSG00000081818	0	0	0	0	0	0	0	0	0	0	0	0	0	0	0	0	0	0	0	0	0	0	0	0	0	0	0	0	0	0	0	0	0	0	0	0	0	0	0	0	0	0	0	0	0	0	0	0	0
ENSG00000081842	0	0	0	0	0	0	0	0	0	0	0	0	0	0	0	0	0	0	0	0	0	0	0	0	0	0	0	0	0	0	0	0	0	0	0	0	0	0	0	0	0	0	0	0	0	0	0	0	0
ENSG00000081853	0	0	0	0	0	0	0	0	0	0	0	0	0	0	0	0	0	0	0	0	0	0	0	0	0	0	0	0	0	0	0	0	0	0	0	0	0	0	0	0	0	0	1.19	0	0	0	0	0	0
ENSG00000081870	0	1	1	0	0	1	0	0	1	0	0	0	1	0	0	0	0	0	0	0	0	0	0	0	0	0	1	0	0	0	3	1	0	1	0	0	0	0	2	0	0	0	1	0	0	0	1	0	0
ENSG00000081913	1	0	2	1	3	3	3	0	0	3	2	0	1	4	4	4	1	3	4	4	4	0	0	4	3	0	2	2	2	0	1	1	2	0	1	4	2	0	4	1	0	7	5	1	0	6	1	1	0
ENSG00000081923	1	1	0	0	1	1	0	0	0	0	1	0	0	1.18	0	1	0	2	0	0	0	0	0	1	0	1	0	2	0	1	3	0	3	2	2	0	1	0	1	4	0	1	5	0	1	1	1.67	1	0
ENSG00000081985	6589.95	5642.03	7171.52	5923.36	4735.97	11796.7	3962.99	3658.76	2723.9	5814.01	2521	1192	1322	4419.57	4842	4073	1114	1108	11232.4	1164	2237.06	4518.16	11726.7	1725.99	1036	2785	2255.87	2723.94	5110.76	2617	12775.8	7755.36	4909.82	4008.32	8631.09	1205	2387.83	3225.13	6656.98	16074	7919	8422	6840	7520	8867.51	20507.9	4684.75	6615.46	9119.94
ENSG00000082014	20.99	10	12	27	8	8	16	16	6	2	11	8	5	13	8	13	7	6	19.71	2	5.96	9	13	17	7	8	9	3	8	3	18	26	2	16.83	10	19	27	25	16	2	6	19.75	5	9.74	4	7	2	10	18
ENSG00000082068	4	2	3	3	6.08	1	4	2.09	1	3	3	1	1	0	4	0	0	0	3	3	3	1	1	0	0	2	1	3	1	1	3	3.24	7	2	4	0	0	1	2	6	2	2	7	2	6	5.12	4	0	4
ENSG00000082074	64	55	73	78	73	64	46	40	14	65	26	36	48	71.96	73	25	146	72	53	34	31	29	8	47	69	54	67	62	30	68	84	105	128	76	64	133	9	40	38	48	19	18	46	34	44.29	76	41	37	52
ENSG00000082126	0	0	0	0	1	0	0	0	0	0	0	0	0	0	0	0	0	0	0	0	0	0	0	0	0	0	0	0	0	0	0	0	0	0	0	0	0	0	0	0	0	0	0	0	0	0	0	0	0
ENSG00000082146	0	2	0.23	6	1	2	0.74	2	0	1	0	4	1.89	3	2.83	8	2	0	2	3.4	0.83	0	38	9	0	0	0	3	0	17	0	0	2	0.66	1	0	0	0	0	6.74	4	47.26	1	6	0	17	1.68	2	1
ENSG00000082153	21	6.65	17	10	8	22	13.8	10	26	8.97	9.38	8.69	21	21.54	19.67	25.82	20.6	15.12	17.16	20.81	24	19	8	8.88	19	19.5	18.98	28	17.83	18.97	15.26	17.99	14.07	9	11	17.11	6	37	17.03	17	8	17.71	14.08	5	8.47	14	8.62	9	6
ENSG00000082175	0	0	0	0	0	0	0	0	0	0	0	0	0	0	0	0	0	0	0	0	0	0	0	0	0	0	0	0	0	0	0	0	0	0	0	0	0	0	0	0	0	0	0	0	0	0	0	0	0
ENSG00000082196	1	1	0	0	0	0	0	1	1	0	0	0	0	0	2	1	0	0	0	0	0	0	0	0	0	0	0	0	0	0	0	0	0	2	0	0	0	0	0	0	0	0	0	0	1	0	0	0	0
ENSG00000082212	14	13	13	8	13	2	9	8	4	6	10	5	6	7	11	9	10	11	5	3	4	5	6	5	12	5	9	3	7	10	20	13	13	11	27	15	6	15	13.78	17	12	11	33	7	6	33	26	7	11
ENSG00000082213	0	1	2	1	3	2	0	0	2	0	0	0	1	0	0	1	0	1	2	0	0	0	1	1	0	0	0	1	0	0	1	0	3	1	2	0	0	1	1	2	0	1	1	0	0	0	1	0	0
ENSG00000082258	3	10	12	13	13	5	10	11	17	9	4	8	12.01	4	12	2	0	5	14	7	9	10	6	6	9	11	6	9	7.95	6	5	18	19	7	8	11	3	8	14	7	6	33	13	4	10	9	8	17	12
ENSG00000082269	0	3	2	2	1	0	0	0	0	1	0	2	0	1	2	0	0	1	0	0	0	1	1	0	0	0	1	1	0	0	1	2	1	3	2	0	0	0	0	2	0	2	1	0	1	0	2	0	1
ENSG00000082293	1	0	4	1	4	6	0	2	0	0	1	0	0	0	2	0	0	0	0	0	1	0	0	0	0	0	2	6	1	3	2	1	2	0	1	0	0	0	3	7	0	2	1	0	6	0	0	2	0
ENSG00000082397	8	9	1	2	0	1	3	2	0	2	2	0	0	2	0	1	0	1	0	1	0	2	0	2	0	3	1	2	10	1	2	5	4	3	2	0	3	3	7	2	1	2	1	0	0	2	0	0	1
ENSG00000082438	3	0	3	0	8	3	4	3	3	2	0	0	0	1	3	0	0	0	1	5	1	1	4	2	2	1	2	3	5	4	3	1	2	3	1	0	1	1	1	5	0	15	9	1	1	1	3	5	0
ENSG00000082458	1	0	1	0	1	0	2	0	1	0	0	0	0	1	0	4	0	0	0	0	1	0	0	0	0	1	0	1.41	0	0	0	0	1	1	2	0	2	0	1	1	0	4	1	2	0	3	2	2	0
ENSG00000082482	0	0	0	0	0	0	0	0	0	0	0	0	0	0	0	0	0	0	0	0	0	0	0	0	0	0	0	0	0	0	0	0	0	0	0	0	0	0	0	0	0	0	0	0	0	0	0	0	0
ENSG00000082497	0	0	0	0	0	0	0	0	0	0	0	0	0	0	0	0	0	0	0	0	0	0	1	0	0	0	0	0	0	0	0	0	0	0	0	0	0	0	0	0	0	0	0	0	0	0	0	0	0
ENSG00000082512	4	4	11	1	4	4	5	3	5	7	6	2	0	3	4	1	1	3	3	3	7	0	1	2	1	3	2	8	3	5	7	8	17	5	8	0	2	2	6	15	8	7	10	8	4	8	6	4	5
ENSG00000082515	0	0	0	1	0	0	2	0	0	1	1	0	3	1	0	1	0	0	1	0	1	0	0	0	0	0	0	0	0	0	0	1	1	2	0	0	2	0	1	1	0	0	1	0	0	3	0	1	1
ENSG00000082516	1	0	1	2	1	1	0	1	2	1	1	0	0	1	3	0	0	0	0	0	0	0	0	0	0	0	1	0	1	1	2	2	0	0	0	2	0	1	0	0	1	3	1	5	0	11	4	0	0
ENSG00000082556	1	0	0	0	0	0	0	0	0	0	0	0	0	0	0	0	0	0	0	0	0	0	0	0	0	0	0	0	0	0	0	0	0	0	0	0	0	0	0	0	0	0	0	0	0	0	0	0	0
ENSG00000082641	5	5	4	5	6	3	1	9	5	3	3	0	4	6	4	2	3	5	7	6	8	11	6	0	4	5	0	7	9	4	3	5	4	5	7	2	2	3	8	10	1	8	11	4	1	10	9	5	4
ENSG00000082684	0	0	0	0	0	0	0	0	0	0	0	0	0	0	0	0	0	0	0	0	0	0	0	0	0	0	0	0	0	0	0	0	0	0	0	0	0	0	0	0	0	0	0	0	0	0	0	1	0
ENSG00000082701	11	17	16	18	18	19	23	17	8	15	9	15	25	19	30	7	25	17	14	16	11	17	12	32	37	19	21	30.03	29	18	25	31	41	20	20	23	9	26	24	10	9	18	10	14	12	21	16	10	17
ENSG00000082781	0	0	2	0	0	1	0	0	0	0	0.99	0	0	0	0	0	0	0	0	0	0	0	0	0	0	0	0	0	0	0	0	0	0	0	0	0	0	0	3	0	0	0	3	0	0	2	1	0	0
ENSG00000082805	144	146	164	190	164	160	112	131	73	128	106	57	70	81	157	103	44	62	100	127	161	141	59	91	66	99	72	100	105	120	143	148	145	160	273	101	169.61	238	338	370	275	501.99	769	282	272	666.55	754	297.02	370
ENSG00000082898	85.73	113.03	99.65	79.49	127.7	110.3	122.75	104	59.5	166	81.19	36	52.95	75	136	87.3	35	50	72.1	95.72	98	111.68	108	65.54	72.44	120.64	92	110.44	90.36	135.53	159.92	154.84	180.93	125.44	189	66.66	69	104.63	178.33	138.39	147.36	235.38	343.68	138	186.82	315.08	306.11	127.48	145.11
ENSG00000082929	0	0	0	0	0	0	0	0	0	0	0	0	0	0	0	0	0	0	0	0	0	0	0	0	0	0	0	0	0	0	0	0	0	0	0	0	0	0	1	0	0	0	0	0	0	0	0	0	1
ENSG00000082996	18	14	13	16	16.04	19	13	10.36	11	7	15.81	10	15	17	20	8	45	21	5	8	11	15	5	18	28	23	12.93	8	13	25	7	22	13	20	28	44	11	27	22	17	6	27	30	16	14	30	24	11	12
ENSG00000083067	0	0	0	0	0	0	0	0	0	0	0	0	0	0	0	0	0	0	0	0	0	0	0	0	0	0	0	0	0	0	0	0	0	0	0	0	0	0	1	0	0	0	0	0	0	0	0	0	0
ENSG00000083093	16	18	24	13	35	27	19	17	20	10	13	2	6	12	18	17	0	7	11	17	16	21	8	8	14	14	4	10	19	12.5	17	16	23	29	62	9	30	31	43	59	49	126.53	195	34	37	163.13	148	34	44
ENSG00000083097	416.5	423.94	570.4	492.62	563.86	449.94	318.1	315.27	342.02	453.34	381.48	130.87	95.32	138.85	417.66	201.85	50.61	148.63	144.47	185.66	291.9	469.46	166.86	129.77	168.71	200.65	121.99	124.16	219.95	251.03	606.67	622.85	575.78	661.59	1033.39	128	455.34	258.51	725.07	757.3	827.48	586.97	609.96	920.8	1111.51	1065.03	703.77	689.05	1105.81
ENSG00000083099	1	1	2	1	2	1	0	1	0	2	0	0	0	0	0	0	1	0	0	0	1	0	0	1	0	0	1	0	1	2	0	0	1	1	1	2	0	1	0	3	2	0	4	0	2	4	1	1	2
ENSG00000083123	2	2	2	0	4	0	3	0	0	2	0	1	2	0	3	0	1	2	3	1	0	1	0	0	1	1	1	3	0	2	0	2	5	1	2	1	0	2	2	3	1	1	5	0	3	7	3	4	1
ENSG00000083168	223	306	318	249	355	333.02	254	253	397.99	242	216	216	336.27	260.07	341	503	304	329.01	508	455	583	434	353	315.99	373	418	366.97	238	403	328	381	364	406	266	610	819	663	428	571	591.21	526	1816	905.35	458.23	689.99	1136.84	938	612	568
ENSG00000083223	20	13	7	18	16	14	4	8	2	13	12	15	23	24	19	13	59	38	17	20	13	20	10	38	37	24	14	20	16	13	24	13	16	18	17	46	12	17	11	9	4	3	9	7	6	11	11	3	6
ENSG00000083290	4	1	4	3	4	3	3	2	1	3	1	0	2	2	4	2	0	1	3	4	1	2	0	1	0	3	0	1	4	1	6	2	7	5	7	0	3	1	9	1	2	2	12	0	2	5	2	6	5
ENSG00000083307	0	0	0	0	1	0	0	0	0	0	0	0	0	0	0	0	0	0	0	0	0	0	0	1	0	0	0	0	0	0	0	0	0	0	0	0	0	0	0	1	0	0	0	2	0	3	0	0	0
ENSG00000083312	9	12	5	3	8	13	10	12	5	17.57	6.97	9	11	8	6	7	3	3	8	7	9.34	7	11	3	3	5.22	7	3	8	11	14	15	18	1	16	2	5	13	15	10	3	12	14	4	8	12	8.25	4	4
ENSG00000083444	8	2	0	1	1	5	2	2	0	5	1	4	1	1	3	0	2	1	0	1	0	1	0	4	1	1	1	2	1	3	1	3	3	3	3	3	0	5	2	2	3	0	9	2	1	7	3	0	1
ENSG00000083454	7	3	3	14	11	4	3	5	5	5.63	0	1	2	1	5	0	0	1	1.79	2	3	2	2	8.67	0	8	2	9	5	10	21	17	5.75	4	5	1	1	3	5	20.42	1	5	13.58	4	10.55	5	11	4	1
ENSG00000083457	2	1	3	4	4	3	2	6	5	2	4	0	1	1	3	2	2	0	3	1	6	6	6	0	2	4	2	1	7	1	3	1	6	2	8	3	10	5	8	7	2	44	27	6	2	23	15	4	4
ENSG00000083520	6	6	3	2	7	8	5	6	4	6	7	4	6	5	5	5	0	2	10.44	13	13	5	3	1	4	13	5	7	8	7	4	6	14	8	13	3	7	1	4	8	14	7	10	4	4	6	5	6	6
ENSG00000083535	0	3	2	0	2	3	2	1	1	0	1	0	0	3	1	1	1	1	0	1	0	1	0	0	1	0	2	2	0	1	4	4	3	2	2	0	0	0	2	6	0	1	6	5	0	7	1	1	2
ENSG00000083544	3	2	2	2	1	1	4	1	0	3	2	2	0	1	3	1	2	0	1	1	2	0	0	1	0	2	0	2	0	1	3	2	4	2	4	0	1	1	7	3	1	2	3	1	6	2	3	5	4
ENSG00000083622	0	0	0	0	0	0	0	0	0	0	0	0	0	0	0	0	0	0	0	0	0	0	0	0	0	0	0	0	0	0	0	0	0	0	0	0	0	0	0	0	0	0	0	0	0	0	0	0	0
ENSG00000083635	1	0	0	0	0	0	0	0	0	1	0	0	0	0	0	0	0	0	0	1	0	0	0	0	0	0	0	1.08	0	1	0	0	0	0	0	0	1	1	0	1	0	0	1	0	0	0	0	1	1
ENSG00000083642	7.97	9	4	9	9	11	12	10	5	9	2	4	3	8	11	2	4	6	10	14	10	6	4	0	2	4	9	6	5	7	9	9	12	13	9	4	5	9	7	12	7	10	9	3	6	10	12	9	3
ENSG00000083720	0	1	2	1	5	2	1	5	1	1	0	0	0	0	3	2	0	0	0	0	2	2	1	0	1	4	0	2	3	1	1	1	3	3	6	2	0	0	6	4	3	5	4	2	3	2	2	4	2
ENSG00000083750	1	0	0	0	2	1	0	0	0	0	0	0	0	0	0	0	0	0	0	0	0	0	0	0	0	0	0	0	0	0	0	1	1	1	4	0	0	0	0	0	1	0	0	0	0	0	0	1	0
ENSG00000083782	0	0	0	0	0	0	0	0	0	0	0	0	0	0	0	0	0	0	0	0	0	0	0	0	0	0	0	0	0	0	0	0	0	0	0	0	0	0	0	0	0	0	0	0	0	0	0	0	0
ENSG00000083799	194	280	289	266	416	310	236	284	410	308	171	222.75	376.97	369.42	307	490	348.56	299	391	466	479.59	496.34	318	253	284	385	279.27	296	485.29	317.51	247	335	354	294	491	288.62	555.88	429.28	442	373	501	1556	677	324	471	780	817	546.89	492.27
ENSG00000083807	1	0	0	0	0	0	0	0	0	0	0	0	0	0	0	0	0	0	1	0	0	0	0	0	0	1	0	0	0	0	1	1	1	0	1	0	0	0	0	1	1	0	2	0	1	2	0	0	0
ENSG00000083812	3	1.59	4	1	1	2	0	0	3	3	2	1	3	0	0	4.74	0	1	3	2	5	0	2	6	4	4	5	1	6.22	0	5	1	2	3	3	1	3	0	2	3	2	2	7	0	1	4.7	5	3	0
ENSG00000083814	1	1	2	0	0	0	0	1	0	1	1	0	0	1	1	1	0	1	1	1	1	1	0	0	0	0	0	0	0	0	2	2	0	0	0	0	0	2	1	2	0	1	3	0	0	0	2	0	0
ENSG00000083817	0	1	0	0	0	0	0	0	0	0	0	0	0	0	0	1	0	0	0	0	0	0	0	0	0	0	0	0	0	0	0	0	0	0	0	0	0	1	1	0	1	0	2	2	1	0	0	2	0
ENSG00000083828	2	5	4	6	3	1	5	4	6	1	1	2	7	1	3	4	3	1	2	5	5	3	0	0	4	4	3	2	4	0	8	0	6	5	3	3	0	1	7	2	2	4	2.53	1	2	1	3	4	2
ENSG00000083838	0	1	1	3	0	0	0	2	0	0	0	1	0	0	0	1	0	0	0	0	1	0	0	0	0	0	0	0	1	1	0	0	1	0	2	0	0	1	3	0	1	0	3.21	0	0	3	0	0	0
ENSG00000083844	8	5	7	2.93	10	7	4	4	6	3	3	0	3	2.23	3.18	4	0	3	5.27	6.09	7	5	6	2	4.71	4	1	4.14	8	11	6	5.91	7	5	5	2	1	1	6	6	4	8	7	1	7.29	8	1	0	4.11
ENSG00000083845	27	39	47.98	35	79.9	41.96	30	29.87	38	38.04	18	20.94	9	15	43.97	19	2	13	32	33.58	57	33	25	25	16.03	32	9.82	32	39	33	50	42	40.93	31	36	4	24.89	26	34	35	34	19.93	18.86	14	29	27	19	33.92	24.76
ENSG00000083857	0	0	0	0	0	0	0	0	0	0	0	0	0	0	0	0	0	0	0	0	0	0	0	0	0	0	0	0	0	0	0	0	0	0	0	0	0	0	0	0	0	1	0	0	0	1	0	0	0
ENSG00000083896	12	12	19	5	6	10	19	19	21	22	7	13	16	18.99	20	26	22	24	31	21	27	19	18	19	20	26	27	23	24	14	18	20	28	12	11	9	11	13	24	18	4	21	8	3	15	12	12	19	13
ENSG00000083937	2	6	4	5	0	4	1	3	1	2	0	9	4	6	3	3	8	3	3	6	5	3	3	3	6	5	7	5	4	9	2	4	2	1	6	6	0	3	2	3	1	7	2	0	1	6	2	4	0
ENSG00000084070	37	48	35	27	22	30	25	32	37	20	27	36	37	55	41	28	92	66	19	47.59	25	27	21	100	107	40	68	64	65	47	87	38	44	25	26	67	24	100	33	28	8	27	19	35	18	20	30	26	33
ENSG00000084072	1	0	2	3	3	6	0	4	2	3	2	1	0	0	1	0	3	2	4	0	2	1	0	1	1	0	1	1	0	2	3	2	4	1.99	4	0	2	1	1	2	7	13	10	1	3	4	0	3	3
ENSG00000084073	2	0	4	3	3	2	4	2	2	2	0	1	1	1	0	1	0	1	1	1	1	1	0	2	1	0	1	1	1	1	3	1	1	1	0	1	0	0	0	1	1	0	3	0	2	5	0	1	0
ENSG00000084090	7	7	10.91	6	12	16	6	8	11	10	5	5	5	4	4	10	1.24	1	11	4.8	8	11	4	2	5	5	4	7	9.88	7	10	10	15	5	19	4.92	5	6	3	11	3	12	15	3	15	10	13	8	5.54
ENSG00000084092	2	0	0	1	0	0	0	2	0	1	0	0	0	1	3	0	1	0	0	0	1	0	0	0	0	1	0	1	1	1	1	1	2	1	1	0	1	3	0	3	0	4	5	3	1	4	3	1	4
ENSG00000084093	4	13	7	12	8	6	8	5	10	6	3	6	8	6	8	4	8	6	4	5	10	14	6	3	6	9	11	9	6	8	14	15	13	10	18	5	6	8	4	12	6	10	9	4	5	19	9	12	2
ENSG00000084110	4	3	2	1	1	5	1	2	1	0	3	4	12	11	10	1	19	7	2	3	2	1	0	15	13	6	7	6	3	3	1	6	0	0	6	26	1	21	3	3	0	6	2	3	0	8	7	1	4
ENSG00000084112	11	12	10	8	3	5	16	9	9	11	2	3	7	3	16	19	5	8	11	4	16	12	7	11	4	10	8	14	22	10	9	17	12	11	8	11	16	11	18	10	5	20	19	9	11	24	9	5	9
ENSG00000084207	13	13	8	13	14	14	7	14	7	7	13	4	2	6	16	12	3	2	10.75	2	9	9	5	7	3	9	2	1	15	7	10	7	15	18	13	6	18	16	12	6	4	11	27	8	6	12	9	3	11
ENSG00000084234	67	49	45	55	30	60	16	61	38	14	51	36	35	40	44.17	46	33	29	46	29	49	62	21.37	31	22	17	33	37	52.02	27.9	28	50	32	48	44	42	44	58	60.25	21	6	21	8	14	8	5	3	11	26
ENSG00000084444	0	0	0	1	1	1	0	0	0	0	0	1	0	0	1	0	1	0	1	0	0	0	0	0	1	0	0	0	0	0	0	0	0	0	1	0	0	0	0	0	0	0	1	0	1	1	2	1	0
ENSG00000084453	0	0	0	0	0	0	0	0	0	0	0	0	0	0	0	0	0	0	0	0	0	0	0	0	0	0	0	0	0	0	0	0	0	0	0	0	0	0	0	0	0	0	1	0	0	0	0	0	0
ENSG00000084463	4	5	6	3	5	4	1	8	8	2	5	6	8	9	6	6	3	8	10	10	9	9	7	4	3	7	1	3	7.9	13	11	4	6	3	5	3	4	5	9	14	1	7	2	2	4	5	6	8	4
ENSG00000084623	10	7	4	4	5	7	3	4	7	4	6	6	4	3	6	9	3	2	5	5	4	7	8	8	6	9	4	4	8	4	6	8	6	2	4	12	3	9	1	5	3	8.33	7	3	4	9	3.07	1	1
ENSG00000084628	0	0	0	0	0	0	0	0	0	0	0	0	0	0	0	0	0	0	0	0	0	0	0	0	0	0	0	0	0	0	0	0	0	0	0	0	0	0	0	0	0	0	0	0	0	0	0	0	0
ENSG00000084636	0	0	0	0	0	0	0	0	0	0	0	0	0	0	0	0	0	0	0	0	0	0	0	0	0	0	0	0	0	0	0	0	0	0	0	0	0	0	0	0	0	0	0	0	0	0	0	0	0
ENSG00000084652	2	5	5	3	6	1	4	5	2	3	5	4	2	1	5	2	0	1	1	1	1	0	1	0	0	1	0	4	2	4	7	5	3	3	6	3	2	1	6	5	4	3	8	1	2	7	2	5	4
ENSG00000084674	0	0	0	0	0	0	0	0	0	0	0	0	0	0	0	0	0	0	0	0	0	0	0	0	0	0	0	0	0	0	0	0	0	0	0	0	0	0	0	0	0	0	0	0	0	0	0	0	0
ENSG00000084676	190	215	190	213	175	227	180	188.93	131	143	123	251.94	347	324	263.03	245	478	396.48	216	143	173	153	168	263	414	278	361	265	188	264	165.08	232.48	222	197	488	744.99	212	414	388.97	350.49	242	401	891	301	363	860	866	312	285
ENSG00000084693	0	1	2.13	0	1	3	1.05	1	2	1.07	0	0	0	1	1	1	0	0	0	0	3	0	0	0	0	0	0	0	2	0	1	0	4.17	1	1	1	0	0	0	1	0	0	3.07	0	1.1	3.12	1	0	0
ENSG00000084710	0	0	0	0	0	0	0	0	0	0	0	0	0	1	0	0	0	1	0	0	0	0	1	0	0	0	0	0	0	0	0	1	0	0	0	0	0	0	0	0	0	0	0	0	0	0	0	0	0
ENSG00000084731	1	0	1	0	0	0	0	0	0	0	0	0	0	0	0	0	0	0	0	0	0	0	0	0	0	0	0.17	0	0	0	0	0	0	1	0	1	0	0	1	0	0	1	1	0	0	2	0	0	1
ENSG00000084733	9	4	9	3	9	10	3	4	1	10	3	4	1	2	6	3	5	5	3	5	2	2	2	7	4	2	3	2	5	6	11	13	4	9	14	7	4	7	6	8	2	1	15	4	4	9	4	4	5
ENSG00000084734	0	0	0	0	0	0	0	0	0	0	0	0	0	0	0	0	0	0	0	0	0	0	0	0	0	0	0	0	0	0	0	0	0	0	0	0	0	0	0	0	0	0	0	0	0	0	0	0	0
ENSG00000084754	18	26	15	18	24	20	23	22	13	17	13	8	13	13	12	18	7	6	15	11	10	14	8	14	6	13	2	15	13	6	25	19	27	19	34	2	16	27	24	21	15	21	22	15.83	21	30	28	15	18
ENSG00000084764	0	0	0	0	0	0	0	0	0	0	0	0	0	0	1	1	0	0	0	0	0	0	0	0	0	0.98	0	0	0	1	0	0	0	0	0	0	0	0	0	3	0	0	0	0	0	0	0	0	0
ENSG00000084774	4	2	5	5	5	11	3	4	3	4	2	1	0	1	4	0	0	0	1	1	0	0	0	0	3	2	2	1	1	2	4	3	6	4	9	0	0	3	9	4	11	2	13	1	4	13	4	3	5
ENSG00000085063	3403.15	4380.95	3967	4936.25	7734.15	4768.59	3264.08	3316.66	2906.89	4056.62	2489.45	3442.9	5658.33	4574.37	3519.26	2816.47	7730.73	5559.89	2617.12	3269.86	2827.96	2657.01	3777.36	6649.76	5194.55	4577.12	5232.03	3358.57	3093.14	5473.52	3567.58	4558.13	4954.61	4536.2	7661.23	26992.8	3337.51	6821.61	7330.8	5558.09	5521.37	3938.75	4173.26	4908.88	7018.6	4280.03	4514.72	6116.52	5325.68
ENSG00000085117	11	11	9	9	6	11	3	12	25	3	4	12.91	27	20	12	36	37.34	27	10	17	24	13	12	11	29.49	20.2	28.89	17	44	14	1	7	10	4	11	30	13	15	13	9	4	26	23	7	10	13	16	8	4
ENSG00000085185	7	4	8	3	1	6	0	5	1	1	2	3	5	7	6	4	8	7	3	3	4	3	0	5	5	7	5	3	1	7	2	3	7	5	15	16	8	6	8	15	5	21	39	10	13	27	17	2	9
ENSG00000085224	192	267.62	287	206	322	238	262	183	94	271.93	189.96	100	167	217	327	151	190	160	157	133	141	109	120	198.92	215	290	182	269	147	305	279	311.6	324	279	446	253	140	213	435	421.72	361	312	1013	335	536	1024.94	920.84	310	359
ENSG00000085231	1	1	0	0	0	0	0	1	0	0	1	0	0	1	1	2	0	0	0	1	0	0	0	0	0	0	0	0	0	0	0	2	0	0	0	0	1	0	0	0	1	1	0	0	0	1	0	0	0
ENSG00000085265	173.13	99	53	129.99	38	97	38	97	16	35	84	51	29	36	85	26	40	62	71	34	46	30	18	78	24	10	25	40	34	30	40	170	60	131	93	56	39	122	80	40	24	3	2	25	1	5	3	17	74
ENSG00000085274	4	3	2	1	4	5	0	1	3	0	0	2	2	2	4	0	1	1	3	4	2	1	0	1	2	1	2	2	1	0	1	2	3	1	4	2	0	1	1	4.91	1	1	1	1	0	3	1	1	0
ENSG00000085276	0	0	0	0	0	0	0	0	0	0	0	0	2	0	1	0.98	0	0	0	0	0	0	0	0	0	0	0	0	1	0	1	0	0	1	1	1	0	1	0	0	1	0	4	0	0	1	0	0	0
ENSG00000085365	0	1	1	3	4	4	5	0	3	6	4	3	2	6	5	1	2	1	6	4	4	9	3	1	3	1	4	1	6	8	7	2	7	5	8	4	3	0	6	4	5	1	2	0	1	4	5	0	6
ENSG00000085377	5	6	3	4	3	3	0	1	0	0	0	1	1	3	2	1	1	1	1	2	4	2	2	3	1	0	0	0	2	6	3	5	9	4	7	1	0	4	5	7	0	5	4	1	3	9	2	0	2
ENSG00000085382	3	3	0	3	3	3	2	2	0	4	6	1	3	4	7	3	1	0	1	2	4	4	1	1	1	1	4	0	1	3	3	2	8	1	5	0	1	7	7	5	3	8	24	3	3	19	17	5	1
ENSG00000085415	4	1	4	1	1	4	0	0	1	3	1	0	2	0	3	1	1	1	1	1	1	0	0	1	2	1	2	2	2	2	1	1	4	4	2	0	1	3.27	1	1	0	3	2	0	1	1	2	2	3
ENSG00000085433	0	0	1	0	2	1	0	1	1	0	2	2	2	4	2	0	4	2	0	3	2	2	0	0	0	0	1	2	2	0	1	0	2	0	2	0	1	1	0	0	1	0	2	0	3	0	1	2	0
ENSG00000085449	10.04	7.54	12	8.66	2.66	6.64	3.03	8	10.4	6.31	6.68	3	3.26	8.98	9	10.63	6.81	7	16.82	11	7.99	18	14.9	3.87	5.32	7.77	5.18	3.73	8	13.86	13	13.85	16.98	17	13	7	9.99	7.54	12.71	7.35	8	13.33	8.03	1.16	5.23	7.27	10	6.32	3.96
ENSG00000085465	0	0	0	2	1	0	0	0	0	0	0	0	0	0	1	2	0	0	0	0	0	1	1	0	0	0	0	0	2	0	1	0	0	0	0	0	0	0	0	0	2	1	0	0	0	2	0	0	0
ENSG00000085491	10	3	4	3	1	4	3	2	1.86	1.86	1	0	0	1	0	0	0	2	1	1	0	3	1	0	0	0	1	2	2	0	0	4	1	4	5	0	2	0	5	2	1	1	3	1	0	3	2	3	3
ENSG00000085511	6	7	15	5	12	6	16	6.61	5.7	18	3	1	3	7	10	3	0	7	10	4	15	4.59	5.58	2.59	4	1	2	7	12.17	11	18	16.58	17.7	10	6	0	5	9	6	5	6	6	18	9	8.67	17	19.59	9	4.59
ENSG00000085514	13.78	8.87	3.18	10.74	9.8	6.79	3.21	7.58	3.09	4	6.26	14.29	25.01	19.52	13.07	14.81	52.36	30.85	3.22	3.39	8.61	2.52	0	16.89	40.26	10.53	27.77	19.68	9.42	18.41	5.22	16.56	4.1	12.49	6.84	27.77	1.24	15.57	7.64	11.58	2.29	1.38	3.13	3.57	0	5.04	1.8	0	2.35
ENSG00000085552	0	0	0	0	0	1	0	0	0	0	0	0	0	0	0	0	0	0	1	0	1	0	0	2	0	0	1	1	0	0	0	0	0	2	0	2	0	0	0	0	0	0	0	0	0	0	0	0	0
ENSG00000085563	0	2	2	2	4	4	4.29	5	12.92	4	0	0	2.17	2	4	4	1	1	5	0	3	3	2	1	3	2	0	2	1	1	3	4	3	1	6	2	1.09	1	7	9	2	47.93	9.68	5	11	26	13	3	3
ENSG00000085644	0	1	0	1	1	1	2	0.99	1	1	0	0	0	0	1	0	0	0	2	0	1	0	0	0	0	0	0	2	0	0	3	1	2	2	1	0	0	4	0	1	0	1	3	8	0	3	0	1	1
ENSG00000085662	2	1	1	3	7	3	2	2	1	3	1	1	0	4	3	2	0	0	2	1	1	3	0	0	2	0	1	0	1	4	7	6	4	1	5	1	3	2	2	3	1	5	12	3	3	7	7	2	2
ENSG00000085719	6	4	4	7	4	1	6	4	0	3	3	2	1	2	2	1	2	3	6	1	2	1	1	3	7	4	4	4	1	5	7	2	8	8	3	5	2	7	10	5	7	2	6	4	0	9	4	3	2
ENSG00000085721	0	1.38	2.93	1.65	6.77	1.43	4.27	2.41	4.69	3.1	0	3	2.16	2.62	5.49	5.61	0	1	0	2.64	4.67	3.36	0	0	0	0	1.31	3	5	5.47	2.14	0.37	5.99	1.43	1.35	0	5.78	3	5.84	7.09	3.42	2.15	6.22	1.29	3.62	8.26	3.26	2.96	0
ENSG00000085733	1	0	0	0	1	0	0	0	0	0	0	0	0	0	1	0	0	0	1	0	1	0	0	0	0	0	0	0	0	0	0	0	0	1	0	0	0	0	6	0	0	1	8	2	1	0	0	0	0
ENSG00000085741	0	0	0	0	0	0	0	0	0	0	0	0	0	0	0	0	0	0	0	0	0	0	0	0	0	0	0	0	0	0	0	0	0	0	0	0	0	0	0	0	0	0	0	0	0	0	0	0	0
ENSG00000085760	0	2	0	0	0	2	1	1	0	0	2	0	0	0	0	0	0	0	3	0	0	2	0	1	1	0	0	0	0	1	0	3	1	2	0	0	0	0	0	2	2	1	3	0	1	4	1	1	4
ENSG00000085788	4	5	8	5	6.48	7	7	5	6.53	8.57	3	1	2.94	0.43	7	7	0	1.94	7.88	5	2.19	5	7	2	1.44	2	0	4	5.82	7.22	4	6	15.74	4.75	5.52	3.88	3	4	11.44	6.59	3	10	19.52	6	4.64	13	17.36	5.25	4.36
ENSG00000085831	0	0	0	0	0	0	0	0	0	1	0	0	1	0	0	0	0	0	0	0	0	0	0	2	1	0	0	0	0	0	0	0	2	0	1	1	0	0	0	0	0	0	1	0	0	0	0	0	0
ENSG00000085832	76	100.73	82	109.98	108	94	118	91	98	82	96	48	74	101	83.93	124	88	66	118	69	93	86	109.85	60	89	98	98	86	103	113	112	145	101	110	252.01	102	160	159	229	146.77	125	318	440	169	188.94	431	390.08	152.99	152.01
ENSG00000085840	1	0	0	0	0	0	0	0	0	0	0	0	0	0	0	1	0	0	0	1	0	1	0	0	0	0	0	0	0	0	0	0	0	0	0	0	0	0	0	0	0	4	1	0	0	1	1	0	0
ENSG00000085871	0	0	0	0	0	1	0	0	0	0	0	0	0	0	1	0	1	1	0	0	0	1	0	1	0	0	0	0	0	2	0	3	0	1	0	0	0	1	0	1	1	1	0	0	0	0	0	0	0
ENSG00000085872	10	12	10.69	7.8	9	14	12	14	8.86	11	6	6	18	11	22	13	11	15	16	21	13	15	6.34	11	12	11	16	22	14	17	9.96	21	23	14	14	14	7	18	18	19	10	18	23	8	16.88	28.71	11	12	15.92
ENSG00000085978	4	8	8	7	10	11	6	7	5	7	2	0	2	7	5	4	1	2	13	8	9	7	3	5	2	3	7	7	5	9	10	5	5	3	13	3	6	11	10	8	12	17	19	5	4	18	17	9	10
ENSG00000085982	1	2	1	0	1	1	0	3	0	2	0	0	0	0	3	0	0	1	0	0	0	1	0	1	1	0	1	0	0	0	3	1	0	2	3	0	0	1	2	2	1	2	3	7	2.01	13	13	5	2
ENSG00000085998	3	3	2	1	3	5	4	2	0	2	1	2	1	0	1	0	0	2	1	0	1	1	1	1	1	1	1	3	0	2	6	2	3	1	9	1	2	0	9	4	5	7	13	3	4	19	10	8	4
ENSG00000085999	0	0	0	0	0	0	0	0	0	0	0	1	1	0	0	0	0	0	0	1	0	1.97	0	0	0	1	0	1	0	0	0	0	1	1	1	0	0	1	0	2	0	0	5.63	0.64	0	0.78	2	1	0
ENSG00000086015	0	2	1	0	1	1	2	0	0	1	0	0	1	0	1	1	1	0	0	1	0	1	1	2	1	2	0	1	0	1	1	0	2	0	1	1	1	2	0	1	1	1	2	1	1	5	4	1	1
ENSG00000086061	5	6	4	3	8	3	9	3	3	7	4	6	17	22	15	11	28.7	18	9	11	9.01	10	7	16	20	12	20	23	17	11	5	5	10	5	4	17	3	11	2	21	1	5	3	2	4	8	4	3	1
ENSG00000086062	18	22	21	20	25	16	14	21	18	12	10	34	33	28	15	30	34	35	41	24	34	15	24	27	23	25	17	23	55	24	22	24	21.09	24	15	18	14	30	17	19	9	17	18	5	13	21	17	14	8
ENSG00000086065	4	2	2	2	1.49	0	1.17	0	0	1	2	1	1	1	3	0	8	1	1	0	0	2	1	2	1	0	1.49	1	0	0	1	4	2	0	1	4.46	0	1	7	2	0	0	0	0	2	1	2	2	1
ENSG00000086102	6	6	4	4	5	4	9	5	8	6	7	4	4	7	3	4	0	3	5	6	7	10	5	8	5	2	1	5	5	5	4	9	8	0	10	2	1	0	4	10	2	11	12	1	5	9	9	5	4
ENSG00000086159	0	0	0	0	0	0	0	0	0	0	0	0	0	0	0	0	0	0	0	0	0	0	0	0	0	0	0	0	0	0	0	0	0	0	0	0	0	0	0	0	0	0	0	0	0	1	0	0	0
ENSG00000086189	0	0	1	1	0.72	0	1	2	1	2	0	1	2	0	2.5	0	0	0	0	0	0	2	1	0	0	1.49	2	0.78	0	0	1	0	5.44	0	4.12	1	0	4	0	4	0.56	0	2.55	0.4	0	4	0.54	3.63	1
ENSG00000086200	0	4	5	0	1	1	0	2	0	2	0	1	0	0	1	0	0	1	4	0	0	0	1	1	0	0	0	1	1	3	1	1	0	0	3	0	0	1	1	1	0	1	4	0	0	4	0	2	0
ENSG00000086205	0	0	0	0	0	0	0	0	0	0	0	0	0	0	0	0	0	0	0	0	0	0	0	0	0	0	0	0	0	0	0	0	0	0	0	0	0	0	0	0	0	0	0	0	0	0	0	0	0
ENSG00000086232	3	6	6.22	7	4	7	8	8.97	5	4	2	6	1	5	6	15	1	0	8	6.31	1	4	23	10	4	6	4	1	4	14	13	4.08	8	17	7	0	5	11	7	5	4	14	19	4	3	12	2.43	6	3
ENSG00000086288	0	0	0	0	0	0	0	0	0	0	1	0	0	1	1	0	2	1	0	0	0	0	0	0	0	0	0	1	0	2	0	2	0	3	2	3	0	0	0	1	0	0	2	0	1	2	0	0	0
ENSG00000086289	0	0	0	0	0	0	0	0	0	0	0	0	0	0	0	0	0	0	0	0	0	0	0	0	0	0	0	0	0	0	0	0	0	0	0	0	0	0	0	0	0	0	0	0	0	1	0	0	0
ENSG00000086300	13976.6	14795.9	9045.65	15124	7617.16	11112	6961.43	10389	2583.26	6272.1	9386.24	11377	14241.7	13170.9	10035.2	7206.01	26308.2	15091.6	8077.99	4179.77	5952.56	5462.62	4156.61	17822.6	14060.6	10421.7	14697.5	11288.5	9657.21	11451.9	12031.9	15843.8	7790.22	13347.8	18350.1	42458.2	11903.2	26571	13338.9	10258.7	5338.69	3870.29	7360.51	13559.6	5967	6902.23	6387.15	10885.4	10606
ENSG00000086475	1	5	4	1	3	2	0	0	3	0	1	0	0	1	2	0	0	0	1	1	0	0	1	0	0	0	2	1	0	0	2	3	1	2.56	0	1	0	0	2	3	0	0	2	1	2	0	3	0	1
ENSG00000086504	2	1	0	0	2	0	1	0	1	0	0	0	1	1	0	1	0	2	0	1	1	1	1	1	0	3	0	0	3	1	0	1	0	0	0	1	1	2	3	2	0	1	3	2	0	4	2	0	0
ENSG00000086506	0	0	0	0	0	0	0	0	0	0	0	0	0	0	0	0	0	0	0	0	0	0	1	0	0	0	1	0	0	0	0	0	0	0	0	0	0	0	0	0	0	1	0	0	0	0	0	0	0
ENSG00000086544	1	3	0	1	1	3	1	0	1	0	2	1	2	3	2	2	1	2	2.39	1	1	3	1	2.39	1	2	1	3	5	3	1	0	1	0	7	2	5	2	3	7	0	7	12	1	0	7	5	5	1
ENSG00000086548	0	0	0	0	0	0	0	0	0	0	0	0	1	0	0	1	0	0	0	0	0	0	0	0	0	0	0	0	0	0	0	0	0	1	0	1.05	0	0	0	0	0	0	0	0	0	0	0	0	0
ENSG00000086570	0	0	0	1	2	0	0	0	0	0	0	0	0	0	0	0	0	0	0	0	0	0	0	0	0	0	0	0	0	0	0	1	0	0	0	0	0	0	0	0	0	0	0	1	1	0	0	0	0
ENSG00000086589	0	0	3	5	4	3	4	6	5	3	4	1	6	5	4	1	6	6	5	6	2	0	7	4	13	7	3	3	2	5	4	3	4	0	4	5	2	5	0	5	2	7	4	6	5	6	1	2	3
ENSG00000086598	7	11	4	7	7	3	4	8	6	5	3	7	6.95	7	3	7	2	2	11.95	5	8	5.95	4	4	5	4	6	3	5	8	14	6.96	12.94	5.95	6	4.96	8	10.98	3	6	4	7.98	6	5.95	3.98	6.93	4	4	2
ENSG00000086619	2	2	1	0	4	2	0	2	1	1	1	1	1	0	3	1	2	1	2	0	2	1	1	1	3	3	0	3	2	2	3	2	2	3.99	1	1	3	2	2	2	0	1.89	0	1	1	2	4	5	0
ENSG00000086666	4	8	9	4	7	9	9	7	5	4	3	10	4	10	14	4	10	9	9	9	11	7	8	8	8	11	15	13	10	6	11	5	8	8	5	8	4	6	7	6	3	10	2	2	3	8	5	7	2
ENSG00000086696	0	0	0	0	0	1	0	0	0	0	0	0	0	0	0	0	0	0	0	0	0	1	0	0	0	0	0	0	2	0	0	0	0	0	0	0	0	0	0	0	0	0	0	0	0	0	0	0	0
ENSG00000086712	3	0	1	1	2	1	1	3	1	0	4	2	0	0	4	2	0	3	3	5	1	0	1	2	4	2	0	5	1	0	2	7	3	1	6	0	1	4	0	1	1	3	2	0	4	1	1	1	2
ENSG00000086717	0	0	0	0	0	0	0	0	0	0	0	0	0	0	0	0	0	0	0	0	0	0	0	0	0	0	0	0	0	0	0	0	0	0	0	0	0	0	0	0	0	0	0	0	0	0	0	0	0
ENSG00000086730	12	3	5	9	1	9	2	9	3	6	9	8	12	9	14	3	20	11	4	3	5	2	3	14	12	8	11	11	7	6	4	12	5	8	11	24	2	16	5	9	2	0	1	2	4	2	1	1	4
ENSG00000086758	61	75	68	63	59.39	63	53	60	46	60	47	28	40	44	67	48	22	28	42	35	63	34	33	35	36	43	30	52	57	61	77	82	100	63	91	25	49	37	90	84	61	114	152	71	92	145	112	69	64
ENSG00000086827	1	1	0	0	2	1	0	0	0	1	2	1	0	0	1	0	1	0	0	0	0	0	1	1	0	0	0	0	0	2	1	1	1	0	0	0	1	1	0	1	1	0	0	0	2	2	2	1	0
ENSG00000086848	1.87	3	1	0	0	0	1	0	5	1	1	2	0	0	3	2	0	0	2	4	1	3	0	0	0	1	1	1	1	0	4	1	1	1	2	0	1	0	3	4	1	2	4.7	1	0	3	2	1	2
ENSG00000086967	0	1	0	0	0	0	0	0	0	0	0	0	0	0	0	0	0	0	0	0	0	0	0	0	0	0	0	0	0	0	0	0	0	0	0	0	0	0	0	0	0	2	0.29	0	0	0	0	0	0
ENSG00000086991	0	0	0	0	0	0	0	0	0	0	0	0	0	0	0	0	0	0	0	0	0	0	0	0	0	0	0	0	0	0	0	0	0	0	0	0	0	0	0	0	0	0	0	0	0	0	0	0	0
ENSG00000087008	0	0	0	1	0	3	1	2	0	0	1	1	0	0	0	0	2	1	1	0	1	0	1	0	0	1	1	1	1	1	0	1	2	2	0	2	2	1	1	1	2	1	1	2	4	2	1	1	0
ENSG00000087053	2	2	2	2	0	1	3	0	0	2	1	0	1	3	0	0	0	1	3	1	2	2	0	1	0	1	0	2	0	0	5.01	2.06	4	2	2.87	0	1	0	2	6	3	2	5.1	0	2.3	6	4	2	3
ENSG00000087074	62	68.77	22	51	27	42	14	77	23	10	27	217	765.13	621.91	216	249	577	513	139	205	133	53	96	761	1120	661	747.69	445	466.99	215	39	22	17	18	35	912.99	56	287	62	217	25	39	16	23	3	16	8	38	16
ENSG00000087076	0	0	0	0	0	0	0	0	0	0	0	0	0	0	0	0	0	0	0	0	0	0	0	0	0	0	0	0	0	0	0	0	0	0	0	0	0	0	0	0	0	0	0	0	0	0	0	0	0
ENSG00000087077	0	0	0	0	0	0	0	0	0	0	0	1	0	0	1	1	0	0	0	0	0	0	0	0	0	0	0	0	0	0	0	0	3	0	0	0	0	0	0	0	0	1	0	0	0	1	2	0	0
ENSG00000087085	0	0	0	0	0	0	0	0	0	0	0	0	0	0	0	0	0	0	0	0	0	0	0	0	0	0	0	0	0	0	0	0	0	0	0	0	0	0	0	0	0	0	0	0	0	0	0	0	0
ENSG00000087086	206.82	106	101.46	115.82	80.6	136.12	59	117.63	136	56.6	71.54	129.59	183.9	131.42	136.38	187.47	213.83	185	136.24	112.17	146.66	192.43	174.28	215.07	188.85	111	155.64	151.03	200.88	113.35	100.74	140.06	78.74	115.27	95.46	174.33	96.05	159.2	105.97	54.18	19	129.55	39	55.98	23.75	59.51	17	34.43	79
ENSG00000087087	8	14	6	11	7	10	5	9	5	12	6	4	8	10	11	15	6	14	10	12	16	11	5	7	11	8	6	8	10	9	14	12	19	7	18	15	8	6	11	12	5	20	10	1	9	20	13	16	5
ENSG00000087088	4	7	1	6	6	3	1	0	6	2	5	3	0	2	2	2	3	4	1	0	4	1	2	3	3	3	5	3	0	2	4	6	5	7	2	3	1	3	0	6	1	4	6	1	5	6	5	5	4
ENSG00000087095	2	3	2	2	5	0	0	1	3	3	3	0	2	1	1	0	3	1	1	0	1	1	0	1	0	1	2	3	0	1	4	1	3	2	5	1	0	1	1	1	1	2	1	2	1	3	0	0	1
ENSG00000087111	4	2	9	7	5.02	3	3	5	7	3	3	1	5	2	5	3	2	1	3	2	5	6	8	8	1	1	1	1	6	4	8	3	7	7	4	5	5	8	10	6	5	36	27	6	2	33	21	5	9
ENSG00000087116	0	0	0	0	0	0	0	0	0	0	0	0	0	0	0	0	0	0	0	0	0	0	0	0	0	0	0	0	0	0	2	0	0	0	0	0	2	4	0	0	0	0	0	0	0	0	0	0	0
ENSG00000087128	0	0	0	0	0	0	0	0	0	0	0	0	0	0	0	0	0	0	0	0	0	0	0	0	0	0	0	0	0	0	0	0	0	0	0	0	0	0	0	0	0	0	0	0	0	0	0	0	0
ENSG00000087152	13	7	6	16	6	9	10	3	1	10	6	3	7	6.32	4	7	9	6	11	5	11	10	4	7	5	7	6	13	8	6	9	9	7	12	8	9	8	16	6	11	1	11	10	7	8	16	11	12	6
ENSG00000087157	12	5	8	10	5	8	1	5	6	1	3	13	43.97	16	12	10	39.85	28.96	17.87	19	11	10	5	23	10	12	19	21	12	9	7	3	5.87	4	11	59	9	30	11	11	3	8	12	7	12	6	8.88	7	15
ENSG00000087191	10.14	5.08	9.52	12.19	1.36	7.64	8.8	3.72	7.96	11.68	6.44	7.8	8.16	15.19	11	15.53	4.08	3.36	6.44	9.16	18	11.52	7.64	1.21	9.8	5.88	4.08	15.59	5.44	11.47	13	24.67	8.06	13	22.42	13.24	6.55	15.49	8.86	19.59	15.67	29.48	7	9	23.49	34.64	31.08	9.52	12.43
ENSG00000087206	7	4	5	4	9	1	10	11	9	9	3	5	4	12	11	12	18	12	3	4	10	12	6	10	5	7	7	14	9	9	6	9	5	9	13	17	10	17	8	12	12	14	19	4	8	15	10	12	8
ENSG00000087237	0	0	0	0	0	0	0	0	0	0	0	0	0	0	0	0	0	0	1	0	0	0	0	0	0	0	0	0	0	0	0	0	2	0	1	0	0	0	0	0	1	0	0	0	0	1	0	1	0
ENSG00000087245	0	0	0	0	0	0	0	0	0	0	0	0	0	0	0	0	0	0	0	0	0	0	0	0	0	0	0	0	0	0	0	0	0	0	0	0	0	0	0	0	0	0	0	0	0	0	0	0	0
ENSG00000087250	0	0	0	0	0	0	0	0	0	0	0	0	0	0	0	0	0	0	0	0	0	0	0	0	0	0	0	0	0	0	0	0	0	0	0	0	0	0	0	0	0	0	0	0	0	0	0	0	0
ENSG00000087253	3	1	3	3	2	4	1	4	0	0	0	2	3	3	9	3	11	6	4	0	1	0	0	6	6	4	9	2	1	2	2	8	2	3	4	15	0	5	0	4	0	0	0	0	0	1	0	0	1
ENSG00000087258	2	0	2	1	1	0	0	0	0.99	0	0	1	1	0	0	0	0	0	0	1	0	0	0	0	1	1	0	2	0	0	0	0	0	1	1	1	0	0	0	3	0	0	6	0	1	8	3	0	0
ENSG00000087263	0	0	3	1	2	0	1	0	1	1	1	0	1	0	1	0	1	1	0	1	1	0	0	1	0	1	1	0	3	1	2	0	3	2	2	0	0	0	2	0	3	3	1	1	0	1	2	0	1
ENSG00000087266	71544.2	55166.2	44294.6	51942	29181.3	49850.3	36045.2	55451.9	27777.1	26061	45769.9	46520.7	40734.8	46313.5	38538	67706.1	56104.5	56798.4	59304.3	28614.3	49513.1	35625	32576	52779.2	41034.5	34485.9	33859.4	48599.4	66990.4	35279.8	46474.5	64490.3	37701.3	55077.2	77194.3	93027.8	171933	135248	74484.5	70674.1	52237.4	45136.2	90078.2	89527.3	54734.4	68720.7	45327.1	58980.1	78847.5
ENSG00000087269	1	1.26	8.84	2	6	6	2.57	4	2	5.72	4	1	4	1	3	1	0	1	5	4	5.28	4	2.61	0	1.74	2	1	3	0	4	7.73	2	6	9	0	0	0	4	8.85	3.77	4	3	9	5	6	7.27	4	3	5
ENSG00000087274	58.99	57	84	44	41	63	49	34.41	23	42	38	24	27	46.94	65	52.89	53	37.99	44	29.83	32	42	53	44	67.99	48	35	53.27	117	74	51	66	68	58	80.69	79	61.51	64	72	89	36	103	112.86	47	61	118	73	47	45
ENSG00000087299	0	0	1	1	1	0	0	0	0	0	0	0	0	0	1	1	0	0	0	0	0	1	0	0	0	1	0	0.69	0	1	0	1	1	1	1	0	0	2	1	2	2	9	5	3	1	5	3	1	4
ENSG00000087301	4	0	1	0	0	2	3	2	0	1	0	0	1	2	1	0	1	0	2	0	0	0	1	4	0	2	1	0	0	0	1	1	2	1	1	0	1	1	2	1	0	4	3	0	2	1	1	3	1
ENSG00000087302	2	2	6	1	4.26	3.12	4	1.22	2	2	3	0	3	5	4	3	1	2	1	4	3	5	2	4	3	5	4	1	7	2	5.25	2	7.25	4	4	3	3	6	2.31	2	0	4	4	2	3	4	4	2	0
ENSG00000087303	0	0	0	0	0.74	0.88	0	0.78	0	0	0	0	0	0	1	1	0	0	1	0	0	0	1	0	0	0	1	0	0	1	0.75	0	0.75	0	0	0	0	2	1.69	1	0	0	0	0	2	2	0	0	2
ENSG00000087338	2	0	0	2	4	1	0	3	0	3	0	0	0	0	3	0	1	1	1	2	2	1	0	1	2	0	5	2	0	1	2	5	4	1	1	2	1	3	1	3	0	2	4	0	1	3	2	0	3
ENSG00000087365	75	84	79	88	88	97	62	67	71	44	52	52	55	69	88	101	63	69	85	74	98	75.03	72	49	62	75	45	67	78	64	73	71	87	66	176.98	127	180	176	189	149	113	272	271	151	153	283	224	178	120
ENSG00000087448	3	2	5	2.21	1	0	2	0	1	2	3	0	0	0	0	1	0	2	1	0	0	0	0	0	1	2	0	1	0	0	1	0	1	0	6.61	2	1	3	1	6	3	2	7.34	4	2.63	6	6	2	0
ENSG00000087460	306.98	321	322	274	327	273	265	321	378.75	293.81	200	208	262	323	397	451	261	282	454	392	476	364	700.98	359.08	283	417.43	239	328	399	372.15	391.99	428	392	301	477.01	293	561.93	513	643	508	325	1099.02	1062.05	481.77	480	757.14	543	498	449
ENSG00000087470	8	4	12	10	5	11	7.99	6	11	9	5	4	5	9	9	5	5	1	11	4	10	10	10	10	2	9	3	2	9	5	11	11	14	9	8	5	5	10	17	13	7	13.81	22	4	7.69	32	17	14	10
ENSG00000087494	0	0	0	0	0	0	0	0	0	0	0	0	0	0	0	0	0	0	0	0	0	0	0	0	0	0	0	0	0	0	0	0	0	0	0	0	0	0	0	0	0	0	0	0	0	0	0	0	0
ENSG00000087495	1	0	0	0	0	0	0	0	0	0	0	0	0	0	0	0	0	0	0	0	0	0	0	0	0	0	0	0	0	0	0	0	0	0	0	0	0	0	0	0	0	0	0	0	0	0	0	0	0
ENSG00000087502	2	1	6	3	6	3	2	5	5	2	1	2	1	1	3	2	2	2.09	0	4	2	0	5	0	2	2	0	3	2	0	4	0	7	4	1	0	1	0	0	4	4	5	5	1	2	6.31	8	1	1
ENSG00000087510	0	0	0	0	0	0	0	0	2	0	0	0	0	0	0	0	0	0	0	0	0	0	0	0	0	0	0	0	0	0	0	0	0	0	0	0	0	0	0	0	0	0	0	0	0	0	0	0	0
ENSG00000087586	1.42	4.85	0	3	1.23	2	3	5	2	1.16	6	1	2	2	6.44	4	2	6	1	1.16	0	2	13	3.42	2	2	2	3.19	2	11.21	2	1	5	7	8	6.55	6.4	9.1	5.31	11.25	1	102.21	23.89	4	2	17	10.43	4	7
ENSG00000087589	1	1	0	0	0	2	0	1	1	0	2	2	7	3	4	3	6	4	2	2	3	3	1	6	3	0	2	7	2	3	3	0	1	0	0	6	0	4	0	0	1	0	1	0	1	4	0	0	1
ENSG00000087842	0	0	0	0	0	0	0	0	0	0	0	0	0	0	0	0	0	0	0	0	0	0	0	0	0	0	0	0	0	0	0	0	0	0	0	0	0	0	0	0	0	0	0	0	0	0	0	0	0
ENSG00000087884	1	0	1	0	0	1	0	0	0	0	0	0	0	1	0	0	0	0	0	0	0	0	0	0	0	0	0	0	0	0	0	1	0	0	0	0	0	0	0	0	0	0	0	0	1	1	0	0	0
ENSG00000087903	1	2	1	1	1	2	1	0	0	1	1	1	2	0	1	2	2	3	3	1	1	0	3	1	6	0	6	1	5	1	0	1	0	0	1	5	1	4	0	0	1	0	0	2	0	2	0	1	0
ENSG00000087995	1	2.71	0	2	0	0	0	0	0	1	1	0	0	1	1.19	0	0	1	0	0	1	0	0	0	1	0	1	0	0	1	1	1	2.49	1	0	0	0	1	2.8	1	6	0	0	0	0	2.5	0	1	1
ENSG00000088002	0	0	1	0	1	0	1	0	1	0	0	0	0	0	0	1	0	0	0	0	0	0	0	0	0	0	0	0	0	0	0	0	2	0	0	0	0	0	1	0	0	0	0	0	0	0	0	0	0
ENSG00000088035	4	5	2	1	1	3	2	2	0	2	1	1	1	1	3	3	1	3	1	0	1	1	0	1	0	0	1	2	1	0	0	3	7	2	2	0	1	4	1	5	1	5	9	2	4	9	9	6	2
ENSG00000088038	7	9	11	9	8	14	11	3	12	11	11	5	4	14	15	12	6	13	11.66	4	16	6	6	13	11	10	13	16	12	13	6	16	15	14.79	29	21	11	15	20	26	18	46	35	17	19	47.27	36	12	9
ENSG00000088053	1	3	0	2	2	0	3	5	4	0	1	2	2	2	0	2	1	1	5	1	0	1	0	0.99	0	2	1	5.62	5	1	1	3	2	2	4	2	6	3	4	4	0	17.95	31	3	1	10	7	12	3
ENSG00000088179	9	4	12	13	22	15	9	10	8	14	4	0	2	2	7	11	1	2	8	7	4	6	4	2	10	7	5	10	4	11	19	17	23	11	31	4	3	4	15	15	14	13	24	11	25	45.79	24	16	10
ENSG00000088205	3	4.89	10	7	8	9	4	3.58	6	11	2	5	5	6	8.89	3	3	3	2	9	5.75	5	2	2	3	8	7	6.89	7	10	5	12	11	2.51	10	1	3	3	4	11	4	13	8	5	7	8	9.92	7	5
ENSG00000088247	5	12	13	9	8	13	11.19	13	15	13	5	7	6	4	8	8	5	5	12	11	14	6	10	15	9	9	12	12	9	15	12	12	19	13	15	5	11	10	15	7	8	15	13	5	11	15.89	12	16	3
ENSG00000088256	11	8	2	18.19	7	2	1	7	0	4	7	0	1	4	4	5	4	1	2	5	5	1	1	1.11	1	4.14	0	4	5	3	3	10	4	2	7.56	9.42	1	15	9.97	21.9	2	38.35	14	6	7	22.43	7.98	9.17	14
ENSG00000088280	0	0	0	0	0	0	0	0	0	0	0	0	0	0	0	0	0	0	0	0	0	0	0	0	0	0	0	0	0	0	0	0	0	0	0	0	0	0	0	0	0	0	0	0	0	0	0	0	0
ENSG00000088298	4	2	1	2	4	2	6	0	1	2	2	5	4	2	3	3	6	4	3	1	3	2	3	4	6	0	3	4	2	2	6	2	1	3	3	5	3	2	1	5	3	3	5	5	2	2	3	0	4
ENSG00000088305	503	337	323	398	396	356	196	279	136	199	171	146	110	108	278	47	60	86	160	85	117	61	40	139	85	138	98	206	56	237	237	347	353	514	528	128	502	789	875	1093	354	260	1812	596	685	324	112	382	694
ENSG00000088320	0	0	0	0	0	0	0	0	0	0	0	0	0	0	0	0	0	0	0	0	0	0	0	0	0	0	0	0	0	0	0	0	0	0	0	0	0	0	0	0	0	0	0	0	0	0	0	0	0
ENSG00000088325	1	0	0	0	1	0	0	0	0	0	0	0	1	0	0	0	1	0	0	0	0	0	0	0	0	0	1	1	1	1	0	0	1	0	0	0	0	0	0	0	0	0	2	0	1	0	0	0	0
ENSG00000088340	0	0	0	0	0	0	0	0	0	0	0	0	0	0	0	0	0	0	0	0	0	0	0	0	0	0	1	0	0	1	0	0	0	0	0	1	0	0	0	1	1	0	0	3	0	0	0	0	1
ENSG00000088356	0	0	0	0	0	0	0	0	0	0	0	0	1	1	0	0	0	0	0	0	0	0	0	0	0	0	0	0	0	1	0	1	0	0	0	0	0	1	0	1	0	1	0	0	0	2	0	0	0
ENSG00000088367	0	0	0	0	0	0	0	0	0	0	0	0	0	0	0	0	0	0	0	0	0	0	0	0	0	0	0	1	0	0	0	0	0	0	0	0	0	0	0	0	0	0	0	0	0	0	0	0	0
ENSG00000088386	0	0	0	0	0	0	0	0	0	0	0	0	0	0	0	0	0	0	0	0	0	0	0	0	0	0	0	0	0	0	0	0	0	1	0	0	0	0	0	0	0	0	0	0	0	0	0	0	0
ENSG00000088387	10	18	20	17	21	29	95	60	25	96	17	2	21	35	71	21	10	20	46	21	41	40	8	46	42	72	38	41	36	61	139	107	146	66	27	4	4	5	16	17	27	21	34	22	19	63	56	18	28
ENSG00000088448	11	8	7	5	7	5	8	2	6	7	3	3	4	12	7	3	2	4	4	4	6	5	3	4	1	3	2	3	5	8	5	9	20	10	5	4	4	5	13	12	7	15	14	7	6	5	3	6	4
ENSG00000088451	0	0	1	1	0	0	0	1	1	2	0	0	0	0	0	0	0	0	0	1	0	0	0	0	0	0	0	0	0	0	0	0	0	0	0	0	0	0	0	0	0	0	0	0	0	1	2	1	1
ENSG00000088538	0	0	2	2	0	0	0	1	1	0	0	0	0	0	0	0	0	0	0	0	0	0	0	0	0	0	1	0	0	0	3	0	0	0	1	0	1	1	0	0	1	4	5	0	3	2	5	2	1
ENSG00000088543	0	0	0	0	0	1	0	0	0	0	0	0	0	0	0	0	0	0	0	0	0	0	0	0	0	1	0	1	0	0	0	0	0	2	1	0	0	0	0	0	0	0	2	0	1	1	2	0	0
ENSG00000088682	4	0	0	0	0	1	1	0	2	0	0	0	0	0	2	1	0	1	0	0	0	1	0	0	0	0	1	0	0	0	1	2	2	0	2	0	2	1	1	1	1	2	5	0	2	5	3	1	2
ENSG00000088726	0	0	0	0	0	0	0	0	0	0	0	0	0	0	0	0	0	0	0	0	0	0	0	0	0	0	0	0	0	0	0	0	0	0	0	0	0	0	1	0	0	0	1	0	0	1	0	0	0
ENSG00000088727	0	0	0	0	0	0	0	0	0	0	2	0	0	0	0	0	0	0	0	0	0	0	0	0	0	0	0	0	0	1	0	0	0	0	0	0	0	0	0	1	1	0	0	0	0	0	0	0	0
ENSG00000088756	0	1	0	0	0	1	0	0	0	1	0	0	0	0	0	0	0	1	0	0	0	0	0	0	0	0	0	0	0	0	0	0	0	0	0	0	0	0	0	1	0	0	0	0	0	0	1	0	0
ENSG00000088766	1	1	0	2	1	0	0	2	0	0	1	0	0	0	0	0	0	0	0	0	1	0	0	0	0	0	0	1	0	1	4	1	0	1	0	0	2	1	2	0	0	1	0.5	1	0	1	1	1	2
ENSG00000088782	0	0	0	0	0	0	0	0	0	0	0	0	0	0	0	0	0	0	0	0	0	0	0	0	0	0	0	0	0	0	0	0	0	0	0	0	0	0	0	0	0	0	0	0	0	0	0	0	0
ENSG00000088808	1	3	3	1	3	1	2	1	2	2	2	0	0	1	5	1	0	0	2	0	2	2	0	1	1	0	0	1	0	1	2	3	3	0	3	1	2	2	4	3	1	69	26	1	1	13	17	6	1
ENSG00000088812	2	2	5	5	2	2	4	4	0	4	5	1	2	2	3	2	0	0	3	2	0	0	0	1	1	0	1	0	1	4	5	7	6	3	7	0	4	1	6	4	5	4	8	3	3	13	5	1	4
ENSG00000088826	1	0	0	1	0	0	0	0	0	0	0	1	0	0	1	0	0	0	1	0	1	1	3	0	0	0	0	0	0	0	0	0	1	0	0	1	0	0	2	0	0	1	2	0	0	3	0	0	0
ENSG00000088827	19015.3	18373.5	19600.4	17537	6282	18309	3135.01	4751.99	614	2691.93	52254.6	4717.4	1392.41	9988.73	3946	1725	20932.3	1040	6401.77	2874.01	1844	6165.16	3916	14981.1	811	2389	3010.98	6608.13	1553.47	25304.5	21765.6	196020	97504	14131	15159.1	40121.2	4779.04	12797	206665	6840.96	40007.1	3093	2174	16348.9	426	10868.2	1852	14565.1	67944.1
ENSG00000088832	14	14	6.59	15	11	12	10.07	20	5	9	9	6	12	7	8	5	15	5	11	6	8	7	4	14	7	12	11	14.9	3	11	13	13	23	18	16	18.45	7	23	14	10	6	2	11.93	9	8	5	6	4	10
ENSG00000088833	1	6	5	4	2.67	4	2	4	2	1	1	2	7	9	7	4	3	1	1	5	2	1	2	10	6	2	7	3	4	5	4	6	5	5.67	6	5.21	1	6	2	2	1	3	4	2	1	2	3	3	3
ENSG00000088836	0	0	0	0	0	0	0	0	0	0	0	0	0	0	0	0	0	0	0	0	0	0	0	0	0	0	0	0	0	0	0	0	3	0	0	0	8	1	0	0	0	0	2	0	0	0	1	0	0
ENSG00000088854	2	4	6	0	1	0	0	1	1	2	0	0	0	1.09	1	0	1	1	2	0	0	0	1	0	0	0	0	2	2	1	1	3	0	0	4	0	2	0	2	1	0	3	2	1	1	8	4	0	3.07
ENSG00000088876	0	0	2	0	3	0	0	0	0	0	0	0	0	0	0	0	0	0	0	0	0	0	0	0	0	1	1	0	0	0	0	0	2	0	0	0	0	0	1	0	0	0	1	1	0	0	1	0	1
ENSG00000088881	0	0	0	0	0	0	0	0	0	0	0	0	0	0	0	0	0	1	0	0	0	0	0	0	0	0	0	0	0	0	0	0	0	1	0	0	0	1	0	0	0	0	1	0	1	1	0	0	0
ENSG00000088882	0	0	0	0	0	0	0	0	0	0	0	0	0	0	0	0	0	0	0	0	0	0	0	0	0	0	0	0	0	0	0	0	0	0	0	0	0	0	0	0	0	0	1	0	0	0	0	0	0
ENSG00000088888	11	14	11	8	11	8	13	16.01	2	8.86	10	2	4	2	16	3	2	2.56	8	5	3	4	6	6	4	5	3	3	2	5	23	19	17	19	23	3	2	7	20	13	8	8	17	14	9	28	19	10	12.24
ENSG00000088899	0	1	0	0	0	1	0	0	1	2	1	1	0	0	2	0	0	1	0	3	2	1	2	0	1	3	0	0	1	1	1	0	0	0	0	0	2	0	0	1	0	5	1	0	1	0	0	0	0
ENSG00000088926	0	0	0	0	0	0	0	0	0	0	0	0	0	0	0	0	0	0	0	0	0	0	0	0	0	0	0	0	0	0	0	0	0	0	0	0	0	0	0	0	0	0	0	0	0	0	0	0	0
ENSG00000088930	13	15	10	9	12	9	11	12	4	6	13	15	11	13	22	11	8	12	14	15	11	7	5	9	10	11	17	17	8	8	9	12	19	11	14	13	11	17	8	12	8	4	7	3	8	11	10	11	11
ENSG00000088970	0	1	0	2	0	0	4	0	2	2	0	1	0	0	2	3	5	0	2	0	0	0	1	1	1	1	3	2	1	5	2	0	1	2	3	3	0	0	2	2	0	2	2	0	1	6	3	0	3
ENSG00000088986	3	3	3	1	2	1	1	2	2	2	1	1	1	1	1	0	0	0	0	0	1	2	1	2	0	0	1	1	0	1	2	0	3	3	3	2	0	3	0	4	2	0	5	0	2	2	1	1	0
ENSG00000088992	1	1	0	0	0	2	0	2	1	0	2	0	0	0	0	1	0	2	0	0	2	0	4	1	0	0	0	0	0	1	1	1	0	1	0	0	0	2	1	1	0	3	1	0	0	0	0	1	1
ENSG00000089006	4	8	6	6	8	5.61	2	3	5	4	6	0	3.34	3	4	3	0	0	3	4	4	3	2	2	0	0	4	5	7	3	6	5	11	7	14	0	2	1	5	5	2	6	12	4	4	8	6.83	2	4
ENSG00000089009	61	77.5	66.79	65.23	97.63	68	74.27	67.91	77	63.23	40	34	37	29.66	68.77	69	13	21.9	84	63.29	83.94	74.78	49	49	25.55	53	35.4	59.53	70	48	97.25	80.67	76	86	92.99	15.01	42.28	68.64	60	63.86	65.79	84	82.73	66	92.9	81.39	67.67	73.3	70.68
ENSG00000089012	0	0	7.64	0	1	0	3	1	0	3	0	0	0	1.08	0	0	0	0	0	1	0	0	1	0.48	0	1	0	0	0	1	0.52	1.78	6	2	2	0	0	0	1	3	0	1	0	0	1	1.56	0	1	2
ENSG00000089022	3.24	3.23	3	1	1	9	4.53	5	5.43	2	2	0	1	1	2	9	0	0	3	2	3	3	4	3	2	4	1	0	11	1	5	4	14	5.81	11	3.42	3.97	3	12.33	3	6.98	9.64	8.46	3	11.85	11.74	3.24	1	5.05
ENSG00000089041	5	2	6.98	6	1	1	4	3	0	0	3	2	1	1	2	0	1	0	5	1	1	0	2	0	1	1	1	1	5	3	2	1	6	5	7	2	1	0	5	2	2	0	1	1	0	7	6	4	4
ENSG00000089048	0	1	1	1	0	1	0	1	0	0	0	0	0	0	2	0	0	0	2	1	0	1	0	1	0	0	1	0	0	1	0	1	0	0	1	2	0	1	0	3	0	1	1	0	1	2	0	4	0
ENSG00000089050	1	0	0	0	0	0	0	0	0	0	0	0	0	0	0	0	0	0	0	0	0	0	0	0	0	0	1	0	0	0	0	0	0	1	1	0	0	0	1	0	0	0	0	0	0	0	0	0	0
ENSG00000089053	12	7	17	14	11	9	6	13	6	12	9	7	6	6	8	8	0	4	14	7	7	4	1	1	7	7	1.79	8	3	9	13.01	20	32	9	21	7	11	8	21	21	11	16	20	13.89	9	23	17	10	16
ENSG00000089057	6	5	10	7	5	6	4	4	4	7	2	6	6	2	4	6	1	6	7	7	10	11	6	6	1	4	8	8	3	1	8	4	7	6	7	6	4	3	6	8	0	13	11	1	2	6	8	7	7
ENSG00000089060	9	11	8	2	13	4	7	15	10	6	5	2	5	7	7	7	5	8	11	14	3	11	3	6	3	11	8	5	3	6	10	9	13	6	13	11	14	14	13	14	6	63	30	13	20	28	23	19	27
ENSG00000089063	3	4	2	1	2	3	4	3.52	1	2	3	2	0	1.15	4	1	1	0	1	1	1	1	0	0	0	1	1	1	0	1.15	2	4	1	2.77	4	1.14	0	3	4	5.76	0	0	2	0	1.15	4	3	2	0
ENSG00000089091	0	0	0	0	0	0	1	0	0	0	0	0	0	1	0	0	0	0	0	0	0	0	0	0	0	0	1	1	1	0	0	0	0	0	0	0	0	0	0	0	0	0	2	0	1	0	1	0	0
ENSG00000089094	10.75	15.61	9.17	8	8.32	15	11	13.64	28	18	11	7	3	11	11	21	3	5	14	25	33.69	22.52	15	4.76	8	9	3	10	22	7.72	15	10.74	10.8	12	18.71	6	37	12	23.66	20	16	64	45	28	23	51	30.65	10	13
ENSG00000089101	0	0	0	0	0	0	0	0	0	0	0	0	0	0	0	0	0	0	0	0	0	0	0	0	0	0	0	0	0	0	0	0	0	0	0	0	0	0	0	0	0	0	0	0	0	0	0	0	0
ENSG00000089116	0	0	0	0	0	0	0	0	0	0	0	0	0	0	0	0	0	0	0	0	0	0	0	0	0	0	0	0	0	0	0	0	0	0	0	0	0	0	0	0	0	0	0	0	0	0	0	0	0
ENSG00000089123	0	1	1	0	1	1	0	1	0	1	0	1	0	1	2	1	0	1	0	1	0	0	0	0	1	0	1	0	0	1	2	0	1	0	3	0	1	0	1	0	0	1	3	0	1	2	3	1	0
ENSG00000089127	27290.9	28102.4	19199.9	26236.4	16932.5	23953	8807.29	6897.97	1082.02	8310.53	30455.5	4345.68	2012.06	21626.7	7623.21	1663.79	113346	2380.1	4533.13	1563	1311.43	2871.04	3549.59	19351.3	3324.05	8992.16	4645.36	8551.79	1745.07	41424.9	16172.3	83637.4	110750	22938.3	32853.4	84585.6	2624	14265	66772.2	27340	21488.5	1382	24442	15626.3	12569.4	16604.4	9768	13270.7	28431.6
ENSG00000089154	8	21	24	22	23	14	13	26	24	16	14	3	7	11	14	13	1	7	25	23	24	24	13	4	8	7	8	12	21	20	22	22	28	21	29	3	21	11	22	36	24	88	55	17	32	74	51	23	20
ENSG00000089157	63.74	79.39	94.61	84.1	119.86	95.56	80.75	74.85	85.59	91.24	43.16	39.04	34.42	41	66.71	43.77	7.81	15.99	49.62	57.15	95.48	78.47	58.8	40.92	30.07	62.72	50	67	84.02	61.06	126	85.82	109.02	91	87.96	9.48	38.63	59.22	67.08	72.92	65	57.73	51.39	22.68	56.93	69.36	33.45	69.77	50.03
ENSG00000089159	35.64	28.91	19	25.75	23	32	22.69	33.19	19.87	17.92	25.89	35.66	52.2	36.57	38.78	47.48	51.87	61.35	45.78	31.72	32.18	31.66	29.14	42.87	56.72	28.2	34.87	47.5	44	26.12	33.82	34.14	39.8	22.89	34.56	92.06	23.78	33.45	26.6	20.5	20	42.33	49.06	27.76	29.06	58.29	23.27	18.54	23.75
ENSG00000089163	0	0	0	0	0	0	1	0	0	0	0	0	0	0	0	0	0	0	0	0	0	0	0	0	0	0	0	0	0	0	0	1	0	0	0	0	0	0	0	0	0	0	0	0	0	0	0	0	0
ENSG00000089169	1	0	0	1	0	0	0	0	0	0	1	0	0	0	0	0	0	1	0	0	0	0	0	0	1	0	1	1	0	0	0	0	0	0	0	1	0	0	0	1	0	0	0	0	0	0	0	0	2
ENSG00000089177	0	1	0	2	2	1	0	2	0	0	2	1	0	0	2	0	0	0	1	1	0	0	1	0	1	0	1	0	1	0	2	0	3	1	1	0	0	0	0	2	0	0	2	2	1	9	2	1	0
ENSG00000089195	2	2	2	2	3	2	0	0	1	1	0	0	1	1	0	2	0	0	0	3	1	1	1	2	0	0	1	0	2	0	2	1	0	0	2	0	1	4	0	1	0	2	3	0	1	2	0	0	0
ENSG00000089199	0	0	0	0	0	0	0	0	0	0	0	0	0	0	0	0	0	0	0	0	0	0	0	0	0	0	0	0	0	0	0	0	0	0	0	0	0	0	0	0	0	0	0	0	0	0	2	0	0
ENSG00000089220	0	4	2	5	4	3	0	4	1	6	1	2	1	1	3	0	0	1	1	2	2	1	3	1	0	3	1	4	0	3	3	2	7	2	6	1	0	1	2	5	0	3	1	0	0	4	1	8	1
ENSG00000089225	0	0	0	0	0	0	0	0	0	0	0	0	0	0	0	0	0	0	0	0	0	0	0	0	0	0	0	0	0	0	0	0	0	0	0	0	0	0	0	0	0	0	0	0	0	0	0	0	0
ENSG00000089234	1	2	0	1	3	1	4	2	1	2	2	1	0	2	0	2	0	2	3	4	2	1	2	5	2	2	5	3	3	2	2	0	3	1.85	3	1	2	2	1	3	2	6	1	0	3	4	5	0	0
ENSG00000089248	7	6	7	7	4	5	4	8	2	6	1	6	0	1	7	7	0	1.72	7	3	7	3	2	7	4	2	2	5	2	4	9	10	10	7	5	1.72	6	5	8	4.23	3	3	10	3	1	7	4	3	7
ENSG00000089250	0	0	0	0	0	0	0	0	0	0	0	0	1	0	0	0	0	0	0	0	0	0	0	0	0	0	0	0	0	0	0	0	0	0	0	1	0	0	0	0	0	0	0	0	0	0	0	0	0
ENSG00000089280	144.14	129.96	142.01	109.65	164.57	131	121.73	138.76	74	115	88.84	95.36	130.15	114.92	141.67	126.07	96.64	122.07	128.16	173.77	139.19	121.54	102.09	117.41	121.12	168.96	113.82	181.56	123.15	185.09	169.85	184.33	173.75	140.38	251.29	146.8	171.16	260.34	220.9	331.5	221.51	257.56	459.54	215.69	261.86	359.4	312.68	269.61	266.08
ENSG00000089289	5	5	2	5	3	3	3	0	3	3	0	3	3	1.4	1.4	3	2	1.4	9	3	1	5	2	4	2	2	3	1	5	5	3	2.79	5	1	2	3	4	0	9	2	1	5	10	0	2	8	8	1.4	1
ENSG00000089327	9.95	15	10	12	14	21	15	15	12	12	10	7	7	6	10	8.01	7	3	10	9	17	12	5	11	8	7	4	9	5	4	15	15	13	18	11	3	2	9	18	11	9	17	14	6	9	17	16	9	9
ENSG00000089335	3	2	5	1	3	4	2	4	2	7	1	3	1	2	4	1	4	1	0	1	4	0	1	3	2	3	2	2	2	1	2.58	3	9	5	2	7	0	7	4	4	1	2	8	2	0	2	1	1	1
ENSG00000089351	11	7	11	4	14	9	9	9	9	10	4	7	16	14	9	14	16	13	8	11	9	7	3	21	14	14	9	8	13	8	16	12	18	8	10	38	6	16	16	14	18	25	21	11	9	26	12	5	13
ENSG00000089356	0	0	0	0	0	0	0	0	0	0	0	0	0	0	0	0	0	0	0	0	0	0	0	0	0	0	0	0	0	0	0	0	0	0	0	0	0	0	0	0	0	0	0	0	0	0	0	0	0
ENSG00000089472	1	0	0	1	0	0	0	0	0	0	0	0	0	0	0	0	0	0	0	0	0	0	0	0	0	0	0	1	0	0	0	0	0	0	0	0	0	0	0	0	0	0	0	0	0	0	0	0	0
ENSG00000089486	1	4	0	2	2	3	0	0	3	1	0	0	1	0	3	1	1	0	3	1	2	2	1	0	0	1	1	1	1	0	0	2	2	3	1	0	1	1	2	2	2	3	8	2	3	3	4	1	2
ENSG00000089505	0	0	1	1	0	1	0	0	1	0	0	0	0	0	0	0	0	1	0	0	0	0	0	0	0	0	0	0	0	0	0	0	0	0	0	0	0	0	0	0	0	0	0	0	0	0	0	0	0
ENSG00000089558	0	0	0	0	0	0	0	0	0	0	0	0	0	0	0	0	0	0	0	0	0	0	0	0	0	0	0	0	0	0	0	0	0	0	0	0	0	0	0	0	0	0	0	0	0	0	0	0	0
ENSG00000089597	27	19	21	9	18	22	27	19	9	12	7	9	6	10	24	8	4	4	13	11	8	8	4	10	9	15	3	8	10	16	27	25	28	29	22	9	6	18	23	28	23	31	33	11	17	28	25	23	9
ENSG00000089639	31	28	23	33	27	36	22	34	25	24	18	22	61	30	35	26	69	70	20	22	38	23	24	53	69	36	52	27	19	34	29	26	36	27	48	100	30	46	36	28	21	36	73	29	38	49	36	18	45
ENSG00000089682	1	0	0	0	3	1	1	1	2	2	0	0	0	0	1	1	1	0	0	0	0	0	0	1	2	0	0	0	0	0	3	1	2	2	1	0	1	0	1	1	1	0	2	2	2	3	2	1	2
ENSG00000089685	0	0	0	0	0	0	0	0	0	1	0	0	0	0	0	0	0	0	0	0	0	0	0	0	0	0	0	0	1	0	0	0	0	0	0	0	0	0	0	0	0	0	2	0	0	1	0	0	0
ENSG00000089692	0	1	0	3	0	0	1	0	0	0	3	0	1	2	2	0	0	0	2	1	1	0	1	0	0	1	0	0	1	3	0	1	6	2	1	0	3	0	2	2	0	1	6	0	1	9	5	1	0
ENSG00000089693	4	11	2	5	11	4	1	3	2	3	2	3	5	6	7	6	8	11	10	4	5	8	3	9	9	5	6	2	3	7	10	6	6	4	5	13	5	10	6	5	0	8	11	2	3	7	2	1	3
ENSG00000089723	0	0	0	0	0	0	0	1	1	1	0	0	0	0	0	0	0	0	0	0	0	1	0	0	0	0	0	0	0	0	1	0	1.38	0	0	0	0	0	0	0	0	5	1	0	0	0	4	1	0
ENSG00000089737	13	20	19	19	20	22	16	26	27	19	17	20	18	16	24	37	10	21	30	31	39	24	18	11	12	34	22	31	29	36	32	25	30.62	10	21	7	38.98	25	35	23	26	57	27	18	25	48	31	31	19
ENSG00000089775	220.74	416.9	502.63	349.22	585.24	480.01	300.41	235.74	320.23	381.81	213.57	117.23	104.12	174.53	274.62	257.78	46.8	72.91	193.11	210.49	256.02	455.18	218.84	134.45	96.35	217.32	119.23	183.21	330.6	176.38	447.79	423.13	411.76	352.22	716.77	105.54	492.71	242.72	636.5	561.43	1087.53	1050.05	1055.34	542.49	1106.33	836.72	485.15	665.68	1183.04
ENSG00000089818	5	11	5	14	5	5.6	5	7	6	5	2	10	9	6	10	14	8	8	7.01	15	9	7	4	10.69	3	5	10	8	11	6	7	1	6	3	6	2	6	6	7	1	0	5	3.12	3	0	3	5	2	6
ENSG00000089820	41	26	33	43	49	41	35	43	28	29	29	28	17	36	35	30	23	28	34	41	22	24	13	32	26	42	18	37.67	24	24	55	57.32	62	38	56	31.66	52	52	52.8	63	49.42	55	96.17	54	56	114	79.78	51	47
ENSG00000089847	0	0	0	0	0	0	0	0	0	0	0	0	0	0	0	0	0	0	0	0	0	0	0	0	0	0	0	0	0	1	0	0	0	0	0	0	0	0	0	0	0	0	0	0	0	1	0	0	0
ENSG00000089876	0	2.03	0	0	0	0	0	1	0	0	0	0	0	0	0	0	0	0	0	0	1	0	1	0	0	0	0	0	0	0	0	0	0	0	0	1.65	0	0	2	0	1	0	0	0	1	1	0	0	0
ENSG00000089902	9	7	11	14	8	12	10	20	10	9	4	8	21	22	22	23	21	19	19	16	28	16	23	31	25	19	15.28	30	33	14	16	11	14	10	15	8	10	17	8	9	3	13	8	5	4	7	7	5	5
ENSG00000089916	6	6	10	11	12	8	5	6	8	8	8	8	8	14	18	13	16	14	16	14	7	10	6	9	12	10	16	10	12	13	14	13	13	4	18	5	9	9	12	12	7	61	8	3	8	19	18	8	5
ENSG00000090006	0	4	6	2	1	4	4	0	6	2	4	2	3	3	2	3	1	2	3	1	2	1	0	0	2	1	4	5	0	2	1	2	2	2	7	0	3	2	9	2	6.68	17	18	4	6	15	14	5	2
ENSG00000090013	3	4	0	1	1	3	1	0	1	1	1	2	1	1	1	1	0	0	1	1	0	2	9	3	1	0	2	1	1	5	2	2	0	0	5	0	0	4	3	1	0	6	0	0	0	3	0	0	3
ENSG00000090020	4	2	2	5	0	4	1	1	1	0	1	3	8	12	5	5	11	11	5	2	5	4	1	12	11	6	6	5	9	4	4	3	0	1	7	22	3	10	3	4	1	5	7	2	2	8	3	1	3
ENSG00000090054	3.54	3	4	2	7.85	6	2	4	1	5	5.37	0	0	3	5.27	6	4	6.1	6	2.03	0	4	0	1.28	1	4	1	4.14	3.1	7	7.96	5	5	0	6	3	3	5	4.06	5	5	13.64	6	2	6	11.19	4.06	1	3
ENSG00000090060	20	18	16	22	22	21	16	19	17	23	16	13	9	12	18	14	16	15	6	10	12	14	11	10	20	11	12	18	16	15	33	34	34	21	30	11	13	17	16	15	7	15	22	10	24	24	16	20	24
ENSG00000090061	7.85	5.49	11.7	6.58	8.31	2.47	1.99	8.92	14.44	3.02	4.25	4.71	6.7	8.82	8.67	15.86	13.06	9.17	12.44	13.64	15.67	4.95	5	5.79	14.56	9.53	8.7	10.42	7.96	13.51	3.25	3.83	6.66	4.72	4.47	11.88	3.78	11.15	15.54	9.58	1	6.35	8.45	6.82	7.09	8.84	6.06	3.79	6.15
ENSG00000090097	0	0	2	2	1	3	6	4	3	3	1	2	2	1	3	1	1	1	1	0	3	4	2	3	1.2	4	2	2	1	3	1	2	4	2	1	0	0	0	1	0	0	1	8	0	2	4	0	1	1
ENSG00000090104	3	7	1	5	29	1	1	2	3	4	2	7	5	7	8	7	3	3	4	15	4	7	6	6	2	17	8	19	10	17	1	0	2	0	1	1	4	11	5	5	0	7	2	0	0	4	1	2	3
ENSG00000090238	8	4	7	9	10	6	5	5	6	7	6	6	15	8	13	10	25	15	11	6	8	7	35	14	25	12	13	14	9	19	7	6	7	5	11	34	0	14	8	16	3	19	4	10	3	12	14	4	1
ENSG00000090263	0	0	0	0	0	0	0	0	0	1	0	0	0	0	0	0	0	0	0	0	0	0	0	0	1	1	0	0	0	0	3	1	2	0	2	1	1	0	0	1	0	0	0	0	0	1	0	1	0
ENSG00000090266	8.75	8.32	4.73	6.81	6.89	6.8	9.91	0.08	10.63	6.58	8.78	6.72	3.03	10	11.89	15.74	0	8	13.6	1.92	7	7.77	9.81	6.18	2.05	9.37	10.54	11.6	10.82	4.81	3.11	16.69	5.35	8.78	21.89	3.08	10.03	10.1	15.25	23.73	11.27	76.92	9.12	5.71	9.13	34.69	48.24	21.69	13.46
ENSG00000090273	3	1	2	3	1	1	5	3	0	1	1	1	4	1	2	4	1	1	4	1	4	4	0	2	3	3	1	3	5	1	3	1	4	1	5	1	4	2	6	6	3	8	9	5	6	12	10	7	5
ENSG00000090316	5	15	6	5	7.71	6	3	8	4	3	1	10	13.79	11	12	9	22	10	12	11	7	9	8	6	8	8	10.99	10	12	9	8	10	8	6	12	35	6	17	12	12	5	27	16	1	15	17	13	8	6
ENSG00000090339	27349.5	29284.6	11788.3	25100.3	8572.23	14048.9	4201.26	35661.3	15296	5738.63	7927.18	149209	156132	115623	17587.5	78156.5	135857	102894	19978.4	40678.8	26592.2	18134.2	34495.6	90201.1	130923	60028.5	116741	62924.3	122444	24777.3	5248.48	10742	4997.62	9022.23	20190.4	161647	52937.6	164510	21869.9	34125.4	9925.58	27671.4	12124.1	13170.5	3766.15	13217.9	7762.78	14317.2	21814.4
ENSG00000090372	8	12	3	9	6	8	7	7	10	2	2	4	7	2	9	16	1	8	11	8	15	12	10	9	13	9	8	11	13	5	10	12	7	6	8	12	7	13	10	9	5	8	20	8	5	17	6	6	12
ENSG00000090376	14	16	6	15	5	14.55	5	12	3	2.12	12	10.39	9	7	11	9	17	16	6	13	7.16	5	6	18	11	7	5	10	27.87	6	31.87	25.92	10	13	17	26	14	44	16	8	2	12	3	10.47	1	1	6	5	18.39
ENSG00000090382	412	156	178	477.1	137	318	83	308	40	73	141	172	54	187	176	86	152	109	248.01	56	114	71	131	194	61	49	113	95	116	102	134	396	135	275	161.69	120.92	128	236	132.58	87	33	34	11	58.18	2	17	11	65	97
ENSG00000090402	0	0	0	0	0	0	0	0	0	0	0	0	0	0	0	0	0	0	0	0	0	0	0	0	0	0	0	0	0	0	0	0	0	0	0	0	0	0	0	0	0	0	0	0	0	0	0	0	0
ENSG00000090432	0	1	1	2	2	1	1	1	2	1	3	0	1	2	1	3	1	1	3	1	4	0	2	2	0	4	2	0	2	2	0	1	3	1	1	0	2	2	0	2	1	2	0	1	0	4	1	2	1
ENSG00000090447	0	1	2	0	1	4	3	1	0	2	1	1	0	0	2	2	1	0	0	1	0	1	0	0	1	1	0	1	0	0	4	2	4	2	1	0	1	0	0	1	2	0	1	3	3	2	4	0	2
ENSG00000090470	0	1	1	0	2	4	0	1	0	1	2	1	0	1	2	1	0	0	1	0	0	1	2	0	0	2	0	0	2	2	4	2	1	5	2	0	0	0	2	1	1	3	5	2	1	7	2	0	1
ENSG00000090487	6	7.12	4	2	6	13	4	6	2	2	3	6	5	7	10	6	7	8	5	4	4	7	4	7	10	5	4	3	6	4	7	4	2	10	7	11	4	13	9	6	2	4	10	8	4	11	9	9	7
ENSG00000090512	0	0	0	0	0	0	0	0	0	0	0	0	0	0	0	0	0	0	0	0	0	0	0	0	0	0	0	0	0	0	0	0	0	0	0	0	0	0	0	0	0	0	0	0	0	0	0	0	0
ENSG00000090520	3	1	1	1.1	1	2	2	1	2	1.1	1	5	4.84	6	13	7.25	4	1	5	3	2.3	1	4.54	3	4.25	4	1	6.54	15.02	10	2	2	2.19	0	1.1	2	2.36	4	3	6	0	2	1	2	0	1	2	0	0
ENSG00000090530	0	0	0	0	0	0	0	0	0	0	0	0	0	0	0	0	0	0	0	0	0	0	0	0	0	0	0	0	0	0	0	0	0	0	0	0	0	0	0	0	0	0	0	0	0	0	0	0	0
ENSG00000090534	0	0	0	0	0	0	0	0	0	0	0	0	0	0	0	0	0	0	0	0	0	0	0	0	0	0	0	0	0	0	0	0	0	0	0	0	0	0	0	0	0	0	0	0	0	0	0	0	0
ENSG00000090539	0	0	0	0	0	0	0	0	0	0	0	0	0	0	0	0	0	0	0	0	0	0	0	0	0	0	0	0	0	0	0	0	0	0	0	0	0	0	0	0	0	0	0	0	0	0	0	0	0
ENSG00000090554	5	11	21	10	24	12	19	15	4	14	7	4	6	7	15	3	1	2	7	9	13	12	11	6	3	24.49	4	10.7	12	3.77	20.8	32	20	13	22	0	7	2	15	19	33.81	16	23	11	27	32	24	33	30
ENSG00000090565	2	3	4	1	2	4	3	3	3	3	0	1	2	4	1	2	1	1	3	1	3	0	1	0	1	1	3	2	0	0	1	3	2	1	6	1	1	1	6	4	6	3	8	0	4	20	9	1	4
ENSG00000090581	6	5	3	8	6	9.56	5	8	1	5	3	1	6	4	3	6	5	1	7	7	6	3	5	3	3	4	5.46	5	3	4	4.44	5	9.57	8.85	9	3.71	6	12	4.74	6	2	9	9	6.6	11	12.62	16.2	3	7
ENSG00000090612	1	1	2	1	2	1	0	2	1	1	1	1	1	1	0	1	0	0	1	0	2	0	0	0	0	2	0	2	2	0	0	1	0	0	0	1	2	2	3	2	0	5	3	1	2	9	2	2	0
ENSG00000090615	11	8	17	13	14	12	12	9.13	4	8	4	5	2	3	5	3	3	8	2	7	5	8.69	8	2	3	15	5	8	9	8.44	8.19	4	19.95	8	9.57	4	8	9	13	23.84	9.02	14	34	11	24	24	19	9.59	12
ENSG00000090621	18	20	15.39	12	14	28	21.04	22.46	21.88	18	17	9	10	13.97	13.88	15	7	9.25	7	24.58	23	36.35	4	19	4	16	7	42	20	32.99	36.83	21.51	29	33	26.01	7	13	50	31	40	9	28	26	11	12	9	15.9	11	20
ENSG00000090659	0	0	0	0	0	0	0	0	0	0	0	0	0	0	0	0	0	0	0	0	0	0	0	0	0	0	0	1	2	0	0	0	0	0	1	0	0	0	0	0	0	1.01	1	0	0	1	0	0	1
ENSG00000090661	2	0	3	2	0	3	0	0	0	0	0	4	0	0	1	0	0	0	0	0	1	0	0	0	0	1	2	0	0	0	1	1	0	2	3	1	0	3	2	4	2	0	6	0	1	4	1	0	1
ENSG00000090674	4	2	0	1	1	3	0	1	3	0	1	5	2	0	1	5	2	4	3	3	2	3	6	2	1	0	1	2	2	4	0	3	5	1	0	4	5	5	5	4	0	3	2	1	0	7	0	0	3
ENSG00000090686	5	9	12	11	4	9	5	8	8	5	7	6	1	2	11	9	5	8	12	5	9	6	7	7	11	7	8	8	6	10	18	11	18	7	21	9	6	3	13	14	13	16	23	3	11	32	26	9	6
ENSG00000090776	0	1	0	0	0	0	0	0	0	0	0	0	0	0	1	0	0	0	0	0	0	0	0	0	2	0	0	0	0	0	0	0	0	2	1	0	0	0	0	2	0	0	4	1	0	0	0	0	0
ENSG00000090857	7	14.69	7.71	8.88	7.5	2.87	3.45	7.02	4.16	5.16	10.33	0	3	5.68	11.25	6.31	1	2.31	8.75	12.93	3.25	3.45	1.08	6.34	4.44	14.51	13.07	2.39	4	5.63	5.75	8.48	16.12	5.21	10.94	0	2	6.66	12.95	8.05	0	2.18	22.11	3.22	7.94	6.45	5.95	5.65	12.87
ENSG00000090861	4	4	2	4	3	4	2	3	0	1	3	1	0	0	3	1	1	0	1	2	0	1	0	3	2	0	1	3	3	3	2	5	7	4	8	2	0	3	2	5	6	5	20	2	3	10	7	0	5
ENSG00000090863	29	27	32	34	43	44	38	36	14	31	20	16	13	12	27	16	7	16	18	7	16	20	9	12	14	21	13	25	14	23	41.25	61	66	26	44	19	16	21	33	39	23.25	24.05	44	21	30	52	42	34	21.8
ENSG00000090889	0	0	0	0	0	0	0	0	0	0	0	0	0	0	0	0	0	0	0	0	0	0	0	0	1	0	0	0	0	0	0	0	0	0	0	0	0	0	0	3	0	0	0	0	0	0	0	0	0
ENSG00000090905	9	13	17	15.02	10	13	13	17	23	13	11	4	7	11	20	17	3	7	23	13	22	17	22	12	14	12	9	11	23	16	26	19	28	20	20	8	14.32	3	23	17	18	29	18	7	15	18	17	21	12
ENSG00000090924	7.83	2	4	2	6	4	2	3	1	1	1	9	19	51.01	17	5	13	18	6	9	11	8	6	28	25	12	52	23	21	13	5	3	4	1	5	17	6	6	4	11	5	10	4	1	1	10	4	3	3
ENSG00000090932	0	0	0	0	0	0	0	0	0	0	0	0	0	0	0	0	0	0	0	0	0	0	0	0	0	0	0	0	0	0	0	0	0	0	0	0	0	0	0	0	0	0	0	0	0	0	0	0	0
ENSG00000090971	0	1	0	1	0	0	0	0	1	0	1	0	0	0	0	0	0	0	0	0	0	0	0	0	1	1	0	0	0	0	0	0	0	0	0	0	1	0	0	0	0	0	0	0	0	0	0	2	0
ENSG00000090975	3	4	2	1	4	3	2	3	2	2	1	1	2	2	3.02	0	1	0	2	3	3	1	0	2	2	3	1	1	0	4	4	3	8	4	1	2	0	3	6	10	1	4	3	2	6	7	4	8	3
ENSG00000090989	3	3	3	3	3	2	3	5	1	3	3	0	4	3	3	1	1	0	5	1	3	1	0	2	3	2	2	0	1	4	1	2	1	1	6	2	1	1	2	2	1	3	4	0	4	7	8	1	2
ENSG00000091009	6	4.02	5.45	0.44	6.03	8.06	6	2.01	0.58	3	4.02	2.01	3.31	3.73	2.01	4.32	4	4.02	3.59	11	8.77	8.34	0	3.73	2.01	4.6	6	4	12.07	0	2.73	2.16	15	2.87	3.01	4	1.58	6.03	0	13	2.45	4.18	4.02	0	6.19	8.05	4.02	6.03	0
ENSG00000091010	0	0	0	0	0	0	0	0	0	0	0	0	0	0	0	0	0	0	0	0	0	0	0	0	0	0	0	0	0	0	0	0	0	0	0	0	0	0	0	0	0	0	0	0	0	0	0	0	0
ENSG00000091039	19	17	14	21	18	22	14	9	23	14	14	21	18	21	35	3	23	22	15	7	18	11	12	32	24	18	30	28	20	18	21	23	23	22	18	32	5	8	20	9	8	18	17	9	12	28	13	11	10
ENSG00000091073	8.14	16.73	14.79	8.49	11.57	13.62	15	11.88	13.92	10.5	7.38	8.79	9.98	9.85	13.73	12.94	13.13	18.33	7.36	5.91	6.66	8.56	7.34	13.27	13.99	6.07	6	15.65	6.89	12.42	16.69	18.39	19.23	13.46	26.8	28.33	6.09	14.3	10.17	18.93	9.54	16.5	15.48	12.23	13.64	22.96	11.09	9.21	10.1
ENSG00000091106	21015.4	7523.83	5722.66	8674	4857.53	7449.93	4110.92	4871.19	1244.92	3827	12514	3590.55	4414.99	2953.99	5878.96	1468.41	7563.76	4538.68	1382	2047.99	1617.94	2060.99	2091.08	5960.35	4032.52	1462.82	2873.62	3183.37	1364.17	3162.86	7490.01	18028.5	7593.06	12532.2	32041.8	35579	2392	11222.3	16426.1	8360.01	8390.62	1256	9690	13930.9	1271.02	2656	1620	3095.82	19489.9
ENSG00000091127	0	0	0	0	0	0	0	0	0	2	0	0	0	0	1	0	0	0	0	0	0	0	0	0	0	0	0	0	0	0	2	1	0	0	0	0	0	0	0	0	1	0	2	1	1	0	0	0	1
ENSG00000091128	0	0	0	0	0	0	0	0	0	0	0	0	0	0	0	0	0	0	0	0	0	0	0	0	0	0	2	0	0	0	0	0	0	0	0	0	0	0	0	0	1	2	0	0	0	0	0	0	0
ENSG00000091129	0	0	0	0	2	3	0	0	0	1	0	0	0	0	0	0	0	0	0	1	0	1	0	0	0	0	0	1	0	1	0	1	1	1	0	0	1	0	0	2	2	4	1	0	0	2	1	5	2
ENSG00000091136	2	1	0	1	1	2	1	0	1	2	0	1	0	2	0	0	2	0	3	4	3	0	0	0	2	0	0	0	2	2	2	2	7	0	2	4	0	3	1	3	1	9	9	1	0	3	1	2	3
ENSG00000091137	0	0	0	0	0	0	0	0	0	0	0	0	0	0	0	0	0	0	0	0	0	0	0	0	0	0	0	0	0	0	0	0	0	0	0	0	0	0	0	0	0	0	0	0	0	0	0	0	0
ENSG00000091138	0	0	0	0	0	0	0	0	0	0	0	0	0	0	0	0	0	0	0	0	0	0	0	0	0	0	0	0	0	0	0	0	0	0	0	0	0	0	0	0	0	0	0	0	0	0	0	0	0
ENSG00000091140	7	7	4	9	4	11	2	7	12	5	6	2	3	6	9	9.84	8	5	16	6	11	11	8	5	5	13	7	5	13	3	12	6	6	10	10	4	5	4	7	11	4.39	25	13	5	8	26	11	7	5
ENSG00000091157	47441.4	54217.7	53619.2	53518.6	63182.8	56766.3	45062.9	35803.1	21274.9	43454.3	43518.4	20388.5	18429.3	23994	41424.4	16611.9	9422.04	16930.5	21179.3	19205.2	19633	23896.2	13472.9	21646.2	22659.3	34849.9	19969.1	29470	18679.2	35043.9	56271.3	64462.1	61651.3	50423.2	96553.4	27709.3	36558.9	49910.2	76713.8	81973.8	112606	43544	96221	97498.2	122692	101268	94407.1	78777.5	111701
ENSG00000091164	5.01	3.33	11.01	3.01	3.01	7.01	3	5.98	3	5.01	2.01	0	2	1	6.01	2	1	5	8	3	5.02	2	3	2	5	6.01	3	4.01	6	4.02	7.01	6.01	10.03	8.87	8.02	4.01	4	16.08	17.07	11.03	8.03	3	12.05	9.03	12.03	44.32	3	9.02	12.04
ENSG00000091181	297	1193.05	1022	1431	1156	1562	1591.8	462	56	869	1970.52	565	428.69	647	5389.54	695	140	1205.95	345	73	489	56	101	167	5761.61	2321.92	655	3126.99	230	2443	407.96	915.29	285	484	5637.84	2164	288	1397	2610	3988.51	1015	77.53	962	2047	1328	6502	455	60	366
ENSG00000091262	6.5	1	6	12	3	9	6	6	0	5	15	3	3	3	2.56	1	1	10	0	1	0	3	3	5	5.13	1	6	3	2.66	3	4	7.24	1	6	21	27	7	17.99	14	14	17	19	20	16	7	35	28	4	17
ENSG00000091317	24	20	10.74	11	6.26	15	12	13	15	10	4	11	24	15	15	7	14.58	14	18	11	20.74	15.63	10	20	32.66	10	16	22	32	15	19.01	10	6.22	12	6.29	25	2.21	22	21	2	5	9.56	10.71	8	5	4	3.55	8	5.23
ENSG00000091409	10	7	13	7	23.65	10.57	11	9	1	18	5	1	0	3	9	3	1	0	2	5	4	4	2	5	0	9	2	6	3	5	20	19	27	12	8	0	2	5	7	8	16	2	11	4.41	13	18.98	11	9	10
ENSG00000091428	0	0	0	0	0	0	0	0	0	0	0	0	0	0	0	0	0	0	0	1	0	0	0	0	0	0	0	0	0	0	0	0	0	0	0	0	0	0	0	0	0	0	1	0	0	1	0	0	0
ENSG00000091436	0	1	0	1	1	0	4	4	1	1	1	0	1	1	0	0	0	0	0	1	0	0	1	1	0	0	1	0	1	1	2	1	0	4	1	4	2	1	0	1	0	2	0	1	1	3	0	0	0
ENSG00000091482	0	0	0	0	0	0	0	0	0	0	0	0	0	0	0	0	0	0	0	0	0	0	0	0	0	0	0	0	0	0	0	0	0	0	0	0	0	0	0	0	0	0	0	0	0	0	0	0	0
ENSG00000091483	35	28	12	21	28	29	19	23	16	16	21	12	10	16	22	12	6	5	16	15	18	21	15	10	8	14	9	17	12	29	18	21	36	27	49.94	8	18	37	41	39	35	79	146	30	52	86	83	35	38
ENSG00000091490	10	5	15	6	9	12	6	10	3	14	5	4	4	2	17	6	0	0	3	3	8	0	1	4	2	10	1	6	9	12	10	8	10	23	13	1	1	4	15	13	3	13	22	5	9	10	17	5	4
ENSG00000091513	1	0	1	1	0	0	0	0	0	1	0	0	0	0	0	0	0	0	1	0	0	0	0	0	0	2	1	0	1	0	0	0	1	0	0	1	0	1	0	0	0.97	1	0	0	0	1	1	0	0
ENSG00000091527	14	14	22.98	18	16	17	13	19	16	16	16	15	15	23	22	16	15	12	26	22	20	19	17	19	14	14	16	15	25	25	21	16	28	22	19	17	7	18	16	14	3	19	22	7	12	20	13	8	7
ENSG00000091536	0	0	0	0	0	0	0	0	0	0	0	0	1	0	0	0	0	0	1	0	0	0	1	1	0	0	0	0	0	0	0	0	0	0	0	0	0	0	1	0	0	5	0	0	0	1	0	0	0
ENSG00000091542	17.62	18.12	17.62	16.14	15.27	14.74	25.85	30.13	30.55	28.22	11.76	9.85	15.27	30.55	28.2	35.75	16.45	16.45	37.61	29.21	38.77	28.2	22.34	24.67	32.69	21.98	18.8	29.21	32.9	31.67	29.4	49.35	32.9	41.12	21.67	10.57	17.62	12.92	18.8	18.8	5.87	39.87	38.77	5.61	18	36.42	27.02	7.05	10.57
ENSG00000091583	0	0	0	0	0	0	0	0	0	0	0	0	0	0	0	0	0	0	0	0	0	0	0	0	0	0	0	0	0	0	0	0	0	0	0	0	0	0	0	0	0	0	0	0	0	2	0	0	0
ENSG00000091592	90398.2	131158	131989	122579	167569	152370	123705	117677	77914.3	97014.4	110273	86761.5	77452	89403.5	137974	87425.5	70631.2	98161.9	99703.1	86954.7	92230	79903.7	58514.3	100862	122873	119181	112760	100040	85277.9	86473.6	121923	157287	125621	142025	226047	171571	222296	168736	201407	190379	285347	248968	230592	300847	309991	311141	304219	255531	356709
ENSG00000091622	0	0	0	0	0	0	0	0	1	0	0	0	0	0	0	0	0	0	0	0	0	0	0	0	0	0	0	0	0	0	0	0	0	0	0	0	0	0	0	0	0	0	0	0	0	0	0	0	0
ENSG00000091640	2	0	0	0	1	1	2	1	4	1	1	1	2	0	0	0	0	0	5	0	0	1	4	0	0	2	1	1	1	0	2	1	2	1	1	0	1	0	3	0	0	15	3	0	2	3	4	0	2
ENSG00000091651	0	0	1	1	1	1	0	0	0	1	1	0	0	1	1	0	0	1	0	0	0	0	0	0	1	2	1	1	2	0	0	0	1	0	0	1	0	1	0	2	0	1	4	0	2	0	1	2	0
ENSG00000091656	0	0	1	0	0	0	0	0	0	0	0	0	0	0	0	0	1	0	0	0	1	0	1	0	0	0	1	0	0	0	0	0	0	0	0	0	0	0	0	0	0	0	0	0	0	0	0	0	0
ENSG00000091664	0	0	0	0	0	0	0	0	0	0	0	0	0	0	0	1	0	0	0	0	0	0	0	0	0	0	0	0	0	0	0	0	0	0	0	0	0	0	0	0	0	0	0	0	0	0	0	0	0
ENSG00000091704	0	0	0	0	0	0	0	0	0	0	0	0	0	0	0	0	0	0	0	0	0	0	0	0	0	0	0	0	0	0	0	0	0	0	0	0	0	0	0	0	0	0	0	0	0	0	0	0	0
ENSG00000091732	0	1	1	0	0	2	0	0	2	0	0	0	0	0	0	0	1	0	0	0	0	1	0	0	0	0	0	0	0	0	0	0	1	0	1	0	0	1	0	0	0	1	1	0	0	0	1	2	3
ENSG00000091831	1	1	1	2	5	3	1	0	1	3	0	0	0	1	3	0	0	3	1	1	1	1	1	1	0	2	1	3	1	1	3	2	4	2	5	0	2	2	2	1	1	5	3	0	2	9	9	3	7
ENSG00000091844	0	0	0	0	0	0	0	0	0	0	0	0	0	0	0	0	0	0	1	0	0	0	0	0	0	0	0	0	0	0	0	0	0	0	0	0	0	0	0	1	0	0	0	0	0	0	0	0	0
ENSG00000091879	0	0	0	0	0	0	1	0	0	0	2.1	0	0	0	0	0	0	0	0	0	1	0	1	0	0	0	1	0	1	0	0	0	5	1	2	0	1	0	1	1	2	3	3	2	2	3	1	0	2
ENSG00000091947	3	0	0	0	0	0	0	0	0	0	2	0	0	2	5	0	0	0	0	0	1	0	0	0	0	0	0	1	0	0	1	0	1	1	1	1	0	0	2	2	1	0	2	0	1	1	0	0	0
ENSG00000091972	0	1	0	0	0	0	0	0	0	0	0	0	0	1	1	0	0	2	0	0	0	0	0	0	0	0	0	0	0	0	0	1	1	0	0	0	0	0	1	0	0	1	0	0	0	1	1	0	0
ENSG00000091986	0	2	0	0	0	0	0	0	0	1	0	0	0	0	0	0	0.41	0	0	1	0	0	0	0	0	0	0	0	0	0	0	1	1	0	0	0	0	0	0	0	0	0	0	0	0	0	0	0	0
ENSG00000092009	0	0	0	0	0	0	0	0	0	0	0	0	0	0	0	0	0	0	0	0	0	0	0	0	0	0	0	0	0	0	0	0	0	0	0	0	0	0	0	0	0	0	0	0	0	0	0	0	0
ENSG00000092010	9	24	5	10	16	17	9	9	4	9	11	6.3	16	13	13	13	33	13	11	4	5	5	8	12	11	9	10	9	11	21	13	15	21	8	17	17	4	7	11	7	6	3	19	8	9	16	17	4	6
ENSG00000092020	2.65	0	2	2	1	2	2	1	1	0	0	2	1	1	1	1	3	4	3	3	3	2	0	0	4	0	0	1	3	2	4	0	0	3	3	3	4	2	0	2	0	3	2	1	1	2	2	0	1
ENSG00000092036	0	0	0	2	0	3	1	0	1	1	0	0	1	2	3	1	3	1.76	0	1	1	0	0	2	2	0	2	0	0	0	0	0	0	2	3	2	0	0	3	0	0	0	0	0	0	0	1	0	0
ENSG00000092051	0	0	0	0	0	0	0	0	0	0	0	0	0	0	0	0	0	0	0	0	0	0	0	0	0	0	0	0	0	0	0	0	0	1	0	0	0	0	0	0	0	0	0	0	0	0.39	1.5	0	0
ENSG00000092054	0	0	0	0	0	0	0	0	0	0	0	0	0	0	0	0	0	0	0	0	0	0	0	0	0	0	0	0	0	0	0	0	0	0	0	0	0	0	0	0	0	0	0	0	0	0	0	0	0
ENSG00000092067	486.99	204	146	412	204	318.16	141	387	125	125	313	112	273	150	722	103	390	761.98	101	73	145	131	96	331	621	343	112	646.01	105	842	619	482	210	809.88	579.06	896.13	471	565.08	410	1052.95	395	65	55	544.16	148	198	277	118	513.14
ENSG00000092068	0	0	0	0	0	1	0	0	0	0	0	0	0	0	0	0	0	0	0	0	0	0	0	0	0	1	0	0	0	0	0	0	0	0	0	0	0	0	1	1	0	0	0	0	1	0	0	0	0
ENSG00000092094	1	2	3	1	2	2	3	1	3	1	1	0	3	1	5	0	0	0	2	1.21	0	2	0	1	2	0	1	1	4	2	4	6	5	2	4	0	1	0	3	3	4	6	4	0	3	2	1	5	1
ENSG00000092096	0	0	0	0	0	0	0	0	0	0	0	0	0	0	0	0	0	0	0	0	0	0	0	0	0	0	0	0	0	0	0	0	0	1	0	0	0	0	0	0	0	1	0	0	0	0	0	0	0
ENSG00000092098	32960.1	37539.5	31642.1	38143.7	30443.5	37626.8	25601.5	21369.9	20794.3	21733.8	33388.7	26974.8	31962.1	33656.5	26745.2	32571.7	36070.3	27561.7	27163	17581.3	24410.4	27466.6	23777.3	30354.7	28348.1	25266.6	31582.9	26260	34450.5	33845.2	34627.1	50361.7	49557.9	30799	70091.1	100724	81749.1	52711.2	63248.7	64955.2	72146.6	51616.2	82913.4	66158	69595.4	90896.1	59501.7	53165.1	77293.7
ENSG00000092108	15	7	9	13	12	9	7	11	14	5	3.45	6	4	10	6	11.89	9	4	12	10	13	4	12	5	5	3.78	4	7	11	11.72	10	13	18	7	10	5.81	7.62	8.72	19	10	11	14.34	14.73	5	11.24	24	10	5	10
ENSG00000092140	1	3	3	0	4	2	1	3	3	2	2	3	1	2	2	2.86	4	4	3	3	4	3	1	0	2	2	1	3	5	0	1	1	4	0	2	1	3	3	3	1	2	7	2	0	4	5	4	2	2
ENSG00000092148	11	13	24.05	14	16	25	12	14	26	21	15	14	12	11	19.71	19	8	14.93	25	14	30	16	26	14	9	9	14	16	27	18	40	30	20	31.64	25	8	24	26	26	28	12	96.68	46	17	21	61.82	47	16.96	19
ENSG00000092199	43	54	34.73	42	43	55	39	47	45	41	22	50.2	75.99	83	45.17	80	61	46	58.69	61.22	71	52	42.41	46	80	73	78.21	75.9	104.8	53	63	54	65.45	42	33	56	36	43	26	56	22	43	41	17	28	47.16	33	29.01	30
ENSG00000092200	2	0	0	0	0	0	0	0	0	0	0	0	1	0	1	0	0	0	0	0	0	0	0	0	0	0	0	0	0	2	0	1	0	0	0	0	0	1	0	0	1	0	0	0	0	0	0	0	0
ENSG00000092201	16	13.06	21	14	15	22	6	14	13	18	10	4	5	8	14	7	3	6	3	11	15	16	6	7	5	14	10	1	11	12	8	10	24.92	11	25.72	9	16	10	20	17	21	42	35	16	18	47	28	17	13
ENSG00000092203	7.18	14.26	5	8	4	1	4	7.36	3	9.63	8	7	7.87	8	8.59	7.78	6	10	11	15	6.29	4.15	6	7	11.76	9	13.56	15.26	12.44	9	15.03	6.27	9	13	5	17	4	18	8	3.26	1	26	5.39	1	6.36	12	16.53	4	3
ENSG00000092208	0	0	0	0	1	0	0	0	0	0	0	1	0	0	0	0	0	0	0	0	0	0	1	0	0	0	0	0	0	0	0	0	0	0	0	0	0	0	0	1	0	0	0	0	0	0	0	0	0
ENSG00000092295	0	0	0	0	0	0	0	0	0	0	0	0	0	0	0	0	0	0	0	0	0	0	1	0	0	0	0	0	0	0	0	0	0	0	0	0	0	0	0	0	1	2	1	0	0	1	0	1	0
ENSG00000092330	25209.9	27366.4	24047.1	27542.2	25608.9	27664.2	19933.8	20833.3	16719.6	21317.8	20376.1	21290.2	23998.7	19784.6	22544.8	16249.1	19233.5	18189.3	13498.4	19449.3	13843.8	14614.8	9393.67	19147.5	20928.8	20941.1	19729.4	26754.8	15089.9	26828.8	21437.2	28503.3	29006.3	23984.8	51612.2	57066.5	20440.5	40294.6	43497.8	49913.2	40009.6	32125.7	48321.9	42132.7	48863.5	52024.4	40086.1	45886.4	40950.6
ENSG00000092345	0	0	0	0	0	0	0	0	0	0	0	0	0	0	0	0	0	0	0	0	0	0	0	0	0	0	0	0	0	0	0	0	0	0	0	0	0	0	0	0	0	0	0	0	0	0	0	0	0
ENSG00000092377	0	0	0	0	0	0	0	0	0	0	0	0	0	0	0	0	0	0	0	0	0	0	0	0	0	0	0	0	0	0	0	0	0	0	0	0	0	0	0	0	0	0	0	0	0	0	0	0	0
ENSG00000092421	0	2	0	1	0	0	0	0	0	1	0	0	1	0	0	0	1	0	1	0	1	0	0	0	0	0	0	0	1	0	1	1	2	0	1	0	0	1	2	0	1.36	0	1	1	0	2	1	1	0
ENSG00000092439	7.32	15.52	12.56	14.59	12.58	12.35	15.54	15.65	7.18	18.74	8.3	1	7.32	5.2	7.25	9.23	4.15	6.45	11	10.27	13.6	16.69	17.66	5	10.23	13.49	3.09	16.64	13.58	18.84	17.8	22.96	20.75	14.42	19.02	5.25	8.32	11.51	13.65	16.74	15.65	33.46	31.37	10.33	19.73	28.84	19.89	15.58	8
ENSG00000092445	1	2	0	0	4	2	0	0	1	1	0	1	0	1	1	0	0	1	0	0	0	0	1	0	2	0	1	0	2	1	0	0	0	0	2	4	0	4	4	8	2	0	0	0	1	0	0	1	0
ENSG00000092470	0	1	0	1	1	0	3	1	0	0	0	0	0	0	1	1	0	0	0	1	0	0	3	0	0	0	0	0	1	2	1	1	1	0	0	0	0	1	1	1	0	1	3	0	1	5	1	0	0
ENSG00000092529	4	9	4	6.45	6	8	4	16	3	0.49	2.61	2	0	2	6.89	0	1	2	1	5	1	0	0	1	2	2	4	5	3	2	2	10	1.66	0.03	7	2	5	2	5.99	4.33	7.98	0	16.68	7	2	10.19	24.8	9	0.2
ENSG00000092531	3.73	4	6	2.76	2	8	8	3	4.64	8	8.08	7.95	2	3	9.93	4	5	2.84	3.75	3	8	1.78	1	4	8.22	4.88	4	2	7.22	1	6.35	3.08	6	4.85	4	9	7.59	2.87	8	7.81	2.69	3.64	14.72	1	2	0	1	2	0.99
ENSG00000092607	0	0	0	0	0	0	0	0	0	0	0	0	0	0	0	0	0	0	0	0	0	0	0	0	0	0	0	0	0	0	0	0	0	0	0	0	0	0	0	0	0	0	0	0	0	0	0	0	0
ENSG00000092621	0	1	0	2	1	0	0	0	0	0	0	0	0	0	0	0	0	0	0	1	2	0	0	0	0	0	0	0	0	1	0	0	2	1	1	0	0	0	1	0	1	0	0	0	0	0	4	0	0
ENSG00000092758	0	1	0	0	0	0	0	0	0	0	0	0	0	0	0	0	1	0	0	0	0	0	0	0	0	0	0	0	0	0	0	0	0	0	0	0	0	1	0	0	0	0	0	0	0	1	0	0	0
ENSG00000092820	597.99	828.32	867.17	764	851.03	649.01	1705.67	1859.99	3151.84	1577.01	540.01	569.01	1095.04	1321.3	929.13	2985.05	392.97	586.01	2605.47	2765.1	2889.05	1311.14	2988.29	1392.05	923.66	1922.26	1043.26	1866.31	3541.92	2482.78	1635.93	1661.14	1837.13	1422.04	731.05	184.61	871.07	549.1	865.06	589.07	318.05	966.12	601.06	444.06	626.12	605.69	773.14	983.13	352.04
ENSG00000092841	33	21.68	19	23	16.31	23	15	28.44	15	9	17	13	25	18	24	11	19	31	15	9	21.42	20	19	26.38	25	24	23	22	15.44	24	21.35	22	37	14	24.23	26.06	7	19	18	13	7	12.38	30	10.8	13.05	22	12	12	10
ENSG00000092847	10	12	15	11	11	17	11	13	17	17	7	5.12	9	7	12	20	3.03	12	13	7	22	22	12.02	17	10	8	11	14	28	5	19	17	10	14	19	10	13	14	12	12	8	20	18	11	6	16	14	6	4
ENSG00000092850	0	0	0	0	0	0	0	0	0	0	0	0	0	0	0	0	0	0	0	0	0	0	0	0	0	0	0	0	0	0	0	0	0	0	0	0	0	0	0	0	0	0	0	0	0	0	0	0	0
ENSG00000092853	0	0	0	0	0	0	0	0	0	0	0	0	0	0	0	0	0	0	0	0	0	0	0	0	0	1	0	0	0	1	0	0	1	0	0	0	0	0	0	0	0	0	0	1	0	0	0	0	0
ENSG00000092871	17.79	46.73	39.34	29.43	36.22	48.36	25.64	32.26	54.27	26.77	15	27.24	27.85	31.63	33	34.26	32.05	31.42	34	30.08	43.58	30.4	26.42	27.89	32.92	37.64	26.44	30.5	31	40.5	35.19	31.59	38.11	33.22	80.26	44.28	45.89	40.83	36	59.83	41.11	297.77	145.58	76.07	75.1	161.09	185.14	52.96	62.75
ENSG00000092929	79999.3	65191.9	59628.7	61362.6	63187.5	71609.2	49405.5	42229	20835.3	41221.1	53000.2	57032.7	65948.1	48973.2	62538.9	26422.9	69295.8	93836.6	32575.5	29095.6	25487.2	21637.5	20026.7	65102.9	78814.7	54999.8	56720.9	56210.1	31796.4	55668.1	59482	72646.2	67259.2	59354.7	127955	192289	67665.4	110796	107547	107848	123243	56423.5	174693	145105	139516	174334	113795	89171.4	120850
ENSG00000092931	5	8.75	3.36	5.87	4.58	2	1	4	2.61	1.11	2	5.03	1	3.04	2	1	0	2	5.05	1	1	4.82	1	2.3	2.53	2.16	1	0	2.28	2.36	7.29	2	1	3	8	3	6.37	4.41	6.94	6.23	0	6	15.6	2.26	3	12.8	10.63	2	13
ENSG00000092964	16	9	10	15	7	10	4	9	1	9	9	2	1	2	5	0	3	1	4	0	2	0	5	6	2	2	2	8	6	3	12	15	21	19	22	2	2	20	7	10	5	0	7	8	4	6	4	3	8
ENSG00000092969	0	0	0	0	1	0	0	0	0	0	0	0	0	0	0	0	0	1	0	0	0	0	0	0	0	0	0	1	0	0	0	0	0	0	0	0	0	0	0	0	0	0	1	0	0	0	0	0	0
ENSG00000092978	0	1	0	0	2	3	0	0	1	2	0	0	1	1	1	1	0	0	2	1	0	0	0	0	0	0	0	0	2	1	4	1	0	0	1	0	1	1	1	0	1	2	3	0	2	2	1	3	2
ENSG00000093000	7	15	4.44	9.63	8	11	2	11	7	4.23	8	1	3	5	6	13	7	9	11	11	20	10	11	3.83	4	15	4	9	2	7	12	15	17	8	8	24	6	6	4	8	3	12	9	4	10	14	7	9	6
ENSG00000093009	0	0	0	0	0	0	0	0	0	0	0	0	0	0	0	0	0	0	0	0	0	0	0	0	0	0	0	0	0	0	0	0	0	0	0	0	0	0	0	0	0	0	0	0	0	0	0	0	0
ENSG00000093010	15	17	10	13	5	10	3	6	1	2	11	2	3	3	4	3	0	2	3	4	4	1	5	1	3	0	1	6	4	3	9	9	8	11	8	2	8	22	19	7	5	3	16	10	2	16	7	4	8
ENSG00000093072	71812.4	72782.6	55880.6	86373.6	43179.7	70093.3	39534.7	60403.9	9660.59	35374.5	61241.9	27247	15095.4	33022.5	45901.4	29473.2	21769	15163.4	52187.9	17180.2	27220.3	33069.2	21087.7	42519.2	17078	26025	16511.8	35424.2	27082.4	34092	34512.4	108842	60834.7	82080.8	118313	32316.4	41456.1	105372	128383	56616.4	64823.4	19289	71718.2	67651.7	50838.1	60507	39967.9	49737.8	120822
ENSG00000093100	0	0	0	0	0	2	0	0	0	1.25	0	0	2	0.16	2.51	1	1	1	1.25	0	1	0	1	4	2	0	3.76	1	1	2	0	1	0	0	0.38	2.51	0	3	1.22	0	0	0	0	0	0.08	0	0	0	0
ENSG00000093134	5	1	1	1	0	3	0	0	0	1	1	13	20	4	8	2	53	25	0	9	3	1	2	5	10	6	14	6	3	5	1	0	0	0	0	20	1	6	0	0	0	0	0	0	0	0	0	0	1
ENSG00000093144	3	1	1	1	1	0	4	0	0	1	0	2	0	1	1	1	2	0	0	0	0	2	0	1	1	0	2	0	2	1	5	2	2	3	2	0	1	0	2	1	2	3	5	0	1	3	0	0	1
ENSG00000093167	10	11	5	6	8	5	9	10	11	6	6	3	0	2	7	5	8	2	9	1	8	8	9	5	10	4	8	10	11	9	8	15	12	17	12	5	5	14	19	7	9	45	97	4	10	33	33	12	7
[truncated: 58,666 more rows]
[truncated: 21 more columns]

## Sheet: Filtered_data
Filtered_data : RNA-seq targeted genes were selected, and seven ineligible samples were removed (E1~E7)
Ensembl	B1_P1	B1_P2	B1_P3	B1_P4	B1_P5	B1_P6	B1_P7	B1_P8	B1_P9	B1_P10	B1_P11	B1_P12	B1_P13	B1_P14	B1_P15	B1_P16	B1_P17	B1_P18	B1_P19	B1_P20	B1_P21	B1_P22	B1_P23	B1_P24	B1_P25	B1_P26	B1_P27	B1_P28	B1_P29	B1_P30	B1_P31	B1_P32	B2_P33	B2_P34	B2_P35	B2_P36	B2_P37	B2_P38	B2_P39	B2_P40	B2_P41	B2_P42	B2_P43	B2_P44	B2_P45	B2_P46	B2_P47	B2_P48	B2_P49
ENSG00000000938	133330	87813	54853	112363	41796.3	76963.2	48532.7	78305.9	22784.3	33163.1	70210.5	64346.8	83747.6	73745.6	65331.8	103136	98924.4	55989.7	27289.9	42763.5	29645	111165	87307.3	43847.2	77367.3	42371.2	72476.4	49356.9	81039.9	110824	58488.8	88595.4	158190	224342	151485	244516	114589	101924	45953.3	133415	131944	57059.8	91206.2	56305.1	51943.6	124054	110241	36632	165620
ENSG00000000971	311.91	1360.86	365	1394.94	553.98	1750.81	625.91	927.86	109	1129.46	1849.85	273.97	289.97	222.91	781.99	334.97	876.93	298	74	856.92	82	91.18	597.91	118.08	798.33	188.96	270.92	298.34	4522.47	1326.94	378.88	1479.53	4812.36	262	1905.9	1218.45	24831.5	1053.94	5081.89	5499	10107	5770.75	4118.99	7132.97	1262	779.98	1279	2683.62	570.86
ENSG00000001626	0	1	1	0	0	0	0	0	0	1	1	0	0	0	0	0	1	0	0	0	0	1	1	0	0	0	1	0	0	0	0	0	2	0	0	1	6	0	0	0	0	0	0	0	3	2	0	0	4
ENSG00000003400	17285.6	19184.1	13693.5	14755.7	18913.6	15605.2	10658.4	10706.1	3547.98	10035.5	11622.9	4268.01	3663.95	5479.94	11908.3	6878.16	4260	8373.92	5387.97	6273.78	9684.99	7806.78	2644.01	8487.32	4411	8652.86	9100.94	10863.9	15242.7	24499.9	26124.3	19426.5	21063.9	12838	17818.6	19322.9	21039	36840.1	35848.5	20730	25586	21528.8	11312.9	10296	25597	32021	13900	15474	30439.7
ENSG00000004455	16913.3	19324.8	17622.5	18200.5	21527.7	19741.7	13542.3	12376.1	4878.77	12734.9	13783.2	7880.74	6510.83	9749.18	13754.5	6814.18	7253.98	7823.29	4760.02	6498.5	4613.68	8796.93	7226.78	9129.97	5751.14	10253	8763.22	12009.4	15334	19068	17394.9	18979.8	31373.2	10772.8	15043	21032.2	25547.3	22215.8	27658.1	28193.6	21367.1	25915.5	22472.4	15546.8	22003.3	27493.3	31328.7	16949.2	28951.4
ENSG00000004468	14108.3	16321.4	6891.36	5010	19793.5	7607.93	5155	3986.99	2873.3	5960.17	4312.89	2273	1612	5381.36	4335	2945.98	1735	7757	2037.72	3179	4055.27	3289.74	1732.92	6597.82	1876	8854.33	4660	13243	8191.2	10450.1	36822.9	14736.1	13436.8	5683.46	3315.99	8455.81	12467	35686.9	4197.91	15318.7	8129	9172.77	12793	4953	14723.9	7630	38259	5046	9513.94
ENSG00000005381	2499.36	1920	1419	3153.29	793	2441	995	8909.54	944	628	1388	1278	2686.99	1546	1463	3289.22	15833.7	1863.99	643.57	557	993	4520.04	2775.86	630	2201	634	1181.4	9110.98	13273.1	2430.01	811.91	7008.02	5961.86	1387.62	3493.1	10841.4	4497.98	1894.01	410	635	5409	74	155	1490	963.97	2426.58	888	121	40893.4
ENSG00000006062	16465.4	21417.3	25325.4	27473.9	21948.1	22831.7	15943.5	22609	28739.3	16395.4	17527.7	11707.2	10276.3	11818.4	17629.7	3768.12	8317.47	23258.9	18438.7	31377.4	28174.4	11175.9	10450.8	16016.5	10362.1	14307.1	23533	17840.8	15748.8	24225.8	18217.6	20029.5	39895.7	15317.5	51336.8	20983	31088.1	46700	34324.2	42654	34476.6	53196.5	45020.2	39363	42788.4	39091.4	71398.4	28855.1	22578.6
ENSG00000007312	14570.2	20525.5	22061.4	18470.8	23397.3	12803.4	10712.1	9917	6583.79	12525.2	7585.76	3277	1530.97	3000.1	11873	537	1265	2376.84	2510.18	6944.85	429	6212.43	1776	8472.81	2540	15881.7	4264.21	20100.9	7004.64	17976.6	10035.6	12545.2	16741	2810.24	1193	3882.61	18546.3	64313.2	2243	23290	7711.23	23987.8	2791	12695	27057.7	2217	45605.5	19675.5	5679.09
ENSG00000009724	5406.23	6707.32	8086.93	6206.22	4516.14	7372.99	7689.73	5801.4	7647.2	7246.29	5695.48	2153.7	1887.4	2035.4	4448.42	721.82	1642.31	5562.1	4157.15	7326.63	8353.08	2101.81	1972.99	3213.75	2252.8	2292.07	3840.95	3009.24	8962.04	7813.67	6616.88	7253.85	10824.8	2362.53	10060.9	6374.92	11904.6	5345.21	9765.26	6279.84	7394.29	10663.8	5705.84	9855.56	12269	15146.6	9731.74	6672.06	8665.04
ENSG00000010610	46967.6	67314.6	45634.9	65761.4	41158.3	51333.9	30050.6	44457.1	13472.1	33047.1	42031.5	18569.2	11643.5	36047.7	35019.4	9731.6	10790.9	39512.2	21825.8	36406.5	26634.2	25323	13674.2	19832.6	10253.1	25148.8	25708.7	16172.1	31505.6	68442.9	41816.5	52639.1	87032.4	25369.1	50628.9	69088.9	83761	39286.4	32682.9	41168	62651.5	42291.5	57160.4	28825.2	31728.4	95048.9	114690	32067.3	95793.3
ENSG00000010671	52420.9	34360	37636.7	39669.6	34893.5	40325.9	22517	32868.3	5352.97	21440.1	25695	14171.5	10450	13849.4	28871.4	15190.7	10941.7	15736.1	6087.02	13419.4	361	18886	16238.7	16187.3	9671.01	28254.2	7552.04	27983	22779.8	47531.4	21420.9	37748.1	50785.4	28088.1	18658.9	38528.7	63682.9	53263.3	9677.28	44636	32223.1	16320.9	9361	15523	36518	27936.2	40132.3	14779	83273.9
ENSG00000012124	43567.7	41959.1	84367.7	47859.3	59620	53166.2	30680.8	34643.8	12877.8	44949.4	24306.9	17837.9	10112.4	12406.9	43045.9	579	3289	12562.2	18713.6	19857	642	27684.5	6484.27	44266.8	10638	65938.2	14638	100655	25822	50664.2	27102.1	35073.4	36677.6	4825.21	5765	18117.2	66403.5	227444	1586	58385	21965.4	85637.7	6919	59867.7	108888	1081	139657	69097	1422.87
ENSG00000012232	12702.8	13904.8	9952.74	12894.9	8229.37	13040.1	8172.43	8328.12	6890.95	6226	8921.02	11546	10294.2	9022.46	14640.9	9457.94	17306.2	6531.09	6687.06	7102.01	7986.01	13694.5	14178	7694	12514.3	11580.9	9336.73	8786.05	10347.2	10196.2	9658.97	10372.8	22986.1	49205.6	19351.1	31043.9	19844.8	23543.9	12270.3	30881.6	23300.6	18613	26350.1	17202	10372	16753	30418.1	15744	25267.5
ENSG00000013375	5610.89	5588.31	6226.65	5491.01	10356.8	6319.03	5429.74	4541.58	7213.08	5428.87	4883.43	2682.36	2447.68	2548.14	4871.14	898.34	2558.45	3146.51	4145.45	5052.62	5607.89	2516.23	2478.3	4459.3	2428.01	3487.45	4915.77	4308.18	5977.06	7380.75	6930.16	7346.42	10884	2442.92	7468.99	6785.91	10625.1	11243.5	12820.7	10923.6	9537.91	14614.5	11859.6	10594.2	9844.34	13813.9	9784.25	8404.15	7149.35
ENSG00000015285	53010.8	45519.1	35516.3	51776.4	29691	44412	28176.8	32162.3	12397	26786.9	37911.8	51985.7	52596.5	45972.4	37960.9	81153	62133.6	24726.9	17047.2	16767	17459.4	54374.1	62062.9	36882.6	49113.4	42176.3	19322.3	38011.9	43256	56816.6	43543.9	42018.9	69596.3	138206	34077.2	88752	58714.8	49576.5	47572.5	45487.5	67399.6	59987.4	52754.9	37454.7	41462.5	70567.2	78457	30675.2	93998.6
ENSG00000018280	163994	69845.9	39893.2	101907	40716	84310.2	23629.9	82395.2	53142.7	19600.4	47578.7	129764	150654	57650.4	54028.3	175265	220890	32343.1	73254.2	26978.5	30407.3	131908	86815.2	42764	89926.5	80194.6	30564.5	61523.9	80432.5	69074.7	24696.5	65536.8	79486.6	352043	93043.8	309508	102215	32186.5	30201.8	26017	134118	1724	10693.6	16107.8	48465.4	144185	64502	4196.29	170813
ENSG00000020633	19012.8	42994.5	28901.4	21903.2	22370.3	29124	35575.6	18466.2	29965.6	20320.5	25514.2	19649.6	23530	30071.2	23321.1	5172.46	14069.8	47611.1	37141.7	47992.6	26171.7	14980.6	22668.4	25932.7	20471.4	23542.2	57535.5	32015.1	37646.7	25297.3	39462.9	19811.4	66717.6	17129.5	109050	39300.3	74147.3	53934.6	37835	68292.4	61982.4	77862.8	90766.4	68532.4	43203.1	31011.6	91375.7	44186	23778.7
ENSG00000020922	14052.5	22908.6	17155.5	15575.6	26165.9	21734.8	18047	15674.3	10559.3	19553.4	14591.5	9250.56	7760.29	8662.65	16400.6	5619.85	5975.93	11819.2	7875.26	10083.3	9845.21	7865.28	10164	15865.1	8982.2	12608.5	7993.52	12199.4	18886.7	25786	25331.1	18305.8	34237.4	10356.9	17252.7	18367.4	23495.6	24198	30457.8	31667.7	24899.9	33054.6	25716.2	30346.6	28407.8	37087	21870.1	16971.6	19414.6
ENSG00000021852	18	14	1	17	0	0	0	2	4	3	2	0	0	2	3	2	1	4	0	0	2	4	5	0	5	5	0	1	5	15	0	3	5	1	0	1	5	0	0	0	18	6	0	0	3	5	0	0	89
ENSG00000026103	10056.3	12093.3	8397.6	12137.3	10729.8	10746.4	8250.84	9118.4	7147.44	9073.23	10550.1	12155	16229.5	19576.3	8439.62	37320.6	14591.8	13273.9	6484.48	9571.45	8073.09	15094.4	21334.5	12591.1	19662.3	8671.15	16420.8	11896.7	10457	10570.9	12371.1	10908.6	31638.8	36697.8	15358.6	22174	13040.8	7903.57	15530.1	25415	18833.1	26203	34419.4	19771.5	13410.5	11365.1	26484.9	11861.7	31518.5
ENSG00000026508	149246	118935	90959.9	116114	88381.9	123550	75029.1	107568	106197	82384.3	72376.4	63320.3	64417.2	61000	71835.9	46809.5	43605.6	107551	105263	109902	102948	89525	48348	87211.5	56249.8	64940.4	97792.5	77103.2	82585.5	119329	74765.4	107170	169142	156168	133675	129798	147541	95583.6	117208	89209.4	122981	127587	96529.8	98708.4	186164	151079	132807	74317.4	198995
ENSG00000027697	63863.8	40873.5	33322.9	47888.8	32953.2	42680.1	23997.5	56758.8	51676.4	20833.5	30326.8	51368.1	70011.3	44873.9	33641.7	53296.2	57209.7	40259.6	54018.6	46205.2	59788.3	51960.8	52517.6	35887.3	60560.1	44596.8	61361.1	25339.2	54818.1	58798	22218	48711.3	60342.4	121396	92192.9	115577	64836.5	27093	18863.2	31098.5	40330.3	19700	16980	20636	36306.7	47994.6	21639.4	24158	75961.5
ENSG00000028137	89784.7	65904.3	39526.1	63918	28048.2	58914.7	32367	56635.8	30675.8	23885.8	38260.2	62940.4	59780.7	52995.1	34913.4	63845	61814	53011	43788.9	53209.6	38480.4	51980.8	54566.5	37041.9	48198.8	47820.7	92840.2	41633.5	46371.4	68780.1	37782	57739.4	92644.7	139034	142328	119184	97132.9	44737.3	32936.3	69283.7	86032.8	38979.9	58923.8	40560	46464.2	68636.9	115832	31821.4	117947
ENSG00000039537	0	0	0	0	0	0	0	0	0	0	0	0	1	0	0	0	0	0	0	0	0	0	0	0	0	0	0	0	0	0	0	0	0	1	0	1	0	0	0	0	0	0	0	0	0	0	0	0	0
ENSG00000049768	1020	2579.06	1585.93	1684.1	3469.99	3029.51	1617.81	1416	869.07	2025.99	1496	637.09	458	499	1344	341	389	743	876.99	871.99	842.23	383	564	1046	629	785	735.99	1368	1380.07	2353.46	2733	2215.24	4950.04	1036	1299	644	2537	3046.33	2892.07	2872	2816	3442.88	4165	1875	2619.95	7056.1	3792.81	2393.08	4538.25
ENSG00000051523	70608.2	62997.6	38960.3	61686.4	42436.6	54021.3	41974.6	50069.2	25658.2	30580	42942.6	42639.4	45817.8	47151.3	42280.1	49844.7	47939.3	47301.4	26596.7	38290.3	30702.1	51770.3	46059.6	32741.6	38741.1	39720.9	43329.1	44757.6	48989	61743.2	48368.5	54066.7	87598.6	75394.1	82263	86844.5	92907.9	60252.2	50476.7	70867.1	75604.5	63273.6	79811.6	63028	65742.6	72606.2	117265	44589.1	101832
ENSG00000054219	17518.9	22964.8	22152.8	22079.7	19617.3	22533.9	15818	15250.6	8713.63	18134.5	15606.7	7977.93	8534.59	12883.4	17232.4	8996.09	10294.4	11340.1	6991.6	13343.5	12755	10437.6	13084.3	11205	10568.5	11610.9	12601.9	14175.4	24261.4	20760.7	16509.2	18271.4	48153.9	25212.6	35425.2	28630	32379.7	34806.8	42274.3	44037.3	34230.1	49281.2	44098.4	31957.1	36964.2	34317.7	47692	28058.6	33404.7
ENSG00000056972	6541.69	5243.33	6597.09	6416.41	7189.02	7560.21	4503.33	6038.92	8073.03	5502.96	2967.92	3681.01	2963.06	3818.89	4992.73	2574.69	2484.2	5545.51	6993.9	7656.66	7389.57	5076.76	2709.16	5319.58	3160.27	4123.29	9113.9	4413.61	6684.05	4787.13	5979.32	5550.66	7188.55	4427.73	7959.96	10783.2	8650.99	9456.04	8900.8	5888.37	5845.13	8905.78	4262.97	6891.97	12135.3	9221.06	13954	6851.06	8628.83
ENSG00000057657	29661.2	46837.3	17334.8	25678	26822.9	21420.1	23905.5	21687.5	19107.4	16226.9	17407.2	30985.1	40094.3	43318.3	19196.6	42614.8	23316.7	27697.2	21629.5	20427.5	14769.3	24911.5	29497.2	14349.6	23090.2	27248.4	46361.6	56181.9	36471.7	17016.8	34634.8	27124.8	41885.7	29522.3	51795.6	114855	63068	45215.9	29697	43239	58738.8	65465.2	60705.5	51401.9	28344.8	39968.5	55723.7	31951	33318.6
ENSG00000058262	41384.5	37308.9	29617.8	34170.4	39314.5	35912.7	28009	27910.6	22857.1	24824	29274.1	17561.8	14308.2	21217.2	30937.1	9677.35	13273.8	33114.4	20864.3	30171.5	26340.5	21016.9	17452.9	24623.8	14876.3	21516.3	33993	27014.6	31482.4	37288.4	39421	45920.8	64179.1	21100	50755.1	59350.7	60193.2	51436.2	40383	50593.9	42374.7	51007.4	43941.8	36563.1	48404.3	47551	63297.6	37381.7	52072.6
ENSG00000064012	36219	54070	36297.7	38163.2	46547	43991.2	37282.1	43818.8	54006	29355.4	45763.9	50782.8	41795.9	49031	37811.6	36584.8	39269.7	85290.9	40519.6	60609.4	55840.7	34883.3	57725.4	54707.9	39111	30009.7	86139.2	35021.3	56057.7	49049.7	43213.6	42175.3	119171	78174.9	136410	75929.9	67699.1	46485.9	59482.9	94470.1	111060	106344	108554	94372.3	135668	80349.8	97876	47974.1	89608.5
ENSG00000064490	9242.97	8566.26	7717.86	8829.23	9123.31	8779.83	5928.64	6235.89	3593.05	5083.07	6728.23	5508.32	5012.82	5459.44	6402.14	7512.41	3617.17	4743.05	3756.29	3811.49	3970.9	4991.64	5750.18	6379.13	3609.85	4663.49	3614.32	6522.22	6902.99	9363.42	8178.28	7210.81	13661.4	6944.96	8211.26	10601	11072.8	12349.2	12041.4	11701	11044.9	13725.4	13493.3	9661.78	10653.5	14088.4	21179.8	8856.75	13450.4
ENSG00000065000	58407.8	55591.4	51850.2	56370.3	46319.4	60064.6	38485.3	36521.1	26708.7	37223.1	44353.5	26436.8	24596	28795.5	41801.1	17069.8	24948	28665	24508.3	26378.8	30743.7	30717.1	26905	32378.5	23571.5	32567.7	32161	37414.5	49308.8	59519.3	58091.2	53818.8	97363.5	52210.7	58228.2	79523.9	83637.9	87935.3	77653.4	89537.5	92611.7	100528	91869.5	70734.5	76730.1	93656.7	126040	63266.9	80417.2
ENSG00000066336	81847.8	47669	31125.5	66826.4	17028	48027.4	19614.1	63163.9	33064.4	17197	36121.9	82547.7	81627.9	63222.1	35207.4	119173	91698.2	52437.8	34404.2	50987.4	46975.6	77209.2	77661	46703.6	76106	48516.6	67993.4	32228.5	31087.3	65108.9	21688.3	53185.8	67806.5	253565	156783	108399	74633.4	36251.1	18385.4	25170	70142.9	4422.97	18295.8	14423	42580.1	72814.4	49869.3	4668.16	135028
ENSG00000067182	38505.5	30139	21617	44823	17922.3	32520.9	16964.8	25846.9	25624.8	12242.4	28834.3	35734.8	36839.9	21154.9	29393.3	61281.2	40680.9	19303.1	16838.5	18347.5	37773.3	37919	34367.4	19201.1	28664.2	29896.4	24060.9	26585.5	15902.3	44929.4	26235.5	34954.1	60657.3	159532	46090.6	74773.8	41639.9	35300.3	33443.7	57179.6	58901.2	34682.3	46715.6	25097	22067.8	52693.9	32246.9	28397.3	103523
ENSG00000068724	49078.5	64668.7	51120.9	61911.2	36423.5	46288.8	29023.9	39827.3	62001.5	28821.2	44887.3	22484.7	14244.6	25554.5	32255.6	9260.52	11648.6	35535.7	38059.6	47888.8	36009.3	29447.9	14328.7	26375.7	15262.1	27952.9	42650.6	31430.9	36691.8	59301.9	35029.5	50323.4	75312.4	28006.5	95353.8	111185	95954.1	83272.3	49282	64434.2	76317.7	55964.6	56474	55556	69951.8	88128	115788	40386	86249.9
ENSG00000068831	67075.9	116071	97093.2	68295.6	147545	87475	72799.8	61411	32905.9	79752.6	59450.6	32480.3	40256.6	34576.8	69404.7	25161.3	42452.5	47495.5	58511.2	55789.8	40389.4	47407.3	38714.6	80757.5	43772.9	60195.5	32797.3	72627.7	118792	100123	107548	82198.2	113110	70061.4	79368.7	80321	115449	167503	182878	180130	174604	243690	200977	167141	200845	224303	243735	174408	152361
ENSG00000069974	17395.4	16892	12837	18714.7	11040	17077.5	13340.9	12561.2	6011.06	9501.61	13639.6	8614.07	11545.8	10669.9	14149	13821.2	12568.1	7812.76	5872.72	6696.01	7066.47	13590.8	13224	8054.52	10821.1	8898.03	7822.13	11929	12559.6	16106.7	12996.4	15477.2	41320.4	33443.7	12872	16456.5	23445.6	13426.1	16728.9	30516	22478.9	26362.6	29191.5	21431	13829.3	16515.4	25578.9	14594	38856.1
ENSG00000071127	114657	127075	74593.6	78763.4	73468	94362.8	70079.4	71866.1	53283.8	56998.7	62048.5	71468.1	82351.3	75554.6	68500.8	78903.5	84703.1	57788.3	49821.7	50364.8	57791.8	64426.4	78868.2	61158	62409.7	67222.8	57005.7	82814.3	69197.6	77036.2	87766.3	77958.4	172064	122131	100561	148651	151495	108435	123460	196654	135167	153208	138085	99530.3	142101	127550	231286	82388	312527
ENSG00000071553	31416.2	22810.8	17896.9	26686.6	16599.8	22918	14008.1	20396.1	13807.3	12099.3	17844.9	15325.5	14299.9	16252.5	17285.8	16658.6	16688.1	22259.5	11695.5	17185.7	16335.3	19842.6	17687.5	13692.3	13451.5	13933.9	23633	14447.6	21718	28062.6	17917.4	23452.6	34776.6	28733.3	42083.9	54695	39680.1	22472.5	19795.1	26195.7	25717.5	23116	23466.8	18692	22952.3	32058.5	41587.4	14299.3	42411.7
ENSG00000071564	25454.8	25354.6	32444.6	25146.9	35730.4	27153.5	21285.1	18936.8	9749.85	19789.3	16142.2	10374	6448	8994.35	18494.8	2092.78	4247.19	11358.2	11755.7	13386.5	7588.2	15314.7	6255.21	20645.5	7386.87	20029.6	9319.14	28347.1	18503.7	27165.1	29874.1	26158.6	32134.6	5903.93	15045.7	20980.2	33668.7	65136.7	36739.5	36412.5	27371.2	50891.9	32906.1	36057.7	41876.3	31960.2	57663	29359.3	19050.3
ENSG00000072274	76431.6	44402.8	28454.6	34104.3	44455.1	36143.2	28450.4	36255.3	36082.7	23746.8	22698.4	41026.7	36405	31430.1	21767.9	29600.8	26429.8	43751.9	46042.3	41238.2	25963.7	41789.7	19423.5	36451.9	23835.8	42917.9	64790.6	53679	30211.7	31141.5	34130.8	35522.9	47259.1	26629.7	70251.9	163168	63175	59027.9	40670	39378.9	48645.5	57246.3	50552.6	45161	74083.6	46754.4	63594.4	29554.7	37637.5
ENSG00000072756	5447.82	8098.33	7167.78	6287.98	9235.36	7568.9	7073.81	6296.43	5361.27	6267.2	5831.87	3320.77	3159.73	3556.6	6336.17	2484.1	3014.11	4842.74	4436.27	5491.78	5840.54	4249.83	3966.59	5770.22	3927.64	4140.75	4554.33	4564.46	7439.1	9289.87	10152.7	8422.58	15147.8	5067.82	6942.77	7490.19	9410.27	10866.2	16017.2	16876.5	11867.2	16970.8	14509.3	9295.55	12805.4	14878.5	9959.24	10064.5	12786.5
ENSG00000073861	7369.12	22233.1	15434.2	13329.4	12081.8	14463.4	23961.2	5465.09	5708	7920.11	17714.4	8408.04	11727.3	9635.47	14501	2751.97	5100.66	12205.2	9475.08	6831.24	5338.11	2758	9538.18	10366.2	6607.01	12945.2	5658.54	21114.6	16879.7	12923.9	32793.4	12060.5	60931.6	10172	19327.1	9204.99	27401.6	53381.1	27746.7	102768	52172.4	66772.9	104907	44978.7	13898.7	15122.2	63687.3	36805.8	11409
ENSG00000075624	363268	242430	167005	237429	130459	237798	163481	238499	76203.8	139453	176423	168705	249539	247887	219090	291594	249565	178484	124139	130515	111175	273056	246933	200682	198513	241089	115396	259768	202278	281380	251047	252891	370348	339016	198746	372364	341134	247208	291979	514977	339923	307088	294565	201573	332589	340675	644414	176494	531751
ENSG00000076242	18679.7	20049.5	18133.2	16069.7	23043.9	19623	14102.1	14330.5	12243.7	14640.7	13995.2	10187.4	7973.08	10062.5	11892.6	3619	5767.72	13628	12212.7	14390	12291.5	7879.02	6977.01	14480.6	7645.04	12970.1	12202.4	14961.9	17746.5	18556.3	20113.9	19869.1	35273	9532.93	21421.6	18351.2	27890.8	33517.5	29801.9	33711	27766.2	34092.2	28440.2	22104	33138.6	28992.7	34653.7	22923	26719.4
ENSG00000076248	2026.96	2610.99	2394	2067.91	3534.9	2405	2196.37	1085.98	502.78	1959.98	1753.99	646.19	594	1311.03	1942.79	236	590.42	680.85	564	519	577	630	842	1139	577	1152	370	1726	2438	2598.99	3480.14	2387.94	6354.98	871	783	1418	3700.7	5256.51	4034.01	6305	3822	6790.98	4748	3437	2967.98	3893.98	8226.93	4974.97	4337
ENSG00000076351	1281.26	1465.38	1640.35	1922.49	1229.92	1893.25	1439.2	928.55	1262.91	1287.27	1403.21	541.2	439.8	559.94	1184.83	135.17	403.03	892.89	559.02	1037.8	1146.66	471.96	420.37	786.2	633.52	701	1195.94	721.12	1944.62	2189.4	1342.85	2041.01	3979.62	536.43	2850.36	1658.62	3092.11	2865.05	4551.33	5573.87	3317.93	4752.69	3626.88	4465.07	3129.38	5135.55	6611.71	4037.3	2366.28
ENSG00000076928	147930	164180	191991	168914	241993	190555	159546	135345	91305.5	149166	144245	91213.8	97088.8	104610	148009	94089.4	122636	123710	110783	122373	100974	119731	117476	164028	116371	129290	99798.4	135378	220079	198001	205714	163859	290984	192422	262594	227895	246585	316659	449966	386819	406336	474296	519498	396928	349901	441083	603920	361050	232397
ENSG00000076944	89934.1	49173	45774	65957.8	35597	56914.4	35700.4	50626.7	34265.5	30052.9	47409.9	60839.9	59714.7	53818.1	42851.3	72152.7	65710.3	51780.9	41492.8	42514.7	36690.4	64064.7	57649.9	42356.7	54220.8	42471.1	56203.9	39561.4	49463.3	62441.7	40307.8	53023.6	91542.6	147283	124930	120573	91714.7	64880.7	52692.9	78969.6	84628.2	55679.7	70055.3	51452.7	62245.3	97630.6	104229	35578	133892
ENSG00000077097	90642.7	115348	116124	96160.2	141704	109261	111820	95842.5	118593	111879	74399.5	43532.4	49797.3	59771.8	96755.3	27675.3	38362.3	78287.9	72196.8	96309.2	113844	53694.3	50716.2	92234.5	48385.6	76714.3	108949	91096.8	119282	133555	138162	122405	157363	48765.5	127859	82650.7	133166	139497	122407	105815	122289	159034	111847	110876	147324	126417	117250	88588.5	106773
ENSG00000077150	57882	65867.2	45276	51390	45229.3	52332.7	22884.6	65783.5	98835.2	30083.4	31353.8	152082	151171	127322	45234.8	144896	106522	50349	97616.9	84520.1	60330.9	96408.2	125374	90621.5	107805	87296.6	199798	55944.2	19482.8	53765	30634.7	33781.6	67433.5	193912	156551	172929	78109.8	132400	71953.3	51056	55885.9	54365.6	59096.9	61752.3	139155	70158.9	107362	36776	90420.2
ENSG00000077238	58405.7	47822.1	58325.3	47045.5	71196.9	60358.5	42219.9	48252	33816.5	46649.2	35782	48176.3	85435.7	39565.4	51252.6	70621.1	59154.1	28285.8	43511.1	42360.7	22630.3	65576.1	35741.2	60418.2	47745.5	84459.5	50356.8	58745.5	30065	53431.3	40081.3	52685.4	55846.8	231250	61055.5	48066.9	71889.5	145039	74411.2	42383.3	63954.6	87241.7	53441.2	43963.7	95613.4	112761	87767.9	68075.6	80326.5
ENSG00000078747	51458.4	57104.1	50407.4	47836.4	62856.3	58036.4	60506.3	45191.9	59304.5	40666.1	39766.6	40650.5	43510.3	40212	47422.7	37008.6	43118.8	55694.7	42705.4	57324	56498.4	36780.8	44750.2	48149.6	48743	43078.1	67188.7	41656.1	56983	65205.3	60178.3	57920.1	88824.3	79878.8	99818.7	74514.6	85061.9	86495.2	67657.5	86835.5	82082	85982.3	101409	77860.9	80125.6	68017.3	61666.5	52844.6	75723.3
ENSG00000080815	31160.8	25835.8	18733.9	24329.5	19963.6	26287.1	16634.5	22399.3	22150.8	14541	20492.5	20291.8	20531.1	19236.5	19453.1	22920.8	21353.9	14429	15398.1	16727	24216.7	20677.8	20009.5	15404.2	17117.5	16959.5	26576.4	16513.3	20393.2	29505.5	20816.4	25526.8	38906.9	45206.7	35908.8	38340.1	35740	28898.5	21956.8	25530	28963.3	23085.6	19672.3	18047	26547.2	30602.3	23309.8	15362	53080.4
ENSG00000080910	0	0	0	0	0	0	0	0	0	0	0	0	0	0	0	0	0	0	0	0	0	0	0	0	0	0	0	0	0	2	0	0	0	0	0	0	0	0	0	0	0	0	0	0	0	1	0	0	1
ENSG00000081059	37492.8	45608.1	72093	45466.1	85665.6	61883.6	50015.4	37346.9	40148.3	73940.9	29298.2	12964.6	17802.8	16175.9	43296.8	3020.01	12561.7	32468.7	50572.6	49154.4	67304.8	17396.1	14853.5	56579	21440.4	24207.9	30786.1	23779.6	55605.7	64242.8	86902.2	53146.2	70020.6	14522.2	33164.5	21049.7	41806.9	75774.3	132618	55738.1	63466.5	138153	85902	95096.4	112988	152092	134085	86460.6	41758.6
ENSG00000081087	13089.8	11502.6	9072.22	10797	12542.5	11063.2	8392.16	7355.46	3785.56	7261.96	8357.87	5678.02	5472.26	6701.78	8602.61	5653.49	5838.89	4697.21	3120.03	2969.51	3728.11	7173.76	7562.44	6398.34	5857.29	7763.85	3492.24	8480.28	9817.92	12070.9	12087.9	11618.2	19019.8	12975.5	5923	14632.8	15124.5	12679.1	13901.7	18953.8	14663.9	14410.4	17413.5	10872	9874.1	12490	14901	10789.9	20057.9
ENSG00000081237	375588	361922	336079	323286	435010	349370	393150	313849	168291	351270	255242	243148	338148	317837	351029	392223	323605	324811	207270	299502	234406	336263	393857	404484	358918	316235	350312	346488	408897	500164	527460	384816	634337	660635	388914	334402	482017	430829	454521	486109	475693	616962	457133	429262	449159	449920	467469	297494	556546
ENSG00000081985	6589.95	5642.03	7171.52	5923.36	4735.97	11796.7	3962.99	3658.76	2723.9	5814.01	2521	1192	1322	4419.57	4842	1114	1108	11232.4	1164	2237.06	4518.16	1725.99	1036	2785	2255.87	2723.94	5110.76	2617	12775.8	7755.36	4909.82	4008.32	8631.09	1205	2387.83	3225.13	6656.98	16074	7919	6840	7520	8867.51	20507.9	4684.75	6615.46	9119.94	10514	16003	5472
ENSG00000085063	3403.15	4380.95	3967	4936.25	7734.15	4768.59	3264.08	3316.66	2906.89	4056.62	2489.45	3442.9	5658.33	4574.37	3519.26	7730.73	5559.89	2617.12	3269.86	2827.96	2657.01	6649.76	5194.55	4577.12	5232.03	3358.57	3093.14	5473.52	3567.58	4558.13	4954.61	4536.2	7661.23	26992.8	3337.51	6821.61	7330.8	5558.09	5521.37	4173.26	4908.88	7018.6	4280.03	4514.72	6116.52	5325.68	13204.3	3854.77	10806.9
ENSG00000086300	13976.6	14795.9	9045.65	15124	7617.16	11112	6961.43	10389	2583.26	6272.1	9386.24	11377	14241.7	13170.9	10035.2	26308.2	15091.6	8077.99	4179.77	5952.56	5462.62	17822.6	14060.6	10421.7	14697.5	11288.5	9657.21	11451.9	12031.9	15843.8	7790.22	13347.8	18350.1	42458.2	11903.2	26571	13338.9	10258.7	5338.69	7360.51	13559.6	5967	6902.23	6387.15	10885.4	10606	7349.93	4593.76	28763.8
ENSG00000087266	71544.2	55166.2	44294.6	51942	29181.3	49850.3	36045.2	55451.9	27777.1	26061	45769.9	46520.7	40734.8	46313.5	38538	56104.5	56798.4	59304.3	28614.3	49513.1	35625	52779.2	41034.5	34485.9	33859.4	48599.4	66990.4	35279.8	46474.5	64490.3	37701.3	55077.2	77194.3	93027.8	171933	135248	74484.5	70674.1	52237.4	90078.2	89527.3	54734.4	68720.7	45327.1	58980.1	78847.5	78560.9	35956.6	110804
ENSG00000088305	503	337	323	398	396	356	196	279	136	199	171	146	110	108	278	60	86	160	85	117	61	139	85	138	98	206	56	237	237	347	353	514	528	128	502	789	875	1093	354	1812	596	685	324	112	382	694	604	626	906.04
ENSG00000088827	19015.3	18373.5	19600.4	17537	6282	18309	3135.01	4751.99	614	2691.93	52254.6	4717.4	1392.41	9988.73	3946	20932.3	1040	6401.77	2874.01	1844	6165.16	14981.1	811	2389	3010.98	6608.13	1553.47	25304.5	21765.6	196020	97504	14131	15159.1	40121.2	4779.04	12797	206665	6840.96	40007.1	2174	16348.9	426	10868.2	1852	14565.1	67944.1	11112	2117.04	178550
ENSG00000089127	27290.9	28102.4	19199.9	26236.4	16932.5	23953	8807.29	6897.97	1082.02	8310.53	30455.5	4345.68	2012.06	21626.7	7623.21	113346	2380.1	4533.13	1563	1311.43	2871.04	19351.3	3324.05	8992.16	4645.36	8551.79	1745.07	41424.9	16172.3	83637.4	110750	22938.3	32853.4	84585.6	2624	14265	66772.2	27340	21488.5	24442	15626.3	12569.4	16604.4	9768	13270.7	28431.6	28187.3	10055	114939
ENSG00000090339	27349.5	29284.6	11788.3	25100.3	8572.23	14048.9	4201.26	35661.3	15296	5738.63	7927.18	149209	156132	115623	17587.5	135857	102894	19978.4	40678.8	26592.2	18134.2	90201.1	130923	60028.5	116741	62924.3	122444	24777.3	5248.48	10742	4997.62	9022.23	20190.4	161647	52937.6	164510	21869.9	34125.4	9925.58	12124.1	13170.5	3766.15	13217.9	7762.78	14317.2	21814.4	22884.7	4213.97	33258.5
ENSG00000091106	21015.4	7523.83	5722.66	8674	4857.53	7449.93	4110.92	4871.19	1244.92	3827	12514	3590.55	4414.99	2953.99	5878.96	7563.76	4538.68	1382	2047.99	1617.94	2060.99	5960.35	4032.52	1462.82	2873.62	3183.37	1364.17	3162.86	7490.01	18028.5	7593.06	12532.2	32041.8	35579	2392	11222.3	16426.1	8360.01	8390.62	9690	13930.9	1271.02	2656	1620	3095.82	19489.9	4288	1202	41912.5
ENSG00000091157	47441.4	54217.7	53619.2	53518.6	63182.8	56766.3	45062.9	35803.1	21274.9	43454.3	43518.4	20388.5	18429.3	23994	41424.4	9422.04	16930.5	21179.3	19205.2	19633	23896.2	21646.2	22659.3	34849.9	19969.1	29470	18679.2	35043.9	56271.3	64462.1	61651.3	50423.2	96553.4	27709.3	36558.9	49910.2	76713.8	81973.8	112606	96221	97498.2	122692	101268	94407.1	78777.5	111701	104726	68366.2	72978.9
ENSG00000091181	297	1193.05	1022	1431	1156	1562	1591.8	462	56	869	1970.52	565	428.69	647	5389.54	140	1205.95	345	73	489	56	167	5761.61	2321.92	655	3126.99	230	2443	407.96	915.29	285	484	5637.84	2164	288	1397	2610	3988.51	1015	962	2047	1328	6502	455	60	366	70	426	8713.33
ENSG00000091592	90398.2	131158	131989	122579	167569	152370	123705	117677	77914.3	97014.4	110273	86761.5	77452	89403.5	137974	70631.2	98161.9	99703.1	86954.7	92230	79903.7	100862	122873	119181	112760	100040	85277.9	86473.6	121923	157287	125621	142025	226047	171571	222296	168736	201407	190379	285347	230592	300847	309991	311141	304219	255531	356709	363692	231986	245393
ENSG00000092067	486.99	204	146	412	204	318.16	141	387	125	125	313	112	273	150	722	390	761.98	101	73	145	131	331	621	343	112	646.01	105	842	619	482	210	809.88	579.06	896.13	471	565.08	410	1052.95	395	55	544.16	148	198	277	118	513.14	128.04	263	4482.14
ENSG00000092098	32960.1	37539.5	31642.1	38143.7	30443.5	37626.8	25601.5	21369.9	20794.3	21733.8	33388.7	26974.8	31962.1	33656.5	26745.2	36070.3	27561.7	27163	17581.3	24410.4	27466.6	30354.7	28348.1	25266.6	31582.9	26260	34450.5	33845.2	34627.1	50361.7	49557.9	30799	70091.1	100724	81749.1	52711.2	63248.7	64955.2	72146.6	82913.4	66158	69595.4	90896.1	59501.7	53165.1	77293.7	110812	51472.1	80712.5
ENSG00000092330	25209.9	27366.4	24047.1	27542.2	25608.9	27664.2	19933.8	20833.3	16719.6	21317.8	20376.1	21290.2	23998.7	19784.6	22544.8	19233.5	18189.3	13498.4	19449.3	13843.8	14614.8	19147.5	20928.8	20941.1	19729.4	26754.8	15089.9	26828.8	21437.2	28503.3	29006.3	23984.8	51612.2	57066.5	20440.5	40294.6	43497.8	49913.2	40009.6	48321.9	42132.7	48863.5	52024.4	40086.1	45886.4	40950.6	64936.6	35039.2	43879.5
ENSG00000092929	79999.3	65191.9	59628.7	61362.6	63187.5	71609.2	49405.5	42229	20835.3	41221.1	53000.2	57032.7	65948.1	48973.2	62538.9	69295.8	93836.6	32575.5	29095.6	25487.2	21637.5	65102.9	78814.7	54999.8	56720.9	56210.1	31796.4	55668.1	59482	72646.2	67259.2	59354.7	127955	192289	67665.4	110796	107547	107848	123243	174693	145105	139516	174334	113795	89171.4	120850	208445	99378.5	149039
ENSG00000093072	71812.4	72782.6	55880.6	86373.6	43179.7	70093.3	39534.7	60403.9	9660.59	35374.5	61241.9	27247	15095.4	33022.5	45901.4	21769	15163.4	52187.9	17180.2	27220.3	33069.2	42519.2	17078	26025	16511.8	35424.2	27082.4	34092	34512.4	108842	60834.7	82080.8	118313	32316.4	41456.1	105372	128383	56616.4	64823.4	71718.2	67651.7	50838.1	60507	39967.9	49737.8	120822	86857.3	36196.8	129518
ENSG00000095002	13930	16648.9	19900.3	10746.4	32314	18372.7	19793.7	8195.01	6356	18350.7	9670.99	3477.96	3569.99	5096.88	12028.8	1430.02	2515	3765.43	6542.04	3688.71	6638.15	3777.53	4528.92	9383.17	3723	9714.96	2796.05	8856	17764.9	19171.2	28399.3	16884.6	23608.6	3871	3648	6841.13	15600.9	29021.5	34743.7	39175	20759.7	35110.6	26865	18245.6	24279.7	28599.4	27519.1	25411.4	17876.7
ENSG00000095585	8157.21	7464.07	11943.7	7570.19	11195.4	7960.29	5279.54	4249.15	2274.65	7458.46	3652.16	2062.08	885.55	1391.27	6164.26	220.98	490.97	1349.54	1321.16	1559.23	1210.9	4298.7	948.57	5080.61	1601.59	10441.3	2400.02	12475.1	4396.46	10683.6	7913.97	7676.71	4977.4	674.35	422.01	2351.08	10418.8	26772.1	322.03	6978.75	2815.11	8536.18	516.22	6205.4	9562.85	1287.1	8784.45	5336.14	623.24
ENSG00000096968	58530.4	74814.2	54283.7	95875.1	46550.7	66074	50746.7	53744.2	12918.6	46025.4	74007.5	30720.2	33846	52113.3	59314.5	85772.8	41702.3	38258.4	12793	16669	42215.1	70662.6	40189.5	34038.5	33084.1	45203.1	31754.6	61469.1	75871.1	138998	85903.3	83282.7	117101	92581.6	31489.2	77937.9	86008	63758.2	52793.4	65129.7	72230.4	40584.2	53880.6	42930.9	57903.1	105284	53959.2	25937	144906
ENSG00000096996	14363.6	20261.5	13795.9	16940.9	13705.7	16578.3	16493.4	7109.48	2785.93	11323.6	13758.3	7608.04	7056.96	9915.68	11177.6	4552.32	6679.96	9557.03	4295.33	5338.95	4497.01	9011.36	9705.66	10347	6994.15	7606.8	3799.88	16254.8	15043.4	19364.7	19703.9	12435	46828	11963	9739	18029.6	25086.2	29558	41643	67673.9	36077.6	49900.2	78159.1	29103.9	20160.6	30585.6	62886.6	29742	25307.3
ENSG00000100284	38871.6	26117.3	17754.2	32756.2	18595.5	32232.3	11229	27041.4	24769.2	11779.2	15667.2	49666.5	53673.4	30100.5	15639	50623.1	48660.5	28103.5	36378.3	25928.9	23360.8	36479.2	30280.7	26162.5	37023.6	32046	38094.1	22580.8	18516	22935.9	11426.6	18493.4	32257.8	69889.5	84726.2	89410.3	45088.7	22903.3	18109.8	15673	33283.8	18201.9	19151	20790	34113.3	36983.4	39775.9	13172.1	51253.7
ENSG00000100292	38754.6	19952.2	10699.6	18735.5	6227.34	16719.9	7072.01	19262.8	35643.5	6174.37	12234.3	12424.8	7038.98	5539.08	6317.03	3896.31	5658	16674.6	15135.2	14191.4	39265.5	7339.01	3722.03	3177.01	3795.95	10558.2	6717.58	5800.86	10206.3	19576.1	7142.55	13871.5	24639.1	7802.13	22200	35092.5	37137.4	10223.2	5786.81	11370	16581.8	2095	4144.14	3009.99	11438	19073.9	18154.2	1408	44057.5
ENSG00000100297	21489	28253.3	25455.6	23179.6	28170.1	23539.9	16497.6	16693.9	12525.7	15651.8	16022.9	12367.5	8966.88	14710	17523.9	3817	7800.04	12269.2	10782.4	12416.8	9743	8946.51	7136.95	16841.8	8653.03	15740.1	9589.26	19473.9	16622	22560.8	28524	21676.5	45199.7	11946.2	17057.7	24805.4	36026.4	49517.7	26941.3	54439.5	34031.5	45370.4	35440.4	36601.6	43012.5	31760.8	119693	25164.8	48762.1
ENSG00000100342	10161.3	14169.9	6565.16	14758.3	6409.95	8645.99	6269.34	4172.34	1641.01	6074.19	8075	5117.97	6695.8	13772.8	6091.8	26658.7	4673.62	5814.4	1858.04	2296	3638.96	9835.97	7322.92	5381.97	8849.77	6134.56	3409.39	11292	6633.07	13012	14894.3	7724.84	22057.8	32596.6	5460.9	10414.4	12656.1	17619.6	16396.2	23845.9	13211.6	17827.9	23566.4	13587.1	8689.15	12851.6	24624.1	8786.97	32735.1
ENSG00000100365	26388.8	16193.9	12414.8	30909.1	11529	22443.5	7688.9	14147.3	2534.02	6918.06	15741.2	43473.5	60159.9	30867.7	23623.1	105382	71828.3	7204.94	7545.09	5416.93	3455.44	56057.3	59449.8	31231.5	49292.1	33749.1	7866.7	25410.3	11370.2	21013.4	7822.1	17359.9	26258.2	227926	17637.7	56143.7	26316.1	26703.6	9749	9995	31923.7	7162	10492	12183.1	15740.3	25760.2	22444.2	6246	68868.2
ENSG00000100368	81320.4	62258.6	50812.7	104352	40224.4	82782	23788.8	64562.9	22182.4	30096.7	38228.5	129616	154494	106260	93773.4	196516	136240	45102.3	30883.5	44400.3	26816.9	132996	180641	77670.9	91709	96330.2	60770.9	76809.5	19167	54881.5	23695.7	33845.6	106056	505143	57731.5	95329.9	74423.2	47677.8	13691.3	17304	79558.5	3625.74	24333	15890.1	19835	53119.6	27277.7	4469	301487
ENSG00000100385	26847.9	56384.3	28401	34326.5	25451.7	50042.1	28900.7	22678.5	17060.2	32258.3	22609.4	16151.3	17135.8	24563.3	37979.5	9618.7	13190	26189.7	11744.1	18210.9	13280.1	5742.28	13940.9	24312.8	11869.5	50852.9	13912	33459.5	40242.9	29591.5	46075.7	28481.7	71856.4	22049.9	17041.4	32773.2	58229.1	103376	42938.6	87778.6	80364.4	89029.1	103764	52800.4	87264.5	33887.1	122371	69188.1	23252.9
ENSG00000100453	24486.8	34636.8	11231.6	9641.61	14306.1	14931	27018.8	6574.37	3080.21	10512.8	11801.2	9476.16	10106.3	14990.1	19177.1	6019.15	7829.26	23072	7059.82	14620.7	6555.66	3959.06	11336.9	13660.4	7810.43	18312.5	5991.49	39454.1	33255.1	13848.6	48530.6	8555.09	42633.9	17561.3	16687	20276.5	46976.7	60932.5	25701.5	51313	55167.8	49041.9	65291.4	20153.1	15732.8	8422.83	36547.2	13269.4	14946.4
ENSG00000100479	916	1210	672	650.95	1050	729	950.53	977.09	628.99	601	508.19	548.99	733.95	1014.46	809.85	657.02	572.9	863.04	668.04	522.43	674.01	864	590.06	862	546	704.01	471.91	1356.99	772	960	2023.41	902	1350.7	669.14	363	882.96	1798.52	1256.98	954	3201	1232	1081.96	1670.88	942	1353	881.85	2150	350	2652.18
ENSG00000100567	11914.5	12973	10345.3	11425.1	13285.4	11355.2	11435.3	12258.9	9859.96	11132	9044.98	5882.42	6838.65	9198.26	9123.99	5848.8	5067.74	13296.8	8809.45	12097.3	13120.1	8430.85	6856.83	10176.3	7058.51	7720.52	11524.7	10715.3	13322.1	18346.3	18081.7	14828.3	21726.8	9318.4	14145.5	13343.8	15723.2	14699.2	16545.6	18447.7	12359.9	16130.8	14144	13904.8	18970.8	14240.2	17757.2	10846	20327.4
ENSG00000100714	19604	21806	20723.8	18519.8	26265	18824	15411.6	12505.6	4123.45	14632.6	13617.9	6083.24	4182.72	11288.5	12783	2917.03	3703.78	8076.73	4430.04	5823.54	4059.66	7561.11	5311.25	10889.5	4381.27	8688.36	5297.97	16629.3	18590.8	20691.6	26096	17399.4	36882.6	7385.27	11458.3	18662.2	26504	35620.7	30206.9	36745.4	21941.2	36646.4	23733.9	21492.3	30228.9	26514.3	50328.2	17949.3	36170.4
ENSG00000100883	17426.2	17325.6	14893	15564.9	20000	15897.9	14495.1	15932.3	19038.9	14533.8	12031.1	10689.6	15617.7	13539.2	13204.9	15652.3	12606.9	12743.6	14743.1	14952.2	19372.5	11119.9	12064.5	13278.8	11467.8	12469.1	22286.8	14639.8	16178.7	22030.9	25209.4	21003.4	24461.2	15919.8	17284	15321	19839.9	18318.7	19150	18803.9	15813.6	21473	14858	16647	21659.5	18211.1	13984	11520.9	21730.8
ENSG00000100906	52708.7	113264	35726.2	54636	38942.6	43956.8	24645.7	184565	57183.8	32489	29848.5	409393	376148	311400	79284.1	330379	254161	33756	57565.6	47539	13653.4	268886	450688	236768	277562	144055	128357	66131.1	77221.9	45895.6	21500.4	44874.4	55294	891823	136201	306157	118929	315942	72915.8	22644.3	54412.4	40577.5	52601.3	55519.1	106595	128666	104728	29762	48865.7
ENSG00000101003	389	380	217	204	504	304.95	277.99	203	86	173	146	102	101	264.81	293	68.86	100	105	76.96	67	96	148.39	95	221	80	172.69	81	376.78	225.99	370.98	861.88	383.83	624	178	134	266	478	705	329	1108	351	424	586	281	465	298	1645.97	608	1328.98
ENSG00000101017	5702.09	9158.61	9882	9241.15	8000.88	7621.17	4265	7435	8105.18	4811.79	3883.94	3312.95	1689	1456	4132.05	642	586	3221.87	2663.01	9972.19	902	4368.01	914.12	5477.01	1675.01	9565.41	5935.04	10729.3	2726.8	8744.08	4089.85	4512.82	8182.84	1351.72	2834	5331	15981.1	18370.7	1112	6078	4105.68	7057.31	2027	4760	15448.9	3747.46	11522.9	4532.71	2968.9
ENSG00000101109	47435.8	60045	59183.1	54409.6	71619.9	70216.5	63113.3	58106.2	59632	60277	42553.7	50365.1	56751.5	47423.7	60053.8	52749.3	71872.9	52090.7	52082.3	59084	59241	53209	59973.8	68162.1	54824.1	61675.7	56262	62317.6	71975	68949.8	70260.9	63447.2	92494.6	95497.3	82118.7	69935.4	90363.4	74550.1	89267.3	74476.1	84951.2	107253	78548.8	74601.9	94485.4	92543.8	75133	59951.9	104239
ENSG00000101347	180209	143554	115527	148832	106349	132650	114968	113327	26747	113381	135496	43681	40588.4	73115.8	122984	67363.4	38333.2	101177	44963.2	63608.7	63882.6	114698	47161.2	85356.4	54032.6	74021	52351.9	84829.6	184352	239034	155207	184413	207934	111135	73381.6	115664	159376	99287.8	170487	140786	161633	156121	134995	107772	115569	240667	127884	92683	229596
ENSG00000101577	21864.7	36884.9	36536.8	37361.1	43063.2	44459.8	28576.5	21171.9	22924	28200.8	29122.1	23584.7	20172.1	31922.8	36370.1	31512.2	23872.2	22858.1	26862.9	25488	28367.2	26012.9	29797.5	29906.5	25776.7	28264.7	18357.5	44456.4	24858.9	47506	51151.6	32974.2	77768.2	83557.6	35359.3	52724.2	35054.4	57342.7	82676.2	77385.8	64083.8	99102.4	92817.6	49164.4	44376.9	81850.8	76167	53515.2	89217.6
ENSG00000101868	12607.5	19815.1	16733.6	14161.8	22722.7	17436.4	14696.1	13003.1	6159.76	13281	11930.6	6320.06	4783	9355.85	12016.7	2119	4365	8113.27	5365	6129.39	5872.69	6261.38	5170	11234.5	5321	9402.55	4070.94	13546.6	16215	15054	20356.2	16049.7	28334.1	5627.36	13556.5	15419.8	23111.9	26550.6	28053.5	37391	25162.6	34812.6	28453	25247.9	30336.3	24215.3	42798.2	19991	24890.1
ENSG00000101966	11558.3	12113.1	10565.9	9904.92	13743.4	11504.6	10809.1	9452.31	9236.11	10084.1	8936.79	5253.19	5636.34	7174.34	9370.17	6357.2	5140.85	9974.76	7382.89	9978.1	11097.8	8.64	7601.55	9116.58	6855.96	7166.47	11086.8	9513.48	11295.1	14698.5	16044.7	13395.2	22195	11691.9	15756.1	14778.8	18133.8	16691.4	17782	20353.1	14822.8	21432.9	17687.4	13085.3	16746	17015.4	14813.8	13473.4	20525.8
ENSG00000102125	11552.3	11870	13092.6	13923.4	15471.4	13125.4	10289.4	9595.92	5505.71	9819.85	10444.8	5604.22	5082.67	5870.39	9381.6	3915.49	6804.64	8346.32	5568.7	7410.89	5441.03	6887.76	5920.21	8394.51	5395.32	6782.58	6890.01	8078.65	13659.8	15349.8	11571.8	12291.2	23808.9	10478.8	21596.2	17348.3	20663.4	20121.2	30607.9	33438.8	28603.7	31898.1	34793.5	25705.9	20917.1	31417.5	41685.8	26924	18600.1
ENSG00000102158	15158.1	13013.5	11408.8	12658	14172.7	13840.2	12415.7	13530	12481.4	11102	9061	9684	9829.18	10489.3	10299.1	7107.32	7731.99	12507.6	10584.9	12016	13111.3	10567.3	8310.48	11037.6	8977.98	10035.8	16055.7	12698.9	16649.9	15380.3	15955	15169.1	21824.8	10194.6	17192.9	29726.9	22590	16756.6	14844.2	15170.9	14298	16746.9	12180	11842	23219	14980.2	16249	10406	16447.6
ENSG00000102245	1335	4094.93	5670.83	4367.99	9567.84	6102	4619	2631.06	2591	5619.54	3130	831	714	1677.67	2828.92	208	805	3018.52	2325.72	4624.2	3588.01	1681	1289	3785	916	1170	2048.16	1267	4614.33	5503	5787	4409.22	7328.01	749	2034	938	4510.01	4924	5319.9	6317.01	7175	10212	10117	4778	2998	9641.29	6094.84	7514	6402.96
ENSG00000102575	8025.07	5660.98	6465	9490.06	10131.3	6459	4260	3717.22	7323.63	4956.48	5037	3116	2137.03	4402	2841	1148	1577.01	5874.83	4367.99	4655.88	4577.91	4963	1660.32	3459	1963	3541.98	7151.21	7463.61	4941	7017.67	7363.9	5272	14335.3	2856	10092.3	7195.94	9738.71	18858	7217.31	15572	6600.25	14094.8	10538	12755	12893	8188.07	31718.5	8036	7293.5
ENSG00000102879	171369	170374	150528	150840	193276	166537	117475	121462	60139.6	113558	123977	82049.1	102852	112657	155532	143822	139270	85875.9	63051.4	78403.7	71828	142651	130030	110032	99701.6	128680	56682	138816	129050	180732	172987	174067	294982	275585	144726	212751	213586	229899	260864	358405	283302	289102	309373	215498	235881	268975	563233	228657	336777
ENSG00000102900	19963.7	24359.1	22145.2	23037.7	23941.3	23527.1	16222.6	18358	17573	14878.7	18139	10124	7089.56	11816.5	15200.9	5068	6140.37	16971.9	14486	16117.8	19216	10184.3	7885.72	12754.2	7277.93	13214.9	10286.1	13321.8	19729.1	24100.6	23491.8	21323.4	41059.2	11459.1	34007	34103.4	32474.2	33699.9	33265.4	35708.2	32223	35571.9	31302.8	26914	39473	37262.1	49416.5	22379.6	36042.4
ENSG00000102908	66022.1	56166.5	56017.6	53391.3	65589.2	61685.3	49942.9	43637.1	58350.2	44825.9	44252	56521.7	58201.4	58305.4	47579.7	66702	58760.9	59223.7	50536.8	55439.1	59321.5	50434.2	52611.3	54069.1	54403	49974.6	80566.2	55879	54987.2	75861.8	67016.4	54527	102238	103223	91706.8	98662.7	94430.8	105543	90557.5	111869	106519	132054	121136	93331.9	94996.9	98906.4	90678.3	72921	105994
ENSG00000102977	5529.82	7679.8	6478.68	6618.12	7934.74	7270.43	5818.49	4091.51	3805.36	4875.26	5918.14	3415.58	3021.67	3518.7	6119.76	1756.64	3077.25	4387.54	3199.6	5387	2579.08	3381.35	4282.31	4977.4	3101.44	4927.31	5066.49	6215.74	5792.69	7344.07	7857.54	6849.17	13920.2	6050.74	8142.88	9214.88	12051.2	16127.5	12136	17375.3	12116.3	16810.2	16712.3	11250.6	10464.6	11606	23659.1	12590.4	11469.9
ENSG00000103005	15239	11587.3	7223.94	12671	6089.19	8590.96	5932.4	6702.85	5038.68	4695.67	7221.04	12106.9	19091.3	10507.2	7518.02	17874.6	13016.3	6014.1	6477.76	4757.76	5844.29	13165.4	10992.6	8780.33	10177.5	7607.08	7600.15	7655	6937.47	7738.04	8432.5	7281.92	18823.7	43099.2	11354.3	20661.4	14601.4	11417	10978.3	16595.6	17619.8	14113	16081.4	12409.5	11116.7	14358.9	23843.3	8405.43	22606.1
ENSG00000103249	47289.2	115304	38284.7	46405.7	33206.7	43715.5	27830.6	41193.5	41804.4	26835.9	34066.2	22948.8	15930.8	22720.4	25189	9875.45	15243	35072.3	30110.4	37207.7	40816.8	23687.1	13732.3	24822.2	16870.2	26721.3	41415	30458.3	37151.7	56404.5	29541.5	38840	66848.8	22373.7	127546	71601.6	72119	69908.1	55038.9	62622.9	65408.3	57698	63697.9	53700.2	128015	87575.6	114679	43946.3	83686.5
ENSG00000103313	47671.3	48625.1	25545.4	62901.4	16979.8	40465	14981.3	29960.8	2770.3	14409	39198.4	57373.1	65257.8	61964	42240.7	145024	92618.2	20764.1	10645.4	13807.1	13120.1	66888.7	84786.7	32843.2	68585.5	46007.8	32999.3	35128.1	31035.6	74979	31991.6	48198.7	62379	262860	49575.2	103736	61581.2	26182.3	26663.5	19522.9	78989.8	1410	17431.3	9476	19860.4	67668.3	35547.1	2709	154413
ENSG00000103522	14613.2	16110.9	14791.1	7673.53	17218.7	10992.3	9071.43	5753.78	11859.7	8914.14	7177.54	5811.47	7395.99	7446.27	8195.1	1101.63	2608.61	6876.94	13087.2	11374.6	5290.58	5562.22	3703.85	10265.6	3008.25	15303.5	13695.6	12693.5	7567.54	12592.4	19086.2	8997.73	22340.6	3611.55	17249.6	6253.44	22485.3	35019.8	24940.4	35890.7	18033.4	32671.1	30154.1	21230.7	22774.3	21986.1	51573.9	20240.5	16698.1
ENSG00000104164	6779.6	7224.65	5610.61	6720.2	5907.82	6057.76	5601.52	7504.08	5801.84	4906.96	4372.81	6281.73	9326.59	7313.89	4943.41	7848.7	4811.2	7439.92	6251.93	5381.13	7924.88	7262.39	4160.12	6713.18	6726.79	6745.18	7073.9	6551.98	5976.32	7272.76	5555.8	6170.21	8468.79	7948.01	7731.94	10133	11771.2	9050.86	5951.81	8172.69	7431.54	6830.82	6508.85	5363.75	9901.89	7167.02	8238.42	4267.04	9152.49
ENSG00000104320	32165	34248.7	24869.7	30124.8	26703.6	29243.4	20944	28568.5	18112.2	21102.2	20749.7	54281.7	100870	146266	23995.4	229253	59200.9	21523.7	25916.5	22296.3	21458.9	115910	105876	68693	83845.8	34509.1	79313.4	41287	26619.9	34762.6	31123.5	29048.1	43359.3	89119.2	25413	74106.6	35984.5	33776.8	23935	32084	27148.2	31306.5	27085	23250	30746.8	26646.5	22223.2	16148.2	74845.7
ENSG00000104365	39084.8	49547.7	49936.3	47924.1	55607.3	51170.8	32673.6	32990.4	16283.8	36546.7	44142.7	22883.7	20297.3	26225.7	39326.9	15982.3	22081.6	22265.9	18214	20006	18119.7	25870.6	24121.9	31755.7	19683.4	29142.2	18784.6	30636.5	45062.2	62508.2	52048.8	51121.4	93404	43264.4	36216.8	49763.9	71633.9	90827.7	110795	98541.4	88288.2	133284	121094	88652.1	70568.3	107930	130402	76414.3	77716.3
ENSG00000104419	29394.9	31696.7	22242.8	29724	26674.5	34057.6	17565.1	22755.5	15421	16630	18620	20402.2	17833.8	16933.2	16032.4	15008.1	20952.4	20071.8	26182.7	16494.1	12073.1	16327.6	16790.7	13557	13526.8	18737.4	25482.7	20264.3	18782	22201	20362.8	22156.7	45159.5	40269.6	42463.3	52838.4	42933.8	25096.9	25452.2	32470.1	34120.7	44616.4	34344.8	26194	26966.8	29722.6	44951.1	19887.3	50808
ENSG00000104738	7680	11234	6438.03	4328.91	10680	7531.22	5961	5067.4	2305.05	4576.93	4004	3838	3574.27	8031.36	7046.08	1365.91	3274.38	3545.54	3994	2126	2833.54	2982.25	2790.14	7996.95	2751	5086.34	1490	9506.24	6458.1	5416	16938.7	6960	15394.1	4507.99	2866.35	9132.49	10207.3	14894.6	10014	25773	9301	13033.9	14758	12241	19256.6	9524.65	59532.8	7687	31162.8
ENSG00000104856	25127.7	21467.5	13070.3	17019.6	11446.1	14949	5905	21545.6	28817.1	7692.5	8597.08	37809.3	32657.3	28166.8	9307.27	31788.3	23816.2	24252.9	43290.4	33619.8	25522.9	25764.3	21673.4	22139.4	19259.8	24113.2	44453.6	17071.5	5191	13220	8506	8923.07	20774.1	41123.5	56798.4	55619.2	25924.9	33559	12009.1	13443	14883	12662.1	17450	20667	54063.2	20284.7	42963.4	10030	27890.9
ENSG00000104889	1990.05	3348.01	2357.96	2556.7	3719.03	2702.26	2019.08	1359	190	1740.24	2179.47	917.43	547	1219	1901	388	586.83	855	403.9	380.89	206	908	806	1146.76	508.47	1350.77	172	2060.64	1869	2510	3622.02	2619	6139.95	1380.76	393	2626.21	3451.99	5154.81	4234.11	8450	3528	4918.9	5626	2574	3092.1	3549	9618.07	2874.38	5300.74
ENSG00000104921	8668.43	10008	19717.6	6226.85	12310.5	15959	7081.15	12994.4	4487	13016.5	5716	4520.79	1829.6	1453	12099.6	381	605	2835	4302.97	8242.54	149	4313	951	9864.94	2548.23	17293	3691.03	13793.5	3279.99	9375.37	4926	8903.44	7280	553	1669	4072.63	19296.7	39610	299	5025	6516	11606.1	1789	5789	39245.6	472	7910	9980	895.01
ENSG00000105329	61190.6	77586.4	56512.9	66505.7	49826	69734.1	50170.5	58512.8	71848.7	39110	57492.6	60105.8	57396	61105.7	52661.6	60409.2	58746.1	85712.9	52719.4	78235.7	50968.7	62223.6	58200.2	53976.7	50292.6	56512.4	92644.3	58915.5	50777	74689.8	57739.4	61270.3	116840	122208	159097	145581	170059	97156	68988.8	122982	107564	95504.3	110485	77716.1	81807.7	88089.5	135852	58968.8	134247
ENSG00000105366	11	83.03	28	70	25.01	142.06	5	20.24	4	37	32.82	37.3	70.47	86.14	1881.56	7	414.99	1	4	47	2	4	1832.13	951.3	66.04	2078	5	1453.87	1.02	28.04	3	4	111.91	638.13	3	31.01	25	1290.87	1	0	18.13	2	0	0	0	4.07	16.01	0	1154.24
ENSG00000105369	25915	34517.3	41530.5	26957	36287.5	25383.7	16773	22292	41190.7	23248.2	9962.37	9475.84	5593	6799.45	20546.5	237	1987	8632.94	22385.9	30515.3	900.12	10988.7	3395.44	23478.5	8318.21	34848.4	24268.6	45980.4	14976	25165.9	19672.4	19921.6	15989.5	2599.25	6888.93	14444.9	45427.9	86092.4	4430.17	23897.1	8735.6	25962.5	2445	25859.2	76933.8	1355.99	66592.1	21789.6	1186
ENSG00000105383	13345.5	11647.8	7992.11	19193.9	5326.1	11767.3	5230.48	9875.36	1982.15	3955.04	11162.6	5030.47	2039.47	5145.52	8571.72	3078.25	3426.55	6836.77	1964.22	4302.95	2901.72	6334.76	3086.19	2074.81	2386.91	4697.14	3545.2	2712.98	7234.84	16044.3	4018.16	18959.2	19706	6356.21	9983.16	28360.5	20235.8	6447.93	5850.3	4816.19	12645	649.61	2149.08	1151.85	5496.7	20974.4	6359.47	796.01	21456.9
ENSG00000105397	92326.8	75775.6	79415.9	94418.4	79819.6	92152.1	63782.9	72517.3	55286.4	51712.4	78165	81871.2	78048.9	64681.9	72863.3	78068.3	111915	65611.3	51474.8	62192.9	52076.8	78827	93253.2	70037.2	74614.3	64221.7	93425.1	59178.8	66433.8	98519	70463	79673.5	148573	178612	188594	154203	131043	139200	140212	170025	188653	160637	188417	147651	149381	177170	243330	110483	169462
ENSG00000105486	14338.4	16462.3	22105.2	16213.3	31710.5	20859.5	16674.1	11541.8	9735.16	15364.8	10968.7	5421.08	6096.08	7748.68	12323.6	1675.61	4883.02	8973.26	12646.1	13385.4	8885.85	6043.63	5436.17	14996.9	6583.12	11693.5	6366.4	12831.5	18523.6	17502.4	25423.3	17215.5	27361.4	6047.54	15971.9	14265.3	24866.9	36610.4	42956.8	39035.3	38950.7	60068	41348.3	43517.5	37580.4	56878.3	78277.5	33402.6	29832.8
ENSG00000105612	12590.8	7208.9	6073.1	10905.6	6869.48	6571.82	5145.37	5342.14	2623.02	4047.38	6786.03	4201.94	3097.42	5351.72	5662.03	1951.2	1781.94	8329.07	2470.81	5902.95	3463.37	4431.04	5056.04	4371.57	3295.01	4271.93	7620.33	5213.25	8017.28	11499	7378.45	8092.91	15840.3	11316.8	16685.1	10268.1	20576.8	9994.42	8089.89	12879.6	8548.99	11198.2	13779.7	8413.12	6815.9	11568	20098.3	8689.39	13245.1
ENSG00000105639	151607	95803	94648.9	120076	117551	92451.6	74976.9	64355.6	54012.3	87641.5	73042.4	60884.4	79528.1	74495.4	72568.1	77395	74691.5	73171.8	72181.8	47291.5	61699.4	92705.7	64734	85756.2	69146.4	50308.6	72130.2	84136.2	97259.4	114438	160489	75331.6	179861	317861	103022	83844.4	135766	181514	297934	177535	145817	248530	252407	184038	208976	266594	384139	145609	166582
ENSG00000105851	68733.3	50040.3	39905.4	40300.2	52275.5	48540.5	34923.5	41529.4	46594.9	30933.2	33357.7	39296	41268.9	25603.3	38665.1	47659.2	46822	50340	40301.7	59168	67649.8	34967.2	33539.6	37668	31661.7	41453.5	64328	43176.6	30104.5	42736.2	46733.3	47579.4	96212.1	114209	90368.7	51332.7	82027.4	80812.2	54920.5	111387	69127.6	69803.2	92821.8	53352.8	67496.9	52016.1	72981.6	49925.3	83229.7
ENSG00000106804	5324	4253.86	4052.52	5953.61	3592	4116.01	3272.03	3419	488	2977	3544.13	2145.77	1180.11	2675.02	3635.52	3082.08	1313	1991	1071	1639	847.97	3786.9	1420	2338	2114	2523	923.07	4046.22	8170.91	7303.47	4687.99	5954.38	7135.02	2995.84	1986	7184	5982.1	7032	3451.97	4113	6970	4700	3804	3766	2491	6014.99	4984	2766	6464.04
ENSG00000107099	285490	282819	251381	287748	270142	296853	192112	206441	72767.4	212448	220147	220233	230019	251418	253354	325458	307278	130194	90754.9	118816	105832	265308	255254	238938	226947	250133	122334	261283	236511	355184	305435	293957	445632	603264	296685	350981	373324	373572	388938	410989	436397	452659	403520	376734	349975	463997	528818	307259	567456
ENSG00000107201	22132	25966.4	26475.8	27808.7	34867.3	33684	23565.4	11225.1	4156.83	21993.4	33169.5	14528.2	19737.3	36323.3	25094.5	151171	20138.7	6358.92	6179.93	4814.76	9343.85	44586.6	28065.5	24764.2	24585.2	28348.6	8375.69	59542.9	25756.1	79913.2	89869.8	28865.6	59322.5	216046	7777.92	23848.3	47774.5	46878.9	51902	55712.3	39165.4	56996	60666.4	33718.9	22922.2	43084.7	29061.6	29680.1	112440
ENSG00000107485	3541	13970.3	8675.4	6403.94	9045.27	11139	8380.82	6955.37	8767.54	12367.3	10096.3	5775.92	5001.76	5542.75	8965.15	1117.05	3074.56	15019.7	8364.35	15784.9	7908.16	3949.28	6365.23	12401.8	7452.21	5072.55	9982.71	8659.13	8209.74	8493.37	10744.7	7974.03	20015.3	3689.99	17077	6737.96	16014.2	17889.1	21394.2	13763	18279	29602.5	25390	12768.6	23534.5	16885.8	19113	10679	14690.2
ENSG00000107562	14	1	3	4	0	0	1	0	6	1	0	1	0	2	1	1	1	2	1	0	14	2	1	0	0.93	1	0	28	1	10	5	1	2	2	10	4	8	14	1	0	0	0	0	0	0	1	12	0	1
ENSG00000107643	9709.58	19085.2	11911.2	9980.91	17793.6	10947.4	10325.4	11630.5	18592.9	10336.4	7531.78	7495.76	7865.84	6443.06	8397.01	4045.73	5538.56	11110.4	16166.6	14609.5	22020	5704	5562.61	10119	6451.35	7993.35	11782.5	8096.95	11662.2	13386.6	12690	10491.9	17379.9	7483.56	20258.9	13095	17596.8	16004.4	16411	12915.7	16792.2	20581.7	14961	12419	32562.3	19496	11616	10245	23100.8
ENSG00000107960	7894.15	10531.5	12221.7	14236.8	15013.4	14763.9	10937.1	7925.02	3604.09	11315.9	9730.98	4826.56	6151.21	7510.34	11210.9	9864.67	5395.61	4929.13	2685.78	4835.23	5248.72	6802.06	7142.86	6751.83	9092.25	7166.78	4494.23	7569.49	12475.4	16402	10495.9	13508.4	22893.6	14282.5	7748.03	13511.6	16466.4	15842.3	26175.6	21642.3	18985.6	26936.5	21322	13895.9	15450	20307.7	16894.5	18581	13718.7
ENSG00000108604	19293.2	20943.6	20829.4	22872.6	21832.2	21986.2	16442.4	16599.1	13904	15143.8	18090.6	11822	10991.1	13344.2	18664.8	10595	10673.5	16170.5	13065.9	19931.7	14810.9	14207.4	15306.8	16568.5	11589.4	14439.6	16566.1	15423.3	17976.6	23620	23079	22233.9	42779.3	26649.2	31888.7	28719.1	33257.5	40082.4	31214.4	38896.5	27499.3	37553.5	35724.4	28552	30241.3	33158.7	58838.7	25204.3	36004.1
ENSG00000108691	1218.86	3029	769	8451.86	1152	6436.16	15	1425	29043.3	127	525	363	151	68	89	270	48	131	2169	35	7354.85	47	15	37	15	287	61	1996	19	2578	1433	84	590	328.44	0	105	1115	114	410	0	355	0	17	2	2177	288	115	0	2223
ENSG00000109101	7	1	1	3	0	0	0	1	5	3	1	5	11	16	6	4	16	1	9	1	2	6	7	6	9	3	14	10	2	2	1	2	1	46	23	6	3	7	1	0	4	0	0	0	1	4	14	0	9
ENSG00000109103	15327.2	10355.4	8201.51	10761.2	8166.11	10356.9	5855	9169.14	7715.76	5998.29	7166.75	12096	11072	10532.3	8216.92	12634.8	11917.8	9200.98	8539.09	10747.2	7761.18	11732.2	14222.2	9334.82	9476.29	11000.7	18869.6	6553.87	8538.01	11039.2	6886.03	9374.96	14393	19829.3	19676.9	22544.2	13641	13655.3	7082.11	13152.9	13005	8896.16	8277.51	8045.75	11799	13977	15600	5645.31	17210.9
ENSG00000109320	53195.2	52160.7	41175	43764.1	44599.1	51811.7	30768.2	42875.4	70572.8	32263.1	32018.4	45973.2	55462.3	48979.7	34899.8	60894.8	40033	46368.1	68175.3	80319.5	45480.7	60548.9	27632.9	42217.6	28673.4	62499.2	90636.8	41042.7	46778.1	56389	44194.5	47193.8	71256.1	66341.6	92647.8	126584	72322.4	81268.5	103205	49781.4	57467.5	65737.8	43980.8	41241.2	113380	74874.6	65139.7	44118.4	93114.8
ENSG00000109471	3	57	7	17	41	22	40	31	48	30	18	28	20	18	13	7	13	8	25	57	19	13	20	14	13	19	30	25	49	18	6	18	50	9	40	76	105.99	9	46	0	50	61	87	56	80	53	27	0	10
ENSG00000109674	4976.05	4249.25	2572.37	5471.03	4061.72	4426.18	1629.63	3180.73	2191.58	1421.1	2014.79	9202.61	13786.8	11398.4	3502.05	14569.3	14289.6	2284.72	3377.52	2228.07	2814.31	11180.5	11450	5391.36	7790.64	6579.49	5568.76	5236.92	2523.92	2615.8	2354.65	3312.84	6450.96	11846.9	2066.84	12404.7	2807.71	5322.99	1503.07	4589.01	3872.45	1513.92	5029.4	1203	1658.75	2273.5	4756.94	1089	8667.43
ENSG00000109861	74521.8	48409.4	33788.5	45195.7	34321.8	40644	35224.1	37224.6	19482.4	24663.5	35927	21277.1	14458.1	28629.1	31211.8	27782.7	26077	34384.8	13597.4	26573	35373.8	25208.8	35159.2	17427.7	18157.3	28854	27505.7	33912.4	41451.2	49171.3	49657.6	44743.1	114854	39000.8	56204.4	49700.9	68950.4	48632.4	37289.1	96527.8	56286.4	67489.6	64181.2	43570.5	37950.2	40866.4	57626.8	33773.8	80667.5
ENSG00000109956	809.93	3868.02	1693.91	854	1223	559	3938.31	404	59	343	3437.02	1325	1238.4	1222	2184	252	376	1480.14	616	962.83	72	671.09	2206.52	937	941	1394.99	258	2732.8	1617.64	1939.48	2996.98	1499.55	8872.07	1262.11	2897	1666	5361.48	3145	5081.99	17977	15296	12722.1	12173.7	6556.71	1846	2959.97	10347.9	4369.09	1663.5
ENSG00000110057	49365.7	35883.1	25259.2	36975.4	17912.2	33311.2	15246.4	27583	10192.7	14096.9	27797.8	18209.9	15460.1	19934.5	20139.7	41862.7	17042.6	20514.8	12025	17705.4	16730.2	30170.3	17059.5	13446.3	15461.1	22941.1	21413.7	23913.6	29744.6	52002.1	27692.1	32208.5	47712.2	86923.6	65703.5	69391.6	71708.6	49219.9	23523.3	38559.5	47933.7	21104.4	21323.8	28363.8	40716.9	60150.1	56483.1	18169.3	92308.3
ENSG00000110324	54287.3	96201.4	66461.8	78643.1	51774.6	74682.2	57143.9	77487.8	59210.2	58483.4	65391.8	63773.8	48645.3	61831.9	49312.7	58296.5	37851.7	53874.4	50729.4	68122.4	78309.9	48393.8	41610.9	40055.4	38309.6	45800	80692.7	58130.6	53857.8	88673.7	53640.5	71256.5	173042	60016.1	142478	138620	116642	72235.2	88404	123794	146709	142257	191929	128357	88476.5	107281	215389	83903.4	91026.7
ENSG00000110448	14591	34932.4	39604.2	28788.9	46446.2	32091.8	32476.7	19696.6	34254.4	32796.4	18464.3	12500.7	17010.8	18126.2	19590.3	1519.01	9249.58	30668.3	38568	40951	38867.9	10374	14221.8	36609.5	12506.2	14182	26445.8	24126.1	32943.5	29080.5	39625.7	23396.6	57650.8	10466	39964.9	11581.9	36268.5	34384.9	58998.3	73329	49043.5	87859	75303.1	60998.7	50928.6	60053.4	110958	35201.2	30942
ENSG00000110651	20452.7	27660	24641.7	23899.9	22137	21819	20606.1	14948.1	14096.5	17835.5	18974.9	11046.1	10852.9	15692.3	18005.2	3584.85	7347.87	21454.3	14179.6	17835.9	12821	11071.9	12661.4	18287.3	9346.98	18135.1	15918	26084	19871.9	22660.1	28950.3	18996	58159.1	10099.4	30736.2	24188.9	39973.6	40116.8	26774.3	72755.6	33418.8	61040.2	54651.4	43147.9	36346.2	28722.1	96901.9	35939	25261.6
ENSG00000110921	1906	2376.4	2086.05	1845.4	2878	2280	1772.62	1187	734	1459	1773.25	1572	1583	1406	1941	887	1132	1045.01	1350	1183	678	2512.05	1297.02	2174.99	963	1961	1801	2030	1772	2610.14	2447.29	2491	4532	1475.03	1255.84	3920	2829.96	5632.29	3641	5823	2992.6	4794.97	4463	3529	3482.99	3499	5234	2838	3068.01
ENSG00000110944	847	1565.89	1683	1568	2420	1685.24	888	1986	1250	1626.4	755.08	857	1050.98	910	891	497	691.91	1157	2436	1556	2084.79	824	549.15	1627	722.99	1622.98	1912	1093	1008.97	1284	977.95	1603.48	1900.01	1117.16	2293	3369.6	1268.97	4554.42	3039.34	1428	2206	2899	2245	2459	5366	3067.04	3588	2279	1935
ENSG00000111537	190	577	644	876	1088	619	1110	1570	200.01	644	1200.98	2638	4194.9	5481.97	2145	1383	1172	3870	1347	3170	258	1095	3259	2633	2800.92	3357.97	3308	5545	965.96	535	1463.31	723	3475.61	1539	1074	1856	997.99	10649	1333	4207	1544	3201	3472.57	2161	1791	779	1707	1337	625
ENSG00000111732	32	17	1	11	34	14	11	3	4	15	10	11	9	18	5	6	8	1	2	0	3	15	13	4	6	2	4	5	21	42	40	24	58	12	4	78	22	118	3	29	26	11	12	0	2	17	42	0	36
ENSG00000111796	6389.98	21439.7	21176	20826	26544.4	20302.6	15536	10920.1	16009.8	13290	12767	6549.02	10574	18343.1	14828.8	2979.92	8618	33351.2	5291	19167.7	20427.5	3620	8808.04	7311.99	12975.7	15517.6	19807.2	5756.99	43419.9	27411.9	12739.9	18634.9	49676.7	5868.73	5612.6	9608.98	27870.8	30561	3443.49	41514.5	25446.9	21210.6	23314.3	12050	8999.7	8957.07	13032	34566	3628.98
ENSG00000112115	1	0	5	3	24	0	3	2	2	1	3	3	10	3	2	1	5	1	4	0	0	6	13	4	1	3	1	1	3	0	1	0	8	12	3	16	9	5	0	92	0	6	0	0	0	3	17	0	20
ENSG00000112116	5	2	12	8	4	19	13	9	5	12	0	1	4	1	2	0	1	0	10	5	4	1	5	7	2	1	5	3	16	3	4	13	2	0	4	0	2	7	22	0	9	26	0	0	39	41	0	0	10
ENSG00000112149	19451.5	19967.6	18126.8	16570.1	24940.1	30037.2	3485	43468	36895.7	11051	2083.25	56763.4	50848.1	40649	10690.8	44593.4	33867.9	8848.33	25422.2	21145.5	7981.7	22724.7	23176.2	36571.9	19489.7	81845.4	47085.8	49157.1	3739	3589.04	2232.05	3827.47	7771.03	20394	13224.3	93675.9	45361.1	59973	3492.99	2061	4007.96	2626	2230	6384	58270.7	3418	21804.2	2517.99	9757
ENSG00000112182	18176	27244.4	40479.8	15733.5	37353.7	28034.3	18650.3	19663.9	24186.8	25562.2	9692.06	7197.51	6588.8	3698.89	22838.8	499	3001.18	12920.5	23919.1	33426.2	24543.3	12542.9	3235.09	30415.5	9551.19	31201	21814.3	28254.9	27012	24465.9	24345.8	17724.6	16918	3203.72	24926	14694.1	33442.7	77251.2	55475.4	18659.9	25346.9	54537.9	23512.5	31245.4	75795.8	55041.7	35240	41450.6	13328.9
ENSG00000112365	10926.6	15644	16433.9	12907.3	17072.6	15017	11349.1	12275.9	14992.9	14665.2	11045.3	6377.63	5488	6607.81	12184.8	2563.94	3351.77	9698.8	11148.2	13800	15348.4	6017.72	5204.45	10063.1	5625.71	11000.3	11726.5	10580.1	13364.5	12990.4	14250.8	13239.7	24522.6	6120.31	17715.2	17458.7	23792.2	28898	24789.8	22446.9	18997.9	30076.2	23215.1	24786.8	31406	24798	25392.9	15233.2	16367.8
ENSG00000112486	2698	3287.55	5324	3413.32	6493.69	4921	2123.33	2216.2	2448.85	2900.62	3150.89	1265.02	1207.77	1343	2732	140	935	2778	1131	4348.98	1175.37	1971.52	926	2154.07	1116	2800.47	3453.47	3950.76	4527.33	6698.73	3219.93	3919.9	5432.9	714.9	3175.99	2096.41	12847.1	20517.5	1277.45	9242.34	4709	8658.44	3013.2	5259.4	5315	3757.1	9530.01	7809.29	1604.22
ENSG00000112851	90691.3	112284	109886	94820.6	148804	108858	109579	97949.9	78174.8	104109	75383	64163.1	85289	87347.5	110331	103943	87494.8	84637.9	72605.5	77895	91229.7	88507.6	96236.4	125401	92815.5	99163.4	65987.3	114258	122660	137548	154158	122082	154483	100236	65501.9	109714	125005	134457	113917	132971	121075	148453	117002	112678	127426	126827	99317.6	84072.9	142226
ENSG00000112936	12	13	6	4	3	1	1	4	6	3	4	1	5	2	6	2	2	3	3	3	2	6	0	1	0	1	3	2	7	9	6	5	11	9	22	7	19	12	5	0	16	4	1	0	7	12	33	0	22
ENSG00000113263	41657.6	70929.3	70551.6	52687.3	124017	69306.7	65993.6	37469.6	38004.6	71694.1	41563.4	15622.2	22849.1	25271.2	46414.1	2948	15277.9	47399	48265.8	48482.1	47553.5	26630.3	25517	46308.3	24583.6	22244.9	29729.5	40916	108443	67490.4	95275.9	59248.8	123769	14793	66739.5	25776	82173.7	82330.8	178580	101264	130932	180645	155368	118645	110987	191189	162179	112791	71096.3
ENSG00000113302	10	14	1	1	16	5	8	8	1	3	0	2	4	3	2	1	7	0	9	1	1	2	3	0	1	7	8	10	4	5	4	5	13	9	0	12	2	32	6	0	0	12	14	0	6	3	3	0	41
ENSG00000113520	155	265	400	624	397	936	62	307	47	277	175	245	152	356	455	46	92	313	109	164	40	13	353	123	75	197	215	323	33	152	29	32	819	363	22	166	442	240	28	121	18	61	184	0	55	34	59	1	2475
ENSG00000113522	22978.4	27099.1	26284.8	22316.1	34478.3	30388.7	28545.5	17999.1	10881.8	26923.3	23444	6967.17	5934.79	10551.1	21885.8	3482.12	5679.13	10193.4	7090.77	11343.4	13069.1	10541	8951.26	16503.1	7665	13992.2	7664.49	20345.9	34219.4	38005.8	42202.8	34710.4	51776.9	9229.11	12198.7	18899	36340.6	40691.8	49722.3	42990.8	41239.6	56623.6	45343	36187.4	33311.8	46655.5	31850.9	30248.7	32400.1
ENSG00000113525	135	248	91	147	73	211	247	56	41	88	73	52	65	104	102	49	36	36	32	26	43	48	67	84	52	150	74	210	168	152	493	77	421.01	153	48	80	275	181	195	310	179	331	103	595	95	424.55	376	359	190
ENSG00000113600	15	17	1	10	6	8	3	5	10	8	0	0	3	3	2	3	5	2	1	0	0	2	1	1	1	19	6	7	7	15	27	7	14	1	1	14	45	119	1	33	43	15	0	74	8	16	4	0	31
ENSG00000113916	87152.4	35267.8	27952.5	72531.1	20665.6	53311.3	11598.7	52500.2	34597.8	13739.2	17237.4	72766.9	95046.5	86825.6	32600.3	179994	127304	48823.3	45980.1	24182.9	38366.3	110012	80981.1	57957.6	108814	48791	50474.6	34162.5	22774.8	25116.2	10898.1	30791.6	45533.8	369307	51980.7	106563	43663	36473.7	13544.6	18455.5	39608.7	12422.6	14168.7	14926.9	47123.4	38556.9	28484.5	6100.87	137404
ENSG00000114013	21876.2	27945.5	12314.9	22251.2	14368.2	21274.1	8024.37	18221.5	26171.9	8148.44	10595	6405.14	3346.97	7595	8049.04	5039.99	2661.36	10897	9853.9	9493.7	36101.6	7617.83	2277.08	2505.96	2859.99	7035.96	18715.7	7727.38	11369.9	24175.7	10475.2	16299.4	20427.8	5084.95	17621.6	23911	22974	8179.99	4805	6596.04	13260.2	686	1723.68	2256	8455	13546.5	7807.03	1523	28449.9
ENSG00000115009	60	875	74	98	561	98	9	1854	103.98	13	30	769	2627	840	97	414	1238	47	508	340	54	2707	1057	324	728	925	981	222	70	35	9	29	28	313	75	1103	160	188	34	2	31	28.99	1	92	24	34	37	1	7
ENSG00000115085	44076.2	78742.9	79583.1	58089.9	111058	77630	87371	41069.8	38447.4	66359.2	64208.3	27683	32166	41501.1	60248	7427.08	22421.9	61962.8	51338.1	48490.8	46135.7	24536.8	30988.4	65289.9	32564.7	39249.8	29637.4	58843.6	82905.9	75783.5	121260	61883.9	172208	28538.9	88845.8	45492.8	112475	137548	219462	241847	200693	266637	277355	216211	149928	172391	337787	178271	78332.6
ENSG00000115232	106693	155698	146309	168215	178502	143732	148247	105701	60110.1	176310	136836	54280.8	54152	124087	127321	34896.3	48998.6	130163	48428.7	68287.2	58419.3	76743.8	73742.8	113829	49396.9	89025	65567.7	135817	153288	223912	184539	150352	277073	54483.3	85257.3	135870	182950	166278	233046	178267	178894	292916	247947	196630	159391	191515	300823	160741	222499
ENSG00000115267	16957.4	23981.1	18661.2	22899.5	18174.6	21522.8	14150	12686	14898.9	14726.5	23112.8	31614.3	42015.8	67096.3	18443.9	142895	29079.4	12469	14107.6	15633.9	18155.3	55418.1	43554.6	33778.2	38455.6	31902.8	48389.7	52277.3	16372.2	74638.4	76354.2	21231.6	39321.8	109028	26982.3	50434.1	39328.9	40425.7	33280.1	30332	25696	29057.3	36312	20432.2	26769.4	29857	24588	19393	78743.7
ENSG00000115275	23844.7	24577.4	26250.7	27782.6	27537.2	27060.8	23611.2	16427.7	14779.2	18089.7	21455	9179.28	8363.99	11137.3	19430.1	4014.02	7703.21	15937.8	10902.6	17948.2	14433.5	10610.5	9634.69	15183	8890.97	13897.4	12578.2	16380.4	26715.9	30396.8	28750	29540.1	53728.9	13367.9	38375.2	26654.9	45655.5	40635.1	46799.2	60476.2	48326.3	58345	66066.5	52852.5	37509.4	63175.5	87705.9	46701.9	36804
ENSG00000115415	82096.9	178295	99596	171415	101181	116411	82887.7	49611.8	29696	92291.8	112110	84635.2	126166	202510	54959.2	277734	103041	92636.9	39538.1	41966.6	109347	162203	93620.2	78742.2	151700	75235.9	121796	170063	123752	292655	321786	62683.2	239955	255787	132301	122066	166146	108159	270574	147852	114713	169710	276799	134838	151002	214274	220215	61365.5	271633
ENSG00000115604	3475.97	4427.05	3286.6	4397.87	4047.69	7410.99	5444	2998.02	3243	4158.42	4156.46	3755	5032.01	5691	5746.02	12644.1	7144.95	4054.79	2363.2	2198.16	3422.47	8847.97	6434.43	3361.02	5212.02	3866.96	3807.68	4815.92	11077.1	5578.95	3182.12	4716.99	13398.7	21656.9	5163	29549.6	17894.5	10181.2	9595.83	11488	10589.5	11542.3	15077	9398.46	6387.27	4931	5045.15	13504	7870.63
ENSG00000115884	271	84	2	1	143	58	25	10	9	8	7	6	1	8	4	2	3	0	1	5	4	7	3	36	0	35	9	89	1	76	279.65	167	1	4	3	828	123	803	1	0	4	1	0	0	13	2	55	0	24
ENSG00000115935	48431.6	69446.2	63024.9	58933.7	72531.3	69665.9	55706.5	39450.5	38626.4	49844.4	53659	52178.8	55306.7	60641.8	58452.6	93318.4	62790.2	44443.8	32516.5	35603.6	34615.3	57415.4	76197.2	65611.1	62770.7	53572.3	40290.5	62541	58862.4	65127.1	89848.4	61618.6	108693	157927	38151.2	66586.9	92803.1	88107.7	74019.8	82286.6	84848	128488	77105.2	59562.5	72600.2	86671.2	113203	47980.2	113800
ENSG00000116062	25324.4	29742.3	27938.7	24876.8	34763.8	27412.1	23162.4	24359.3	30926.4	23030	22414	16030.9	19705.5	18539.8	24860.2	8699.25	12278.9	23205.2	28673.6	28485.1	28125.5	19399.6	14551.6	28225.3	17008.9	26324.4	24855.8	25803.6	25076.7	36667.7	38598.8	28907.9	49774.8	34403.9	45046	45765.3	42481.2	65526.7	47547.4	50992.3	37582.9	52972.4	38589.8	30378.2	62485.2	51164.9	59163.5	34732.1	53385.1
ENSG00000116266	20464	19931.4	18582.7	20639.5	22688.7	20135.9	22716	24114.5	21332.9	19376.2	16144	15046.1	22555.7	20552.5	23164	27925.3	22578.9	16514	16351	20677.1	21502.2	20783.9	24379.3	21313.7	22329	18296	25108.7	18239.9	21855.2	32658.2	25938.7	28770.1	34877.1	41159.8	23426.9	24497.3	28513.4	21360.4	20768.5	25327.5	22736	24806	19482.1	17959.6	19249	21742	14811.4	13580	37511.6
ENSG00000116586	6160.83	5156.66	3863.09	6025.64	4887.95	4593	2945.26	3143.02	997.01	2144.57	3522	2068	1509	2658	3070	1541.99	1503	2710.02	1000	1777.4	1094	3106.22	2111.82	1931	1449	2205	1341	2779.99	3458	5421.49	4110	4591	9474.36	4504.44	3386	8077.04	7938.11	6198.02	4212.01	5081.16	4424	4813.99	4149	2223	3920	5762.37	8388	2858	9406.1
ENSG00000116701	119948	76635.2	44827.6	100819	41868	89998.9	31788	88956.1	19954.1	28317.4	62141.7	101990	109268	95782.1	76243.3	236786	164627	39020	26171.4	31545.1	30138.7	122607	141567	64156.2	109310	86494.1	62250.4	71253.9	52506.6	113845	34934.6	88779.5	120777	369266	111810	177718	113444	52327.3	38029.8	24522.6	118668	4975.01	25209.1	17396	48099.6	109084	55319.7	7480	255708
ENSG00000116785	3.09	9.14	0	7.06	3.02	10.19	2.09	8.14	0	14.41	16.15	1.03	3.03	2.09	1.01	1.03	9.07	1	0	3.08	0	1.03	2.09	0.92	7.23	2.04	1.08	1.04	25.53	9.06	5.12	5.21	26.22	1.76	5.1	5.04	80.27	11.04	29.32	34	76.11	12.2	7.01	1.03	5	1	7	0	3.14
ENSG00000117322	9589.15	13104.3	21632.5	8283	25268.7	11016.6	8042.27	5475.48	2018.11	14339.5	4702.6	2342	1237	1454	9245	104	726.93	1809	2754	1990	1760.75	4218	923	11090.8	2543	8020.95	1094.01	14402	10659.4	10638.9	22243.5	6734.01	6211.22	1301	1853.98	2561	15325.1	51930.4	9705.01	7619.25	3720	14211	1279	6828	28536.6	9566.8	18590.3	8469	2777.97
ENSG00000117335	37230.9	42006.2	33402.4	41071.1	43823.7	41455.9	37699.4	38283.2	25886.6	34954.2	29688.7	43870.1	62738.1	61985.8	44056.9	81787.6	56083.5	33884.2	26295.5	32959.6	31156.6	62775.8	73483	54911.8	75084.8	46432.1	32429.2	41772.6	46527.1	59758.6	44873.6	49043.7	63579.1	123364	48219.1	67558.9	56530.8	40714.4	49257.5	45125.3	51250.4	53728.7	48309.5	45279	51027.3	59759.1	44259.7	38585.5	78217.4
ENSG00000117560	923	3609.02	1322.66	1349	1916	1650.86	1587	775.49	848.94	705	1196.83	717	666.99	730.92	1182	322	388	1267.49	963.09	840	1109.72	194	516	670	475.89	1517.87	678.98	1725	1095.98	1803	4586.94	1212	5853.03	895.52	876	652	3767	8603.97	2068.62	15604	4168.05	4564.92	7566.19	2261	2141	978	5335	3178.97	2127.78
ENSG00000118503	43478	212704	89999.6	68852.6	161209	90277.3	84380.7	173479	99243.2	88261.7	57621.1	362961	416935	405526	93564	322130	244147	190523	186172	123826	48774	569867	451563	309488	321899	168749	297781	181363	231085	42855	65527	36758.2	94196.8	485412	354760	825278	248910	326950	101608	41366.6	130266	126460	184295	181141	322279	172292	220307	102297	72599.9
ENSG00000118655	2194	2324	2233	2785	2209	2677.98	1735.19	1680.27	1276.29	1558	2463	1239	1057.96	1595	2632	705	1099	2199.12	1452.72	2100.39	1530	2415.47	1294	2553	1235	2097.01	2283	1878	2424.68	3934.54	2555.99	2901.81	5682.11	1888	3675	5649	4461	5245.5	2667	3928.97	3133.18	2952.71	2825	2973	3087.96	3768.47	4440	1660	6423.97
ENSG00000119535	92787.2	79907.9	56574.2	162614	42456.6	147705	40286.1	120422	45305.8	33989.8	77258.1	514810	505668	286859	148828	566184	517673	50998.7	85788.9	61498.3	48662.6	301706	467162	212946	483406	246637	125101	128652	58347.8	122242	29603	151650	126540	1.33753e+06	201131	450874	127684	87483.1	41467.2	15726.5	230162	1966	44575.3	32715.3	44926.1	166862	49875.6	6680.86	358267
ENSG00000119866	15601.4	16120.2	23994.7	15823.3	15107.4	16869	8841.93	10124.7	7229	12856.3	7192.12	5290.93	2277.7	3975	11852	1470.22	1666.96	5059.32	4838.67	8270.82	4689.07	6468.49	2150.92	9754.11	4129.78	16535.3	11276.3	20664.9	6555.18	17954.7	10097.3	11017	14298.9	3573.02	6249.53	7565.18	24730.3	51543	2048.02	16548.1	9439.74	16009.7	2774.04	12134.2	25351.9	6914.65	29205	11249.6	6727.88
ENSG00000119969	4239.05	7295.93	4354.47	3917.13	7677	5659.15	6314.88	4854.01	5302.18	4766.99	4076.48	2578	2100	6562.37	4340.51	688	2237	5015	2838	2833.17	3499.01	3013.01	2859.55	6085	2879.66	3325	2942	7559	7098.71	6332.02	11939.8	6366.56	10819.8	2118	5819.94	4006.02	7220.91	8316.63	9876	19617	8193.2	15913.6	10938	11909	14379	7684.65	21323.7	7055	13144.4
ENSG00000120217	900.01	1457	1036.52	3028	1290	1226	872.97	1017	1001.94	1271	908	1228.02	3931	4468	842	13132.8	1141	2065	1279	1320.89	4732.02	4359.03	1648	1731	2624.17	1078	6248.06	3927	1022	1434	1788	797	3571	18426.3	1153	1185	1283	2072.45	1551	2195	1592	3520.99	3558.36	2930	1790.55	2535	3183	1390	8019
ENSG00000120659	172	588	123	118	222	153	109	508	147	116	52	178	110	210	164	12	151	150	138.98	85	150	33	276	57	34	100	134	182	393	92	81	56	234	41	31	499.99	379	530	86	300	246	138	52	178	247	189	111	92	714
ENSG00000121594	887	1163	386	1203.66	1070.96	751	615	557	1326	906.99	387	474	181	504	176	111	123	392	422	1119.64	648	433	280	391	276	409	4376.9	1003	453	742	620	432	844	178	580.75	1365.98	1045	2077	434	2512	627	901.2	543	1645	1342.7	611	2910.38	345	983
ENSG00000121966	29435	108499	86938.5	56800.7	178251	83795.1	70198.9	97619.7	132458	75222.4	29220.4	145195	171454	60041.4	58753.2	114406	148761	66854.1	110216	81493.5	51172	127952	92349.8	89914.6	67824.7	155396	93310.1	141595	121176	47929.8	47134.5	42380.2	61662.1	100840	116438	368079	218694	89672.1	52988.9	18871.9	105056	96560.4	49124.3	118061	236534	67707.8	112579	94885	69312.2
ENSG00000122194	8.62	30.27	17.97	20.49	22.35	23.43	28.41	16.95	3.85	26.09	28.28	10.33	6.96	6.14	44.12	1.15	11.85	6.33	10.09	4.75	21.84	0	8.94	3.29	9.09	18.38	4.45	13.05	38.84	30.28	57.01	45.35	69.33	8.54	1.63	4.63	19.95	65.15	52.17	434.72	72.93	59.05	64.86	54.81	21.99	19.79	7.12	2.18	16.89
ENSG00000122218	135054	113018	86061.9	112148	92837.6	106421	78104	91345.3	97612.3	65589.9	78343.3	60563.4	63862.7	69049.8	72008.1	52188	53791	93399.2	78925.5	102591	94149.6	57227.4	50042.3	61514.3	59835.9	51764.2	124301	70426.6	90665.4	106069	90802.9	100576	171752	94603	231764	154005	177529	115930	110175	134117	131033	130521	117516	114060	169682	137852	186944	82179.1	174096
ENSG00000122512	8659.58	9825.25	11100.2	9789.81	12827.4	11097.4	9372.45	8298.38	9154.92	9464.9	8185.66	4197.43	4327.52	5019.72	9107.31	2011.21	3169.22	6511.97	6401.57	7762.03	9131.97	4647.86	4778.6	7075.73	4407.44	5845.48	6417.96	7691.56	11467.4	11811.7	12274.4	10661	19944.2	5245.17	14096.7	9887.77	14620.4	19029.9	21319	19494.2	19305.7	23584.2	19719.3	20779.6	19641.3	19743.7	22784.9	16500.5	13026.8
ENSG00000123338	157472	138077	116677	143052	117998	127330	100054	114334	101257	84485.8	104647	65836.4	55390.2	79712.3	101763	50876	57633.8	89073.5	61803.6	80645.4	102153	75351.4	61665.1	81116.9	56092.2	81149.4	92463.2	91985.3	114223	141874	121517	130068	236409	116351	196571	173445	207572	167064	151668	193180	179315	181057	166241	142459	190075	201939	268699	112205	222335
ENSG00000124299	13855	14802.2	12654	17213.7	10315.2	13566.1	8537.58	9749.31	3319.32	8566.31	9795.97	5408.62	3675.34	6418.53	8827.37	1966.89	2978.34	7876.63	3971.89	5097.35	4689.13	5797.42	4246.32	5329.23	3184.37	5908.05	3500.32	6844.76	9627.16	14814.6	9948.9	10378.8	24830.7	5913.63	11728.6	22965.5	23172.4	16261.8	16671.6	20072.1	17998.9	17371.4	18987.6	15698.1	15229.2	19394.8	31304.1	13204.7	19990.8
ENSG00000125538	20767.1	67663.5	14502.4	25638.7	30709.8	18906.5	1196.87	190416	7564.01	5329	3835	98963.3	190694	117640	36260.7	70557.6	44132.9	4796.55	42944	16261.8	1896.98	36176.4	211160	45581.6	96909.5	93302.3	62295.4	11040.7	1524	2640	2996.3	1676.69	11938.4	192448	14008.3	27681.4	5381.98	41562.9	31523.7	1951	8929.55	127	7844	4474	9180.36	7055.15	13121.5	1027.78	31618.2
ENSG00000125726	177	720	388	510	412	276	201	120	469.15	139	376.98	357	259.98	800	85	85	79	95	88	264	43	121	178	155	128	216	723	1277.18	120	210	372	122	1796.07	147	211	402	381.83	338	141	1858	336	1317	1497	876	659	313	2512.28	575	2032
ENSG00000125730	12835.4	2827.95	2362.59	2150.53	1224.23	2857.49	834	1966	3254.96	893.92	2291	2122.45	845.01	4526.04	1201	2591.15	680	2254	999.1	2219	1479.91	3094.05	2944	1567.91	1076	2615.64	6255.57	863	1991	1240	935	1823.9	5115.31	3195	5257	3732.7	5383.99	2423	248	5056	2073	181	653	253	750	1926	1008	234	5961.45
ENSG00000125826	21334.6	26045.7	21361.1	24862.4	20893.5	28771.8	15097.5	14582.2	3405	15103.2	19578.8	18752.6	16018.7	20713.5	16629.5	49878.7	22809.7	10401	7903.08	8620.95	5265.03	25944.5	17676.2	16245	17398.7	18510.7	4801.15	33515.5	21579.3	41342.4	37414.5	19029.3	47147.8	86626.8	13817.7	38183.2	46246.3	38677.3	41335.9	67829.4	47731	46903.7	61459.7	50889.1	32112.2	52344.2	90688	33377.9	69759.3
ENSG00000126353	25040	32096.3	38257	21641.8	49425.1	35687	19023	23919.9	29763.8	33755	8741.89	7549.13	8249.88	4613.4	23593.9	553.11	4574.78	14815.5	32606	31288.4	45903.1	15984.4	4670	24849	8851.18	27655.5	22036	23467.5	43529.9	34052.1	54129.4	23399.1	23596	2358.01	18875.9	18967	25649.9	44549.2	79658.6	20946	33736	67648.7	30251.5	40943.5	73738.7	117090	60443.9	47992.4	24623.1
ENSG00000126456	21008.2	22866.4	27939.1	29121.3	33747.9	28662.3	24544.5	15349.5	9364.54	19019.6	23258	9644.44	8822.07	12643.8	19864	6711	8442.99	15061.1	10146.4	13175.4	11521.4	11664	11879.3	17792.2	11050	14212.8	10194	19772.9	25513.7	30239.2	29768.2	27007.8	56181.2	17647	31061.3	19650.5	38574.4	46783.1	62060.5	75025.3	49342.4	76260.7	85326.1	59422	31254.9	60280.3	97466.7	55472.2	33373.3
ENSG00000126524	9949.58	12047.4	12764.4	12022.4	15916.6	14703.3	12734	14907.8	14662.7	11247.2	8942.58	21117.1	17904.8	16927.8	16715	9865.24	13610.9	22463.7	21061.1	22896.2	14460.5	17931.3	15940.8	27658.3	18079.8	19765.3	20763.3	19488.8	15989	10794.5	10193.8	10405	15267.2	15743.8	26630.4	39906.9	28425.8	40127.7	16042.3	9798.55	14103.3	19817	13183.2	17299.1	34472	15223.7	15577.7	9271.67	11150
ENSG00000126561	35301.3	37524.5	35312.3	45961.3	36599.5	37890.5	28356.2	33856.6	42675.8	28705.3	31076.9	40405.4	44196.2	35891.7	30295.3	40651.5	34200.8	44916	41834.3	45159.8	46382.4	30991.2	31052.1	34305.5	42389.8	28960.3	55188.9	27186.9	40404.4	48065	41329.9	39756.8	64454.8	94926.3	120196	60385.7	56011.8	56176.2	64308.1	58094.4	55514.5	62296.3	49981.8	55212.9	74359.4	70826.5	102021	41412.2	67318.4
ENSG00000126759	59073.9	60810.5	33988.2	64126.1	26996	55659.5	21104.8	55445.6	13080	18444.5	47116.8	30191.2	27958.1	31181	33212.7	47950.9	40713.8	34441.5	16232	28413.6	20359.9	50948.8	37714.8	16372.9	27871.8	31757.7	26853.1	16904.2	30714.5	63601	18463.7	68465.9	73515.4	100962	81007.9	132093	76403.6	26872.7	23977.9	16135.3	61082	5854.39	17408.6	8577.04	27835.6	70540.3	39781.3	5810.4	130036
ENSG00000127152	23050.2	53242.4	68073	44637.2	91687.6	62284	47791.6	30222.1	38203.8	54308.8	31776.8	14131.1	20133.9	21828.5	39015.6	2215.68	13591.1	38633.1	45748.9	53953.9	52790.8	18486.4	19431.2	51484.9	21568.1	22794.4	31884.3	31602	62325.4	54116.3	71813.9	47400.5	99288.8	13687	52950.8	27485.1	72696.4	82169.3	134323	110732	89741.4	186133	154369	118515	92340.2	159526	181137	116169	55877
ENSG00000127507	90487.9	44923.2	20154.7	35506	10290.9	44989.1	14720.8	31628	26113.8	10586.1	21128.2	80815.2	58052.2	47879.3	35932.4	45361.2	82525.1	20648.1	17455.6	20034	22700.6	50835.8	65852.7	20863	52797.2	58422.7	42188.8	21067.9	38059.5	48280.8	15875.7	28129.5	53635.9	105664	54631	96411.7	58180.1	27549.7	17800.4	31718.7	54268.7	1826.89	9378.89	5523.9	28470.9	44167.4	32385	2944.52	123796
ENSG00000127666	11863	12502	8145.43	12187	6641.29	10534.1	3877	10021.2	4731.01	3932.76	6543.99	11996	12200.8	14199	6288.15	16578.2	9827.5	9440.75	8190.75	11112.2	5147.44	13905.3	11848.6	11340.4	9054.08	11366.4	20906.5	9298.81	5383.82	9137.41	6779.92	7747.53	12746.6	14682.5	12247	38666.7	19087.1	21377	6662.95	13597	7759.97	8787.05	10469.1	7210	11168.2	12102.8	18608.5	7036	19870.4
ENSG00000128322	18.54	49.43	20.64	16.09	15.04	23.67	18.08	25.08	3.83	10.67	5.27	6.63	7.98	5.9	10.54	4.33	13.2	7.98	7.96	5.36	9	10.43	2.15	9.14	24.54	6.49	5.59	27.75	17.82	13.5	8.97	13.26	16.59	41.4	45.54	41.12	14.35	83.28	23.57	90.04	30.72	34.49	28.41	18.31	27.14	265.26	112.42	0	34.95
ENSG00000128340	50509.7	48129.4	39580.4	44884.6	45779.4	47063.1	33899.3	32962.7	8015.98	33060.7	33801	39386.6	53180.7	40780.2	39888.8	65721.1	57758.1	21359.7	18315.2	14794.1	12745.7	48859.7	50724.2	41064.8	43005.3	42683.1	16466.5	46010.3	42063.8	54522.2	63035.7	47045.9	80365.5	101726	17202.4	61996.1	48721	74605.8	68193	74899.1	63515.9	79292.8	63134	45214.5	53339.2	58371	113305	43779.8	79389.5
ENSG00000128789	12719.9	15467.7	13476.7	13499.1	16469	13476.9	11191	13405.8	11264.1	10335	10698.1	7111.05	6091.19	8031.68	9581.68	3575.37	3900.8	13563.8	10390.2	14510.9	13882.4	6647.71	5018.99	9535.37	6165	7037.91	9364	9030.74	13463	17002.5	14921.1	14377.4	25744.5	6461	19923.1	20627.2	21798.3	16598.2	16347	16912	14325.4	20048.1	13720.9	12300.6	23378.7	18628.3	18962.2	10566	20691.4
ENSG00000128908	46031.2	47362	49750.7	43964.5	49841.6	49839.6	39279.7	43260	33509.3	38295	34758.5	27169.9	24740.2	26809.6	36237	11274.6	19156.7	32959.2	41530.3	38540.6	34286.7	26242.4	20210.7	39966.1	21743.5	36905.7	29748.8	43008.1	42771.8	52190	48096	46131.7	75159.7	25286	46671.2	67114.2	72881.1	85744.9	76073.5	70402.3	73437.3	91086.8	77367.9	71727.9	86888.8	77252.8	81533.9	53605.5	59494.6
ENSG00000129226	100626	55520.2	37080	67829	26404.1	53101.1	23644	57630.7	43507.5	21058.5	46086.8	35398.7	20117.6	28395.2	29892.7	25471.5	17698.8	57293.8	31483.1	45232.2	65325.1	38064.2	14688.3	13769.7	15157.1	33835.8	36121.4	22781.5	43247.4	84616.2	30007.3	59129.7	69105	35616.6	64970.3	119458	93478.4	29838.9	17625.2	23790.3	40919.2	3564.74	11511.1	6991.94	27766.8	73531.7	34347.6	2933.42	113670
ENSG00000130303	8935.98	11818.2	8559.76	14045.7	9212.32	11665.3	5803.5	5541.09	1298	5162.12	8822.78	4055.59	3065	8478.98	6023	16479.9	3094.09	5700.99	2051.94	3526.43	2521	10790	3524.04	3904.7	4041	5964.33	3022	11790.9	9023.12	18422.5	18878.2	8949.95	15980.9	17442.8	4226	11516	18621.5	10070.2	10399.3	14088	8406.98	8366.04	12105.1	6275	8745.02	10840.5	19310.9	8331	21393.8
ENSG00000130826	12945.6	13770.5	16266.7	13533.6	19625.7	16015.9	13485.6	13393.5	15670.2	12927.2	10622.2	7245.27	7645.81	6477.9	11326.1	2974.27	5428.13	11041.9	15514.1	14303.1	18679.2	6010.03	5140	10584.5	5962.89	8458.59	8651.24	9920.49	15419.5	16327.7	15636.7	15593.7	26785	7968.86	21444.7	19255.3	21314.1	22712.7	25967.5	23937	21065	28555.8	21089.2	21203.8	32986.6	25150.8	29055	16938.8	19721.7
ENSG00000131061	5546.41	4137.86	4352.4	3997.99	4541.85	4608.93	3071.99	2729.02	1419.11	2967.92	3915.83	1996.94	1738.98	2423.69	3364.92	2430.22	2751.1	1751	2048.97	1841.02	2482.97	3088.85	2883.32	2780.91	2423.35	2712.99	1419.09	2939	3412.41	5428.02	4815.61	4638.23	8277.92	7072.11	2803.89	5199.8	5817.02	9504.73	6792.86	8580.99	7439.67	8599.86	6029.93	5529	4305.17	7758.34	10373	5091.21	7884.23
ENSG00000131187	1158.06	678.83	403.21	640.95	291.92	665.57	196.67	576.01	327.96	154.59	467.69	807.52	797.42	806.12	880.16	1338.12	1539.72	393.36	360.63	364.19	265.33	1368.36	1224.76	539.84	1330.42	700.18	1354.17	487.14	357.68	525.89	246	702.1	872.53	2404.8	1613.78	2956.24	1783.36	801.2	593.96	920.09	1282.64	412.07	334	405.66	991.42	673.34	890.28	27	3306
ENSG00000131323	16484.1	18647.7	16074.2	14479.9	16361.6	16414	10222.8	15522.4	20230.2	12855.3	11199	12160.2	11185.5	12712.9	9788.98	7363.25	7480.88	16157.9	16701.2	20076.6	17333.2	10181	7423.18	12344.6	6592.7	10501.9	20600.8	12809.5	10044.9	18436.5	14062.7	14104.3	29030.5	9428.79	38556.7	18607.7	23495.7	26898.8	23243.6	22578	17029.6	26549.8	24042.5	25418	37940.6	27941.1	42863.5	15524.2	27802.3
ENSG00000131504	139515	264986	125585	138629	116420	145423	138459	118855	63313.6	96783.1	129454	76255	77513.8	103719	127881	76733.1	98943.3	121197	65074.2	86816.2	70239.8	102579	104867	109048	85173.7	99937.9	90278.6	119915	131356	162734	157075	147608	280375	140259	165678	189432	273347	177739	198015	281493	269915	267928	255443	184609	292778	199078	270297	143122	507497
ENSG00000131711	2678.93	1783.02	2998.78	1624	1575	3333.01	2445.01	1158	2042	3916.39	1906.95	999	1299.02	468	2130.03	154.75	694	1213.49	1438.05	989.94	2307	462	758.04	884	538	1702	554	3897.72	2955.21	3396.29	2558.85	1368.4	4685.14	796	1482.97	4667.34	3497.04	8080.96	6316.96	8341.9	4659.16	6437.02	6238.99	5974	3660	8546.01	6851	3895	3055.96
ENSG00000131944	331	633	595.99	610.99	376	393	233	380.96	367	226	426.91	269	184.07	250	284	174	188	282	236	324.99	387	221	175	279	427	417.98	327	347	503.63	240	401	537	699	252	285	410.99	523.02	717.98	504	969	570	803	787	441	737.97	493	1447	337	768.98
ENSG00000132549	166833	171591	175132	163017	191825	179317	163318	144509	91852.3	144659	134771	115389	130982	135069	150214	141531	131182	109561	92124.3	106200	89620.7	129107	143494	159860	139550	134073	75281.5	167507	186657	191465	191837	179760	284257	234908	141308	197543	262632	262338	294823	279545	287609	364453	304865	313104	291025	336980	259436	192417	259230
ENSG00000132842	58784.3	60173.4	54977.4	57781.8	54640.2	59403.6	49395.3	53747.1	44530.5	44223.3	45889.4	39146.5	39458.8	43506.5	48940.9	45274.3	39459.2	43074	36420	43706.4	51254.7	44229.6	40165	47113.9	43003	46890.3	40258	50851.8	57834.2	65030.9	59389.1	60714.4	90868.6	66534.1	78316.1	83598.8	87795	75261.6	72468.4	75464	78578.9	85959.6	70185.1	76667.8	77462.9	84681.2	70124.2	49336.7	85868.1
ENSG00000132963	13107.6	11778.3	7817.18	9164.18	9483.73	9473.69	7343.38	8002.53	8534	6066.34	5965.03	8861.21	9091.76	8080.02	6343.23	9307.55	6756.06	11556.1	8385.1	8971.34	11628.2	9002.98	6198	7627	7419.94	7604.9	10964.5	10456.5	8650.41	10784.6	10880.6	8365.53	15112	10418.9	12140.7	16460.4	13825	10863	7461.12	10563	7952.99	8864	7499	8232	14072.8	7648.57	11438.8	5737	16823.4
ENSG00000133111	1104.05	1531.54	1620	1346	2334.2	1627.52	1740.87	808.97	1265.26	1492.79	1311.65	419	459	640.98	1450.62	156.36	390.65	885.69	811.12	973.23	1253.99	585.77	615	901.34	569.35	783.64	899.03	1119.92	1770.85	2053.19	2277.75	1918.01	3139.19	646.57	1822.43	1214.82	2114.01	2509.54	3585.49	3696.58	2523.44	4545.64	3842	2066.97	2321.53	3163.63	2826.94	3095.94	2248.48
ENSG00000133561	7795.32	13273.3	13660.8	13774.8	18064	13264.9	8982.15	5641.73	2870.86	13219.3	10929.1	1777	1798.01	3339.01	10099.3	1413.93	1924.02	4450.92	2656.54	4524.98	8109.04	4312.71	3244.61	5381.15	2418.86	4108.72	2555	7201.92	10324.6	20627.6	20705	14068.5	37211.8	5483.03	6468	5301.23	11562.7	24404.3	35542.6	48589.8	26471	36580.1	47204.5	21088.4	15950	38391.3	41608.8	35034.3	23725.1
ENSG00000133703	6037.36	6780.16	5979.77	6111.42	6587.42	5982.76	6906.2	6323.73	12002.6	6002.56	5287.39	5973.32	5707.07	4689.72	5353.13	6306.75	6432.27	7607.4	7658.8	9798.64	10231.1	4417.36	5757.64	7034.66	5947.06	4755.91	9581.82	6271.51	6949.41	8768.91	10361	7523.56	12427.2	9237.89	10713.5	8418.77	9814.12	6988.48	6103.57	9440.61	6728.55	8461.98	6232.17	7659.97	9357.63	7284.82	6569.32	3122.39	13409.2
ENSG00000133710	0	2	0	0	1	2	0	0	0	2	0	1	1	1	0	0	2	0	0	0	3	0	1	1	1	0	0	0	0	0	0	0	1	0	1	1	1	1	0	0	0	0	0	0	4	2	0	0	2
ENSG00000134321	4763.95	5121.04	3925.05	5540.69	3466	9911.36	1074.34	910	476	1500	5767	2823.62	4159.87	22152.7	1435	158382	1635	869	2107	371	6259.08	21655.4	1723.72	8338.74	7346.66	6868.91	761	62960.5	4467.38	36150.7	52740.2	2356	5593.9	131662	924	3857	23460	5234.98	11149.7	2869	4204.13	2994.04	9039	1998	4784	7793.34	3942	2909	84079.1
ENSG00000134352	61912.1	55176.2	82930.9	58222.3	151571	72660.2	61539.7	55515.9	56620.7	75364	34815.9	31593.1	37996	37710.7	66457.9	24933	26668.5	64647.1	78335.4	83860.6	86924.1	59297.8	31204.3	96055.8	38282.8	48109.1	58148.5	45721.6	131807	102131	123723	74532.6	58433.2	32812.7	74891.2	84704.8	66244.1	100181	127005	48894.2	88028.1	112874	65154.8	67710.9	117054	312045	79710.6	71546.9	93566.2
ENSG00000134365	0	0	0	0	0	0	0	0	0	0	0	0	0	0	0	0	0	0	0	0	0	0	0	0	0	0	0	0	0	0	0	0	0	2.24	0	0	0	0	0	0	0	0	0	0	0	0	0	0	0
ENSG00000134389	0	0	0	0	0	0	0	0	0	0	1	2	0	0	0	0	0	0	0	1	0	0	0	0	0	0	1	0	0	0	0	0	0	0	0	0	2	1	0	0	0	0	0	0	0	0	0	0	0
ENSG00000134460	780.97	1574	1084	1284	2805.89	2693.14	1229.48	1183.09	582	1760.83	1379	728	480	395.97	1409.96	164.95	450	215	337.93	993	383.95	356	1090	493	500.96	805.13	2133	1231.69	1174.96	1839.97	1295	1821	3120.94	621	634.99	1297.84	3674.86	2294	2869.94	1506	4781.58	4354.88	2316	971	2113.22	4229.22	1530	2064.97	4983.9
ENSG00000134516	260335	319902	217615	230380	197315	235869	175820	211077	83378.8	172612	175355	158555	149151	173755	189636	177245	197755	167879	111085	147577	102698	184774	180890	183235	169645	176614	119416	195257	210533	266187	208728	228402	394726	326850	278163	369674	335994	321056	331867	370327	375458	361787	339926	326008	385186	379126	424012	223407	574688
ENSG00000134539	6631.05	15318.6	8294.53	8249.92	8941.13	11262.4	22193.2	5669.68	4430.04	6637.96	12073	4286	6915.95	5421.28	15957.2	3115.52	4855.01	12418.6	4115.19	7530.01	3931.47	2881.96	12406.7	8005.73	6959.97	9976.05	7171.08	20597	25886.3	13841.8	28870.8	13043.4	37133.9	5465.37	9708.6	10876.6	18521.9	21847.7	15294.9	45942.2	31452.7	44877.1	33508.7	23221.1	12546.9	9435.46	12883	22817.6	3168.38
ENSG00000134760	0	0	0	0	1	0	0	0	0	0	0	2	2	1	0	5	5	0	2	0	0	0	4	1	0	1	2	1	0	0	0	1	0	1	0	4	0	0	0	0	0	0	0	0	0	0	0	0	10.12
ENSG00000134900	63017.2	90808.5	90768.1	68452.1	124205	91971.6	86220	86250.1	101474	90810.2	57162.3	47986.1	46172.2	47627.9	65801.9	16453.1	28381.2	83703.5	92582.2	105962	131152	36372.7	29806.9	85171.2	42710.6	53598	76086.6	60378.3	100096	97047.8	106902	94313.6	128107	29190.6	163705	90284.8	111557	112304	151411	101354	116845	153803	115338	132535	175786	164425	144822	93819.6	101201
ENSG00000135077	21473.3	12917.7	6025.87	10713	8802.83	11049.5	5353	9497.52	15727.4	4632.83	5602.71	5861.5	3832.05	6484.94	4473.02	3526.87	3454.99	8233.01	6681.43	3782.59	11700.1	4480	2091	2466.92	1624	7511.84	4627.09	10215.7	13577.4	11220.4	9795.92	6678	13635.9	4176.97	11562.1	29688.3	19178.5	13730	9174.99	13881	19167	9052.04	9338	4875.15	17177.9	12444.5	21738.6	7187	15564.3
ENSG00000135604	20118.9	23550.8	11355.9	29148.9	9810.55	18354	6809	16160.4	8559.44	7199.97	9628.87	29016.1	45871.8	35361.2	10523	56316.9	30279.4	21782.9	14907.1	13479.3	16354.9	35924.9	27172.9	17135.8	39319.5	20742.2	26977.8	13400.7	13472.1	17296.4	9439.99	11723.8	27026.7	62498.3	38851.3	53842.3	27096.4	14690.2	7719.02	14627.9	23331.7	4187.07	13669.4	8194.93	17086.2	19801	29168.7	4067	44622.6
ENSG00000135870	53260	59151.6	53758.1	53942.4	55560.4	62210.2	44467.6	44395.1	54667.7	40169.1	44614.3	44485.8	45527.4	48165.4	52448.9	57463.8	57191.8	50688.3	44441.1	54623.7	50088.2	55642.8	59236.8	54114.1	49483.7	49412.1	56238	49384.2	57035.2	63301.1	55305.9	53134.3	96792.8	122390	99674.5	113245	91197.2	104507	83407.5	85854.7	98179.3	108170	87288	71009	95753.8	89160.7	85723.2	64121.5	125196
ENSG00000135899	41805.6	49240.8	45656.2	43882.8	46442.4	49708.6	33373.4	24400.8	14838.7	33452.4	35170	31972.7	36042.2	40955.6	36524.9	108974	36856.1	18665.3	18017	17755.7	23430.3	45288.8	37950.6	39075.7	41798	39688.5	20741.8	58239.9	46328.3	78954.8	94378.3	37821.9	67986.4	164777	24707.3	57014.3	78441.9	73614.5	75599.8	59587.3	58287.2	83447.9	61756.1	40507.5	68032.9	73789.7	60710.7	38382.8	103896
ENSG00000136104	10682.3	15887.7	15090.1	11516.7	21811.4	14606.5	17127.2	13099.2	13285.3	15647.4	10560.2	5248.96	6268.61	7633.02	11893.6	4314.63	4316.77	11165.3	10162.5	12312.8	14657.3	8189.51	5909.6	12932	6857.75	10154.3	9505.62	15231.8	16598.5	17444.9	22959.2	17722.5	23308.3	6834.82	12978.6	12685.1	17290.4	21247	18194.2	26028.9	14568.8	24515.4	19569.4	17436.4	18230.2	16645.7	23092.7	14102.2	15531.9
ENSG00000136244	643	1035	1138	1105	716	615.99	345	1656	456	316	320.9	4611	1779	725	1909.76	158	266	1485	997	2412	215	8773.81	756	4701.19	2266.7	2318.28	2833.03	15540.3	317	169	213	120	570	243	1356	2139.06	2716	5734	247	641	258	344	81	683	2829.89	73	3060.99	485.97	50
ENSG00000136560	24209.7	27113.6	20881.1	25828.9	21920.8	23405.3	16395.3	27565.6	27732	16606	16114.1	26656.5	29851.3	28821	16241.5	30539.9	17029.7	24873.7	24884.5	34251.8	29804.5	22449	19872.8	18504	17758.9	19952.7	47614.3	25305.7	17645.4	25543.3	22085.4	20956.9	41195.3	37386.1	43175.2	29628.8	35151	28654.7	20951	30342.7	27281.1	30364.3	28668	25448	39105.3	24479	23915.2	16290	54320.6
ENSG00000136631	15565.2	17306	15946	18867.4	18140.1	17127	13722.2	10494	3653.98	12065.3	15183	4504.06	2875.29	5678.98	11047.5	2204.68	3029.09	5200.97	2462.46	3376	3459.24	5760	4218.35	6255.93	3465.03	6209.83	2950.06	7527.36	14122.6	22696.2	16613.3	18189.3	33166.4	6432.2	5757.18	12288.8	24268.6	20381.3	26008.5	27305.7	24287.2	26704.3	21508.8	18468.1	17518.5	27525.9	21559.4	16413	24499.1
ENSG00000136634	543.52	359.64	141.56	493.84	431.25	120.07	40	158.03	899.85	83.68	124.02	592.3	369.18	617.35	120.55	186.25	280.56	249.33	315.99	111.29	171.46	400.16	101.6	116.54	206.34	436.38	230.53	636.08	140.78	88.05	285.97	47.34	296.46	195.79	136.39	7758.84	524.7	839.61	63.18	498	156.82	155.31	212.8	552.76	460.97	390.41	2442.42	106	444.3
ENSG00000136689	9093	8775.33	2870.88	8878.02	4606.44	9917.91	986	13377.5	6572.09	1035.01	3648.52	69387.9	105593	79748	8475	127964	20326.8	2586.95	11260.7	11898.2	1995	41215.1	156032	54402.6	71525.4	26829.5	31547.6	7183	1508.52	8480.4	3333.43	4036.1	5849.51	192619	3827	16149.3	6901.99	3495.99	1949	147	2963.76	90	1390	524	4083	4188	2186	277	18567.9
ENSG00000136695	0	0	1	0	1	0	3	0	0	0	0	0	0	0	0	0	0	0	1	3	0	0	0	0	0	2	0	1	0	0	0	0	0	0	1	0	1	0	0	0	0	0	0	0	0	0	0	0	0
ENSG00000137265	19484.4	15916.7	8318	5274	18852.8	10424.9	5544.14	6297.79	14654.5	6557.05	4415.08	6959.54	5932.35	5026.77	5095.95	1560.58	2412.19	3475	8075.9	4958.99	5660.88	5878.89	2067	5646.54	1759	15482.9	5709.06	20506	7641.9	9333	14367	20227.8	9469.78	2141.62	6323	19063.4	19545.3	33255	6007.87	15424.1	12340	17761.6	9133.33	12953.8	13424.6	9863	23888.7	8591.91	12038.5
ENSG00000137275	19029.8	23135.1	21215.2	21074.1	17548.4	21706.1	17093.7	19932.8	26112.4	15867.5	16298.2	18629	21116.1	19237.5	16564.1	18176.1	13357.7	21692	22241.7	22612.1	28305.1	13494.5	14688.1	17198.9	19078.6	15711.8	20390.1	17486.8	20185	21496.3	26112.1	20026.5	43349.2	36861.4	39559.4	33795.4	40923	31676	33634.9	37229.9	33519.2	49802.4	41020.5	34518.1	45520.7	33908.8	40711.5	26198.3	31702.6
ENSG00000137496	3755.07	6184.27	4467.33	3864.18	5353.75	5525.15	4052.43	3661.27	3108.16	3133.5	4392.29	5047.9	3669.82	2936.33	4102.55	2950	3238.42	2780.3	3172.3	2244.26	2753.14	1895.4	3086.32	2330.89	2613.9	4617.08	3749.52	2774.35	5095.84	4120.35	4012.52	4695.7	10341.3	2968.55	3814.07	9995.42	8194.74	7837.09	9546.64	12323.5	8297.93	11280.7	11799.2	8832.3	6877.48	10509.7	15393	6458.06	8380.21
ENSG00000137700	3943.28	4196.1	4692.11	4705.57	6684.63	5864.42	4045.67	2793.22	1943.13	4066.97	3597.52	1321.66	1152.64	1849.62	3331.79	847.21	1432.96	1728.81	1237.33	2151.67	1977.85	1640.32	1533.32	2222.2	1298.5	1941.02	1063.71	2635.17	4945.11	5407.57	5686.76	4642.78	9852.93	2475.36	3131.43	4313.35	7886.51	7631.99	11772.9	14582.2	8425.95	13804.2	12871.6	8919.84	6545.56	12418.6	17133	10825.6	7474.8
ENSG00000137959	10357.6	21221.2	17325.4	11890.1	11865	26134.5	3203.89	3568.94	1506	6119.7	24421.9	3905.03	3337.53	30759.6	3268	130310	2626.06	8430.63	5501.92	2214	17429	24344.4	1932.2	11263.8	8428.73	7709	2946	83993	32678.4	167749	201128	8155.13	8243.12	65984.8	4738	7838.55	141961	10408.1	28395.5	1640	7615.12	6309.01	9832	4108	29344	23239.1	6779	6979	117969
ENSG00000138231	4230.08	5367.54	4558.13	4876.66	6043.32	5239.48	4481.22	4382.03	5520.5	4275.16	4322.34	2557.99	2909.02	2370	3982.88	1067.17	1554.61	4337.88	5429.9	4756.23	6148.11	1998	2188.39	3554.97	2067	3496	3682.7	3491.84	4753.59	6751.7	6722.64	5649.94	10792.6	2063	6515	5517.21	7869.59	9497.35	7891.65	10482	6504.99	9657.17	7822.77	7733	8707.43	6647.85	7829	6372	7444.36
ENSG00000138375	14454.1	13285.8	14212.7	13670.3	19356.2	14709.3	11845.8	6745.68	1871.98	10442.5	12125.3	3732.14	2750.67	4801	10147.3	2480	3261.21	3043	1976	2361	1556.08	4614	4386.9	7197	3321	7306.13	1393.01	10159	11400.6	17651	19435.6	14829	29111.3	6984.16	3722	10478.8	20695.5	28236.9	27135.7	37307	23594	33288.3	33252.2	22490.8	13772.1	25699.2	33614	22604.6	19400.5
ENSG00000138378	14742.5	38678.6	33097.2	25614.8	36720.8	38935.3	44212	25067	34266.8	29791.3	29583.7	14489.2	18122.2	17248	27068.1	3812.58	12070.4	37798	21672.5	36224.7	34982.9	9454.05	18283	22451.3	19426.5	19144.2	45419.1	23487.1	49029.3	40710.6	37528.3	34094.6	86450.8	9866.31	51572.1	23006	66948.2	46987.4	106764	84771.9	85966.7	110707	94297.2	72096.6	70848.5	66169.3	43769.7	59226.6	31906.6
ENSG00000138600	27006.7	25496.1	17364.8	20930.3	17831.3	20935.3	20178.4	27032.7	21686.3	17704.4	17133.7	16110.5	17563.2	23307	17603	18433.8	12114.1	24448.6	19726.6	24134.5	28745.4	20212.1	18424.1	17872.9	15001.4	17977	32957.1	23036.1	21053.6	25808.5	24442.8	23953.4	36018.2	23063.8	29575.3	31726.1	35116.7	24703.6	21743.7	25840.4	26548.6	27352.3	24559.5	21449.5	29089.5	24245.4	27395.5	15078.1	37412
ENSG00000138684	33.04	18.63	35.95	76.68	60.38	8.71	24.31	8	89.06	93.14	29.83	23.76	78.49	407.79	18.82	11.36	46.75	141.6	20.48	6	9.71	132.69	53.5	23	9.27	3	30.33	52.88	55.14	23.1	83.7	23.65	98.9	26.77	18	25	21.42	34.27	0	46.94	2	115.39	48.24	104.24	8.32	39.22	436.1	53	41.28
ENSG00000138795	37890.8	46389	68488.8	29759.9	108431	57114.9	41231	32425.3	20630.5	63734	20068.8	6322.87	11078.7	8635	43374.3	1326.81	7940.1	20633.3	47663.7	32709.2	53994.4	19913.5	7346.39	59578.5	13987.4	23440.7	12616.4	21710.1	77505.2	68775.8	92539.7	51369.9	31082.3	5448.21	12562.1	21593.9	32929.8	76023.8	143269	22139	50495.2	97859.2	35185.1	40968.7	93326	158799	46386.4	51667.9	43406.1
ENSG00000139193	9292.67	10187.5	12568.2	8746.48	25314.7	16433	9192.76	5530.4	1803.09	12056.3	6769.87	2278.91	2055.39	6040.48	8968.9	376	2494.32	3016.2	3767.22	2898.9	2783.04	2459.64	3234.5	8573.81	1568.95	3731.64	1620.33	6523.71	11420.2	15252	19304.1	16207.8	18076.9	3296.8	1721.03	5591.96	7593.13	21891.6	26146.6	17215.5	10222.2	27859.4	8263	14059	14740.5	21748.2	46256.9	15798.3	15821.5
ENSG00000140368	31040.9	30462.7	27289.5	34969.7	26086.8	31991.6	24280	25129.2	8797.88	21001.9	30824.8	20398	19649.7	18873	27342.7	22313.5	31097.8	18205	11306.7	15061.1	9549.56	23933.2	22607.4	18520.3	19146.5	19535.4	10117.1	18226.8	23444.6	35133.4	22980.3	35259	68192.4	58499.3	50286.2	49673.6	49483.4	45004.7	69081.7	86909.6	84498.5	72435.6	100953	78601.6	46080.1	64875.2	102430	59333	68281
ENSG00000140598	15158.4	36942.8	19466.6	16066.4	26139.2	18234.6	16361	10062.5	8949.74	14603.5	14607.9	5630.6	3758.81	5943.83	13068.2	2171.98	3397.66	5312.91	5786.76	4390.98	7239.73	5530.09	5115.51	8558.49	3860.74	10260.7	4063.54	12963.7	16160.2	20901.5	21157.7	18535	35611.3	6318.46	11049	14516.5	24802	30275.7	29256.5	31141.4	27219.1	38054.7	32569.5	24711	35837	28863.5	28334.9	21961.7	48252.8
ENSG00000140678	175703	105132	62834.4	88248.9	60203.7	116206	52002.5	107377	110413	47673.8	82149	302786	308401	148692	99582.3	313451	318394	77566.9	90553.2	66378.4	92402.7	205394	228027	136661	208388	170270	132466	110667	82004.2	157438	70962.5	111691	179770	751702	175779	407683	159364	148999	46106.7	108183	217296	59523.4	133431	47653.4	103222	162370	189095	30129.6	311856
ENSG00000140694	17434.8	17594.1	19660.7	16748.2	22265	20286	19692.5	15025.1	13945.9	18645.5	13824	9681.48	9988.22	11543.1	16779.9	7676.09	10114.6	10839	10849.5	11887.8	15195.1	9759.69	11138.2	15419.5	11083.8	14581.8	11352.1	16864.4	23095.8	22078.2	25864.2	21534.3	29314	13087.1	17265.5	18795.5	25643.2	27607	31125.8	26521	26997.1	34001.6	26071.9	25155.2	24666.3	28827.8	27450.9	20261.6	21296.2
ENSG00000140968	33914.9	34674.8	30961.8	34729.7	26812.6	35117.3	17388.7	29902.3	21146.1	20270.8	18581.8	12097.8	5600.02	14981.6	19208.2	6106.18	4840.92	36510.8	15921.3	36176.4	22534.4	27372.1	5268.65	15701.6	8225	30536.9	45394.5	33933.6	24051.7	30142.5	17127.3	27875.4	34319.1	9846.29	85608.8	72696.2	56673.2	64643.9	8027	31292	27594	18516	10872	16826	52241.6	27601.4	49770.8	19444	37159.5
ENSG00000141349	6191.33	5747.99	4684.56	5756.7	4044	5872.51	3490	4202	1807	3327.92	4347.96	2183	1258.2	2096	3317.97	1010	1203	2852.01	1420	2145.89	2056	2485.03	1378	1875	1343	2423	2028.11	2891.84	5074	5219.02	3961	5507.95	10268.9	3098.23	3877	9197.06	9025.05	6609.34	6854.86	6881	6547	6614.55	7849.99	6940	7096.95	8619	13123.3	4948.52	8883.21
ENSG00000141499	3077.24	4489.91	3706.62	4150.11	4039	4313.01	2975.99	2418	2202.08	2500	2986.76	1626	1339.34	1797	3069.93	677	1269.12	1862	1662	1584	1593	1585	1623	2375.51	1356.06	2168	1330	2736.08	3144	3925	4098.95	3588.08	7507.38	2220	2964	5095.18	5515.87	6848.81	6024.01	10364	5915.03	7131.06	7393	4582	5917.03	5909.05	13260.3	4166.02	6091.03
ENSG00000141524	79911.1	102315	112234	82812.5	127023	109794	88957.1	65314.1	47951.5	85692.2	69574.6	39243.2	37785	46752.3	70299.4	18396.6	37358.3	65991.9	47650.8	67869.3	49085.3	48887.1	45006	69194.5	42172.4	58765.2	57971.5	71536.5	109389	109821	113691	93343.5	191203	50402.7	154508	90153.6	137249	181386	264784	250454	208461	285404	276549	260852	191033	224664	362929	223084	124237
ENSG00000141527	456.1	434.64	441.05	670.01	483.24	456.91	403.45	622.26	556.77	376.33	473.65	495.91	324.34	235.81	418.75	176.57	181.66	551.17	247.79	560.75	519.67	209.6	112.58	371.31	276.28	277.36	491.35	186.72	437.53	696.19	258.77	943.94	1210.45	343.27	2091.87	1250.57	1006.56	644.67	1074.73	1141.77	1251.51	1046.09	1155.62	804.49	1047.1	2107.08	1889.44	861.12	1036.34
ENSG00000141655	942.78	1256.7	468	721	579.97	1737.19	552.96	605	1130.95	1167.77	430	297	191.88	253	622	236	189	484	318.42	471.97	975.02	131	266	348.62	195.22	387.32	592.84	327.66	1594.96	784.92	366.84	550.56	937	343.98	2999.92	2109.48	1483.99	2848.07	1148	708	1611	489.79	1554.01	777	5021.06	932	1671	1389.96	826.86
ENSG00000142166	28459.1	25727.2	19999.5	22860.1	23131.3	23299.7	19051.9	24275.8	21850.8	21123.2	15303.2	16454.1	23454	19004.5	24852.8	39958.4	23920.3	14629.3	12806	12870.6	20871.1	32891.6	27003.5	23463.8	21155	23135.7	20372.2	21319.6	21861.8	34821.9	25644.9	33854	23314.3	58898.8	13389	21504.1	18775.4	24301.3	17197	14203	16881.5	18779.8	12296.1	13149.5	16938.5	20247.7	11357.1	10145	41236.7
ENSG00000142405	30361.2	16969.9	10908	32004.3	7130.72	19487.3	5422.03	16363	1474.86	5720.31	22321.2	19242.3	18366	13350.7	24584.3	30323	38871.8	4816.16	2592.63	2986	2042	29156.9	23842	9308.44	18294.6	17047	3576.99	5933.01	8439.98	23773.6	4498	27617.7	39171.4	113857	8616.01	44913.1	31748.3	16460.5	11613.9	5336.53	41165.7	477	5989	5241	8246.99	40975.9	11834	1926	80654.1
ENSG00000142748	7	7	5	20	7	8	3	2	10	2	8	10	21	16	6	8	19	8	7	8	8	15	12	18	9	20	28	33	12	7	5	6	13	29	8	38	18	72	8	0	19	11	0	19	14	20	39	53	25
ENSG00000142867	10242	10727.1	8228.55	8942.19	6728.91	9769.63	5604.92	10604	9412.19	6006.9	5349.82	11253.9	12605.1	10774.8	8254.07	13738.2	9757.93	9910.92	10640	11845.5	9834.29	11179.2	14136.4	12608	11046.4	9413.93	14608.9	11046.7	6756.55	6901.26	6074.06	6123.95	11202	20138.1	12655.9	19547.3	16256.8	13545.6	6765.95	8412.58	9669.99	9597.4	9135.44	9945.52	17406.9	8475.41	11071.5	6146.82	14742.4
ENSG00000143365	517	956.06	1501.93	1246	1811.41	3020.92	811	887.98	463.57	622.26	2076.15	155	351	515.04	1195	63	460.05	826	118	1401	495	309	387	240	423	425	2218.66	139	870	4636.82	924	1989.93	1488	325	1382.98	542	6833.99	1931.33	358	3732.99	4118.86	2459.37	1797	3802.78	588	3916	2188	8361	1116.99
ENSG00000143390	19003.8	34588.5	26665.8	27375.7	27608.1	25524.2	15931.1	20423.3	11614	17238.2	16834.3	14387.7	12169.5	20870.9	19359.8	8594.19	9179.49	14625	13585	16231	12126	17236.1	13708.9	19537.6	11567.7	19511.2	17595.9	26110.5	18760.2	26140.6	21659	20015.2	43870.1	21212.4	20507.7	29026.5	39591.4	52139.2	28277.3	46157	30805.6	38909.3	35110.9	33428.2	54248	33341.1	65314	30302.9	32200.9
ENSG00000143575	11605.8	13929.1	11202.1	12437.9	18341.2	13217.7	9021.8	9437.18	7092.3	9154.23	8173.67	4993.61	4206.96	5019.68	8525.34	3172.9	3955.17	5657.72	5492.82	8117.32	7566.81	5810.78	5240.71	6491.68	4110.86	7063.43	6146.7	9037.54	11800.9	12911.8	13108	13784.6	21089.1	7518.43	11069.6	12781.2	15153.2	18436.6	18590.4	20348.8	14670.1	22190.5	16473.8	15147.4	18996.6	19541.5	26080.7	13307.9	18475
ENSG00000143669	244241	202483	186158	292130	204101	256473	197517	180397	31720.7	151234	224865	207737	231552	270774	283962	346444	323372	90660.2	51122.5	60505.8	28513.8	306207	332076	195964	227802	250399	105950	200237	178325	376572	185545	331634	505963	623442	107512	284688	234200	321189	176308	444452	285488	246853	286246	260746	182846	334576	271101	166250	639000
ENSG00000143842	984.11	3332.79	2498.93	2044.97	1643.79	2310.1	3928.65	796	727	2013.86	2603	1430.05	1882	1138.78	3139.01	224	1018.19	1256	734.1	682.44	625	299	1943	1172.78	1165	1094	314	2702.98	2587.69	2300.79	1558.99	2099	9293.99	1343.21	2884	1473	6492.15	4826.96	5626	11227.8	8111.92	10035.8	11043.9	8392.38	2377.97	2117	6103.02	6993.76	2036
ENSG00000144354	2375.59	3607.93	2051.04	1258	3712	1757	2811.05	1460	1274.32	1517	2231.44	897.34	869	3131.23	1727.84	288.09	562	1751	1245.63	967.73	1220	852.1	1204.98	2607.73	1048.97	709	567	2437	1673.85	1693.56	5231.03	1833.64	7632.33	1584	1557.19	1110.01	2377.96	3432	3983	9404	3647.13	7866.33	9034	6273	5574.89	3662.43	24021.2	3729.75	10244
ENSG00000145675	41984.5	97676.7	78739.9	49419.4	81205.6	79481.2	70558.9	72675.1	79605.1	64573	37603.4	54172.9	60851.7	56384	55590.8	17521.4	31384.2	118108	86347.8	95596.1	87748.1	41177.5	45211.6	57267.8	51409.6	39946.7	81173.9	53555.7	94245.1	59417.8	55442.7	52519.3	94302.1	30786.9	152396	128645	146374	57448.4	83060.5	57636.2	88176	89190.1	95958.7	116398	126997	65172.7	101111	56706.1	54628.2
ENSG00000145912	6775.49	8639.53	8232.96	7388.79	9684.08	8146.48	5715.65	5964	3713.43	5886.78	5391.3	3072.46	2390.95	3742.28	5632.45	986.9	1965.87	4560.06	3841.13	4554.6	4207.85	3615.74	2273.02	4763.34	2235.66	4231.65	2824.63	5174.61	7625.09	7472.76	7831.38	7230.07	12450.6	2610.47	6069.59	10606.8	10530.1	11516.6	12077.6	10628.4	8241.05	12433.8	7002.33	7403.32	14908.8	11535.1	14584	7092.51	10799.3
ENSG00000147050	41703.8	76906.2	45128.1	66449.2	82012.1	45435.6	41061	65335.8	74986.2	38147.5	50538.6	56880.1	68959.9	44253.1	36841.1	62180	41011.6	87660.3	83481.1	99888.6	52619.7	41664.6	41739.3	55459.2	46553	56648.5	85896.8	45403.8	51111	80309.4	48517.6	70517.3	112870	77145.6	92059.1	61691.5	72646.7	66668.2	63551.1	86414	109636	133721	111607	121151	136974	123491	124256	88454.4	109812
ENSG00000147065	164972	172475	124865	138752	126386	142658	117402	135738	61358	99081.9	116982	109830	123105	116294	127817	123260	125837	122117	76379.6	100682	87019.2	124727	143966	114745	107017	133978	83491.4	120722	135160	166204	148749	145929	243468	197637	132892	238514	193837	154965	157153	229334	206302	196836	170399	130171	183112	154009	234845	110178	239888
ENSG00000147168	47943.2	76512.2	61010.2	51290.9	78391	62770.6	65516.2	43532.1	14856	57282.2	53288.9	46371.3	57955.1	73598.2	56602.2	70456.5	54039.1	44051.9	28648.5	25236.2	16057.1	65016.6	73434.8	74072.9	47075.5	51212.1	28092.9	76460.9	53008.6	73585.5	91803.9	56455.7	147136	116597	29994.6	57778.2	86472.1	108594	117599	118454	93487.6	166750	133204	96343.5	108031	83564.2	147712	74816.4	95817.7
ENSG00000147251	152257	179779	170096	157135	209548	166019	166863	128614	57093	151259	132720	97131	114848	124270	154907	138184	139421	91746.7	64578.9	89399.9	72073.6	135923	146171	161633	125281	139413	86880.6	153134	188282	226202	203820	183797	267401	220080	97666	201201	214998	227807	237126	211273	230518	302230	221259	205894	198891	249543	194164	159584	253662
ENSG00000148362	8016.95	14421.8	12344.5	11401.4	15076.8	12145.9	11290.3	7260.12	5300.19	8995.14	11621.4	5063	5637	5659.91	8380.99	2165	3808.49	7708.05	5501.42	6231.99	5199.96	5095.16	5109.94	8054	4773	5745.01	4724.02	8440.12	11589.5	12187.3	12135.7	11101.9	29431.8	5745.99	12356.2	12574.6	20819	20608.3	32032.6	38635	29228.1	36995	49866.3	30300.2	18839.6	24292	39071.8	27427.9	13764
ENSG00000149131	4435.99	10209.9	3522.02	17381.5	1487	4351.54	1225.99	1263	501	1768.98	7231.77	4669.8	7229.85	26107.1	1419	82813.7	4150.61	6025.32	1862.02	1086	10756.1	17466.2	5544.73	8406.99	12051.4	5121.95	2759	36324.6	6191	26175.4	25256	1972	6673	55789.3	2792.46	6614.99	12880.2	2792	2517.03	1328	2970	103	3010	789	1488	7239.39	2396.29	98	41166.4
ENSG00000149294	10207.4	15065.4	3593.21	8558.43	4465.83	11012.6	3476.52	5046.46	2662.69	6847.11	2887.45	4455.63	4057.02	3856.07	11513.1	3185.34	2618.79	3689.38	930	3788.04	648.88	600	1347.32	3408.1	1899.17	9400.4	1483.53	4274.87	16506.6	6953.02	7342.93	5866.22	9500.2	5772.43	7889.99	15809.1	25263.3	33162.5	7959.81	7170	35095.9	9986.51	25101.9	6409	35317.1	5744.76	12759.5	12098	2138.34
ENSG00000149311	206551	327200	378694	247362	533630	375004	404975	234730	136950	425105	237233	103128	124775	142690	351473	56529.8	116119	190495	159613	175701	175824	175690	132596	335352	168413	212141	136034	238712	508355	486004	447747	370705	505845	127481	161405	183378	361323	505835	734471	532732	490749	746066	505071	554409	521753	615589	389101	485561	293827
ENSG00000149428	44665.9	39726.2	31760.2	33846	46391.4	38983.7	26381.5	23131	8189.52	26188.6	26970.1	18022.9	16897	20393.6	25256	5966.33	12705.6	24468.3	14535.5	23926.7	12233.1	14951.5	16184.6	19747.2	11536.6	23994.8	33774.9	37053.2	25988	31173.4	44214.3	46862.1	61807.8	20160.3	35799.7	58118.1	59929.1	80446.4	48321.4	69823.9	52300.1	59521.7	66894.2	46883	51210.7	41421.9	90622.7	36714.9	39573.4
ENSG00000149781	104292	73300.3	56707.6	71336.1	54192.6	70799.3	43560.9	59459.3	34790.7	32981.2	56115.3	51612.1	53018.2	47275.9	50630.9	53210.7	60644.8	50113	34981.3	38620.2	41594.6	59511.3	51714.2	43192.6	42559	44440.6	57451.8	45559.4	44576	72693.1	57500.2	64847	110622	136038	108003	125764	127355	74312.9	77763.3	176358	114868	84015.3	111591	69102.6	76071	110505	164533	59653.2	165398
ENSG00000150093	76945.5	105753	55340.4	65807.9	82862	69101.5	114475	64921.8	41875.1	57651.6	88006.3	49795	57552.2	46133.2	66479.4	20005.2	28911.4	62195.9	39852.7	44725.4	26218.9	45486.7	50369.7	55874.3	36199.7	45282.5	28520.1	90537.6	57458.8	91183.5	92784.2	123092	124272	27211.7	65604.7	102604	149623	66190.9	83992.7	129910	140058	163252	124930	96221	76133.8	77176.8	114798	67989.7	131628
ENSG00000150337	18383.4	10158.7	3899.42	28485.1	3626.18	6280.42	2307.67	3818.88	1753.48	2202.33	6830.61	6905.85	12257.3	15486.1	2298.95	45380.2	6762.37	7469.29	2115.6	2067.89	9333.27	21155.8	5363.01	3206.99	8958.17	4551.98	4171.34	14776.1	3594.53	16886.9	9426.05	4814.6	20980.1	50040.5	4620.41	8907.26	11348.1	4667.89	4069.85	1235.23	6130.48	277.63	4016.52	780.39	7677.5	18777.7	7029.21	6.04	53541
ENSG00000150455	2494.5	3308.35	2485.15	2779.33	2253.3	3219.38	2068.8	2127.1	1499.67	1952.86	2284.32	1529.82	1363.85	1473.48	2264.39	1288.57	1658	1589.52	1293.18	1442.15	1668.58	1904.82	1645.05	1586	1420.54	1480.98	1603.04	1526.43	2748.35	3061.72	2442.47	3083.03	5042.33	3943.56	2685.1	3339.29	4741.91	4679.86	3465.26	5336.93	3952.3	4559.89	3747	3922	2066.11	4710.39	6081.97	2526.39	4598.32
ENSG00000150782	1406	1331	1254.99	2421	920	1492	1465	2398	1295	864	1521	886.85	463	842	1533.02	1068	661	1385	560	1193	1141	1394.64	873	533	965	865	1058	736	1976.87	1735.23	595	2724	1351	470	855.57	1995	1532	526	369	364	582.96	121	274	111	403	870	236	118	1015
ENSG00000151694	41053.9	30345	25520.4	29955.7	24398.1	30650.9	22271	30262.8	28106.8	19761.2	22950.9	22063.8	21219.5	32200.6	22099.5	31687.3	25593.6	37449.5	24596.2	31780.3	28958.9	49838.9	26018.8	28973.2	22864.5	21387.5	53055.3	28022	35765	35741.7	27792.1	33065.3	42255	32284.2	58264.1	67468.9	46100.3	38230.7	28876.3	35230.2	33584.1	35117.9	31573.4	28280	39121.4	36673.8	40243.8	25682.9	69497.5
ENSG00000151779	59811.3	68107.8	68854.3	62630.2	85559.7	66987.2	56934.5	48901.2	33033.4	57690.6	48589.6	23486.8	19354.8	27101	44885.7	8213.51	16219.5	34076.4	28074.7	32256.2	33021.5	24281.5	21154.9	41995.3	21329.2	33828.3	25417	46184.2	61268.7	74113	71392.2	65583	120175	22988	61015.9	66695.6	102296	102836	125582	116064	107410	142510	116373	107764	101237	130021	121736	81301.1	84701.1
ENSG00000152056	871.34	1523.05	912	682.39	934.39	1251.87	851.98	1126	1988.07	888.2	482.53	910	617.06	779.97	782.14	487	324	672.66	1264	1910.07	628	581.76	348.66	907.57	733	1581.67	2389.02	1270.82	727	1182.86	926.23	842	1087	297	618.19	1215.33	1398.61	2155.95	496	1299.04	776.75	1140.41	758.2	1271	1890.67	516.92	1235.55	519	1183.01
ENSG00000152223	55376.2	72854.9	66426.6	75321.1	78228.9	70369.1	64280.6	51357.3	60373.6	50676.6	61272.3	47980.2	61803.2	70015.6	55976.5	86195.7	50705.6	87951.2	55616.5	76924.7	78889	69134.9	48092	60003	65177.3	50753.8	84794.9	63913.7	69195.1	84909.9	76188.6	64922.8	139546	120691	161831	125510	116759	123800	131430	162611	136512	161869	156572	123902	114217	136011	129065	96349.1	111296
ENSG00000152284	90	98.02	88	74	89	105	53	83	163	122	63	22	40	32	59	25	21.38	70	71	124.13	130	26	23	51	44	53	60.88	158	102	163.34	148	129	202	227	436.98	137	220	154	117	121	202	239.99	222.01	126	260	264	231	46	236
[truncated: 220 more rows]
[truncated: 14 more columns]

## Sheet: Refined_data
Refined_data : Genes with a total count of less than 1000 for all samples were excluded, and normalized with variance stabilizing transformation using DESeq2
[truncated: 500 more rows]
[truncated: 16 more columns]

## Sheet: sample_annotation
sample_ID	Batch	Institute	IUIS	Bcell_clustering	Tcell_clustering
[truncated: 63 more rows]

## Sheet: code
“Refined_data”
[truncated: 51 more rows]
