# Supplementary material for: A complementary approach for genetic diagnosis of inborn errors of immunity using proteogenomic analysis
Source: PNAS Nexus. 2023 Mar 28;2(4):pgad104. doi: 10.1093/pnasnexus/pgad104 (PMC10109033; doi:10.1093/pnasnexus/pgad104)
Supplement: pgad104_Supplementary_Data [file pgad104_supplementary_data.zip › PNASNEXUS-PNASNEXUS-2022-01178-T-s05.xlsx]

## Sheet: protein_RNA_correlation
Gene	r	p	Correlation	Cell specificity
NBAS	0.216163	0.0888369	weak	NA
DNASE2	0.176987	0.165245	none	NA
STXBP3	-0.241014	0.0570621	weak	NA
AP3B1	0.202871	0.110797	weak	NA
RFXAP	0.0026162	0.983764	none	NA
PIK3CD	-0.0248905	0.846461	none	NA
RFXANK	0.150617	0.238685	none	NA
AP3D1	-0.169885	0.183151	none	NA
KMT2D	-0.199647	0.116705	none	NA
TPP1	0.035596	0.781807	none	NA
IKBKB	0.435542	0.000360167	medium	NA
ZBTB7B	0.511839	1.81e-05	medium	NA
TAPBP	0.0743817	0.562341	none	NA
KDM6A	0.439737	0.000310968	medium	NA
MEFV	0.787346	1.97e-14	strong	NA
ZBTB24	0.442892	0.000278098	medium	NA
WIPF1	0.676636	1.15e-09	medium	NA
LAT	0.32064	0.0104049	weak	NA
PSTPIP1	-0.0671571	0.601002	none	NA
SLC37A4	-0.477343	7.63e-05	medium	NA
LY75	0.501404	2.84e-05	medium	NA
DIAPH1	0.147891	0.247388	none	NA
JAK2	0.334293	0.00741185	weak	NA
TOM1	0.699309	1.83e-10	medium	NA
DKC1	0.681932	7.59e-10	medium	NA
SH2D1A	0.464046	0.000127772	medium	NA
NBN	-0.0434678	0.735163	none	NA
WDR1	0.123724	0.334001	none	NA
STX11	0.24192	0.0561061	weak	NA
RNASEH2A	-0.0983882	0.442988	none	NA
TNFSF13	0.105225	0.411785	none	NA
DGAT1	0.393927	0.00140162	weak	NA
RASGRP1	0.677851	1.05e-09	medium	T
PGM3	-0.545112	3.85e-06	medium	NA
PARN	0.423848	0.00053708	medium	NA
DDX58	0.363752	0.00338437	weak	NA
EOMES	0.621359	5.51e-08	medium	NA
BCL10	0.202285	0.111853	weak	NA
PNP	0.537895	5.46e-06	medium	NA
C1R	-0.0416187	0.746042	none	NA
PLG	0.0484661	0.70602	none	NA
ADA	0.451834	0.000201418	medium	NA
OAS1	0.719998	2.92e-11	strong	NA
C3	-0.0852785	0.506348	none	NA
C5	-0.109256	0.394	none	NA
NRAS	-0.234687	0.0641094	weak	NA
KRAS	0.0842464	0.511526	none	NA
TGFB1	0.0220817	0.863611	none	NA
CD4	0.335546	0.00717948	weak	NA
CD8A	0.746097	2.26e-12	strong	T
IGKC	0.42512	0.000514592	medium	B
IGHM	0.798675	4.43e-15	strong	B
TFRC	0.047187	0.71344	none	NA
CD3D	0.795027	7.23e-15	strong	T
CYBB	0.128099	0.317056	none	NA
ITGB2	0.251606	0.0466798	weak	NA
SERPING1	-0.105511	0.41051	none	NA
ISG15	0.534322	6.47e-06	medium	NA
MPO	0.330473	0.00816192	weak	NA
ITGB1	0.372771	0.00262298	weak	NA
CD5	0.80794	1.22e-15	strong	T
LCK	0.762673	3.77e-13	strong	NA
C8G	0.122769	0.337775	none	NA
CD3E	0.610071	1.11e-07	medium	NA
CD55	0.352375	0.00462083	weak	NA
ELANE	0.428103	0.000465175	medium	NA
CD14	0.544902	3.89e-06	medium	NA
PTPRC	-0.341108	0.00622251	weak	NA
CFH	0.173867	0.172946	none	T
FCGR3A	0.284178	0.0239967	weak	NA
RPSA	0.382382	0.00198318	weak	NA
CD7	0.455933	0.000173212	medium	NA
HMOX1	0.281229	0.0255647	weak	NA
CD3G	0.699933	1.73e-10	medium	T
FGR	0.676467	1.16e-09	medium	NA
POLA1	0.0266663	0.835654	none	NA
GZMB	0.685684	5.63e-10	medium	NA
CD28	0.796227	6.16e-15	strong	T
CD8B	0.743577	2.94e-12	strong	T
ITGAM	0.49889	3.16e-05	medium	NA
G6PD	0.605958	1.42e-07	medium	NA
MTHFD1	-0.334606	0.0073533	weak	NA
MS4A1	0.859831	1.83e-19	strong	B
CD79A	0.869624	2.33e-20	strong	B
FCGR1A	0.571141	1.02e-06	medium	NA
UNG	0.294674	0.0190587	weak	NA
CYBA	0.302403	0.0160018	weak	NA
CCL5	0.237138	0.0613004	weak	NA
ITGA4	0.544547	3.96e-06	medium	NA
ACP5	0.447389	0.000236719	medium	NA
CD59	0.387913	0.00168201	weak	NA
PRF1	0.751755	1.25e-12	strong	NA
NCF1	0.762418	3.88e-13	strong	NA
RAC2	0.180478	0.156932	none	NA
IFNGR1	0.333141	0.00763145	weak	NA
CD19	0.850422	1.15e-18	strong	B
CSF2RA	0.483757	5.91e-05	medium	NA
CD46	0.147657	0.248144	none	NA
CD44	-0.108514	0.397243	none	NA
PECAM1	0.0800701	0.532751	none	NA
IL7R	0.668779	2.09e-09	medium	NA
PLCG2	0.751266	1.31e-12	strong	NA
CTPS1	0.00139214	0.99136	none	NA
SPI1	0.708861	8e-11	strong	NA
LIG1	0.0461075	0.719723	none	NA
NFKB1	0.244776	0.0531781	weak	NA
NCF2	0.843846	3.86e-18	strong	NA
CR2	0.737801	5.27e-12	strong	B
CD33	-0.147225	0.249546	none	NA
CD22	0.901978	6.34e-24	strong	B
ITGAX	0.484717	5.68e-05	medium	NA
CD247	0.670923	1.78e-09	medium	NA
TNFAIP3	0.0680684	0.596062	none	NA
JAK1	0.253609	0.0449019	weak	NA
FAS	0.778571	5.87e-14	strong	NA
PSMA3	0.201618	0.113065	weak	NA
CD40	0.456227	0.000171338	medium	NA
NFKBIA	-0.412625	0.000777705	medium	NA
MSN	0.0455741	0.722834	none	NA
IL3RA	0.238398	0.0598961	weak	NA
PIK3R1	0.293347	0.0196305	weak	NA
PSMB8	-0.227455	0.0730058	weak	NA
PSMB9	-0.233135	0.0659406	weak	NA
PSMB4	-0.179852	0.158399	none	NA
CD38	0.681932	7.59e-10	medium	NA
TPP2	0.000720098	0.995531	none	NA
TYK2	0.173149	0.174755	none	NA
CD40LG	0.0717646	0.57621	none	T
CORO1A	-0.517088	1.43e-05	medium	NA
IL2RG	0.503654	2.58e-05	medium	NA
CCR7	0.569906	1.09e-06	medium	T
MCM4	0.263777	0.0367176	weak	NA
MCM5	0.431232	0.000418013	medium	NA
TCF7	0.789127	1.56e-14	strong	NA
IL6ST	-0.0860945	0.502273	none	T
CD79B	0.830069	4.11e-17	strong	B
MLH1	0.485263	5.56e-05	medium	NA
STAT3	0.596707	2.45e-07	medium	NA
STAT1	0.223692	0.07801	weak	NA
STAT5A	-0.0562603	0.661417	none	NA
WAS	0.312231	0.0127294	weak	NA
MSH2	0.287154	0.0224973	weak	NA
ZAP70	0.590476	3.51e-07	medium	NA
MAPK8	0.183136	0.150811	none	NA
RFX5	0.183071	0.15096	none	NA
PIK3CG	0.237954	0.0603875	weak	NA
PSEN1	0.514893	1.58e-05	medium	NA
RANBP2	-0.328017	0.00867857	weak	NA
LIG4	0.0956244	0.455965	none	NA
MRE11	0.320508	0.0104384	weak	NA
LRBA	0.103353	0.4202	none	NA
RAB27A	0.347171	0.00530873	weak	NA
IRAK1	-0.0171385	0.893941	none	NA
CCR6	0.409706	0.000854534	medium	NA
STAT5B	0.302451	0.0159842	weak	NA
JAK3	0.00379224	0.976468	none	NA
DGKE	0.313656	0.0123065	weak	NA
STAT2	0.591388	3.33e-07	medium	NA
MSH6	0.233322	0.0657184	weak	NA
COPA	0.146081	0.253286	none	NA
CTSC	-0.078414	0.541286	none	NA
PMS2	0.417536	0.000662448	medium	NA
AK2	0.341855	0.00610285	weak	NA
NCKAP1L	-0.150781	0.238167	none	NA
ADAR	0.142477	0.265313	none	NA
CD81	0.157934	0.216371	none	B
PTEN	0.567002	1.27e-06	medium	NA
ACTB	-0.0565606	0.659721	none	NA
SRP54	-0.0667723	0.603094	none	NA
CXCR4	0.438585	0.000323829	medium	NA
SEC61A1	0.229004	0.0710216	weak	NA
B2M	0.143149	0.263042	none	NA
SH3BP2	0.400998	0.00112621	medium	NA
PRKDC	0.00429762	0.973333	none	NA
SMAD3	0.615302	8.05e-08	medium	NA
XIAP	0.21088	0.0971149	weak	NA
NFKB2	-0.147705	0.247989	none	NA
IRF9	0.532384	7.09e-06	medium	NA
RELB	0.283084	0.0245686	weak	NA
PAX5	0.876392	5.09e-21	strong	B
IRF8	0.666379	2.51e-09	medium	NA
TOP2B	0.0317308	0.805006	none	NA
MVK	-0.120899	0.345244	none	NA
TAP1	0.25528	0.0434622	weak	NA
TAP2	0.298271	0.0175792	weak	NA
RELA	-0.236667	0.0618329	weak	NA
REL	0.520096	1.25e-05	medium	NA
PRKCD	0.871482	1.55e-20	strong	NA
BTK	0.491131	4.37e-05	medium	NA
ITK	0.847302	2.06e-18	strong	NA
BST2	0.0806471	0.529792	none	NA
STK4	0.448429	0.000227985	medium	NA
TRAF3	-0.185244	0.146086	none	NA
FADD	-0.150874	0.237876	none	NA
KLRD1	0.509937	1.96e-05	medium	NA
ATM	0.714464	4.85e-11	strong	NA
IKZF1	0.520161	1.25e-05	medium	NA
UNC119	0.735695	6.51e-12	strong	NA
IL18R1	0.636089	2.12e-08	medium	NA
RIPK1	-0.0644457	0.615808	none	NA
STIM1	0.533405	6.76e-06	medium	NA
MOGS	0.579531	6.47e-07	medium	NA
RUNX3	0.317012	0.0113582	weak	NA
IL18	0.416811	0.000678429	medium	NA
IRF3	-0.311588	0.0129242	weak	NA
STAT4	0.562452	1.61e-06	medium	NA
CASP8	0.169547	0.184036	none	NA
NCF4	0.814032	5.01e-16	strong	NA
IRF4	0.750513	1.42e-12	strong	NA
ANGPT1	0.476623	7.85e-05	medium	NA
RHOH	0.446482	0.000244579	medium	NA
STXBP2	0.487177	5.14e-05	medium	NA
ATP6AP1	0.321429	0.0102072	weak	NA
TAZ	0.179558	0.159093	none	NA
CTC1	0.386213	0.00176986	weak	NA
IFI44L	0.753201	1.07e-12	strong	NA
DNAJC21	0.00220817	0.986296	none	NA
DOCK11	0.444356	0.00026395	medium	NA
SAMD9	0.2791	0.02675	weak	NA
RNASEH2B	0.0358107	0.780524	none	NA
RC3H1	0.42608	0.00049819	medium	NA
MYSM1	0.189302	0.137299	none	NA
CARMIL2	0.719422	3.08e-11	strong	NA
GIMAP6	0.259508	0.0399889	weak	NA
TTC37	0.284617	0.0237704	weak	NA
UNC13D	0.294358	0.0191934	weak	NA
RASGRP2	-0.0103448	0.935866	none	NA
EFL1	-0.223924	0.0776938	weak	NA
TMC6	-0.338094	0.00672616	weak	NA
IRF2BP2	-0.196745	0.122227	none	NA
VPS13B	-0.0784149	0.541281	none	NA
FERMT3	0.159593	0.211523	none	NA
TMEM173	0.366041	0.00317454	weak	NA
TMC8	-0.325225	0.00930015	weak	NA
SAMD9L	0.390841	0.00153977	weak	NA
NUP93	0.377112	0.00231416	weak	NA
JAGN1	-0.155914	0.222379	none	NA
DOCK8	0.160253	0.209614	none	NA
SPPL2A	0.512007	1.79e-05	medium	NA
RNASEH2C	-0.167339	0.189899	none	NA
HAVCR2	0.386103	0.00177573	weak	NA
BLNK	0.604534	1.55e-07	medium	NA
LPIN2	0.248992	0.0490854	weak	NA
NCSTN	0.188604	0.138782	none	NA
NDRG1	-0.149579	0.241972	none	NA
DOCK2	0.0547386	0.67004	none	NA
TANK	0.614711	8.35e-08	medium	NA
CASP10	0.106039	0.408159	none	NA
RAD50	0.451077	0.000207067	medium	NA
ARHGEF1	-0.109777	0.391735	none	NA
SMARCD2	0.313344	0.012398	weak	NA
PSMG2	0.115927	0.365585	none	NA
MRTFA	0.242781	0.0552099	weak	NA
ACD	0.330649	0.00812603	weak	NA
OTULIN	0.0437318	0.733613	none	NA
ORAI1	0.209824	0.0988395	weak	NA
RNF31	0.4791	7.12e-05	medium	NA
GIMAP5	0.774674	9.39e-14	strong	NA
IL17RA	0.671755	1.67e-09	medium	NA
ITCH	0.38425	0.00187648	weak	NA
NSMCE3	0.159658	0.211334	none	NA
TRNT1	0.569659	1.1e-06	medium	NA
ERBIN	-0.290474	0.0209196	weak	NA
LYST	0.656186	5.28e-09	medium	NA
CIB1	-0.0476682	0.710646	none	NA
MYD88	0.410983	0.000820116	medium	NA
CYBC1	0.507267	2.21e-05	medium	NA
TINF2	0.277224	0.027832	weak	NA
PAXX	-0.113721	0.374843	none	NA
WRAP53	0.179848	0.158409	none	NA
CARD11	0.73204	9.32e-12	strong	NA
RBCK1	0.118116	0.356542	none	NA
BACH2	0.768337	1.98e-13	strong	NA
IFIH1	-0.12529	0.327875	none	NA
NLRP1	-0.0660522	0.607016	none	NA
BCL11B	0.887769	3.18e-22	strong	T
CLPB	0.299183	0.01722	weak	NA
MAGT1	-0.192521	0.130618	none	NA
BCL11A	0.413076	0.000766406	medium	NA
UNC93B1	0.650137	8.11e-09	medium	NA
CARD9	0.626824	3.89e-08	medium	NA
STN1	0.34133	0.00618676	weak	NA
NHEJ1	0.622687	5.06e-08	medium	NA
SP110	0.26858	0.0333058	weak	NA
EPG5	-0.0586132	0.648171	none	NA
NOP10	0.246688	0.0512893	weak	NA
NLRC4	0.208072	0.101753	weak	NA
VPS45	0.459869	0.00014958	medium	NA
HELLS	0.475008	8.37e-05	medium	NA
TREX1	0.149219	0.24312	none	NA
IRAK4	0.224974	0.0762745	weak	NA
NHP2	0.474858	8.42e-05	medium	NA
SMARCAL1	0.465155	0.000122491	medium	NA
ADA2	0.28389	0.0241461	weak	NA
CD274	0.107577	0.401351	none	NA
MALT1	0.364679	0.00329792	weak	NA
TBK1	0.267761	0.0338682	weak	NA
ADGRE2	0.634656	2.33e-08	medium	NA
LEF1	0.841878	5.49e-18	strong	T
DBR1	0.217193	0.0872904	weak	NA
IKZF3	0.898425	1.78e-23	strong	NA
TBX21	0.874637	7.62e-21	strong	NA
BLOC1S6	0.229844	0.0699638	weak	NA
INO80	0.196743	0.122231	none	NA
TTC7A	0.350211	0.00489673	weak	NA
LAMTOR2	-0.0551075	0.667945	none	NA
SBDS	-0.401431	0.00111108	medium	NA
SAMHD1	0.367514	0.00304568	weak	NA
WDR7	-0.580467	6.14e-07	medium	NA
PLEKHM1	0.504542	2.48e-05	medium	NA
HYOU1	0.467831	0.000110571	medium	NA
COPG1	-0.258131	0.0410938	weak	NA
IKBKG	0.00960108	0.940468	none	NA
WASF2	0.0645169	0.615417	none	NA

## Sheet: protein_expression
log2 expression of overlapping proteins
	B1_P1	B1_P2	B1_P3	B1_P4	B1_P5	B1_P6	B1_P7	B1_P8	B1_P9	B1_P10	B1_P11	B1_P12	B1_P13	B1_P14	B1_P15	B1_P16	B1_P17	B1_P18	B1_P19	B1_P20	B1_P21	B1_P22	B1_P23	B1_P24	B1_P25	B1_P26	B1_P27	B1_P28	B1_P29	B1_P30	B1_P31	B1_P32	B2_P33	B2_P34	B2_P35	B2_P36	B2_P37	B2_P38	B2_P39	B2_P40	B2_P41	B2_P42	B2_P43	B2_P44	B2_P45	B2_P46	B2_P47	B2_P48	B2_P49
NBAS	24.5704	25.0575	25.0962	24.9891	24.7435	24.9852	25.4728	25.1981	24.9707	25.0075	25.1122	24.894	25.1675	25.034	24.9551	24.8257	25.2788	25.2813	24.9333	24.9852	24.4661	24.9719	24.7911	25.1381	24.9144	25.2122	24.9082	25.2417	24.6979	24.8325	24.569	25	25.0675	25.5347	23.998	25.3668	25.5873	25.1748	25.394	26.289	26.4127	25.7716	25.8625	25.7689	25.9045	25.9955	24.3066	25.8588	25.3769
DNASE2	23.901	24.0349	23.4736	23.6456	23.2665	23.4712	24.2876	23.126	23.7322	23.6329	24.4961	23.4259	23.2792	23.3173	23.6599	22.0336	22.3233	23.807	23.0442	23.0399	21.5489	22.2112	23.4279	22.9173	23.2782	23.4177	22.9695	24.1584	24.0908	23.4005	24.6398	23.6844	24.862	22.8155	21.5395	21.4147	23.6175	23.5749	22.6058	23.7351	24.229	23.9191	24.4344	24.252	23.9229	23.7249	24.8268	25.0245	23.0854
STXBP3	25.6842	25.6885	25.7922	26.0839	25.8479	25.7066	26.2844	26.4034	26.0083	26.0823	26.0684	26.1361	26.0304	25.9329	26.0336	25.9972	26.2021	26.2145	25.5744	25.6219	25.5984	25.8143	26.0132	25.7937	25.9879	25.9608	25.7335	25.7531	25.6111	25.6291	25.3748	25.6885	25.6715	25.9756	25.9463	26.4176	26.614	24.7468	26.4902	27.0595	26.4034	26.5211	26.2929	26.6817	26.2437	26.1066	26.1653	26.1763	26.0004
AP3B1	26.5232	26.4817	26.3497	26.4614	26.2518	26.3998	26.5567	26.5586	26.1971	26.2518	26.5429	26.7087	26.634	26.4246	26.5525	26.7714	26.8831	26.3878	26.1476	26.4724	26.3532	26.7442	26.6177	26.4114	26.5796	26.5269	26.218	26.4017	26.2021	26.1943	26.1943	26.4852	26.4098	27.0644	26.2704	26.6624	26.9194	26.1668	25.363	26.8562	25.8889	26.8003	25.1109	25.8826	26.1033	26.0713	25.6321	25.5849	26.6664
RFXAP	20.3074	20.036	20.0422	19.8951	20.0557	19.8672	19.8824	19.8123	20.4029	17.9927	20.0071	19.9332	18.7766	18.5059	20.2166	18.3318	17.024	19.9711	20.4851	20.3623	20.0642	20.2499	20.5715	20.6226	20.3546	18.8088	20.7328	21.1115	20.1792	19.5949	20.7479	20.4077	19.8001	20.5604	18.3943	20.0444	18.0343	20.6436	20.3408	18.1179	18.4395	21.8675	18.1542	20.9253	18.9228	20.1365	20.437	20.2062	17.6332
PIK3CD	26.355	27.2078	27.2347	26.7479	27.2893	27.0707	26.8641	26.3949	26.862	27.3316	26.8467	26.7308	27.191	27.1216	27.1514	27.1368	27.3243	26.8852	27.0202	27.2726	27.4166	27.0685	27.1182	27.3167	27.2705	26.7459	26.7808	26.6717	27.5723	27.2147	27.3957	27.3829	27.5131	26.7146	25.5053	26.5525	26.0758	26.891	25.6897	25.4123	25.49	27.444	26.1361	26.1127	27.1368	27.3957	25.779	26.032	26.8485
RFXANK	17.9777	16.4324	17.2954	17.6585	17.5911	17.6292	17.4508	17.3757	17.9374	17.8926	17.3086	17.9205	18.0075	17.8239	18.3499	18.3318	18.2243	17.3235	17.7557	17.4276	17.6021	17.9505	18.0183	17.8221	17.9262	17.6603	19.9494	18.5059	17.5953	17.329	18.5059	18.2185	17.9848	18.0772	21.3688	17.6084	18.7605	17.9589	20.3151	18.1179	18.4395	18.5651	20.4649	18.3318	18.3499	18.017	18.3527	21.0897	17.394
AP3D1	26.4597	26.6535	26.7187	26.676	26.5739	26.5814	26.8605	26.878	26.4144	26.6717	26.5447	26.8287	26.8212	26.6664	26.5922	26.9622	26.9448	26.8128	26.4902	26.5759	26.7694	26.717	26.9764	26.6853	27.0121	26.6929	26.3815	26.2588	26.4356	26.43	26.5173	26.634	26.9135	27.3531	26.1262	27.2128	27.1817	26.1374	25.1082	26.594	25.75	26.7087	24.7025	25.5066	26.1207	26.6929	24.8595	25.1584	27.041
KMT2D	23.0726	22.7941	22.5907	22.3293	22.3345	22.8889	22.1462	21.8616	22.2548	23.0006	22.7077	21.7411	22.2223	22.4728	22.451	22.6016	22.6995	21.5598	22.6141	23.1133	24.1709	22.5227	22.709	22.4575	22.8813	22.0116	21.9295	21.8091	23.075	23.211	23.8439	23.1739	23.2888	23.396	21.6578	21.6766	21.8908	22.5393	23.0167	20.4713	21.5413	24.4998	21.2013	20.8156	21.3138	22.6936	20.6416	22.3763	22.47
TPP1	28.2099	28.1743	27.626	28.4596	27.3661	27.8977	27.4343	27.5868	27.444	27.4921	28.1597	28.0577	28.122	28.1852	27.8321	28.2793	28.3539	28.1413	28.1182	27.9157	28.1816	28.528	28.4198	27.6652	28.1454	27.7782	27.9955	27.7724	27.626	27.9587	27.1158	28.0247	28.4244	28.7377	29.7716	28.5415	28.0378	28.3579	29.6797	28.5501	29.6891	28.4497	28.5415	29.5455	28.6562	28.8599	28.6611	28.7179	28.2172
IKBKB	25.4424	25.7122	25.6	25.6013	25.5024	25.6671	25.5861	25.7937	25.4175	25.4162	25.7164	25.2698	25.5387	25.582	25.559	25.6056	25.6013	25.6165	25.708	25.4763	25.6177	25.4979	25.5218	25.4816	25.4319	25.6586	25.3351	25.4522	25.5193	25.7095	25.5771	25.9183	25.9743	25.8711	25.5968	25.8143	25.6755	25.6769	25.351	25.9363	25.9285	26.131	25.8403	25.4344	25.6727	25.7322	25.4687	26.0545	25.7015
ZBTB7B	20.3408	18.2185	18.7735	18.6836	18.5616	19.208	18.3713	18.3804	18.8935	18.2946	18.4678	20.7421	20.985	20.7109	19.1352	21.6191	21.5629	18.2243	20.26	19.4596	19.716	21.1836	20.5337	19.8422	21.2702	19.8824	20.8793	19.6535	18.9546	20.0274	19.5411	19.6793	18.3362	21.949	20.9127	19.8295	18.1671	19.7796	18.8042	19.2606	18.4395	19.7448	18.1542	18.3318	18.9162	20.095	19.5671	18.5386	20.0305
TAPBP	27.0931	27.8381	27.8153	26.6945	27.6708	27.7128	27.8006	26.6535	27.6234	27.821	28.1299	27.0619	27.4099	27.8466	26.9154	27.7552	27.027	28.2393	27.0685	27.3606	28.1079	27.6318	27.6021	28.1299	27.3243	27.3463	27.0575	27.5723	27.8551	27.9419	28.6711	27.6209	27.1797	27.1755	27.2982	26.6739	27.7336	28.3433	28.411	28.7279	28.4417	28.4955	29.555	28.5082	28.3706	28.2671	29.2976	29.4009	27.2208
KDM6A	20.1102	20.1312	18.6999	19.0857	19.7856	18.5421	17.9108	20.6876	19.7448	19.208	20.4219	20.0305	22.0739	20.9677	18.704	22.8396	22.0529	18.2916	20.8256	19.5738	19.3005	20.1497	21.5644	21.9406	22.2126	19.3035	20.0194	19.9435	19.3175	19.9208	20.1414	21.4653	21.0635	20.9096	20.4219	18.16	18.2278	18.7459	21.1165	20.8096	18.4395	21.3765	20.8683	22.4267	21.0419	21.3672	19.8389	21.5783	19.5411
MEFV	24.8422	25.0064	23.9147	24.8595	22.3655	24.8293	22.8057	24.3563	23.8204	22.8469	24.7516	25.804	26.2388	25.9581	24.7355	26.4974	26.4114	24.2863	25.0813	24.5751	25.1545	25.7297	26.2272	24.79	26.1989	25.0293	25.6321	24.2027	24.1763	25.0051	23.6433	24.9166	24.3315	26.4672	23.069	25.5576	23.6109	23.47	22.5517	22.1862	23.7802	17.7646	21.3765	22.2415	23.7101	24.6498	23.5391	22.296	25.275
ZBTB24	17.8542	18.1179	18.7815	17.5572	18.904	18.3129	16.7713	17.5478	17.5384	18.9293	17.7946	17.9205	19.0823	17.8239	18.2527	18.3318	18.2243	15.7336	17.7557	18.3499	17.6021	17.9505	18.0183	18.5651	17.9262	18.5713	18.3446	17.7246	18.6374	18.1927	19.212	18.6875	18.1731	17.2038	18.3943	17.6084	17.9374	18.6374	19.5824	18.1179	18.4395	20.7503	20.6574	20.3896	19.0794	19.8485	18.7188	21.6376	17.123
WIPF1	28.0515	28.3064	28.3706	28.213	28.3254	28.3134	28.3864	28.4039	28.4039	28.3539	28.213	28.5327	28.6283	28.7128	28.5501	28.6241	28.6001	28.3948	28.1042	27.9455	28.1149	28.4453	28.681	28.4864	28.6194	28.5454	28.2244	28.2875	28.3064	27.9385	28.4547	28.3169	28.7885	29.0195	26.5525	28.2834	28.3948	27.8409	27.2128	26.5831	24.2967	28.1898	27.1869	26.6798	28.008	27.9618	28.6001	26.1828	28.7994
LAT	21.5502	20.718	21.3461	20.9473	21.3157	21.1531	22.4231	22.5735	21.7127	21.744	21.3171	22.5444	22.6442	20.9014	22.3844	18.3318	21.5074	22.1241	21.4118	21.2673	21.6681	19.1771	21.5187	20.2633	20.9677	22.9118	21.6164	21.7184	20.8139	20.4052	20.9218	19.9494	20.6456	20.0018	18.3943	21.922	23.4928	20.7598	22.2667	23.7932	20.58	22.0066	23.468	21.3157	21.7171	21.9571	22.9788	23.5793	22.4089
PSTPIP1	25.8292	25.8265	25.544	25.9566	25.4226	25.8403	25.1456	25.2417	25.3619	25.4964	25.9016	26.6664	27.0619	26.9823	26.3022	27.2527	27.2628	25.6941	26.3427	26.105	26.0211	26.8953	27.0817	26.6396	27.0931	26.3928	26.525	25.9272	25.4053	25.7848	25.3285	26.0934	25.6842	26.838	26.4614	26.2875	24.5812	25.6574	25.7367	23.9537	24.5993	25.8642	25.6574	25.2969	25.2788	25.2392	25.234	25.8541	25.6056
SLC37A4	21.3224	21.8364	21.6668	22.2002	22.0555	21.5581	22.6316	22.6619	22.1921	21.798	22.1836	23.0099	23.3439	23.0609	22.0739	23.2575	23.5604	22.6029	22.7288	22.2085	22.2168	23.1803	23.4573	22.4329	23.4459	23.0501	23.2525	22.7903	21.4507	21.2263	21.3289	21.0808	21.0062	22.0212	21.3972	22.3763	23.0715	22.4389	21.5305	24.1479	23.8324	18.4044	23.7011	22.7779	21.39	18.2214	21.3057	22.7546	22.4575
LY75	25.3592	25.5632	25.4012	25.6219	24.5715	25.5374	24.6816	24.4486	24.9322	25.4576	25.6	24.6657	25.2083	25.8784	25.4292	25.4319	25.4095	24.2622	24.8166	25.075	24.9198	25.3835	25.5179	25.089	25.4109	25.3999	24.8809	25.3999	25.6795	25.2674	24.7988	25.2626	25.5218	25.7335	25.8129	25.6795	24.828	25.3351	26.0409	25.705	26.437	25.8889	26.3378	26.3173	25.6741	25.3393	25.7222	26.5048	25.1233
DIAPH1	28.4244	28.7719	29.0269	28.7885	28.8715	28.7612	29.6538	29.1661	28.5035	28.7128	29.0844	28.9324	28.7994	28.6001	28.8599	28.6386	28.5327	29.4133	28.7771	28.7429	28.8656	28.4904	28.6517	28.604	28.604	28.755	28.5369	28.6283	28.8272	28.6924	28.6758	28.8049	29.1093	28.6386	27.4099	29.0634	29.3456	28.8493	27.5634	28.8838	28.482	28.4733	28.3706	27.879	28.3098	28.8381	27.9009	27.2573	28.9826
JAK2	22.2375	23.3392	23.0512	23.9734	22.5468	23.4337	23.145	24.8482	23.2459	23.4503	23.7212	23.9045	24.1857	24.2367	23.9021	24.3596	24.23	24.5047	22.7951	23.5522	23.3007	24.3206	24.0997	22.7112	23.675	23.9137	22.6058	22.9754	23.11	23.2393	22.0212	23.1636	23.47	24.4762	23.9537	24.6462	24.4913	22.0516	23.3173	25.46	24.822	22.5493	23.193	23.2525	23.9504	24.1393	23.0703	22.375	24.7249
TOM1	25.8524	25.3748	25.0038	25.8195	24.8152	25.7864	24.6932	25.107	25.1981	25.0089	25.3108	26.4868	26.4742	26.6467	25.8222	27.1025	26.9584	25.3835	25.6409	25.4728	25.7136	26.614	26.6118	25.7878	26.7732	26.0409	26.0395	25.4714	25.3008	25.6641	24.7366	26.0452	25.8575	27.3637	26.0666	26.8446	25.326	25.7394	24.6277	24.0468	25.5164	24.8016	24.5159	24.5928	24.7863	25.7253	24.5115	23.6234	26.3445
DKC1	26.3532	26.7442	27.1068	26.6588	27.1557	26.9429	26.5081	26.218	26.8605	27.1407	26.7011	25.9434	26.0336	26.1896	26.6985	25.9285	26.0031	26.355	26.9113	27.0663	26.9722	26.1943	26.0888	27.0707	26.0498	26.1262	26.2744	26.541	27.2006	27.1448	27.3852	27.0202	26.8813	25.7164	26.9295	25.6808	25.614	26.878	27.5356	26.0289	26.7308	27.7696	27.1048	26.9803	27.4894	27.5609	27.3557	28.0444	25.825
SH2D1A	22.2085	23.8162	23.9366	23.1625	24.1584	23.4325	23.448	22.6058	23.3805	24.3922	22.8489	22.4431	22.2524	23.2343	23.0914	20.8055	22.0605	23.7386	23.6844	23.47	23.469	21.9528	23.3033	23.1066	22.8469	22.5077	23.4758	23.5391	23.9631	23.5107	24.4446	23.861	25.148	22.3345	21.8767	21.383	23.0773	23.8632	22.6845	22.6689	22.0768	24.0135	23.5909	23.1238	22.9945	23.447	22.7077	23.238	22.2893
NBN	24.5091	24.6512	24.4913	24.8166	24.4623	24.4192	24.0013	23.947	24.4136	24.5751	24.5952	24.173	25.7964	24.4237	25.1206	24.3328	24.3898	25.0524	24.2923	24.5271	24.2739	24.2426	24.3814	25.2639	24.4063	24.0895	24.3596	24.3477	24.5159	24.6343	24.7158	24.964	24.7552	24.3804	24.9035	23.6164	23.769	24.5837	24.6882	23.4382	22.2854	24.7504	24.1595	23.9147	24.3898	24.4784	24.4319	24.7049	23.9515
WDR1	30.3216	30.514	30.9278	30.6213	30.8648	30.5347	31.3759	31.2362	31.0435	31.0198	30.6213	30.4948	30.4784	30.2558	30.3216	30.4581	30.4017	31.1026	30.3625	30.3419	30.5347	30.0553	30.2393	30.1653	30.4204	30.4784	30.0696	30.0237	30.7365	30.1337	30.6213	30.5553	30.89	30.4948	30.5553	30.89	31.5375	29.6538	30.0553	30.7087	29.5151	30.7611	30.0696	29.4635	30.5553	30.5766	30.0553	28.9385	30.7874
STX11	24.964	25.7762	26.383	26.2929	26.1294	26.2761	27.5634	27.985	26.7087	26.5063	26.1158	26.3518	26.2744	25.4639	25.6641	26.3894	26.1557	27.2509	24.3762	25.4776	25.26	25.2726	25.8575	25.245	25.9652	26.5232	25.1796	24.7134	25.6512	25.4687	24.973	25.2712	25.1639	25.8161	22.9934	26.9823	26.9957	23.3018	25.2473	27.9085	25.8195	24.0051	24.8325	24.5704	26.1557	26.2518	25.5901	25.8161	26.7308
RNASEH2A	24.8445	24.9297	24.4573	24.4807	24.5812	24.5307	24.3253	24.37	24.4446	24.5506	24.7435	24.4422	24.7601	24.8105	24.7202	25.2417	24.9602	24.4858	24.4549	24.5775	24.6441	25.0663	24.7784	24.9346	24.7355	24.404	24.4561	24.822	24.7109	24.8509	24.9754	25.3393	24.8193	24.8895	24.7784	23.9865	24.1514	24.6017	23.7397	23.276	22.9982	24.5628	23.7859	23.514	24.4807	24.2693	24.5506	23.829	24.8257
TNFSF13	19.0642	17.989	17.7861	19.0762	18.4376	18.6141	17.6776	20.2842	17.5345	16.7388	18.3682	20.8096	21.7561	21.3672	17.8781	22.199	22.4471	19.0915	17.7557	17.4276	17.6021	20.9887	20.2524	18.3876	21.5187	19.167	20.9639	17.7246	16.9446	19.4562	16.4733	19.2716	17.5226	21.7214	21.5644	19.4562	19.8951	17.9589	19.422	21.6257	22.7903	18.0556	22.4182	21.0316	19.0114	20.4145	17.9278	21.3171	20.3125
DGAT1	18.1558	19.4596	18.4261	19.1734	18.9546	18.7766	18.9507	17.9605	19.3105	18.8198	19.4596	21.3026	21.5489	21.3461	19.5526	22.0116	21.9583	18.6911	21.839	18.4224	20.2757	21.4034	21.6044	19.9956	20.8326	20.4535	20.6703	21.3396	18.3022	17.7107	18.9546	19.1771	18.4984	21.9309	20.1792	19.5332	19.1138	19.9208	18.882	21.3447	21.3987	18.7375	21.1836	19.4749	19.5167	20.4901	18.9765	21.4473	19.1548
RASGRP1	19.7248	20.8642	21.4766	19.5122	21.5963	20.6614	21.0881	20.0704	20.6138	21.243	20.9831	19.9306	16.0746	20.7046	20.2336	20.2116	18.2243	20.4242	21.378	21.4491	21.0367	19.5598	20.8191	21.4231	21.9163	21.0559	20.3045	19.9586	21.5808	21.2445	22.0871	20.7614	21.3586	16.8294	18.3943	18.5276	19.4562	21.6175	21.866	22.0298	20.3098	22.8727	22.2775	22.8369	19.3924	21.9905	22.0336	23.5592	18.8125
PGM3	19.1514	18.4753	18.5193	20.5648	18.1148	18.495	18.059	18.6957	18.4678	18.2405	18.4912	22.8171	21.9419	21.9917	19.5301	22.6329	22.6643	18.9162	21.5489	19.2377	20.0389	22.5393	22.4015	20.4649	22.0212	20.5589	21.6237	21.5449	19.1446	20.0018	18.5126	19.7221	19.7899	22.9565	21.8276	21.9376	21.1868	19.9306	17.8348	20.3868	20.1256	18.5126	22.2893	19.8389	18.8264	20.3797	18.1268	17.8576	21.885
PARN	24.7329	24.7147	24.7863	23.7564	24.6755	24.6321	24.2382	23.8642	24.2956	24.2785	23.9322	22.4965	22.709	23.0569	23.7802	22.0946	21.9788	23.5604	23.6855	24.3196	24.1503	23.1155	22.7101	24.2334	22.9367	23.1043	23.3141	23.9821	24.7097	24.8963	25.0902	24.8233	24.5454	22.3831	24.84	23.4084	23.2266	24.1442	24.9551	22.98	23.7859	24.8759	23.3887	24.483	24.4006	24.5506	24.07	24.7147	22.4356
DDX58	26.3394	26.6054	26.9194	26.3598	26.6265	26.794	26.5048	26.0985	26.1174	26.8745	26.3362	26.0289	26.2163	27.2527	26.2859	26.7249	25.9415	26.3109	26.9295	26.6158	26.8287	26.8307	26.0621	27.4248	26.3204	26.1033	26.1653	26.8852	27.2601	26.9957	27.8612	26.534	26.7423	26.5609	25.6586	25.5673	26.3221	27.0888	26.4974	24.9221	25.897	27.0384	26.2502	26.3497	26.33	26.4034	24.9406	25.8758	26.5759
EOMES	18.0142	20.6984	20.0094	19.422	19.131	19.036	20.9356	17.3757	19.1413	21.2606	21.2869	17.2397	20.7831	21.5449	20.9145	18.3318	20.0675	21.5074	19.5332	20.4786	18.2849	17.9505	20.3978	21.413	21.2953	17.6603	21.1817	21.3752	19.4933	18.9228	21.6578	18.1204	23.4416	19.0329	19.6367	17.6084	19.6191	20.8279	21.2622	22.534	17.2038	23.075	22.337	22.1683	18.2048	17.7763	22.7007	22.2223	15.4914
BCL10	21.8894	22.0871	22.2854	21.8675	21.8035	21.9957	21.8908	21.8589	22.4728	22.0842	23.1884	22.5468	22.9897	22.4675	21.8966	22.7677	22.4345	21.9624	23.4141	21.6766	21.9804	22.4065	22.363	22.2972	22.3569	22.9355	22.2209	21.7911	21.9234	22.0158	23.2438	21.5021	22.3899	23.0367	22.1795	23.2218	22.4445	22.6653	22.6198	18.1179	20.8096	24.1539	22.2998	21.8448	22.6029	22.1644	23.1079	21.1385	22.4485
PNP	29.7453	29.4955	30.1337	30.2558	30.0096	29.8719	30.2861	30.5347	30.2699	30.2204	29.9445	30.1653	30.1653	30.0237	29.8883	30.1819	30.89	30.2204	30.4581	30.1003	30.514	30.3066	29.7152	29.8128	29.9445	30.04	30.89	30.5553	29.844	29.6891	29.3548	29.8583	29.8296	29.7453	30.3066	30.3625	31.2362	31.1026	28.9955	29.7304	30.1819	28.0409	29.4635	29.2631	29.362	28.2909	28.9826	28.0965	30.2861
C1R	21.3608	17.5309	17.7067	18.6321	17.6917	17.443	24.1687	18.4678	20.8511	17.2788	21.5235	17.9205	18.0075	19.6715	23.2772	18.3318	18.2243	25.9079	17.7557	22.9719	20.3919	21.8261	22.0158	21.383	21.7312	19.9242	23.585	18.9799	24.1775	22.7825	21.0274	18.8088	17.472	22.6151	18.3943	22.4329	26.5759	19.3356	17.8348	22.7276	21.4034	20.0422	21.1492	21.0141	18.5348	19.5411	23.6785	20.7937	24.7375
PLG	25.6629	24.1276	25.867	25.49	25.9756	25.5686	26.9254	26.8641	26.783	26.07	25.559	24.8595	24.2888	23.4202	25.4175	23.1155	23.9126	26.5081	23.6015	24.8929	24.8595	23.4928	24.8495	23.7638	24.692	24.0654	24.9356	24.2785	25.9256	25.1893	23.4005	23.3052	24.847	23.2899	22.375	25.7136	26.1189	25.4012	22.8889	27.985	26.3109	23.7091	25.779	25.7701	25.8305	25.5164	27.8091	26.289	26.0351
ADA	26.2667	26.4127	25.8374	25.3297	26.2437	25.7589	25.4175	24.9256	25.6885	25.8918	25.1132	25.6808	25.6424	25.6111	25.6219	25.9272	25.7269	25.7951	26.3221	25.5416	26.0875	25.5193	25.7777	25.9928	25.9743	25.5632	26.0742	25.5673	26.4561	25.6362	26.5682	25.8954	26.3252	25.7589	26.3863	25.072	24.6321	26.105	26.3394	24.5159	24.9035	26.451	26.4034	25.7989	25.5759	26.3716	24.8445	25.856	25.4639
OAS1	22.5669	24.2027	22.9719	23.0961	18.234	23.238	19.7533	20.1389	18.9873	19.4749	24.3677	17.9205	18.0075	24.9	21.4621	25.6926	18.2243	20.437	22.2854	18.4147	20.9543	22.4126	18.0183	22.2536	17.9262	18.2774	22.1631	25.467	21.2554	24.045	26.4034	23.5462	21.0541	23.4646	18.3943	20.2336	23.3326	20.4512	17.8348	19.5907	18.4395	18.6536	22.1216	20.4763	23.308	19.3785	23.0157	21.4387	25.4255
C3	27.597	25.7031	26.2163	26.541	26.3427	25.9879	27.2185	27.1001	28.6966	26.4705	25.9477	27.0685	26.0742	25.8097	26.878	25.6234	26.2949	27.1535	26.4356	24.9156	25.6941	26.3378	26.2422	25.5771	26.0482	25.8697	26.7087	27.6074	26.6945	25.9743	24.5171	23.5726	25.7589	25.8609	26.1174	28.0177	27.5435	28.0343	26.0875	28.9826	27.9819	25.7777	27.8583	27.6318	27.1132	26.7308	30.8648	26.0498	27.2964
C5	21.532	16.5795	18.7642	17.836	19.5448	18.554	22.8307	22.375	22.7779	19.8912	19.4026	20.3868	17.1675	17.8239	20.4417	19.6441	20.061	20.618	17.7557	17.1675	18.0024	18.8289	18.8935	17.4614	16.3596	18.4186	20.2709	19.6295	20.1052	18.1635	17.3037	16.7111	19.167	15.4232	20.3014	21.0117	22.9468	20.1734	19.4353	24.7343	22.8539	18.6278	22.1892	21.6985	20.6614	20.5429	24.4661	20.2214	22.4002
NRAS	22.7535	22.3763	21.885	22.1644	22.4794	22.5429	22.9565	23.0249	22.8924	22.5723	22.4102	23.4163	23.3381	23.2729	22.8867	23.7543	23.6989	22.6995	23.095	22.7715	23.0619	23.1954	23.5876	22.628	23.4405	23.2917	19.9242	23.3496	22.2031	21.7102	22.1312	21.7616	22.4206	23.6878	24.8349	23.9254	23.9277	23.829	23.9484	24.6619	24.5628	23.0969	24.6548	25.0706	22.9601	22.4329	23.2782	23.4392	22.9754
KRAS	23.5957	23.2917	23.396	23.1558	23.5288	23.733	23.7191	24.118	23.6164	23.2321	23.6234	24.5518	24.668	24.281	23.9413	24.6158	24.6705	23.7813	24.0259	23.6908	24.0416	24.0997	24.5847	24.1146	24.568	24.2434	24.6462	23.9537	23.4896	23.3752	23.0462	23.275	23.2772	24.7202	25.1598	24.5736	24.0416	24.0908	24.8003	25.0331	25.8278	24.5993	25.4319	25.5038	23.5863	23.5793	24.0931	23.878	24.0102
TGFB1	26.9056	26.1426	27.3661	27.2872	27.2167	26.8761	28.5901	28.4198	27.9285	27.7941	27.3806	26.8003	26.1591	26.0274	26.7676	25.9521	26.0684	28.1299	25.5786	26.2353	26.5289	25.856	26.2451	25.8207	26.2653	26.434	26.097	26.1795	26.8128	26.8953	25.9595	26.0182	26.596	25.6629	26.7349	27.4618	28.7377	25.2498	27.3637	29.0335	27.8321	26.2112	27.0384	26.9562	27.4226	26.7459	27.6708	27.1578	28.1339
CD4	23.9115	24.783	24.7468	24.6277	25.4745	24.5751	24.4573	23.8688	24.6548	25.3711	24.5047	22.9265	22.1351	23.9968	23.9782	18.3318	22.6005	24.5147	24.9527	25.326	24.6548	22.5606	22.2946	24.6452	22.696	23.2686	23.733	23.1133	24.5008	24.8845	24.7343	25.034	24.692	21.8578	23.6599	22.8518	23.6585	24.0492	25.2135	23.6898	25.0321	26.2828	25.3976	25.3119	24.7294	26.596	25.644	25.4483	23.9561
CD8A	22.3709	23.7596	24.8795	22.7753	23.4736	23.5994	24.7122	22.7378	22.9524	25.0026	24.894	22.0351	23.0367	20.4693	23.3317	18.3318	22.3171	22.9142	24.4698	23.6175	23.7596	22.6453	23.2619	23.3854	23.461	20.9677	23.0798	24.1675	24.6718	24.1059	24.9023	24.495	25.7834	22.2842	23.87	22.7065	23.1803	22.4379	25.8711	24.1869	24.3515	25.7977	24.9663	24.7085	24.569	24.1642	23.5613	25.4266	22.3222
IGKC	28.1525	26.9938	27.0575	26.7249	25.9652	26.9386	25.9403	26.0587	26.6624	26.8067	26.7789	26.3894	25.8097	26.0115	26.1682	24.7329	25.7322	26.7869	26.3126	26.178	25.7572	25.8986	25.2122	26.5374	25.5151	26.65	27.5811	28.2708	26.9073	26.67	26.7349	25.7689	26.4578	24.9743	26.0545	28.411	29.6285	28.8108	25.9063	27.9618	27.2982	26.65	27.0085	26.8524	28.6194	26.8641	28.4733	26.9448	26.3878
IGHM	28.7336	27.3756	27.3606	26.2233	26.6373	26.1033	26.1189	26.2451	28.5686	27.5053	26.5013	24.9481	23.1681	24.3814	26.2985	18.3318	22.0079	24.489	26.3411	27.3187	24.0564	26.9977	24.8016	27.2601	24.3653	28.2244	26.5922	28.0853	26.1174	26.1957	27.3124	26.4742	24.7516	22.7124	27.5839	29.8296	27.5412	28.755	26.0823	25.9581	25.4687	26.3204	23.4818	27.921	27.6488	19.8357	30.2699	27.4194	23.6695
TFRC	24.7401	23.9287	23.4886	27.7552	24.0303	23.1896	28.7179	24.3112	23.6026	23.2438	24.964	27.1425	23.5749	25.8918	24.1584	24.3185	22.8791	24.2186	25.0394	23.8599	24.0407	28.8166	23.1942	23.9033	22.3063	25.0548	23.0321	30.1003	22.8307	23.5592	24.1763	24.7614	23.3118	23.1079	22.3724	24.7014	25.251	27.4894	24.4251	26.0516	25.6234	24.0279	23.9167	24.3429	25.176	24.1465	25.8683	25.6424	24.2068
CD3D	23.7813	25.1132	26.0437	24.4687	26.3909	25.0615	25.0863	24.2977	24.7625	26.2828	25.1344	23.0203	23.2868	24.2956	24.136	18.3318	20.6138	24.5593	25.6098	25.2122	25.4424	22.399	23.8676	25.1368	23.734	23.211	24.6182	23.6878	25.2545	25.2186	25.6249	24.624	25.9095	21.7411	24.4486	21.6223	23.2333	24.5339	27.2228	25.1109	24.9	27.1158	27.5	26.9073	25.5482	26.8326	26.9846	28.1852	23.5321
CYBB	27.9157	27.7753	26.8852	28.1149	26.4246	27.6855	25.7253	26.8212	26.6248	26.2233	27.5106	29.5053	29.5671	29.555	28.9264	29.7152	29.9016	27.1299	28.6194	27.7366	28.1042	29.5671	29.362	28.755	29.555	29.1262	29.1661	28.7612	26.8524	27.4953	26.1813	27.5779	26.7587	30.0237	27.7528	29.3371	25.8222	28.5082	26.4127	25.7349	29.7988	24.4651	27.1797	28.5557	27.2185	27.4194	25.8889	26.4724	28.4775
ITGB2	30.9278	30.5347	29.7844	30.5766	29.2541	30.2558	29.2976	29.5244	29.7844	29.362	30.5766	31.1839	31.2362	31.0708	30.5347	31.3759	31.0435	29.7152	30.6213	30.1337	30.3216	31.0198	30.9555	30.514	31.2362	30.6614	31.0198	30.2035	29.9016	30.3419	29.7988	30.1653	30.3419	31.0198	31.0198	30.5766	29.077	30.6406	30.0096	29.555	31.9644	29.6285	31.1441	31.4847	31.0198	30.7365	30.6213	31.2755	30.3846
SERPING1	23.0761	21.9879	21.4972	22.7263	20.7582	22.4952	22.5481	22.9848	24.9082	22.0871	21.8894	22.3476	21.3171	22.4806	21.7381	22.1101	21.214	23.4807	21.284	22.1271	23.6299	22.6342	19.4353	20.3225	20.522	20.7286	22.7546	23.4214	22.598	22.959	22.1921	20.8406	22.0934	21.8364	23.4405	24.6158	23.9833	24.1572	23.0785	24.2863	24.7389	21.7739	22.7214	22.9648	23.231	23.5922	26.4686	22.2498	23.9263
ISG15	24.9527	25.2287	25.148	24.3804	24.9864	25.5079	23.9608	23.5412	24.4063	24.7504	25.0761	23.666	24.1822	25.619	23.9933	27.0001	23.371	24.2228	24.4867	23.6062	25.1735	25.3976	23.9664	26.2197	24.1972	24.2693	22.6005	26.6798	25.326	25.6741	27.2392	24.6251	25.1432	25.5008	22.1836	23.861	25.2876	24.5736	23.5321	23.5344	22.9454	25.1258	23.8998	24.5078	25.142	23.5401	24.8094	26.3764	26.4211
MPO	33.3804	32.9091	31.8681	32.9091	31.437	33.1248	30.5967	32.1475	32.2874	30.9555	33.1248	35.0021	34.4309	35.0021	34.0421	35.7634	35.7634	32.5858	34.4309	33.1248	33.3804	35.7634	35.0021	35.0021	35.7634	34.4309	34.4309	34.4309	32.4375	32.7324	31.0198	33.1248	32.7324	35.7634	34.4309	35.0021	30.9278	35.0021	32.9091	31.3759	35.7634	30.5967	32.9091	35.0021	34.0421	33.1248	31.4847	32.9091	34.4309
ITGB1	29.3061	28.5686	29.1888	29.2202	29.1262	28.7824	30.1511	30.1337	29.6797	29.1262	29.1262	28.8272	28.3864	27.0474	28.9027	27.2677	27.4026	29.7304	27.2281	28.2946	28.1898	26.6079	27.7435	27.5297	27.7046	29.1093	27.6209	27.7811	28.6001	28.7482	27.5245	27.8036	28.2172	26.1095	26.7768	28.9142	30.3419	25.9566	28.0306	31.1026	28.7771	28.1182	29.0844	28.5182	29.4535	28.5766	29.8296	29.5455	29.2802
CD5	26.1653	27.1535	27.533	26.51	28.0024	27.1889	27.0163	26.0182	27.3141	27.592	27.0774	24.7528	25.3619	25.5334	26.0211	20.8642	24.1895	26.4656	27.4166	26.9364	27.4761	25.1109	25.4455	27.0685	25.2838	25.1041	25.7746	26.0858	27.4248	27.3076	27.8261	26.6429	26.8662	22.5849	25.8842	23.4632	24.5317	26.1714	28.0208	27.3167	27.0065	28.5557	29.2279	28.2321	27.2102	27.8381	28.4286	29.0699	24.5568
LCK	25.8195	26.9254	27.2321	26.3427	27.6234	26.8704	26.9429	25.9463	26.7104	27.4099	26.8287	24.7158	25.0151	25.3883	26.4388	21.6421	24.2403	26.4356	27.0431	26.9214	27.2392	24.8055	25.0951	26.6248	25.3435	25.0126	25.6027	25.6409	27.2078	27.027	27.3167	27.0909	27.2437	23.6976	25.6472	24.1857	25.5786	26.2518	28.2793	26.2094	26.5796	28.4453	26.8086	27.4069	26.7919	27.952	27.2806	27.7273	25.072
C8G	20.2968	17.2954	15.4232	15.3187	17.123	17.6457	19.1413	18.3499	20.8014	17.6043	17.2038	17.9205	18.0075	14.9546	17.6962	18.3318	19.3751	17.2903	17.7557	15.4914	16.321	17.0089	19.0396	17.4614	18.7605	17.6603	18.3446	16.9836	17.9139	13.6904	16.5047	17.2993	14.633	18.0772	18.3943	20.1444	18.7223	17.9589	17.8348	22.9419	21.4357	17.8733	18.1542	19.7827	17.5523	17.5655	22.5898	18.5193	18.9355
CD3E	25.3247	26.2844	26.9386	25.6472	26.9786	26.2534	26.434	25.4612	25.9548	26.8662	26.2502	24.3089	23.7748	25.0561	25.6795	20.0509	23.2321	25.9391	26.7808	26.4388	26.7964	24.3056	24.3416	26.3497	24.1465	24.1844	25.0902	25.4534	26.7235	26.7587	27.1557	26.4159	26.5358	23.3007	26.0637	22.3408	25.1393	25.48	27.6923	26.4246	25.6671	27.6568	27.7302	27.444	26.4404	27.8064	27.597	28.7719	24.8809
CD55	26.319	25.1558	25.4344	25.7848	25.5429	25.6956	25.6348	25.8129	25.5759	25.3961	25.7367	25.9534	26.2422	26.1113	25.5108	26.3949	25.9988	25.7409	25.7367	25.4714	25.5887	26.3479	26.4763	25.9682	26.1493	25.8918	25.7322	25.5802	25.4466	26.0498	24.9346	24.4215	24.4998	26.0226	26.0182	25.5849	26.0019	25.2826	25.2928	28.0271	27.2128	25.016	26.9295	27.1048	26.2215	25.4714	25.8319	26.6265	25.6842
ELANE	28.7016	28.2946	26.9113	29.2435	27.2828	28.9955	24.6488	27.1733	28.0024	26.5324	27.3487	31.5865	31.5375	32.5858	31.3315	32.5858	32.4375	28.6473	31.0435	29.1161	29.6409	31.9644	30.8648	30.68	31.437	30.5967	31.8681	31.1026	28.1493	27.4894	26.2985	28.411	27.3141	31.5865	30.5347	31.3315	25.8918	30.89	28.0024	27.9988	32.1475	24.2987	31.0198	31.0198	30.68	27.9085	25.9315	28.681	31.2755
CD14	27.0455	26.9494	26.0364	27.3879	25.0837	26.4763	24.6705	26.2373	25.4534	25.4266	26.878	25.6956	24.8445	25.8874	25.5618	25.4241	25.2853	26.0919	26.1143	26.7609	27.1491	25.4466	24.2622	24.6548	24.9776	25.1381	26.8975	24.276	26.0381	26.9254	25.5108	27.6624	26.6624	26.5429	26.4763	26.9135	25.6261	25.7031	26.2404	23.752	27.0774	23.8998	24.2729	25.4534	26.6248	27.879	25.1735	25.3701	26.6212
PTPRC	30.989	31.2362	31.2362	30.9555	31.2755	31.1441	30.6406	30.2035	30.7365	31.2755	31.1441	30.4017	30.4948	30.7611	30.7365	30.514	30.5347	30.68	31.1839	31.3315	31.1839	30.7874	30.5347	30.89	30.7087	30.5766	30.8123	30.7365	31.1026	31.2755	31.2755	31.2362	31.6697	30.8648	31.1839	30.4373	30.04	31.0435	32.0364	30.4581	31.1839	32.4375	31.2362	31.437	31.1441	31.3315	31.3759	31.5865	30.2393
CFH	26.0182	23.6931	24.7455	25.1558	24.7202	24.9915	26.131	25.8799	25.5454	24.6581	24.4136	24.569	23.9447	22.4872	23.9652	23.1066	24.2775	25.7589	22.6936	21.798	23.6515	23.7313	23.8162	22.6186	22.5606	22.8155	24.3165	24.5528	26.0603	24.3152	21.922	22.2031	24.1072	23.6221	22.5957	25.2651	26.8287	24.4499	22.4806	27.6286	26.1865	22.8548	26.3204	25.5024	25.6715	24.5775	28.4547	25.1295	25.6027
FCGR3A	25.0837	24.2253	20.7614	24.2216	22.9637	24.3922	22.3872	22.1228	23.4585	21.7954	21.6827	27.2705	27.2651	27.351	26.0637	26.8307	26.5447	23.97	24.6398	24.8313	17.6021	27.1578	21.1656	26.1275	19.0183	26.1701	25.8055	25.3285	23.8417	22.9731	23.6649	22.4562	23.2677	28.213	27.6043	27.1158	22.9481	25.8524	23.9263	23.955	27.1842	22.3079	24.5822	27.3927	23.0086	21.0257	23.8523	23.9413	21.1947
RPSA	28.9027	28.8715	28.8838	28.4417	28.9711	28.9027	28.3214	28.2834	28.7612	28.6866	28.4596	27.7435	27.444	28.1182	28.2875	27.6708	27.4226	28.5134	28.9091	29.0634	28.8969	28.5723	27.7905	28.7016	27.7336	27.8644	28.2393	28.8493	28.8787	29.1661	29.1262	28.9527	28.8838	27.6102	28.1898	28.0378	28.008	28.3622	28.243	26.9386	27.3557	28.7939	27.9554	28.3098	28.6966	28.2598	28.5852	28.0024	27.8612
CD7	21.9852	23.2243	23.0655	21.2622	23.513	23.1739	22.731	22.296	22.6419	23.7032	21.4034	20.7809	21.3608	21.3945	22.0407	20.608	21.0096	22.2625	22.4431	22.36	22.759	20.8406	20.4219	22.2946	21.0672	21.0897	22.4267	18.3463	23.733	22.9848	23.9724	22.4715	21.4275	20.1582	18.3943	20.3358	17.4508	22.2653	17.8348	22.4598	22.1326	22.6761	23.0938	22.7137	22.5968	23.7834	23.1942	24.3196	20.1612
HMOX1	26.5796	24.7158	23.8924	24.7954	22.8948	24.3957	23.878	24.3738	26.4779	23.2739	24.4974	24.4674	22.5669	23.768	22.9997	21.8908	23.0536	24.0574	23.6155	24.335	25.245	23.1693	22.1337	22.0699	22.8307	23.8338	24.8595	23.2193	24.4807	25.1942	23.8104	24.8152	24.822	22.6106	25.619	24.5058	23.6855	23.5736	26.0888	25.8222	25.9879	23.7701	24.4639	25.3823	25.4398	23.8498	25.7977	25.6701	24.7726
CD3G	23.1884	23.6164	25.0137	23.6143	24.9035	23.9908	24.5775	23.2266	24.1503	24.0585	24.2987	22.0796	22.4356	22.9007	23.5422	18.3318	22.0781	24.0468	24.6101	24.3863	24.8917	22.4485	22.9481	24.3957	23.0144	22.2449	23.7627	23.3595	24.8003	24.2565	24.363	24.0038	24.4308	18.0772	24.6905	21.2344	23.0422	23.5982	26.4211	24.6017	24.5047	26.0083	26.2552	26.3752	24.678	25.5179	25.3592	27.0025	22.75
FGR	27.2458	26.5211	25.7909	26.6985	25.234	26.4724	25.2405	26.0684	25.9788	25.2083	26.289	28.3539	28.5501	28.3026	27.4833	28.7128	28.7885	26.0516	27.1425	26.5796	26.6817	28.4198	28.5501	27.5386	28.7482	26.668	27.7905	27.1201	25.9521	26.5269	25.6926	26.2761	26.3411	29.0931	28.2099	28.0478	25.2712	26.2744	25.9156	25.6307	26.1701	25.176	24.9576	25.8265	25.5701	26.5191	25.6808	25.5686	27.6367
POLA1	21.3057	21.3765	17.3902	18.509	18.3911	18.2048	19.9925	17.8542	20.633	19.5526	18.4753	17.2038	18.0075	21.5476	18.0439	16.0746	20.7134	18.1107	21.2869	21.6896	17.6021	21.2085	18.0183	19.208	17.9262	17.6603	18.3446	20.0675	18.1107	19.8552	20.4535	20.0764	20.3519	18.0772	21.0449	18.8505	17.4508	18.8466	19.6124	18.1179	19.8157	20.4194	18.1542	18.3318	20.1414	20.0704	21.0933	21.9447	20.3939
GZMB	24.173	24.027	22.1659	22.1298	22.8924	23.5084	24.2956	21.9984	22.9764	23.4429	24.2426	22.6357	22.6151	23.7212	23.404	22.5007	21.8023	24.5067	23.0715	23.2032	23.2172	20.7002	23.6433	24.0196	21.5121	24.0997	22.4928	25.5786	25.6615	23.1681	26.1275	23.1803	24.5295	22.5957	24.2682	21.5305	23.4768	25.5955	25.9507	24.5941	25.5138	24.2367	26.2637	24.6834	23.1873	22.6106	25.363	26.0132	21.7685
CD28	18.9193	19.6013	19.3673	20.3845	21.1565	20.2188	19.6441	19.7856	19.6506	20.9454	20.4487	17.9205	18.0075	17.8239	19.1699	18.3318	18.2243	20.2868	21.509	21.1099	21.1781	17.9505	18.0183	20.1208	19.3431	17.6603	20.6937	19.0562	20.1389	20.1664	20.6436	20.1287	19.7421	18.0772	21.0503	15.5832	20.0422	19.5598	21.9905	21.162	21.0077	21.1405	22.5506	21.9179	20.9639	21.4245	23.2124	23.6809	18.6766
CD8B	20.6456	21.911	23.1558	20.3519	22.2868	21.9044	22.7193	21.2156	21.1884	23.466	22.6726	20.0333	21.0096	17.8239	21.7728	18.3318	20.5495	20.9473	22.8948	21.9852	22.8433	19.0674	19.9009	21.885	21.8821	18.356	21.2702	21.1008	23.4954	19.2525	20.7635	21.8276	22.8345	19.0266	20.2441	18.3845	18.3129	20.5017	22.8045	21.8351	16.856	22.4794	23.0512	22.399	22.36	21.5949	21.1638	22.8045	17.6875
ITGAM	28.6924	28.9091	27.9085	29.3263	27.191	29.009	27.0455	27.8179	27.7247	27.0978	28.7279	30.9278	30.989	30.8648	30.2204	31.1839	31.1026	28.2099	29.9445	29.1589	29.3548	31.0435	30.7611	30.1511	31.0708	30.4581	30.2861	29.7988	27.8886	28.5454	27.2078	28.8715	28.755	31.2362	31.2755	30.5967	27.8438	30.3419	29.2802	27.5356	31.7341	27.6344	29.9616	31.0435	29.9924	28.9651	28.0478	28.9324	30.1819
G6PD	29.2802	29.0931	29.0494	29.4734	28.9445	29.6409	29.4331	29.4955	29.1661	29.2435	28.9527	30.68	30.8123	30.5347	30.2558	31.1441	31.1441	29.6169	29.9784	29.4734	29.7006	31.0708	31.0435	30.2861	31.0435	30.6213	30.4948	30.04	29.1451	28.9091	28.9264	29.2435	29.6409	31.1839	30.7611	30.7087	29.9181	29.5455	28.4955	29.3263	28.7429	28.8049	28.8548	28.8969	29.0931	28.8787	28.707	27.8261	30.4948
MTHFD1	28.7179	28.5415	28.3829	28.5944	28.3706	28.3662	28.3064	28.4244	28.528	28.1378	28.3903	28.6517	28.5035	28.8715	28.3786	28.8166	28.5454	28.4775	28.8381	28.3622	28.6758	29.0147	28.7016	28.3829	28.581	28.3706	28.3948	29.2121	28.1703	28.3395	28.4158	28.4286	28.4075	28.6142	28.4733	28.4158	28.5228	28.7994	27.5	28.0343	27.9587	27.5946	27.9654	27.1491	28.4075	27.9819	27.6153	26.596	28.8108
MS4A1	26.3894	26.6817	27.0085	26.2129	26.3497	25.9772	25.5686	25.4714	26.9073	26.2422	25.573	24.6989	22.7994	24.1752	25.4109	18.3318	20.7479	24.4018	25.614	26.67	18.6578	24.8193	22.3569	26.1476	24.076	26.3089	25.9391	26.3799	25.6056	26.3445	25.6541	25.5771	24.769	21.3586	22.6106	23.6941	25.4266	26.8585	18.6957	24.3328	23.2609	25.351	20.8757	26.0019	25.7283	17.3481	25.7572	25.8711	16.7967
CD79A	23.11	23.7859	24.3102	23.4116	23.111	22.8333	22.2139	22.6298	24.3548	23.1238	22.929	21.0214	20.4738	20.6371	22.6329	12.6718	18.2243	20.1	23.4914	23.0475	17.6021	21.965	20.2659	23.308	21.9892	23.5624	21.8464	23.9322	21.8535	23.1739	22.2842	20.7421	21.1868	18.0772	21.1263	20.0333	22.509	24.2551	15.3187	18.1179	18.4395	23.1486	16.402	24.0654	24.3371	17.3481	24.0987	23.5462	17.394
FCGR1A	24.6064	23.1486	21.3656	24.404	20.8955	22.5063	21.3396	22.1921	22.1074	20.4029	23.7638	23.364	23.9724	24.1288	21.4322	25.1282	23.9435	23.0655	23.6099	22.6246	24.3253	24.6668	23.152	23.011	23.4841	21.9205	22.9909	23.7032	21.9598	24.2216	22.5517	22.6678	23.7091	24.8003	25.028	24.2718	22.3655	22.5444	24.2693	20.3797	24.3643	20.4693	24.0061	24.6932	24.0394	24.7874	23.5311	22.9492	23.4906
UNG	19.3957	19.5986	20.2549	20.0444	20.3546	20.1711	20.2336	19.212	19.4671	21.1583	17.3086	17.9205	18.0075	17.8239	17.3824	18.3318	21.9984	17.9806	24.8606	21.8188	17.6021	17.9505	18.0183	19.35	17.9262	22.7725	18.3446	23.621	20.8776	20.1444	20.036	20.4512	21.1351	18.0772	22.6029	17.6084	23.5489	17.9589	19.3005	19.6367	18.4395	22.236	20.9053	21.9476	21.0352	20.7916	21.9984	22.4389	21.1656
CYBA	28.707	28.0343	27.4672	28.4329	27.0163	28.4244	26.5796	27.4277	27.5412	26.9254	28.0927	29.7988	30.1003	29.9445	29.2435	30.1003	30.0696	27.5463	29.2279	28.3477	28.4633	29.844	29.9924	29.4331	30.0237	29.5244	29.5671	29.2541	27.3852	27.9819	27.1132	27.8849	27.7302	29.6285	29.555	28.4453	26.563	28.4955	28.3214	28.1007	30.2035	22.9764	30.085	30.0096	28.4244	25.0151	28.5501	29.2631	29.2041
CCL5	23.5522	24.5047	26.2112	25.6499	26.0742	24.3574	25.705	26.9722	27.2549	25.2392	26.4578	24.5952	24.8482	23.396	24.984	23.1997	23.3541	25.3377	23.0831	23.7748	24.2068	22.3941	23.8092	22.6163	23.7066	26.07	23.2183	24.5649	25.8001	25.4082	24.3539	23.9069	25.1823	22.0591	18.3943	26.5739	26.0954	20.8608	17.8348	25.8858	21.6953	21.0274	22.1033	21.9879	21.8448	20.5473	25.0355	25.3691	25.8509
ITGA4	25.3961	25.5802	25.3069	25.523	24.7158	24.9514	24.7423	24.045	25.0637	25.5861	25.6956	23.8912	23.4392	24.1146	24.5295	21.1297	22.5365	25.0615	24.281	25.1675	24.784	22.9837	23.0715	24.3677	23.3067	23.97	23.9147	24.9059	25.2097	25.594	24.8834	25.1013	25.5925	21.9338	24.404	24.1514	24.4639	24.9177	26.0031	25.2261	25.2057	25.8495	26.2215	26.3815	25.0306	25.6098	26.594	27.1299	24.1022
ACP5	20.6158	20.0157	20.1158	19.7087	19.9099	19.8951	20.2091	19.6475	20.081	20.8757	21.0023	19.8198	19.5332	20.9923	19.8001	19.7598	19.7628	20.1929	20.3225	20.3151	20.0583	20.6748	20.5953	19.1138	20.5589	19.9525	20.2014	21.1181	20.8279	21.0386	21.2787	19.167	21.7171	20.6937	22.5849	19.7221	19.1835	22.2932	22.598	20.1102	22.5253	21.9957	21.1927	21.5289	20.7242	21.0576	22.363	21.9866	19.0528
CD59	23.5637	23.3464	23.5935	24.6343	23.9115	24.2799	23.6234	23.768	24.2863	23.8049	23.9021	26.6448	26.7789	26.7653	25.7589	27.0065	27.0954	23.8546	25.7937	24.7863	25.2813	26.7901	26.7442	25.9463	26.729	26.5796	26.434	25.8935	23.5344	23.5017	22.6316	23.2148	22.5444	26.5118	18.3943	24.3165	23.6649	25.1823	17.8348	25.47	27.7128	21.304	27.9455	26.8831	24.5492	23.6073	23.631	25.2498	24.7539
PRF1	28.8219	29.4435	27.3879	27.2321	27.6678	28.0343	29.2802	27.4732	28.1042	28.0247	28.5134	27.6398	27.9955	27.8091	28.707	27.0455	26.5173	29.077	28.4329	28.4075	27.1668	25.7437	27.3879	28.0177	27.191	28.92	26.775	29.3061	29.7006	28.0208	30.4204	28.2321	28.9886	26.8831	28.7128	27.39	28.4864	29.5783	29.5671	28.1557	29.9784	29.4955	29.9784	28.6283	27.4277	27.6855	29.0494	29.8296	25.1332
NCF1	27.3777	27.4194	26.668	27.0121	26.2252	27.3141	25.2738	26.5048	26.2985	26.1539	26.9938	29.362	29.5053	29.4133	28.6866	29.7453	29.7006	26.9699	28.2555	27.6344	27.6043	29.4734	29.3371	28.4244	29.4133	29.0424	28.8049	28.6142	26.4085	27.0685	25.7618	27.1889	26.4246	29.8583	28.8324	29.2541	25.6362	27.921	24.5704	22.6845	26.3845	23.9908	23.4214	25.8771	26.2797	26.3764	25.3407	23.1413	27.8551
RAC2	30.2699	30.8123	30.68	30.7874	30.9555	30.7874	30.8648	30.1511	30.6614	30.8648	30.6614	30.89	31.1839	31.3315	30.8123	31.3315	31.1839	30.4373	31.1441	30.9278	31.0198	30.9555	31.1839	31.3759	31.3315	30.989	31.3315	30.68	30.7087	30.5766	31.0708	30.5347	30.4581	30.6406	30.1171	29.9924	30.1003	30.4017	29.4435	30.68	29.4133	28.1703	30.4017	30.2204	29.6538	28.1978	31.0198	30.89	30.5553
IFNGR1	21.5736	20.6395	19.7796	19.3751	19.716	20.8625	21.2204	21.429	21.3765	18.059	19.3201	21.0023	22.5328	21.3987	18.9397	22.4065	22.553	21.3641	20.0094	19.3293	20.0787	21.8306	22.2868	21.3549	22.3244	20.1871	21.3475	20.0894	20.1984	21.6827	19.8001	19.3713	18.0927	23.0703	21.3171	21.8647	19.4596	19.8422	19.4092	22.8045	22.933	21.2805	18.1542	20.5543	21.4491	20.9717	21.5808	22.6632	21.8767
CD19	22.5645	21.0991	22.7439	21.8981	22.0605	21.5796	21.3586	21.1817	23.0703	22.7124	20.985	19.4933	19.1514	16.7388	21.2554	18.3318	18.2243	20.1734	21.8753	21.8882	17.6021	20.9442	18.0183	21.7244	19.5567	22.9776	22.3222	22.9637	21.5518	21.9392	20.9794	21.6513	18.1986	18.0772	18.3943	17.6084	20.2091	23.6051	16.1814	19.0915	18.4395	22.5621	18.1542	22.027	22.0093	17.3481	22.1549	22.2739	17.394
CSF2RA	21.7184	22.428	21.9179	22.7801	20.6962	22.4089	20.0787	21.7739	21.5719	18.9664	22.1489	23.7212	23.6015	23.5922	22.731	23.9178	23.4074	21.8865	22.5063	22.4054	22.6556	23.5736	23.6234	22.0713	24.0259	22.1602	22.6859	21.481	21.4719	23.0132	21.0971	23.1838	21.6908	24.2693	24.9765	23.5096	20.2842	21.8146	23.6538	20.9335	24.7796	17.4489	23.2299	23.9137	23.1508	23.7397	21.9703	23.3052	22.8727
CD46	24.8882	24.1675	24.8303	25.0064	24.7563	24.8016	25.2314	25.5833	24.9562	24.9925	24.7355	25.322	24.9937	25.0706	25.3976	25.0939	24.8559	25.3069	23.9494	24.4088	24.214	24.8116	25.3497	24.6017	25.0268	25.2613	24.41	24.3563	24.5078	24.8809	24.25	24.3586	23.8723	25.2109	18.3943	24.4843	25.0137	23.876	20.3519	26.794	25.9391	24.3339	25.4199	25.3057	25.0484	24.9891	25.3748	25.5701	24.8105
CD44	27.1469	27.2549	27.0774	26.9448	26.8545	27.041	26.51	26.6232	26.7694	27.1514	26.1909	26.0823	26.4817	26.6872	26.563	26.67	26.6358	26.4159	26.9346	27.2281	26.8641	26.5692	26.4705	26.5155	26.8685	26.0771	27.2006	26.2471	26.2815	27.1132	26.7146	27.3243	27.4894	26.9562	25.8464	26.492	26.1143	26.966	26.9094	26.3764	27.0363	27.8438	27.7782	27.8849	27.3167	27.7046	27.2392	28.122	26.5013
PECAM1	28.0478	26.729	27.9489	27.6512	27.5183	27.3957	28.6611	28.9324	27.9554	27.763	27.4226	27.592	27.3076	26.5289	27.5946	26.7423	26.8508	28.3622	26.4959	27.1255	27.2781	26.2828	27.0774	26.6429	27.0474	28.243	26.966	26.6358	27.169	27.3167	26.2021	26.7884	27.3099	26.6373	26.8168	28.6758	29.7006	25.7762	26.9742	29.9181	28.5454	26.6643	27.6799	27.4368	28.4039	27.5894	27.9749	27.654	28.5228
IL7R	17.8335	18.5882	20.0764	19.5059	21.2344	19.6535	20.1025	18.5582	18.1827	20.7657	20.5035	18.9706	16.9638	19.8295	19.9644	18.3318	18.2243	19.2416	20.6894	21.3289	19.7221	18.8167	19.167	19.8912	19.0961	21.8494	20.6748	20.8608	21.0004	21.0559	20.1899	20.9014	19.7448	18.0772	21.4407	18.397	19.4092	17.9589	22.9861	20.3125	20.7976	22.6714	21.744	22.6556	19.0528	22.3476	19.4191	23.2721	17.6457
PLCG2	28.3786	28.2321	28.2211	28.0893	28.1079	28.1743	27.9385	28.4955	28.4904	27.8612	27.879	29.0844	29.0634	29.0023	28.5686	29.1814	29.1522	28.1117	28.3579	28.4329	27.3076	28.9886	29.1814	28.8838	29.0562	28.9955	28.5901	28.7885	27.7905	27.9618	27.7302	27.8977	28.0343	29.1451	28.6386	28.6866	28.2555	28.9324	25.4914	28.0306	26.9113	27.1984	26.5759	27.4807	28.3169	26.4817	28.0754	26.4656	28.4733
CTPS1	25.917	25.9156	25.6207	25.917	25.7989	25.8207	25.8509	26.0545	25.7675	25.6126	25.9272	26.178	25.9448	26.2451	25.8588	26.3799	26.0304	26.1033	26.1795	25.7253	26.304	26.6358	25.9156	25.8728	25.7659	26.0516	26.2272	26.5063	25.825	25.6111	25.7989	25.93	25.6013	26.0985	25.7909	26.3863	26.434	26.3204	24.7468	26.3532	26.6853	25.149	26.4887	26.0031	25.8524	25.7349	25.8742	25.2006	26.2726
SPI1	23.5075	23.1203	20.0642	23.2054	19.4933	22.9601	19.2449	20.7956	22.4379	21.615	22.586	24.363	24.3467	24.2785	23.0075	24.641	24.541	22.4002	23.2972	23.3565	23.1716	24.1169	24.2153	23.102	24.4228	23.1133	24.3563	22.6833	22.2561	23.1751	21.4558	23.1851	23.585	25.7646	23.6821	25.1182	22.0053	24.587	21.7938	18.1179	23.6004	20.2361	18.1542	22.2586	23.8889	24.2434	21.5598	19.7598	24.8759
LIG1	23.2393	23.0902	22.2498	25.9477	26.1539	22.0171	21.7381	22.1049	21.671	22.3555	22.3187	20.6533	21.2085	27.4069	26.9034	27.9045	20.7635	21.9636	21.7529	24.4333	25.8858	22.4575	20.4664	27.4121	20.1365	26.8889	21.1583	22.7892	24.8105	25.3159	25.5786	23.3007	25.9463	22.2946	27.1201	28.2598	27.4761	24.0051	22.9429	27.1368	20.7503	23.4237	21.7016	19.9306	25.6219	22.4065	23.6638	22.2639	27.7154
NFKB1	26.5525	26.5324	26.5814	26.3479	26.7087	26.6373	26.3699	26.2601	26.4475	26.7808	26.1638	26.4852	26.5191	26.6232	26.614	26.585	26.7919	26.0807	26.7032	26.8003	26.8704	26.6717	26.4475	26.7349	26.5904	26.2324	26.4211	26.2534	26.819	26.6324	26.8168	26.7714	26.3981	26.8662	26.9448	26.2075	25.9507	26.5885	27.1933	25.867	26.3022	26.7714	26.0395	26.5865	27.041	26.8251	26.3845	26.6604	26.2967
NCF2	28.7429	28.1265	27.3927	28.6092	26.6817	28.5686	26.1847	27.3337	27.0363	26.757	28.4775	30.0696	30.085	30.0096	29.3456	30.3625	30.2558	27.7273	28.8969	28.3288	28.4374	29.8883	29.9616	29.2202	30.0553	29.4009	29.1958	29.0634	27.4069	28.0927	26.7515	28.1978	27.5662	30.1171	29.7304	29.1888	26.355	27.9419	26.2618	24.3795	26.9679	22.7214	25.1368	26.1095	26.6664	27.5	26.0364	23.8349	29.0562
CR2	20.722	20.4029	22.8307	18.0556	22.6106	21.0488	20.6353	20.0735	23.1558	22.9742	19.3957	19.8228	16.9446	17.8239	19.9835	18.3318	18.2243	17.7813	20.2336	20.5623	17.6021	17.9505	18.0183	21.7	19.3824	21.5395	19.6748	22.0025	21.1132	22.0796	22.0857	21.1084	18.0108	18.0772	18.3943	18.1468	19.2885	22.8775	19.0069	18.1179	18.4395	21.7513	18.1542	21.6495	23.0356	17.3481	22.0578	22.3872	17.394
CD33	23.9631	23.9191	22.9886	23.7846	17.4632	23.89	22.6516	23.0995	22.9695	21.5048	23.0785	24.4687	24.3751	24.5468	23.8461	24.3477	24.7661	23.4492	23.0295	23.9115	23.7101	24.3771	24.687	23.8546	24.6398	23.7972	24.9105	23.1873	22.7112	23.9933	21.0952	23.8858	22.3504	24.3528	24.7761	22.933	22.5304	22.6209	23.7145	19.3105	24.0785	18.309	24.3089	23.8268	23.9945	23.8092	23.5534	24.7625	22.5481
CD22	24.5181	23.7156	25.3691	23.9494	24.5213	24.1835	23.6479	24.214	24.9177	24.692	23.5311	22.8321	21.6968	22.5709	23.8889	18.3318	16.8812	22.8356	24.2036	24.7122	17.6021	23.1226	19.0149	24.2186	22.1878	24.5659	24.1972	24.964	23.876	24.209	23.3934	23.7956	23.0735	18.0772	22.1259	19.2191	23.1389	25.1082	17.8348	22.349	21.459	24.5067	20.5134	25.0962	24.7366	17.3481	25.0268	25.6808	17.394
ITGAX	26.437	26.1909	24.9035	25.8889	24.7874	25.6456	24.3137	25.5648	25.779	25.0789	26.2054	26.3089	26.84	26.3445	25.7381	26.8545	26.5609	25.7922	25.75	26.0528	26.1896	26.4763	26.5672	25.93	26.8931	26.3598	26.173	25.5138	25.9045	26.1445	25.3159	26.218	26.1638	27.0085	27.4894	26.6481	24.894	25.6165	26.1493	25.7989	28.0577	25.4095	26.1557	27.6124	25.8815	26.878	26.492	26.84	25.9896
CD247	26.4705	27.1557	26.9254	26.3221	27.5491	26.8872	26.8761	26.032	26.9015	27.4298	26.9318	25.4654	25.2903	25.7864	26.7423	21.9295	24.2565	26.7405	26.9276	27.3167	27.1797	23.3766	25.0407	26.8975	25.1432	26.5013	24.8746	26.2373	27.4487	27.2033	27.879	27.2208	26.9957	23.7728	26.1225	23.8665	25.6926	26.6985	27.7782	26.1225	26.0903	27.674	27.6678	26.7964	26.668	27.8977	27.9955	28.5686	24.7085
TNFAIP3	21.5272	22.7689	23.3129	21.1836	23.2513	22.534	22.598	22.3569	23.3752	23.075	22.5205	21.8464	22.6809	22.3187	21.7782	22.628	22.6504	23.1975	23.4573	23.1739	23.5164	22.3684	22.4633	22.7666	22.8216	22.1241	23.3451	22.1337	23.026	22.6852	23.3842	22.5253	22.296	22.3805	22.758	20.9543	21.961	21.1132	22.6268	19.4386	20.1129	24.0997	21.8767	18.3318	22.2639	22.9874	21.2825	22.1519	21.9205
JAK1	24.5295	25.3735	25.199	24.5965	25.4266	25.0369	24.9628	24.9891	24.7225	25.394	24.7158	25.0537	25.2928	25.0599	25.0575	25.0306	25.2674	24.8571	24.9	24.8193	24.569	25.0245	25.193	25.2763	25.1571	25.1132	24.7738	24.5751	24.9819	25.0626	25.1722	25.0458	24.9346	25.3735	25.0951	25.0913	24.6989	25.2969	25.49	25.619	25.8129	26.105	25.2726	25.7762	25.3195	25.708	25.2698	26.0115	24.8182
FAS	21.1197	21.0774	20.3287	21.2825	20.1984	20.9639	20.5473	20.3546	20.9053	21.1279	22.0555	22.2763	22.1644	22.8914	20.9985	22.7892	22.1489	21.6608	21.5549	21.1513	21.8865	22.349	22.8606	21.7602	22.8489	21.3586	22.0298	22.309	20.3436	20.9162	20.9033	21.0635	21.1565	22.1519	21.3752	20.6122	20.7328	19.4455	21.8865	21.9731	21.4374	21.4101	23.828	22.4728	20.5081	20.589	23.5749	22.7753	21.1997
PSMA3	27.7101	27.1733	27.2872	27.5183	27.3364	27.4807	26.9154	26.9803	27.1182	27.0619	27.3531	27.3806	27.4166	27.6624	27.3316	27.4121	27.5754	27.327	27.6367	27.5079	27.9654	27.6708	27.1299	27.5868	27.432	27.3226	27.9419	27.7905	27.6367	27.5159	27.4515	27.3437	27.3124	27.0104	28.0651	26.6929	27.5894	28.2875	27.3829	26.8422	27.7403	27.4618	28.1816	28.0614	27.3437	27.2228	26.6817	26.9056	26.9094
CD40	23.1812	23.4646	23.8449	23.7202	23.3427	23.3269	24.5204	24.3839	24.2565	22.8834	23.0569	22.9997	22.7413	20.9178	23.1425	21.6941	22.0158	23.7079	22.5456	23.3244	22.024	21.6695	22.1823	23.2665	22.5151	23.9724	22.9552	23.8104	22.7368	23.3336	21.5206	20.8664	21.6495	19.5332	18.3943	22.3187	24.541	22.3724	17.8348	26.2601	23.0569	21.8631	23.8384	23.3357	23.6319	21.9677	23.769	24.9156	22.6971
NFKBIA	20.2813	19.452	19.622	19.9586	20.5495	20.2813	20.2868	19.1514	20.1958	20.4465	19.5238	16.5795	18.0075	17.8239	18.2119	20.9522	16.5795	19.5059	20.0194	19.8123	20.9275	20.0389	20.5473	17.4614	20.5181	17.6603	19.7969	17.7246	20.7201	20.0833	20.3252	19.8708	19.4455	19.422	21.2032	18.6374	19.9769	17.9589	20.8406	20.2261	21.8647	20.6876	18.1542	18.3318	19.6638	20.6574	20.3797	17.8576	21.1351
MSN	31.8003	31.8681	31.8003	31.437	31.7341	31.8681	31.5865	31.437	31.6697	31.437	31.3759	31.1441	31.0708	30.989	31.1441	30.9555	30.989	31.5375	31.3759	31.3759	31.437	31.1026	31.1026	31.1441	31.0198	31.2755	30.8401	30.7087	31.8003	31.7341	31.8003	31.5375	31.3315	30.9555	30.989	30.7365	30.989	30.4784	30.6614	30.514	29.3708	30.989	30.5967	29.8128	30.89	30.89	30.5766	30.2204	30.9555
IL3RA	19.1583	16.5424	16.8294	17.3012	19.1413	19.3957	17.846	18.3225	13.6904	18.882	19.0762	17.9205	18.0075	20.9356	17.3824	18.3318	18.2243	19.8228	17.7557	20.5776	18.4224	17.9505	19.9099	18.0197	17.9262	17.6603	18.3446	17.7246	18.3845	18.554	17.3037	17.9848	19.128	18.0772	18.3943	17.6084	20.4242	17.9589	17.8348	19.52	20.2014	17.4489	17.0641	18.3318	20.2166	17.3481	17.9139	18.7568	22.7789
PIK3R1	26.0666	26.383	26.3581	26.1653	26.4724	26.4817	26.5391	26.3878	26.4421	26.3411	26.2308	26.3268	26.3238	26.383	26.4614	26.4656	26.5306	26.3268	26.2704	26.3815	26.4779	26.4404	26.7125	26.4561	26.6945	26.4318	26.2911	26.0019	26.5994	26.1989	26.5211	25.7762	26.541	25.5179	26.3445	26.0163	26.3339	25.7518	26.7919	26.1668	25.0986	26.2518	26.4144	25.9879	26.4318	26.1813	25.9391	26.3089	26.3518
PSMB8	27.3437	27.3686	27.3531	27.4833	27.4248	27.1514	27.2458	27.1641	27.1869	27.4417	27.2573	27.1469	27.2414	27.2549	27.1158	27.4002	27.2414	27.3005	27.2033	27.3531	27.4026	27.1255	26.9699	27.2677	26.9639	26.9113	27.0862	27.3417	27.6799	27.5079	27.5868	27.5811	27.1869	26.8003	27.4784	26.7235	26.9254	26.8287	27.0185	26.1744	26.1033	27.1025	27.0104	26.815	26.7732	27.3756	26.3411	26.7423	26.7049
PSMB9	27.8551	27.5779	27.7753	27.9385	27.4069	27.763	27.2726	27.4784	27.5245	27.6772	27.2872	27.2549	26.9803	27.8438	27.457	27.2828	27.3531	27.5754	27.5435	27.6427	27.6398	27.4732	27.2939	27.457	27.3124	27.3292	27.6367	27.9489	27.8381	27.626	27.8918	27.5463	27.6102	27.2347	27.8644	26.9154	26.8508	27.4166	27.3099	26.257	26.1605	27.9955	26.4052	26.3109	27.3583	27.39	26.6415	25.4714	26.84
PSMB4	27.8292	27.985	27.6074	27.6074	28.1525	27.8583	27.4069	27.4298	28.079	27.4045	27.5662	27.654	27.8122	27.7273	27.8644	27.2484	27.7013	27.7128	27.8644	27.5868	28.1852	28.0577	27.6772	28.1378	27.9455	27.7753	28.1007	27.9654	27.3927	27.3364	27.8381	27.2828	27.4539	27.1346	27.952	26.6518	27.6888	27.7753	27.39	27.4784	27.3686	26.3581	28.4244	27.9819	27.3076	27.1346	27.1755	27.9117	27.1274
CD38	25.5206	25.3951	24.7796	24.2911	25.3567	24.7147	24.624	24.2706	24.8233	24.784	24.6298	23.8556	23.6573	24.5506	24.3712	23.6299	23.9093	25.3812	24.251	24.7911	24.6277	24.0492	23.9908	24.9852	23.8384	24.6755	24.2196	24.8257	24.9491	25	26.2388	24.7661	24.0427	23.5164	18.3943	22.6678	24.8509	24.4263	20.4281	24.9743	24.5247	23.6878	25.2941	24.2967	24.9864	24.403	26.2037	25.983	23.7066
TPP2	27.4645	27.821	28.0651	28.0057	28.1743	27.9587	28.3395	28.3948	27.7972	28.0057	27.8006	27.895	27.8583	27.7435	28.0177	27.4539	27.6344	28.2793	28.0515	27.9385	28.2022	27.8091	27.5028	27.7154	27.5491	28.0306	28.2983	27.8292	27.6855	27.6102	27.7154	27.763	27.4166	27.3052	27.0224	27.8612	28.8166	28.2211	27.1491	28.7719	28.4374	27.3852	28.6517	28.2348	27.5356	27.5463	27.7336	27.2208	28.1743
TYK2	23.8523	23.5569	23.7922	23.5649	23.6015	23.9191	23.5041	23.861	22.898	23.5827	23.4259	22.4345	23.7995	23.5333	23.2469	23.6073	23.2972	23.5107	22.3079	23.5333	22.7653	23.3153	23.5674	23.1803	23.8912	23.1907	22.5291	22.349	23.4782	23.8688	23.4192	23.726	23.6247	23.3586	23.3529	23.6775	23.1272	23.5838	24.0846	24.172	24.8571	24.2153	23.7224	24.1146	23.8092	24.5638	22.8548	24.1972	23.5243
CD40LG	22.6833	21.205	22.3977	22.7617	22.6749	22.3113	24.0955	23.9642	23.2426	23.1751	22.7124	22.6257	22.027	20.1	22.4818	21.4667	21.4013	23.8268	19.7598	21.0316	20.5733	17.9505	21.5251	21.3972	21.2376	22.704	21.3987	21.1836	22.2183	22.0116	21.0847	20.0922	21.7244	18.0772	18.3943	23.0237	24.5136	17.9589	21.9528	26.1392	24.0773	22.7172	23.3817	23.3007	23.0273	22.5393	23.8049	23.9277	23.4063
CORO1A	32.7324	32.5858	32.9091	32.4375	33.1248	32.9091	32.4375	32.2874	32.1475	33.1248	32.9091	32.2874	32.2874	32.0364	32.2874	32.1475	32.1475	32.4375	32.5858	32.9091	33.1248	32.2874	32.0364	32.4375	32.0364	32.2874	32.7324	32.2874	32.9091	32.5858	32.9091	32.5858	32.1475	31.8681	31.7341	31.5375	31.9644	31.5865	31.6697	31.4847	30.5553	32.7324	32.0364	31.3759	32.0364	32.2874	31.9644	32.7324	31.8003
IL2RG	20.5776	21.0295	20.3978	19.6079	20.9442	20.3919	21.1598	19.1178	17.3968	21.0305	20.0535	17.9205	20.6481	21.2702	19.9306	22.4889	21.535	18.0742	17.7557	17.4276	18.5348	21.6453	18.8331	20.6371	17.9262	20.1102	18.3446	20.7242	20.3098	21.1965	21.9083	21.2856	21.2953	22.8562	22.1228	20.5997	19.4353	20.731	23.1043	21.3171	22.8822	22.5735	22.6859	20.9218	19.4826	21.7728	22.0212	22.6772	20.8529
CCR7	20.1074	17.6375	20.8877	17.996	21.5137	20.2143	20.8549	20.709	20.3958	21.4118	17.3086	20.0735	18.0075	18.6239	19.8357	19.8581	15.5832	17.8295	20.1664	19.9525	20.3775	17.9505	18.7677	20.4242	17.9262	18.9469	18.3446	17.7246	21.6896	21.0991	21.4052	21.4719	17.9605	18.0772	18.3943	17.6084	17.7501	17.9589	17.8348	18.1179	18.4395	20.2757	18.1542	18.3318	20.095	22.1192	18.7077	20.4713	20.5516
MCM4	26.0516	25.6808	24.0919	25.0445	24.7212	24.657	23.9537	24.2888	24.4285	23.4768	24.6332	23.6164	22.8345	25.0075	24.6755	24.1503	23.5922	24.7468	23.8567	24.3231	24.4843	25.0484	22.9454	24.7675	23.2276	23.6026	24.2586	24.9504	24.7192	25.0789	25.5686	25.7335	25.2534	23.404	26.4724	25.2985	24.3981	25.5618	24.3839	23.5254	23.9759	24.3315	23.5391	23.8769	25.085	24.6321	25.9816	24.769	26.1557
MCM5	27.3982	27.1232	26.0031	26.3964	26.3518	26.3268	25.3567	25.8575	26.2744	25.5605	25.9972	24.9514	24.2977	26.4597	26.2215	25.1517	24.7923	26.2075	25.6525	26.1557	25.4547	26.2292	23.998	26.2637	24.4771	25.3285	25.4109	26.6624	26.2422	26.6717	27.0202	27.327	26.7215	24.5078	27.4979	26.1621	25.6291	26.819	25.8207	25.2235	24.9937	26.2437	24.9527	25.1735	26.7308	25.9756	27.8686	26.794	27.4002
TCF7	21.0952	21.7911	22.4457	20.9756	23.1985	20.618	21.7244	21.6578	21.6908	22.7666	21.6191	17.9205	18.0075	17.8239	21.07	18.3318	18.2243	17.7982	22.0961	22.0739	22.1921	17.9505	18.0183	21.5598	20.1958	17.6603	18.3446	17.7246	22.6516	22.2476	23.2183	22.0857	21.5581	18.0772	18.3943	17.6084	18.5162	21.4572	22.7183	20.6286	18.4395	23.3866	18.1542	18.3318	21.9248	23.4459	22.5682	22.8791	20.7286
IL6ST	20.7937	18.8264	21.1947	21.4374	21.5187	19.2303	22.8433	22.1298	21.3321	20.8448	19.1446	17.9205	16.6738	18.9799	18.309	18.3318	18.2243	21.8161	18.7188	17.9139	19.1476	17.9505	19.8331	17.4614	19.1514	20.1129	18.3446	17.7246	19.0226	21.2218	18.6536	20.2014	19.8616	18.0772	18.3943	22.6605	23.7066	16.7713	20.6286	24.609	20.7657	20.4417	21.2495	18.3318	22.3383	22.2314	22.1271	21.4621	22.7124
CD79B	23.7	24.7625	25.3364	24.6816	24.2382	23.7079	23.2137	23.8439	24.9356	24.2128	23.6122	23.2739	21.6013	22.5315	23.7066	18.3318	18.2243	21.7497	24.3429	24.3339	17.6021	23.1716	20.3358	24.3443	22.8901	24.668	23.514	24.3653	21.9957	24.3137	23.2652	23.0475	22.4994	19.7856	22.0171	21.6753	23.3487	24.5171	17.8348	23.012	21.9392	24.1215	20.4876	24.6705	24.8882	16.6437	24.2196	25.0407	17.394
MLH1	21.5963	21.8319	21.9461	21.4084	21.9013	21.885	22.0158	21.0952	21.9852	22.024	21.922	20.357	19.5708	20.6481	20.9014	21.0386	20.0475	19.8912	21.8717	21.7368	21.8882	17.9505	21.0617	21.8564	20.8014	20.837	22.1033	21.911	22.2893	22.1977	22.8857	22.5227	22.2449	20.8549	22.1932	19.268	21.2825	20.8191	21.2997	21.8548	18.4395	22.0079	22.6209	19.6124	22.2139	22.0285	22.6442	22.7629	21.6103
STAT3	26.8128	26.7498	26.596	26.7919	26.629	26.7387	27.1201	26.84	26.43	26.7789	26.9584	27.3052	27.3982	27.5697	26.8931	27.8717	27.7351	26.9679	27.1216	26.6535	27.0474	27.5412	27.3806	27.2102	27.3637	26.9409	27.1001	27.1535	26.9537	26.8605	27.0045	26.9764	26.9214	27.8686	27.7336	27.169	27.4121	26.7308	27.0248	27.4732	27.2147	26.8797	26.9429	26.7653	26.7104	26.7549	26.6232	26.8797	27.439
STAT1	29.4226	29.7304	29.381	29.4635	29.4133	29.1958	29.0424	28.3864	28.8838	29.4635	29.6797	28.0343	27.8918	29.5151	28.1898	28.9091	27.6074	29.9316	29.5244	28.5601	30.04	29.1589	28.1378	29.7304	28.3395	28.1743	28.581	30.0096	30.5967	30.4017	30.989	28.8324	29.9181	28.2555	28.7824	27.9654	28.681	29.0335	30.04	27.8819	27.5634	29.8583	29.0494	28.4244	29.3263	29.2976	29.3143	29.1814	29.4635
STAT5A	24.3826	24.9628	24.8208	24.9297	24.7923	24.9663	25.2135	24.979	24.9527	25.2199	24.6366	24.5213	24.1442	24.2729	24.7237	24.7726	23.585	25.1082	25.0089	24.5704	25.4714	24.4228	24.2445	24.7212	24.5822	24.4549	24.1252	24.0013	25.2045	24.9442	24.8127	24.2324	24.3563	23.8676	21.8939	23.7351	24.4784	23.5726	23.514	24.6429	22.1616	24.1961	19.4596	18.3318	23.768	24.1169	24.1022	23.7995	24.3253
WAS	28.1639	28.3098	28.2555	28.1299	28.3326	28.3214	28.2555	28.2099	28.2321	28.3326	28.4	28.581	28.8272	28.6966	28.5228	28.6332	28.7179	28.3326	28.4158	28.2909	28.2286	28.5327	28.7377	28.6194	28.6758	28.6092	28.3395	28.2518	28.1852	27.9085	28.3622	27.985	28.3064	28.604	26.7901	27.879	28.3026	27.7696	27.2208	27.2281	25.2941	27.9385	27.0248	26.1327	27.9927	27.8351	28.3477	25.6956	28.2946
MSH2	25.75	25.5873	25.5833	24.7675	25.4789	25.566	24.6767	25.0588	24.461	25.4175	25.2838	24.5506	24.3443	25.0926	25.0256	24.7911	24.7516	24.9069	25.2314	24.9776	25.2522	24.9209	24.7468	25.3592	25.042	24.4877	24.822	24.9765	25.5632	25.5925	25.8332	25.7834	25.322	24.7738	25.0511	24.5941	24.1191	25.2561	24.2128	22.6726	23.2137	25.4398	23.5453	23.4459	24.9614	25.3207	24.0919	22.8803	24.9048
ZAP70	26.5814	28.0577	27.7941	27.0001	27.8751	27.5609	28.0114	26.7249	27.3099	28.0114	27.9117	26.0954	26.1638	27.1274	27.6923	24.3033	25.3641	27.7582	27.5272	27.654	27.7184	25.903	26.2601	27.5272	26.5118	26.6853	26.6872	27.2828	28.4158	27.7213	28.9583	27.9157	28.5501	25.3448	26.7235	26.01	27.0954	27.7075	27.7046	26.5567	26.7964	28.6001	27.763	27.5053	27.5579	27.5997	27.7302	27.4645	26.1653
MAPK8	20.8877	21.2512	21.1868	20.6308	21.4653	21.4521	21.2263	20.7458	20.8608	21.1064	21.4374	20.3978	21.2869	21.4118	21.0881	21.0522	20.4487	21.1008	20.9639	20.8793	21.0736	20.5871	20.7956	21.0617	21.0117	20.3408	20.4557	21.1165	21.047	21.3566	21.6842	21.5598	20.8939	21.2313	22.4445	21.0274	20.5776	21.2856	21.9406	21.5431	21.5695	21.8161	20.0974	19.8157	20.5828	20.8279	20.0194	19.1446	20.1208
RFX5	23.1133	23.0086	23.4989	22.7666	23.0785	23.0489	22.7558	21.8508	23.0545	23.0655	23.0854	21.949	21.9943	23.1043	22.9317	22.4783	20.9073	23.0099	23.1203	23.2076	22.6465	22.474	22.6924	23.3439	22.8456	22.9317	22.7276	23.1314	22.731	23.4026	23.7286	23.0926	22.4928	22.1562	23.1238	21.5615	22.0516	22.6845	23.2909	22.1726	21.7184	23.11	22.2126	22.8704	22.8356	22.4915	23.0295	24.3056	21.9636
PIK3CG	23.5065	23.9959	23.8655	23.947	23.9167	23.9057	24.9864	24.586	24.3539	23.9423	24.0997	24.8233	24.8457	24.3795	24.2945	24.9754	24.9297	24.7796	23.4129	23.769	23.8172	24.5775	24.5881	24.3056	24.548	24.6227	24.3574	24.0514	23.8449	22.8813	23.8338	23.4177	24.3875	25.2674	24.2718	24.8422	25.1357	23.9147	22.4138	25.4576	24.0427	24.1835	24.0416	23.2819	24.0735	23.9808	23.9191	23.5243	25.0407
PSEN1	20.4097	20.1414	19.1063	20.3939	18.4224	20.0422	19.1446	20.2785	19.5332	19.0642	19.8977	21.903	22.309	22.0812	20.2915	22.9886	22.592	19.5708	21.0449	20.2813	20.8511	22.2625	22.6605	21.3752	22.9909	21.2104	21.6668	21.0687	18.867	19.4158	18.9664	20.1734	19.0642	22.6797	22.1362	22.9934	20.3823	20.8389	21.8921	21.709	22.7558	20.6748	18.1542	18.3318	20.2633	20.4928	20.7786	21.07	20.7997
RANBP2	27.0793	27.327	27.1469	26.9173	27.2527	27.1407	26.7459	26.4852	26.8975	27.0085	27.2549	26.541	26.7405	26.9034	26.9977	26.7125	26.7768	26.717	27.0707	27.1368	26.9742	26.7515	26.8307	27.191	26.9867	26.2637	26.7069	26.7694	27.2185	27.2628	27.5839	27.3022	27.439	26.9034	26.7249	26.4098	26.1493	27.3337	27.9157	26.6929	27.0793	28.1299	27.766	27.618	27.2256	27.5079	27.2321	28.1007	26.5391
LIG4	22.0311	22.2463	22.024	21.5901	21.429	21.6985	20.1	20.6226	21.1713	20.5318	20.7703	21.7966	21.2906	22.1005	21.6073	23.0536	22.6542	21.6272	21.7702	21.6985	21.1385	22.0975	21.8981	21.9544	22.2548	21.8793	18.3446	22.1699	22.0489	21.304	22.0066	21.8161	22.2729	23.2161	23.4853	22.5645	21.2461	22.8456	21.0718	19.5598	18.4395	22.6005	18.1542	19.4596	22.0516	21.5048	20.0735	18.5969	21.8743
MRE11	25.3653	25.6207	25.6291	25.2686	25.6	25.415	25.3095	25.0445	25.3143	25.6823	25.4534	24.8081	24.9396	25.2379	25.2045	24.9852	24.9937	24.8809	25.7452	25.7194	25.5497	25.3143	24.9156	25.49	25.2199	25.1785	25.487	25.6823	25.6601	25.47	25.9379	25.697	25.7222	25.1663	26.1573	25.1942	24.9491	26.3285	25.9002	24.3539	25.5454	26.1143	25.6424	25.6574	25.6641	25.6842	25.3393	25.4212	24.7528
LRBA	26.1374	27.2321	27.8644	27.7128	27.9654	27.4645	29.0699	28.8272	28.0893	27.9654	27.9045	27.5053	27.2806	26.4742	27.7046	26.4578	26.614	28.6142	26.614	27.2458	27.191	26.2021	26.9034	27.0978	26.8889	28.0142	26.717	26.9254	27.5028	27.0085	26.9846	26.9364	27.3686	26.2471	20.495	27.9351	28.8108	26.4098	26.3928	28.9385	27.4099	27.1842	26.7308	26.3238	27.5839	27.4045	26.8044	26.8287	28.1378
RAB27A	27.5079	27.4833	27.0025	27.457	26.7146	27.8527	26.6034	26.9915	27.0085	26.8347	27.3777	29.1262	29.5341	29.2631	28.4596	29.7716	29.7453	27.3167	28.1079	27.5028	27.457	29.3708	29.4734	28.9583	29.5783	29.0023	28.9324	28.411	27.0045	27.2102	26.7653	27.5183	27.8261	29.9784	28.2348	29.0335	26.6837	27.618	28.213	27.6209	29.0147	27.7435	28.0853	28.4075	27.2872	27.9351	28.3326	28.5766	29.0335
IRAK1	20.4535	20.7786	20.2813	19.3646	20.5291	19.4026	20.9942	21.4322	20.4825	20.2813	20.6138	20.1711	20.608	20.4991	20.0894	21.9892	21.7354	20.6937	19.8616	20.4417	21.1817	20.9907	21.5034	20.6138	20.6748	21.0295	20.6574	21.2068	19.4596	20.435	21.1008	20.1129	20.4693	22.2972	21.6298	21.0237	21.4034	20.1102	21.5187	22.3113	21.6237	20.7286	20.5871	21.0044	20.0894	19.5824	20.5495	21.9688	21.7911
CCR6	18.8125	17.5523	20.6242	19.0961	20.2309	19.6401	18.9228	19.7051	20.4326	18.4186	19.0069	19.5448	18.0075	17.8239	18.6456	18.3318	18.2243	18.5845	20.0735	20.2633	17.6021	19.2525	18.0183	20.6395	19.2377	19.9857	20.6481	20.4738	18.6957	20.036	18.2734	17.3789	16.6437	18.0772	18.3943	17.6084	18.4485	19.3463	17.8348	19.8089	19.8357	17.9848	19.9552	20.0274	18.5459	17.3481	19.5332	20.9297	14.8025
STAT5B	24.495	24.8389	25.1219	25.0051	25.1981	24.9803	25.2853	25.3143	25.0511	25.4927	25.034	25.5511	25.8954	25.8509	25.47	26.1066	25.8432	25.6321	25.5497	25.5873	25.5374	25.7452	25.6784	25.3159	25.6601	25.3195	25.4344	25.3143	25.2365	24.9283	25.26	25.3961	25.0394	26.2054	23.7042	25.1956	25.5038	25.1132	22.8924	25.559	24.8422	24.9356	25.1917	24.391	25.0575	25.2199	24.5058	24.5837	25.3311
JAK3	23.9069	23.7484	24.5593	24.3406	24.2785	23.4807	25	24.9384	24.4858	24.6989	23.9796	23.558	23.8827	23.4129	23.5054	22.49	21.9917	24.6355	23.3326	22.9731	23.4226	22.6592	23.0157	23.514	22.8584	23.4503	22.0659	24.0908	24.3863	23.711	24.5442	23.5391	24.5237	22.8297	20.9379	23.8642	25.8332	23.3506	23.7032	25.9896	24.5454	25.3999	24.9209	24.328	24.8906	24.4158	24.0185	24.5904	25.0458
DGKE	17.5093	17.6695	17.6084	17.8221	18.356	17.9078	19.4158	19.5861	18.4147	18.704	17.8653	19.5598	19.452	17.8239	17.8221	18.3318	18.2243	18.4415	17.7557	17.4276	16.402	17.9505	18.0183	18.0507	17.9262	18.1468	18.3446	17.7246	18.3334	17.4389	18.0075	18.4075	17.6292	20.2731	19.9644	19.3957	19.6475	17.9589	21.6164	22.3872	21.4829	21.0933	19.2846	21.1115	19.0266	20.0045	20.0642	20.8074	18.863
STAT2	26.1493	26.1459	25.9608	25.9772	25.3311	25.8509	25.245	26.7331	25.1942	25.5374	26.0019	25.0813	24.6512	26.218	25.193	26.4098	25.3668	25.8918	25.4028	25.4053	26.3252	25.9138	24.6804	25.8904	24.8606	25.0615	24.6441	26.5081	26.0839	26.9056	26.8685	26.1083	26.1003	25.8728	27.6979	25.4951	25.8815	25.3606	28.0547	24.3304	25.1446	24.7943	24.6212	24.489	25.3883	26.1989	24.7085	24.6718	28.3622
MSH6	25.3988	25.6755	25.2813	24.6017	25.4951	25.3351	24.5518	24.4573	23.8769	25.0637	24.8882	23.8449	23.5935	24.4867	24.7614	24.2415	23.8642	24.5136	24.7637	24.8293	24.9177	24.0833	23.7191	25.1663	24.229	24.2186	24.1572	24.3371	25.4561	25.5108	25.6207	25.6249	25.4411	24.1607	25.5901	24.7237	24.156	25.4373	25.4384	23.3164	23.5501	25.9463	23.3427	23.9608	25.1055	25.5108	25.3169	24.6053	25.2019
COPA	28.8108	29.0335	28.9324	29.0562	28.9142	28.8599	29.2121	29.1387	28.7279	28.9651	28.8787	28.8049	28.6924	28.766	28.8969	28.7377	28.7939	29.1318	28.6473	28.9385	28.9264	28.8272	28.6866	28.6473	28.8166	28.8166	28.565	28.9711	29.1522	28.9324	29.0335	29.2041	29.0335	28.9527	29.0562	29.1661	29.2976	28.7939	28.8656	29.3061	28.3622	28.9826	28.1339	28.1525	28.8969	28.9264	28.7429	28.4775	29.0931
CTSC	24.363	24.5822	24.391	24.7976	24.2576	23.6685	25.1712	24.3771	24.4586	24.8549	24.1539	25.7409	25.8858	26.2552	25.8097	26.8605	26.7459	24.9915	24.9588	24.7539	24.6475	26.0637	25.2813	24.9371	26.2094	24.866	25.0089	25.3988	24.6882	24.7307	25.2173	24.7726	26.7479	27.3557	26.2637	26.5429	25.9379	26.8562	25.6687	25.5482	27.9385	26.5289	26.3089	26.3894	26.319	26.1294	25.4226	26.3639	26.1896
PMS2	20.7367	20.9487	21.5272	20.7738	21.0316	21.1263	20.718	19.5776	21.1547	18.0649	20.9419	17.9205	18.0075	18.9355	18.7677	18.3318	18.2243	20.5291	21.2123	20.9162	18.1405	17.9505	18.0183	21.02	17.9262	18.7223	19.9552	18.4599	21.7031	20.4194	22.1259	21.4473	21.0881	18.0772	21.0077	19.2753	19.7969	19.9925	20.8642	19.7116	18.4395	21.2344	16.8294	19.8089	19.7483	21.9943	21.4407	21.5476	20.26
AK2	29.289	29.0494	28.9091	28.8548	28.92	28.9324	28.6924	28.6562	28.9651	29.0931	29.1589	28.6866	28.581	28.4596	28.6386	28.7994	28.6924	28.8381	28.565	28.7482	28.9091	28.3288	28.6924	28.5035	28.6866	28.528	28.4417	28.4775	28.8599	28.9142	28.7279	29.0494	28.8715	28.2946	28.1117	28.755	28.5035	28.1299	28.8911	27.4921	27.7552	28.707	27.6772	28.3169	29.0269	28.7719	28.8381	28.0208	28.6711
NCKAP1L	26.6614	26.8953	27.2167	26.8003	27.1048	26.9803	27.1779	27.2392	27.0384	27.1201	26.8067	27.2102	27.2677	27.3487	27.1601	27.5491	27.5028	26.9786	26.9056	26.7789	26.6798	27.2913	27.4487	27.3022	27.4784	27.169	26.9639	26.7104	27.0644	26.5977	27.0774	26.8265	27.1622	27.9955	27.1514	27.3957	27.1869	26.7789	26.1033	26.9113	26.1668	26.9494	25.1598	26.4742	26.8761	27.1216	25.7701	26.1083	27.1959
ADAR	27.1514	27.533	27.2509	27.0534	27.3388	27.2872	26.8813	26.3678	26.9938	27.3076	27.2982	26.7609	26.8931	27.2228	27.0065	27.4645	27.0384	26.8212	27.2573	27.0595	27.1068	27.1068	27.0336	27.4672	27.1232	26.6481	26.8685	27.1578	27.7213	27.6708	28.122	27.3364	27.39	27.1255	27.7696	26.5191	26.4052	26.8212	28.3745	26.5155	26.7235	27.7528	27.8179	27.5839	27.444	27.7302	27.7154	28.3477	26.9214
CD81	20.7561	21.509	22.091	21.5808	22.1849	20.8955	22.1807	21.6257	22.362	22.5669	22.0475	20.3225	19.9171	21.1099	20.9053	18.3318	18.2243	20.6876	21.7312	22.0285	20.8895	19.3201	20.7242	21.2313	20.3151	21.4219	21.4457	21.6103	21.383	21.509	22.696	22.1549	18.7494	18.0772	20.1821	17.6084	18.8505	20.5495	18.8935	21.2622	18.4395	18.7605	18.1542	18.3318	17.298	17.0883	17.4107	20.1389	17.394
PTEN	22.7077	22.004	21.8589	22.0025	22.1259	22.1061	22.1298	22.4054	22.3079	22.0129	21.9905	23.11	23.3831	23.2995	21.8146	23.7191	23.5422	22.2729	22.6632	21.7269	22.0885	23.1942	23.455	22.3655	23.4447	22.1905	22.3293	21.8494	22.3063	22.1435	22.1862	21.7966	21.8548	24.1191	23.4151	23.5827	22.2714	22.0093	21.3549	22.6465	22.4783	21.5678	22.6357	21.7629	21.7214	22.1074	21.8616	21.9281	22.1592
ACTB	35.0021	35.0021	35.0021	35.0021	35.0021	35.0021	34.4309	34.4309	35.0021	35.0021	35.0021	34.0421	35.0021	33.7953	35.0021	34.0421	33.1248	34.4309	35.0021	35.0021	35.0021	34.0421	34.0421	34.0421	34.4309	35.0021	35.0021	35.0021	34.4309	34.4309	34.4309	34.0421	35.0021	33.5809	35.0021	35.7634	35.7634	35.7634	34.4309	33.7953	33.3804	35.0021	35.0021	34.4309	33.3804	33.5809	33.5809	25.8697	35.7634
SRP54	25.7646	25.614	25.9943	25.5374	25.9477	25.8432	25.48	25.2353	25.5008	26.0839	25.7762	25.1652	25.3835	25.4483	25.6926	25.3988	25.4082	25.5701	25.8697	25.97	25.9403	25.6	25.4625	25.7423	25.4012	25.0012	25.4884	25.9772	26.1557	26.0274	26.2637	26.3339	26.0528	25.8784	25.5482	25.7222	24.9602	25.8055	25.8657	25.0051	25.0137	26.729	25.089	25.3748	25.193	26.2949	25.7894	24.8895	25.3119
CXCR4	19.4933	20.061	21.4443	20.7479	21.2512	20.9127	21.6237	22.2389	22.6176	21.0044	19.0888	21.4162	21.7728	20.022	20.9114	21.4426	21.2755	21.6117	21.2532	20.5565	21.486	20.4928	21.0044	20.2709	21.2263	21.4988	21.6191	20.8173	21.2906	18.9325	18.3876	17.6332	17.7501	19.9525	17.0089	20.2785	21.5121	17.9589	16.9248	24.045	20.8569	18.8088	20.5974	20.1929	20.9522	19.9242	20.2633	21.1351	20.985
SEC61A1	26.383	26.5155	26.0954	26.383	26.3894	26.3445	26.0364	26.0468	26.1524	26.0742	26.4246	25.9228	25.8742	26.0621	26.1003	25.6085	25.6926	26.2037	25.9972	26.3378	26.0182	26.01	26.0004	26.0274	26.0637	25.6671	25.6348	25.9534	26.2388	26.2744	26.525	26.5269	26.0067	24.1584	24.8952	25.0321	25.6056	24.7504	25.6755	26.5013	24.3304	20.3287	25.5759	25.326	24.657	23.733	25.9448	27.4099	25.705
B2M	26.9722	26.9194	26.8872	26.8168	25.3554	25.5123	27.4732	27.1779	26.7653	26.596	27.1817	26.729	26.966	26.8233	26.4817	26.9742	26.763	27.4045	26.676	26.8168	26.6853	26.6551	26.6717	26.819	26.7768	26.8067	26.4144	26.9034	27.2147	27.3606	27.1323	25.7848	26.2388	25.4816	25.6671	25.3119	27.0817	24.7738	27.4894	26.0381	26.3981	25.3525	27.4194	26.585	26.8996	26.8233	27.8292	27.2321	26.2197
SH3BP2	24.3033	24.5327	19.0562	20.7916	18.5059	18.9397	19.4785	23.4268	19.6401	18.7735	21.1473	23.9021	23.0667	22.9094	24.6182	23.4896	23.3946	20.1664	21.4959	19.9099	24.3328	22.9886	24.2576	21.3734	22.8957	24.0162	22.3345	21.6653	19.2191	19.7566	19.5949	24.1215	20.7851	24.0686	23.5947	22.6899	21.7452	20.9698	21.0736	20.0194	20.8389	21.1927	20.2785	19.6903	19.8485	19.3605	25.4255	18.4415	24.5213
PRKDC	30.4784	30.5967	30.4948	30.2204	30.514	30.4017	29.9445	29.6891	30.2204	30.514	30.5553	29.4734	29.3909	29.7716	29.9616	29.6052	29.4435	29.8719	30.3066	30.4948	30.3066	29.6797	29.4535	30.085	29.6657	29.6285	29.7716	29.9616	30.4948	30.7087	30.7874	30.7611	30.5766	29.7716	29.4635	29.7612	29.2435	30.514	29.8128	27.9117	28.8969	31.1026	28.5944	28.9826	29.5341	29.6169	27.6286	29.4331	29.6538
SMAD3	19.5122	20.6416	19.6401	19.2606	19.9987	19.6944	20.3896	20.2549	20.2361	20.0094	20.0018	18.7993	18.9434	19.4711	18.1635	18.3318	19.3605	20.1158	20.7916	20.1612	20.2014	20.1582	18.0183	19.3067	19.1214	20.3845	20.5035	20.6456	19.1214	20.1158	19.6748	19.9552	19.2046	18.0772	19.6331	19.167	19.7087	23.1896	18.5126	19.3887	18.4395	20.1444	20.4417	18.3318	19.0823	19.128	20.4693	19.9332	17.7646
XIAP	22.4102	22.225	22.4485	21.8689	22.3941	22.1739	21.744	21.8377	21.9447	22.2598	21.9583	21.9376	22.3332	22.363	22.2126	22.731	23.3403	22.1955	22.5263	22.9861	21.7751	17.9505	21.8319	22.5884	22.9922	22.5393	22.2449	22.1726	22.4562	22.6924	22.0645	22.6797	22.4167	22.2679	22.5429	21.3765	22.0351	22.4102	22.6592	22.9241	22.0975	24.0846	22.8548	21.7992	22.0631	22.3256	23.0961	23.3439	21.9544
NFKB2	25.351	24.9442	25.2498	24.4148	25.4939	25.3082	24.6251	24.7715	24.9903	25.5701	24.7807	24.495	24.6198	24.9663	24.84	24.609	24.4901	24.8303	25.1558	25.0394	25.0537	24.7863	24.7702	25.251	24.5568	24.7049	24.9925	24.7614	25.346	25.0355	25.6153	25.1368	24.9765	24.5993	24.5904	22.8857	24.3152	25.275	25.2613	23.8665	23.2469	25.8143	24.5787	23.8509	25.5648	25.0962	24.6743	24.586	24.2367
IRF9	21.9057	21.9392	21.9013	21.5034	21.5206	21.5719	21.0687	20.8256	21.3461	21.486	21.8234	21.9821	22.6082	22.9131	21.7231	23.6004	22.8009	22.225	21.5561	21.1798	21.7075	22.9826	22.9019	22.9355	23.0655	21.9852	22.1502	22.4115	22.1644	22.9302	23.3565	21.3306	22.3569	23.6164	20.7809	20.2441	21.3461	22.3955	21.2953	18.1179	20.1158	21.6637	22.6058	21.3171	22.2488	21.8065	22.0897	21.413	22.9083
RELB	21.9163	20.1929	20.2143	19.4904	19.6638	20.2214	19.5007	19.9552	20.7066	20.3497	20.2014	20.2336	20.5733	21.4972	19.9469	20.9053	20.095	20.5242	21.3507	20.7895	20.495	21.3088	20.8232	19.7483	17.2227	18.9546	21.8377	20.7831	19.8089	20.4512	21.0434	20.3896	19.7116	20.7066	21.5305	18.062	19.3463	21.0952	20.4535	18.1179	18.4395	20.6395	20.6122	20.7997	23.9178	19.3957	19.5092	20.4649	18.4808
PAX5	20.7976	21.0274	21.903	21.1405	21.5549	19.9552	19.9208	19.7566	21.9281	21.3108	18.9737	20.1389	19.208	17.8239	20.7407	17.1461	18.2243	18.2816	20.4606	22.0423	17.6021	19.5738	18.0183	21.2396	20.0422	22.5456	21.7561	22.0323	19.042	20.7916	20.1129	20.5828	17.6776	18.0772	18.3943	17.6084	20.5134	21.3752	17.8348	18.1179	18.4395	19.8198	18.1542	19.5526	20.6353	17.3481	19.8951	18.9008	17.394
IRF8	23.9537	23.3652	23.7748	23.0075	23.082	23.4429	21.866	23.0938	23.6198	23.0995	22.8433	21.2554	19.2846	21.4507	22.4115	19.9208	19.5671	22.3684	22.5723	23.8338	23.1425	22.1049	19.2571	22.6419	20.3596	23.1569	22.5063	23.4358	22.9719	23.4051	22.8639	23.447	22.4889	20.7657	23.0831	22.0462	22.2679	23.6878	19.8001	21.5223	20.6614	22.1862	19.9136	20.8139	22.8274	21.7798	21.9137	22.4307	21.8103
TOP2B	27.7782	27.9988	27.921	27.6398	27.7101	27.6286	27.2437	27.1274	27.4461	27.879	27.7247	27.2256	27.4761	27.7101	27.6772	27.5079	27.6427	27.3316	28.0024	28.0142	27.8006	27.6772	27.654	27.9157	27.7184	27.4921	27.5553	27.8179	27.766	27.9721	28.0114	27.8918	27.8236	27.7552	28.5723	27.5245	26.836	27.9654	28.7482	27.0494	27.8292	28.6283	27.9186	28.2393	28.4685	28.528	28.6562	28.8444	27.3099
MVK	21.0829	21.8234	21.2938	21.3796	21.5462	21.7685	22.1091	21.9598	21.4796	21.3507	21.3851	23.466	23.666	23.2365	21.8981	23.8268	23.7769	21.6314	21.3026	21.5137	21.9503	23.0332	23.5041	22.3233	23.3118	22.5669	22.5328	22.2702	21.5783	21.2572	21.532	21.5104	22.0407	24.0978	23.3946	23.2819	21.7047	22.6803	21.6739	20.9985	21.4521	20.4281	21.3396	21.7587	21.7868	18.8167	20.6703	20.6456	22.2168
TAP1	26.0163	26.794	26.6158	26.5269	26.5358	26.3204	26.729	25.7394	26.2844	26.2967	26.7387	26.0409	26.1957	26.7789	26.0888	26.862	25.9095	26.8605	26.5063	26.1865	26.6911	26.5609	26.2911	27.027	26.3221	26.1638	26.1847	27.1182	26.7498	26.4959	27.2781	25.9756	25.9608	26.2094	24.9628	26.0919	26.4528	26.8931	27.1232	26.565	26.4852	26.5191	27.0619	26.5136	26.6396	26.8585	26.7265	27.4833	26.2075
TAP2	26.097	27.0534	26.9034	26.8641	26.7125	26.6158	26.9699	25.6658	26.8797	26.878	27.0707	26.3497	26.3339	27.0224	26.2875	25.9847	26.0132	27.0888	26.8813	26.43	26.8953	26.525	25.7015	27.1109	26.3518	26.4902	26.0381	27.3207	27.1048	26.9742	27.5386	26.6717	26.3394	25.4082	25.4319	26.1174	26.8605	26.5118	27.4732	27.533	27.2913	27.2806	27.7941	26.9034	27.3141	27.1668	27.5491	28.2321	26.1361
RELA	26.1189	26.3022	26.4597	26.1557	26.3998	26.2451	26.2308	25.9434	26.173	26.3285	26.2618	25.9988	26.0528	26.1524	26.3173	25.8697	25.8642	25.9713	26.6551	26.3411	26.6624	25.8495	26.0336	26.4941	26.0934	26.0226	26.0729	26.218	26.534	26.141	26.5977	26.319	26.4461	25.9534	26.3378	25.6641	25.9638	26.2353	26.492	25.8642	25.9534	26.7549	26.4834	26.2704	26.0839	26.3732	26.3815	26.7459	25.7269
REL	25.2057	25.0137	24.5078	24.6101	24.1514	24.6946	23.7824	24.1319	24.9384	24.3725	24.6816	24.9576	25.3297	25.3195	24.6692	25.6041	25.467	24.3291	24.7109	24.7852	24.5628	25.1905	25.3364	24.6608	25.3567	24.9198	24.9481	24.6608	24.4986	24.6834	24.6718	24.6039	24.6125	25.4687	25.7716	24.5993	23.621	24.3124	24.3467	23.7884	24.3046	23.8622	24.1215	24.3586	24.4192	23.6051	24.6277	24.6825	24.6158
PRKCD	26.4959	26.0888	25.9972	26.4246	25.75	26.3394	26.4266	26.815	25.9494	25.897	26.0758	27.7013	27.6923	27.3982	26.8044	27.8036	27.8977	26.4686	26.43	25.8359	25.6769	27.4807	27.4894	26.5447	27.4921	26.9699	27.0516	26.594	25.7095	26.0437	24.9915	26.1909	26.3639	28.0685	26.7367	27.6209	26.775	26.2145	25.131	26.4742	26.6358	24.4074	24.687	24.4754	26.0934	26.3378	25.394	24.2682	27.444
BTK	27.5946	27.2281	27.7101	27.4147	27.5697	27.3732	28.3948	28.707	28.0271	27.7528	27.4732	27.4807	27.3686	26.8831	27.7013	27.0384	27.1089	28.2671	26.6265	27.2573	18.4415	26.8508	27.2167	27.1425	27.0001	28.0893	27.2549	27.4147	27.1425	27.2781	26.2875	26.9073	26.8889	26.8797	26.0888	27.6124	28.3864	26.8724	24.2426	28.6711	26.8025	25.594	26.3285	25.9802	27.4417	26.689	27.2893	26.3799	27.9819
ITK	22.5735	22.8321	22.7214	21.6439	22.7617	22.3395	22.9152	21.2906	21.9583	22.9454	22.5404	17.9205	19.9099	21.2856	21.8939	18.3318	18.2243	21.6058	22.7137	21.5822	22.6046	19.4063	20.7201	22.6833	20.5565	20.7561	19.7483	21.9788	23.3368	22.6592	24.0207	22.6465	23.3876	18.0772	22.8775	17.6084	20.9659	22.4586	23.8338	22.2154	22.296	24.2956	24.2057	23.0831	22.7641	22.7439	23.3392	23.97	21.2461
BST2	23.9126	23.8734	23.5288	24.1045	22.8297	23.6968	22.933	23.3628	22.7263	23.1326	23.9865	22.9754	22.6163	23.4818	22.8009	23.8118	22.399	22.9524	23.5982	23.3464	23.9355	23.5243	22.613	23.2365	22.8081	23.0785	23.3519	23.718	23.7606	24.5317	24.5058	22.9524	22.1862	22.142	21.8076	21.1008	22.1878	22.1616	22.1683	20.7458	23.1299	20.375	23.3519	22.4994	22.7602	21.8882	22.6797	23.3831	22.5007
STK4	27.5	27.5609	27.6427	27.3732	27.7128	27.7811	27.5662	27.3463	27.2256	27.7403	27.4618	28.0478	28.2518	27.8644	27.8977	28.3026	28.1493	27.3606	27.7273	27.7075	27.6318	27.8527	28.3361	28.1007	28.1493	27.8686	27.8236	27.8849	27.5634	27.3141	27.821	27.5662	27.6946	28.482	28.0614	27.7753	27.4343	27.3927	28.0893	27.2147	26.8347	27.9927	27.597	27.2208	27.5634	27.3637	27.5997	27.4921	27.7837
TRAF3	20.608	18.3911	18.9588	17.4908	19.3136	19.7533	18.0556	18.5229	17.9404	18.8289	17.6585	22.0529	21.7782	22.1644	22.6859	23.1238	23.0249	18.7077	19.279	21.5062	18.6103	22.3504	23.5501	22.5227	22.1049	21.4147	21.0559	20.5495	21.4491	18.704	20.6416	19.4191	20.8279	23.1365	20.7479	20.6353	21.9544	22.0768	19.9857	23.5084	21.3641	22.4872	22.4027	20.8642	19.8708	21.2085	18.6278	21.7381	21.6134
FADD	19.9681	19.2046	20.2891	20.2214	20.4876	20.8406	21.1897	20.0833	20.5181	20.709	18.863	22.7065	22.3267	21.9309	20.7458	22.3805	23.1942	19.8771	20.8208	20.7387	20.7201	22.1592	22.3039	20.3868	22.4728	21.6272	22.1966	20.7956	20.3939	19.537	20.7348	21.3987	19.8389	23.5288	21.7059	22.6632	21.6164	21.7075	20.5715	16.8294	21.5074	21.671	19.6978	20.1685	19.3356	19.9925	18.6999	17.8576	21.402
KLRD1	17.7188	18.1527	17.6917	17.5871	17.8819	18.9325	18.4376	17.8176	17.9306	17.4311	18.0833	18.9469	20.0045	18.8289	18.8167	18.3318	18.2243	18.2734	17.2553	18.0024	16.7388	17.9505	19.9835	18.5845	19.3175	17.6603	18.3446	19.125	18.8895	17.8576	18.7993	17.5345	17.8422	20.2261	18.3943	17.6084	18.1762	19.537	17.8348	21.0044	21.0182	18.856	21.0791	20.3045	18.0673	17.3481	19.1908	21.4101	17.394
ATM	27.1755	27.6946	28.1299	27.0575	28.2634	27.8849	27.6427	26.9194	27.3487	28.0651	27.432	26.5306	26.7049	26.8813	27.4002	25.7818	26.1343	27.1668	27.9285	27.7905	27.8261	26.8996	26.4114	27.7782	26.8872	26.9823	26.8889	26.7587	28.1816	28.0306	27.1469	27.9045	27.8717	26.5191	26.1426	26.4144	26.2324	27.8886	28.122	25.8359	27.3487	28.3948	27.2256	27.1733	27.0534	27.2982	25.8195	28.0515	26.0789
IKZF1	25.2997	25.1774	25.0615	24.5616	25.1722	25.1158	24.8509	24.2403	24.9009	25.2235	25.089	24.0094	24.3089	24.5593	24.7954	24.1741	24.1465	24.6856	24.8245	25.0102	25.0331	24.1949	24.2081	25.1823	24.4623	24.0919	24.5454	24.5047	25.3691	25.3859	25.6072	25.0484	24.7943	24.2027	24.8783	23.4515	23.5696	24.7122	25.5786	24.7874	24.965	25.8799	26.2129	25.5257	25.1357	25.4654	25.9045	26.7215	23.8747
UNC119	22.2449	21.7127	21.2204	21.3336	21.0916	21.5021	20.4763	20.7809	21.426	21.3475	20.6962	22.4485	22.6556	22.6082	21.8604	22.9695	22.9754	21.3013	22.0394	21.4507	21.6329	22.6316	22.6342	21.8091	22.7789	22.0475	21.8319	21.4558	21.4118	21.2328	21.3493	21.2755	21.4068	23.2944	23.2493	22.6292	20.9073	22.2775	21.459	18.1179	18.4395	21.0672	19.2303	20.5242	21.0933	20.9033	20.6481	19.3005	21.7782
IL18R1	19.9275	18.7766	18.8595	18.4485	18.4044	20.4763	18.6957	18.3748	29.5151	19.6978	20.1929	21.5869	23.1534	22.6859	21.7464	23.769	22.9982	19.961	21.8631	20.2441	20.8608	22.3171	22.4065	20.9985	23.6132	19.1138	19.9401	21.6421	20.8156	19.3646	17.8221	18.4984	19.5671	23.711	23.6878	22.9481	20.0389	17.9589	23.1884	21.0829	23.2563	22.4294	22.2139	23.9287	20.0642	18.9625	20.2968	23.1226	21.3688
RIPK1	24.8389	24.6198	24.7649	24.5454	24.8457	24.7491	25.0331	24.7134	24.6488	24.8141	24.822	24.9023	25.0615	25.2045	24.9754	25.3393	25.3169	24.9419	24.8313	24.7455	24.609	25.0075	24.9283	24.9177	24.9035	24.8457	24.6619	24.8041	25.1026	24.8152	25.0176	24.9719	25.0837	25.4279	25.1144	25.0268	25.0975	25.1468	24.769	24.9069	24.2956	25.5873	24.8906	24.3992	24.2934	24.8895	25.0306	24.9297	25.1271
STIM1	27.5868	26.9214	27.4618	27.4026	27.2006	27.1368	28.243	28.0825	27.6598	27.6461	27.2392	27.1201	27.4026	26.6034	27.2078	26.8996	27.2228	27.6512	26.4974	26.3909	26.1957	26.6739	27.3686	27.2458	26.8761	27.3364	26.0516	26.492	26.9722	26.9803	26.6739	26.4441	27.0888	26.9764	27.3437	28.0409	28.4453	25.917	27.9749	29.5783	27.8886	27.6946	27.7495	27.8527	27.8527	27.5491	28.4329	28.5454	27.8036
MOGS	26.8685	27.3707	27.0001	26.8307	26.9803	26.9699	26.0919	26.7011	26.7768	27.1557	27.2484	26.5672	26.8889	26.9073	26.9891	26.9113	26.8797	26.8662	27.0143	26.878	26.9237	26.9764	27.0909	26.9237	27.0644	26.7515	25.9879	26.6777	26.9803	26.6373	27.0104	27.041	27.1469	27.1425	27.7435	26.6717	26.218	27.6652	28.6711	27.9587	28.6658	28.2348	27.8527	28.482	28.1007	27.7247	27.7696	28.5182	26.2388
RUNX3	23.4268	24.3176	23.9057	23.0321	23.9631	23.7738	24.2718	22.966	23.7553	23.9515	24.363	22.3423	22.1905	23.4084	23.5876	20.4763	21.3765	23.6515	23.7606	23.9033	23.4964	21.7868	23.4598	23.744	22.099	23.3173	21.9892	23.8642	24.2658	23.878	24.9048	23.955	25.1144	22.8396	24.8571	23.0995	23.2729	24.4237	26.0364	24.4507	24.5812	26.355	25.4359	25.5053	24.1465	23.969	25.0675	25.7646	22.4431
IL18	23.9833	22.6304	22.959	24.3762	22.6845	23.9277	23.9922	24.4465	24.2036	22.5077	23.0655	25.8374	26.1847	25.856	24.7578	26.5586	26.3909	24.3429	24.5725	23.6941	24.2128	25.8332	26.1225	25.0524	26.0713	25.8403	25.4162	24.8855	22.2524	23.145	20.9717	23.0489	23.364	26.2828	25.9847	25.5968	24.4721	23.744	22.1562	23.0192	23.7419	18.4879	22.8228	23.1964	22.6619	22.2233	21.6739	20.4124	24.8975
IRF3	22.5151	22.509	22.6186	22.4715	22.98	22.3278	22.7161	22.6198	22.6479	23.0167	22.0462	22.3383	22.9317	22.8193	22.7228	23.1581	23.4382	22.534	22.5393	22.7368	22.758	23.0065	22.9731	22.3888	22.592	22.451	23.2984	22.6737	23.0475	22.2893	22.824	22.9007	22.9997	23.752	22.3126	23.111	22.7801	22.4833	21.9636	21.214	21.8276	23.1463	22.6292	22.0975	22.2223	22.9355	22.2998	20.8469	22.6392
STAT4	22.8469	24.2682	24.1134	23.4095	23.7596	24.1994	24.2057	23.3685	23.1648	24.2775	24.5078	22.1578	22.4065	22.7239	23.396	19.9435	21.8418	24.172	23.5422	24.1465	23.7236	21.8921	22.8914	23.1964	23.3357	23.1079	23.4964	22.997	24.6537	24.1584	24.1844	24.0135	25.1531	20.7851	22.7916	21.7751	23.2525	24.7967	24.7158	23.3198	23.1739	25.5701	23.8867	23.9299	23.7748	23.9537	22.4126	23.3854	22.6016
CASP8	25.1344	25.4359	25.1981	25.4138	24.984	25.4319	25.2122	24.847	24.965	25.1182	25.2199	25.8935	25.9391	25.9363	25.326	25.9079	25.8237	25.0394	24.7275	25.1712	24.9539	25.731	25.8495	25.5632	25.7437	25.5387	24.973	25.2674	25.2222	25.0761	25.3232	25.5984	25.9272	26.3141	26.4193	25.8711	24.8963	25.415	25.5079	24.0997	24.692	25.7602	24.9628	25.1132	24.7192	24.841	24.335	23.9254	25.4728
NCF4	26.9537	26.1957	25.5334	26.838	24.6989	26.891	24.0795	25.4654	25.6499	24.5091	26.2373	29.1451	29.2279	29.0424	28.0965	29.4133	29.2202	25.8319	27.5754	26.8831	26.7104	28.92	29.0424	28.3169	29.1013	28.4497	28.3134	28.1299	25.4344	26.0304	24.5628	26.4193	25.7602	29.6052	28.4633	28.9264	24.9269	27.0663	24.1442	22.7149	26.1083	22.2625	23.2218	25.4497	25.2712	25.8657	23.8406	21.9295	28.0893
IRF4	23.2631	22.7725	21.744	19.9039	23.6738	22.4191	20.61	20.8955	22.038	22.0367	20.5359	19.3201	20.506	17.8239	19.0114	18.3318	18.2243	18.309	19.0823	22.2524	18.234	18.9325	18.0183	22.038	17.9262	21.5549	20.4512	23.5176	19.4971	21.9677	23.5674	24.231	19.5092	18.0772	20.8895	21.4034	21.0044	23.931	19.0642	20.718	18.4395	21.7047	20.0642	20.2891	21.5736	18.9947	22.0699	20.8813	17.9139
ANGPT1	22.024	21.0522	23.649	24.2068	23.7792	22.7161	24.9442	25.028	24.4661	23.5558	23.3427	22.6885	20.633	18.9193	23.0249	20.618	18.2243	24.541	17.7557	19.4092	21.5062	19.0069	21.7966	20.731	21.5206	21.4034	21.5289	18.397	22.5993	23.0075	19.6565	19.3924	21.7497	19.8157	18.3943	23.3586	24.6894	17.9589	22.9503	26.43	23.8509	21.3306	23.3198	22.3607	24.0966	22.2679	23.5263	22.9897	24.5359
RHOH	22.1502	23.1191	23.7911	22.8741	24.0492	23.4151	23.8152	22.922	23.3913	24.1972	23.2888	22.0311	22.4457	22.3639	23.2355	21.2922	22.3079	22.5944	24.0084	23.8172	23.6279	22.4191	22.7903	23.8509	22.8433	22.5735	22.6761	23.3219	23.8988	23.6809	24.3981	23.5164	23.444	20.5623	18.3943	17.6084	21.5172	23.4646	17.8348	23.6763	22.3684	22.4889	24.5649	24.8152	23.0132	22.5749	23.8988	25.3045	21.3866
STXBP2	28.1299	27.6512	28.3254	28.4075	28.2348	28.2477	29.174	29.4435	28.7719	28.3622	28.5004	28.9091	28.8838	28.4633	28.5766	28.8049	28.6866	29.1451	27.7302	27.7837	27.9085	28.4329	28.7824	28.2598	28.7128	28.9091	28.1557	28.0114	27.9554	27.6855	27.0931	27.5	27.6652	28.565	27.9988	28.528	29.3548	26.8233	27.2872	30.5967	27.7724	26.7479	28.0927	27.3099	28.4	28.1673	28.7279	27.7075	29.0424
ATP6AP1	25.2639	24.7307	24.2832	24.9105	24.1631	24.3771	24.3608	24.769	24.482	24.1844	24.4549	25.9624	25.6276	25.5193	24.4499	26.2552	26.3845	24.6251	24.9356	24.6475	24.5568	25.8758	25.9595	24.8822	26.1244	25.2261	25.2738	25.0089	24.3165	25.028	23.7983	24.3981	24.7049	26.6664	27.0534	25.566	25.0038	24.4158	24.8536	26.0197	27.4343	24.328	25.7469	26.6396	25.614	25.47	25.5301	26.1361	25.8001
TAZ	18.1405	18.0507	17.8542	18.9193	17.9205	18.6374	16.4733	18.8856	16.7967	19.1699	19.2159	19.622	20.3695	19.937	18.3845	21.4653	21.3431	18.059	18.7605	18.882	18.3362	20.1158	20.0557	18.3943	17.9262	17.6603	20.1312	18.6494	18.4912	18.2462	18.0833	18.7223	17.8295	19.8063	22.309	19.7116	18.0833	17.9589	21.4705	21.5768	21.9071	18.16	21.1983	22.2752	18.0927	17.3481	20.7831	21.8023	18.0197
CTC1	15.8053	16.8812	17.8653	16.856	19.4632	17.6132	18.1366	13.6904	17.6529	19.0329	17.455	17.9205	18.0075	17.8239	18.7528	20.0157	18.2243	18.1527	17.7557	18.5503	19.07	19.8389	20.2968	18.4113	19.4859	17.6603	18.3446	17.7246	19.036	17.5825	18.0375	18.319	19.6295	18.0772	20.1232	17.6084	17.4508	17.9589	19.9644	18.1179	18.4395	22.1699	18.1542	18.3318	17.7729	20.022	17.9011	20.1414	17.2689
IFI44L	17.3065	19.1583	19.128	17.4175	17.5953	21.7452	17.3322	17.3757	17.455	17.1461	21.734	17.0883	16.7713	23.3595	17.6844	23.8567	19.2377	17.9505	20.7002	15.0867	23.0065	21.9718	18.9325	23.65	17.1856	17.6603	18.3446	25.322	21.7368	24.0622	26.4634	17.9574	16.2248	21.5705	18.3943	19.6793	24.2264	21.4176	21.9097	18.1179	18.4395	17.7017	18.1542	18.3318	20.9985	20.0626	15.4914	23.5054	25.2353
DNAJC21	25.2838	21.5431	21.2787	21.8261	21.9957	21.3336	21.5661	22.027	21.4208	21.5853	24.4858	21.2654	21.0004	21.2357	25.5887	24.6212	21.272	25.559	21.615	21.5901	22.0093	21.5289	26.1971	21.0754	18.711	21.3672	26.1813	21.4766	21.324	21.6513	21.6637	21.5413	21.2328	23.8632	20.8977	20.859	23.8406	21.429	22.0423	19.9644	20.1444	20.8115	21.8261	20.8326	23.6763	21.5104	24.4074	19.3356	21.1781
DOCK11	27.0065	27.4515	27.4069	27.0336	27.5356	27.4045	27.3022	26.9073	27.1068	27.2893	27.2705	27.1733	27.4277	27.3756	27.2601	27.5297	27.4732	27.0431	27.3661	27.4194	27.2321	27.2651	27.4248	27.4618	27.4894	27.3187	27.1132	26.9154	27.3583	27.1842	27.3707	27.3388	27.3852	27.7075	27.0025	27.0726	26.585	27.4026	27.0224	27.3076	27.7607	27.7811	26.9154	27.1407	27.1299	27.3141	26.783	27.5463	26.9584
SAMD9	25.6	25.9434	25.9241	25.614	26.0381	25.9943	25.7762	25.4109	25.4939	25.9095	25.5901	25.5861	25.6808	26.0713	25.4306	25.4359	25.4789	25.7762	26.032	25.7732	25.7207	25.75	25.4612	26.2859	25.5673	25.5218	25.5537	26.8585	26.3268	26.3532	26.9113	25.9595	26.0422	26.0789	24.9852	25.5206	25.8954	26.1476	25.5468	24.8687	23.9991	26.2929	25.0234	24.4308	26.0304	25.7367	24.8867	24.6182	26.3022
RNASEH2B	24.4411	24.4018	23.9796	23.9366	23.8676	24.1072	23.65	23.6175	24.0394	23.9642	24.1108	23.7652	23.7462	24.0664	23.8642	24.3	23.7983	23.8498	24.0013	24.0025	23.9877	24.1595	23.828	24.2658	23.8769	23.7834	23.7824	24.3515	23.9664	24.0585	24.3046	24.5454	24.6111	24.4674	25.2985	23.7652	23.692	24.1687	24.4457	20.6481	22.2154	24.7435	23.7564	23.7972	24.2382	23.9968	24.391	23.8014	24.3267
RC3H1	20.2549	19.3957	19.6367	19.3035	19.3957	18.704	19.8672	19.3785	19.2237	19.7936	19.3713	20.2785	20.5623	20.2813	19.8295	20.9504	20.5733	19.6565	19.9586	20.331	19.9644	20.5291	20.6682	19.8389	20.5337	19.4026	20.6226	19.7665	19.937	18.7568	20.3695	20.0675	19.4859	21.1263	20.2993	20.2757	18.6494	21.3431	20.0557	18.1179	18.4395	20.1958	18.1542	16.5047	19.0762	21.02	19.537	17.8576	19.8771
MYSM1	17.7946	18.9706	18.3599	17.7946	18.2849	18.6669	18.726	17.024	18.4841	19.07	18.6009	17.9205	18.0075	16.7713	18.452	18.3318	18.2243	17.514	19.5986	18.5059	19.3924	18.6494	18.0183	19.3887	18.9293	18.3129	18.3446	18.234	18.9325	18.3463	19.6331	19.0528	18.3911	18.0772	20.8304	18.356	17.897	22.0934	20.4901	18.1179	16.1814	20.8055	20.8326	19.9769	18.6957	18.7336	18.5713	20.608	16.856
CARMIL2	23.3173	23.5838	24.6146	23.3899	24.7122	24.3152	23.4671	23.2831	24.1869	24.8303	23.6585	20.2309	21.4558	21.6878	23.4886	18.3318	20.6533	23.558	24.3304	24.6441	24.1844	23.0489	21.5172	24.0664	22.0578	22.8307	23.8804	23.0388	24.541	24.1801	24.6158	24.3206	24.0895	18.9228	21.5518	22.0591	22.6845	24.6692	24.7601	22.2907	23.3866	25.5108	22.8935	24.1631	24.2601	24.828	23.0545	24.678	22.2223
GIMAP6	21.9997	22.4182	21.486	22.0449	21.6495	21.8589	21.9338	21.6968	20.9985	21.6205	22.2815	20.9442	20.081	21.5695	21.4357	18.3318	19.7768	21.8821	21.6878	22.0079	22.3555	21.4231	21.2263	21.1331	20.8877	21.5678	21.7184	21.413	21.965	21.8403	22.4267	20.9127	21.6205	20.1365	22.4457	19.5167	20.6515	21.2887	22.5263	21.7047	21.3672	21.4387	23.1438	21.74	21.6298	20.0509	23.0065	22.8333	20.2731
TTC37	24.9455	25.7015	25.6456	25.4612	25.559	25.4576	25.8265	25.5701	25.2639	25.5008	25.4053	25.0939	25.3057	25.7804	25.2928	24.9116	25.4424	25.6027	25.3393	25.5374	25.48	25.1796	25.3786	24.9803	25.3976	25.1321	25.1332	25.6056	25.6072	25.5632	25.3183	25.7518	25.3497	25.6911	24.5224	25.2788	25.244	25.2522	25.1282	25.5374	25.804	25.7394	25.7864	25.1611	25.3769	25.5968	24.4537	25.3069	25.4625
UNC13D	27.3243	27.9419	27.969	28.1042	28.2518	28.0444	28.9385	29.1522	28.5134	28.3288	28.2708	29.0424	29.0424	28.7016	28.4864	29.0269	29.0634	28.7336	27.9351	27.7753	27.9385	28.7226	29.0494	28.2875	28.8548	28.9142	28.213	28.1597	27.7013	27.5183	27.3207	27.6367	28.1339	29.1387	27.5634	29.289	29.7304	27.2509	26.3141	28.8599	27.5272	26.8422	26.3321	26.1476	27.7154	28.079	26.6985	26.105	29.3548
RASGRP2	26.1882	25.9879	27.1001	26.7653	27.4147	26.8251	27.8122	27.9819	27.2527	27.4166	27.0025	27.0431	27.1201	26.4017	27.1182	26.8931	26.9562	27.7696	26.5485	26.7768	26.6551	26.594	26.7049	26.7919	26.7423	27.457	26.6396	26.4528	27.0384	26.5028	26.6079	26.3678	26.7265	26.7367	25.199	27.6461	28.3288	26.2075	25.5686	28.6473	26.9803	26.8485	26.2007	26.1262	26.4705	27.2167	26.9977	26.4404	27.3124
EFL1	24.1134	24.3563	24.0795	23.9664	24.0135	24.1801	24.5022	24.5965	24.231	23.8723	23.9459	24.7649	24.6767	24.2718	24.2987	24.41	24.8127	24.0541	23.5391	23.4074	23.444	24.4687	24.3574	24.4136	24.5593	24.0237	23.7922	23.692	24.0654	24.0574	24.2529	24.3563	24.403	24.6792	24.3112	24.5492	24.3563	24.25	23.1602	23.9137	23.0619	24.7097	22.6046	22.8071	24.1442	24.3033	22.6082	21.1694	24.5616
TMC6	19.7051	20.8115	20.9033	19.8228	21.5768	21.1927	22.0449	19.9738	19.7087	21.8219	18.452	22.2639	22.6579	22.3307	21.6923	23.9908	22.6605	22.0529	21.6389	21.4558	20.7439	23.176	23.0667	20.3823	23.082	22.6689	21.8779	20.8055	21.1713	19.8123	19.7396	20.2684	19.6565	24.0773	20.3999	21.4736	19.2338	20.8664	19.7598	21.481	22.8606	18.5348	20.0583	21.5561	20.0274	20.726	19.5122	21.2922	20.8115
IRF2BP2	24.0871	24.0721	23.6809	23.9147	23.075	23.9413	23.4598	23.5164	24.1072	23.6763	23.9413	23.3336	22.8203	23.5909	23.4736	23.0655	22.1283	23.6908	23.3652	24.0646	24.1215	23.4598	22.9344	23.1581	22.4598	22.5048	23.3854	22.863	22.9514	24.0327	23.4853	24.2967	23.806	23.1569	22.8867	23.2469	23.0703	23.4997	22.6005	20.2143	20.9145	22.2653	22.4994	21.7354	22.6392	24.0541	23.3586	21.3527	23.5065
VPS13B	18.2734	16.6437	16.4733	17.3012	15.9299	16.6166	18.5193	17.7861	16.8294	17.514	17.6186	17.9205	18.0075	17.8239	17.3824	18.3318	18.2243	17.6375	17.7557	17.4276	17.2397	17.9505	18.0183	17.1037	17.9262	18.1327	18.3446	17.7246	17.4175	17.2788	17.7909	17.4947	18.0507	16.7713	18.3943	19.6295	18.319	17.9589	17.8348	19.6944	19.8089	18.841	18.1542	18.3318	17.5478	16.6738	17.4107	17.8576	19.8485
FERMT3	30.5553	31.1441	32.2874	32.0364	32.2874	31.9644	32.9091	33.3804	32.4375	32.2874	32.5858	31.437	31.2755	30.4581	31.9644	30.7611	30.7087	32.9091	30.7611	31.4847	31.6697	30.514	30.7365	30.8401	30.6213	31.9644	30.7365	30.89	31.6697	30.989	30.5766	30.7087	31.5865	30.5553	30.1337	32.1475	33.3804	29.8583	29.7612	33.1248	30.7365	30.0553	30.8123	30.3066	31.5865	31.6697	31.8003	29.1451	32.5858
TMEM173	25.4041	26.2929	24.8003	26.0274	24.7661	25.0075	24.5171	23.8268	25.072	25.0234	24.7784	23.8769	23.9583	25.8222	26.0771	26.2014	26.3022	26.0875	25.6219	25.3914	25.8495	25.6525	26.5814	25.3195	26.0771	25.8026	25.8524	25.072	25.1558	25.3999	25.8904	26.3497	26.3022	26.7187	25.5091	26.836	25.3592	26.0256	27.0065	25.8683	27.5386	27.2964	26.5136	26.9915	26.783	25.97	25.2135	27.3022	25.9955
TMC8	21.7059	22.7183	21.1884	21.9295	22.4002	22.8924	22.2586	21.2396	21.0023	21.8981	21.3987	23.4585	23.6366	23.5075	23.0902	24.2196	24.0327	22.2881	22.4258	22.3448	21.7938	24.3076	24.0664	22.7704	24.0856	23.2183	23.2193	22.3872	21.2585	21.6257	21.5305	22.0555	22.2223	25.0975	22.2998	23.6444	21.0434	23.4293	22.9997	20.8406	24.6133	21.6781	22.5444	24.3124	21.1897	22.6899	20.3151	23.4346	22.5253
SAMD9L	23.0667	24.7435	24.2718	24.1906	22.9231	24.1022	22.6565	23.3381	23.264	23.558	24.4476	23.371	23.3887	24.5544	23.8816	24.7401	24.251	23.9968	25.2738	22.2183	19.5332	24.2622	24.4052	25.4187	23.7202	24.3608	25.705	25.97	24.0821	24.558	25.0615	24.2469	24.4124	25.49	23.9664	23.364	24.0646	25.2314	24.0247	22.9277	21.8418	24.4623	22.3383	21.5808	24.1288	24.0585	23.0525	24.6251	24.5603
NUP93	27.0045	27.2228	27.0534	26.9957	27.0931	27.1158	26.6448	26.5269	26.9056	27.0595	27.3388	26.7331	27.0104	27.1641	26.9867	26.757	26.717	26.7532	27.169	26.9786	27.0455	26.7869	26.8685	27.1299	27.0363	26.7367	26.7985	27.0978	27.1132	27.1733	27.5216	27.2437	27.2256	26.9742	27.1425	26.3639	26.0422	27.1232	27.921	26.7808	28.008	28.0515	27.5412	27.821	27.5272	27.5723	27.7458	27.9489	26.3845
JAGN1	22.3516	23.2792	23.861	21.7354	23.9205	21.6175	19.9891	23.9898	24.1584	23.0854	23.9515	21.4307	23.9333	22.6565	22.0222	22.5263	21.7602	21.8351	22.9429	21.7898	22.8948	20.8014	22.3463	22.1592	22.5456	22.5761	21.0449	16.5424	24.0185	23.8599	24.281	23.2243	21.162	20.3174	24.8376	23.3368	21.4613	17.9589	25.1967	25.6249	23.2537	17.4489	22.8307	23.8338	20.8608	18.1468	23.9105	25.8954	22.5874
DOCK8	28.3579	28.8049	28.6966	28.5852	28.6283	28.7016	28.2286	28.2708	28.3361	28.7377	28.707	28.5723	28.7279	28.7824	28.7016	28.604	28.5134	28.3786	28.7482	28.6517	28.5228	28.6658	28.6562	28.7824	28.7279	28.6866	28.4198	28.4039	28.707	28.6611	28.681	28.6473	28.565	28.7279	27.9351	28.3254	28.0651	28.3539	28.2022	27.7753	27.9721	28.6241	27.5868	28.0343	28.3288	28.6473	27.1797	28.1339	28.2983
SPPL2A	22.6268	22.038	22.0025	22.6949	21.9137	22.2289	21.8464	22.337	21.3656	21.9747	22.3872	23.6878	23.3292	23.2841	22.7204	24.0416	23.9608	22.451	22.7814	22.5456	22.8504	23.7769	22.8775	22.4611	23.4005	23.0422	23.5422	23.1997	22.0699	22.2586	21.6781	22.1447	21.5334	24.0279	18.3943	23.461	21.9821	23.4863	17.8348	22.8155	24.385	21.5413	21.4374	23.2333	21.8188	21.9124	21.5869	20.4805	22.939
RNASEH2C	24.1465	23.9865	23.8039	22.9142	23.9333	23.8769	23.4585	23.6551	23.8026	23.6797	24.2842	22.6702	22.7426	23.4459	23.238	24.2799	22.7929	23.955	21.2887	19.3538	18.8935	23.0321	22.8803	23.2481	23.5947	22.7204	26.3564	23.4141	23.8244	23.5501	23.8509	24.3968	23.9391	24.5812	23.8988	21.0044	22.7016	17.9589	22.7451	18.1179	22.8969	23.3451	22.0437	22.3267	23.4622	23.0854	22.2598	21.8689	23.768
HAVCR2	22.0011	21.7171	20.9178	21.5364	20.4693	21.4796	20.5733	21.6013	21.8578	20.9297	21.7561	17.9205	19.5598	20.0764	20.8173	18.3318	18.2243	21.5661	17.7557	21.4176	21.9295	20.4805	19.2964	20.9073	19.0857	21.4231	21.5783	22.2154	22.4418	22.2815	21.9774	21.1798	21.2357	18.0772	22.9742	21.1297	21.5334	22.1337	23.3282	22.2598	23.1648	22.0686	22.2223	18.3318	21.7739	21.4796	22.8765	23.768	21.3608
BLNK	21.4426	21.2638	21.8616	20.9737	21.1214	18.5459	20.061	18.9355	22.0699	21.1694	18.2048	17.9205	18.0075	18.9947	20.426	18.3318	18.2243	19.9769	21.6464	21.8276	18.4808	20.5108	18.0183	20.9419	19.167	20.6371	22.0407	22.1298	17.9927	20.6059	20.3074	17.3824	17.9306	18.0772	18.3943	17.6084	18.8167	21.9392	17.8348	18.1179	18.4395	18.3463	18.1542	18.3318	21.9821	17.3481	21.2906	18.8042	17.394
LPIN2	19.4415	18.2646	18.6239	22.2775	18.509	20.5495	21.965	21.509	20.5604	19.4191	22.0449	23.8349	23.8577	23.8858	22.1905	23.8172	23.6585	22.1192	24.1454	21.615	21.0062	24.6398	23.2854	22.3738	23.4129	23.5501	22.5932	24.8457	17.5655	17.6257	20.6308	17.6375	19.5949	23.8546	23.0773	22.8045	22.8456	24.2682	21.9248	23.7596	26.8852	21.8103	26.2667	25.3183	22.451	21.047	22.2126	19.4455	22.1489
NCSTN	25.2473	24.6475	24.4877	24.8963	23.9572	24.4476	24.2228	24.7097	24.0459	23.9033	24.8734	25.3769	25.6615	25.687	25.0445	25.7909	25.8874	24.7491	24.8349	24.5628	24.8293	25.3108	25.5537	24.8746	25.4292	25.047	25.5053	24.7455	24.2601	24.8127	24.0675	24.7355	24.2334	25.8097	26.8605	26.065	24.9023	24.9256	26.0242	25.2776	27.3829	24.8313	25.619	26.2967	25.4789	25.1652	25.0064	25.4123	25.4612
NDRG1	25.244	25.6926	25.3525	25.7864	25.1652	25.0761	25.1233	24.8963	25.1344	25.3057	25.5632	24.6076	24.4446	25.0548	25.1796	24.8363	24.7455	25.2275	25.246	25.7646	25.3169	24.862	25.0151	24.8772	25.2006	24.6005	24.8313	24.4961	25.3474	25.4951	25.2985	25.8758	25.7922	24.8783	25.1722	24.8233	24.609	24.6146	25.1041	23.7374	24.0527	25.7922	25.245	24.3777	24.8571	25.3297	24.5204	25.1381	25.1246
DOCK2	28.7226	29.0699	29.077	29.8883	28.9385	29.174	28.4596	28.2909	28.707	29.2279	28.8049	29.009	29.1093	29.2121	29.0195	29.174	29.3143	28.6758	29.2631	29.077	29.1093	29.2041	29.2202	29.1661	29.4009	28.9711	29.0424	29.0494	29.0424	29.009	29.077	29.0931	29.1589	29.3909	28.9142	29.1814	27.8381	29.3909	28.4775	27.3316	28.3395	29.1161	27.654	28.3786	28.8049	29.1387	27.5579	28.4633	28.92
TANK	23.1438	23.0178	22.5645	23.0228	21.0847	23.0938	21.8403	21.9013	23.1884	22.8584	23.0726	23.6143	23.8152	23.8642	22.9672	24.3219	23.7956	22.8479	23.2782	23.082	22.6246	23.9664	23.9157	23.1508	23.9403	23.193	23.8816	23.6551	22.8791	22.8333	22.7511	23.1964	22.9686	23.6143	18.3943	22.0631	22.4833	21.229	20.4557	20.3045	18.4395	22.3528	22.0897	21.4245	21.7184	21.9821	22.0975	20.9831	23.1558
CASP10	23.5041	23.5054	22.7474	22.7689	23.0422	23.0344	22.4457	21.8161	22.2653	22.7344	22.8504	23.1964	24.081	23.9724	23.4392	24.3455	24.5147	22.7715	23.3233	23.011	23.5714	24.3102	23.8546	24.25	24.2068	23.7386	22.9253	23.7802	23.5321	23.2888	24.1584	23.3934	22.8469	25.1282	23.4646	23.9608	21.4162	24.0514	22.959	21.2156	22.4915	22.9897	21.9718	22.2168	23.1226	23.0192	21.5678	22.2439	23.861
RAD50	26.9154	27.2893	27.3052	26.7549	27.2458	27.1491	26.836	26.5232	27.0104	27.1025	27.1182	26.3799	26.614	26.8508	26.8852	26.8662	26.5232	26.7049	27.3437	27.2705	27.0045	26.8485	26.729	27.2849	26.7609	26.6429	26.7104	27.2128	27.3292	27.3099	27.5609	27.2128	27.3982	26.525	27.7075	26.3764	26.2404	27.4515	27.5245	25.903	26.565	27.5779	27.3099	27.2628	27.3531	27.1299	27.0534	27.2549	26.2252
ARHGEF1	29.1161	29.4535	29.5151	29.1161	29.7453	29.5455	29.0931	28.6758	29.0699	29.8128	29.4955	28.9651	29.1161	29.2041	29.3371	29.009	29.1013	29.1262	29.5671	29.4842	29.5671	29.1888	29.2041	29.5455	29.2541	29.0269	29.2121	29.1958	29.6409	29.4535	29.9616	29.6657	29.6169	29.1814	28.9826	28.9385	28.4286	29.3456	29.5783	27.978	28.0515	29.7988	28.6386	28.5901	29.1262	29.289	29.1814	28.4733	28.6562
SMARCD2	25.8609	26.1207	26.0409	25.582	25.708	25.8625	25.1823	25.1956	25.7194	25.8265	25.7322	25.3641	25.1701	25.4979	25.6956	25.3914	25.2639	25.38	25.6307	25.6207	25.7423	25.4964	25.4587	25.7964	25.3021	25.3951	25.2686	25.5701	25.8826	26.1189	26.2744	26.2021	26.2308	25.7701	26.8562	25.3823	25.1109	26.1158	26.7653	24.9371	25.9125	26.9237	25.9063	26.4578	25.9713	26.3167	25.8711	26.6853	25.4497
PSMG2	22.6726	23.0367	22.7677	22.8307	23.2009	22.8252	22.997	22.1712	22.7641	22.0686	23.1636	23.1592	22.5429	23.5462	22.3476	22.9403	22.4126	23.2888	24.0735	23.2426	23.4293	24.1687	22.236	23.1548	22.1192	22.3899	23.558	24.4285	22.9344	22.7704	23.2266	22.3927	22.7689	22.1644	23.372	22.5553	23.5433	23.0311	22.7172	23.176	24.1241	19.7221	25.1219	23.9747	22.57	19.1771	22.7983	22.7263	22.6292
MRTFA	22.1519	22.0796	22.0529	22.3671	22.2842	21.8952	21.9688	22.5749	22.0116	21.7655	21.8939	22.4457	22.4806	21.9804	21.9821	23.102	22.4318	22.2801	21.6753	21.8146	21.9688	22.3899	23.1508	22.3594	22.9934	22.292	22.6379	22.0079	22.2775	22.142	21.6044	21.8753	22.3187	22.7522	18.3943	22.0351	22.2198	20.859	20.6555	18.1179	18.4395	21.5137	21.6028	20.9677	20.5715	22.1683	21.8523	19.8063	22.7149
ACD	20.2166	22.0699	22.2612	20.7809	22.0885	22.0489	21.6896	19.8672	21.5752	22.309	22.4794	20.6729	21.2755	21.3189	22.2612	21.173	21.0635	20.9907	21.7655	22.2198	20.3408	21.1226	22.57	22.9231	21.5364	21.5978	21.2188	20.0859	22.3569	22.3357	22.9253	22.4231	22.0713	22.6504	22.5415	20.8304	20.8469	21.6404	23.2525	19.6565	22.2016	23.2172	21.4052	22.4783	22.3899	22.74	22.8009	21.8261	21.6953
OTULIN	24.0459	23.9045	23.9877	23.8665	23.7846	23.8867	23.9782	23.9631	23.9093	23.8655	23.7922	24.3751	24.5725	24.4807	24.0316	24.5327	24.6767	24.1801	24.0381	24.2081	24.1415	24.687	24.7014	24.0427	24.5047	24.2612	24.5136	24.2047	24.029	23.6599	23.9796	23.6319	23.9583	24.7888	23.3414	23.9378	24.2047	24.1415	23.0442	23.6433	23.4202	22.6936	24.0747	23.1203	23.4104	23.7769	23.1238	22.75	24.3033
ORAI1	18.9737	19.8331	19.8856	20.0557	20.3999	19.7628	21.5462	21.2938	21.0754	20.3999	20.2868	20.9487	20.6876	19.2237	18.9259	20.3845	20.0833	20.7703	19.6679	19.9068	19.3887	19.131	21.434	20.3497	17.9262	20.0274	20.1414	19.9009	19.8883	19.4785	17.9605	17.4224	18.5348	20.1525	20.2757	19.1974	20.718	17.9589	20.9316	23.8449	20.4876	20.7916	22.0351	21.3108	19.1107	19.422	21.4507	22.3244	19.6833
RNF31	24.2476	24.5224	24.5764	24.7528	24.4263	24.5506	24.678	24.717	24.3596	24.5544	24.5904	24.8975	24.5224	25.1598	24.4375	25.4979	25.0064	24.7637	24.8233	24.5638	24.6146	25.085	25.1432	24.8855	24.9562	24.4422	24.7002	25.4028	24.8257	24.659	25.1258	24.6198	24.7589	25.4398	24.9283	25.2574	25.0688	25.1735	25.3183	24.9406	25.4319	25.415	24.6475	25.1774	24.9469	24.7931	23.9355	25.2122	25.3377
GIMAP5	24.5317	24.3328	25.5701	25.3021	25.594	25.4979	25.3474	24.25	25.0826	25.9214	25.708	23.9366	23.6456	24.5047	25.1233	22.1156	23.3186	25.251	24.5327	24.5593	25.4082	22.9492	24.1687	25.244	24.0846	23.5922	24.4901	23.9674	24.8363	25.4855	26.0067	25.3723	26.0468	22.5993	24.8632	22.8639	24.6017	24.7036	26.9957	25.8097	25.7518	26.9473	27.1425	26.4388	26.383	26.5567	27.0555	27.5053	24.3304
IL17RA	23.1413	22.4938	22.2476	22.929	21.5915	22.553	22.3011	22.6357	21.6205	21.6695	22.6565	23.1066	24.0978	23.9229	22.774	24.7578	24.3112	22.4647	21.8364	22.2801	21.9419	24.1607	24.0025	23.4585	24.1789	23.0409	22.613	21.7244	21.8234	22.2842	21.3057	21.671	21.8805	24.5259	23.9435	23.878	22.7463	21.378	22.8009	23.8162	24.267	22.3244	21.9248	22.5227	22.5993	23.0981	22.1712	22.1061	23.4646
ITCH	24.0468	24.2036	24.156	23.9528	24.0394	24.3395	24.3112	24.1297	23.7224	24.1822	23.9147	24.2206	24.4308	24.07	24.1514	24.3102	24.6668	24.1811	23.6062	24.1085	23.8533	24.173	24.3443	24.0895	24.5307	24.1228	23.6456	23.152	24.076	23.8734	24.0025	24.1631	24.1514	24.7329	24.6619	23.8936	23.9263	25.199	23.8622	24.0349	24.3056	23.6062	24.3383	23.4807	23.8816	23.666	23.7596	23.5422	24.0094
NSMCE3	23.5054	23.0798	23.0865	22.9277	23.0311	22.9997	22.0298	22.1061	23.2825	21.9984	22.598	21.3461	23.0192	22.2031	21.7127	22.0543	21.7464	21.6103	22.7065	22.5849	21.798	22.1562	21.8835	23.0961	22.4647	22.3516	22.4244	22.9033	23.1613	23.0619	23.649	22.5205	22.3171	20.8529	22.5632	20.0246	20.9253	22.5263	23.9191	21.9057	21.1473	23.4279	23.8847	22.2463	23.1964	22.5215	23.6268	23.711	20.4242
TRNT1	25.0951	25.2788	25.4041	24.7036	25.3859	24.9903	25.0126	24.7275	25.1735	25.2314	24.7539	24.4356	24.5904	24.5078	24.995	24.2612	24.5384	24.7988	24.9384	25.3045	24.8536	24.4721	24.5147	25.1893	24.7036	24.8325	23.9968	24.6548	25.1598	24.9776	25.7269	25.3897	25.1611	24.25	25.2173	24.678	24.7726	24.657	26.3339	24.6792	24.7445	26.2486	25.0137	24.5979	25.047	25.3525	24.587	24.6264	24.609
ERBIN	25.3031	25.573	25.7	25.3976	25.818	25.573	26.0684	26.4834	26.0498	25.6291	25.5802	25.394	25.5482	25	25.4639	25.2379	25.3311	26.1207	25.46	25.5138	25.708	25.0407	25.1854	25.2916	25.5079	25.6795	25.46	25.148	25.4714	25.2662	25.3653	25.4442	25.48	25.1652	25.1295	25.9507	26.8233	25.028	25.7589	27.2128	26.0758	26.1095	25.3786	25.9391	26.0409	26.1493	25.8419	25.4162	25.8935
LYST	25.0293	24.8182	24.0416	25.2522	24.1297	24.995	24.7343	24.8882	24.5736	24.0013	25.0222	25.614	26.0031	25.9125	25.1432	26.2667	26.1682	24.9189	24.7661	24.6586	24.9156	25.7977	25.807	25.0511	25.7602	25.523	25.0306	24.5359	24.209	24.5941	23.8349	24.9189	24.7192	26.5232	25.0789	25.5416	23.7911	24.0327	21.8535	24.8116	25.0837	21.8448	21.5869	24.0459	24.1429	24.07	23.0249	21.8065	25.5374
CIB1	22.2536	22.6632	22.4167	22.4167	22.7149	22.8203	23.1168	22.4356	21.949	22.8297	22.7929	23.4829	23.4561	23.3403	23.2009	24.5193	23.7156	23.0926	23.3018	23.1352	22.8845	24.23	24.1319	23.063	24.0978	23.6832	23.828	23.0044	22.1203	21.8767	22.337	23.0332	22.3222	24.9166	22.3357	23.5311	22.0158	23.6866	22.785	21.9804	24.3	22.9468	22.1921	23.7056	22.4191	22.3555	22.7666	23.3652	22.8948
MYD88	23.9908	24.0185	23.711	23.7922	23.6855	24.0338	23.8835	23.87	23.7574	23.6444	24.0094	24.5078	24.5881	24.5159	24.301	25.346	24.6905	23.878	24.0552	23.8406	23.6433	24.7097	24.4158	24.0856	24.4251	24.1961	24.4398	24.3863	23.8324	23.7972	24.2356	24.1072	23.8014	25.1545	24.5787	24.301	23.7101	24.173	23.2343	23.372	22.8356	21.5615	23.4202	22.4389	22.759	21.1694	23.1613	23.1548	23.8533
CYBC1	24.8303	24.37	24.3124	24.8445	24.249	24.2967	24.4913	24.4203	24.3751	24.4158	24.2057	25.0484	25.0407	24.9551	24.6321	25.107	25.1026	24.4457	24.7976	24.6332	24.0459	24.8734	24.6429	24.8895	24.9481	24.8376	25.2392	24.7275	23.9747	23.9865	24.2876	24.0773	24.7275	25.4359	25.1774	24.3467	24.9551	24.9069	25.3581	25.6219	25.8728	23.8268	25.8026	25.4241	25.4138	25.75	25.3497	26.4176	24.7294
TINF2	19.7221	20.5828	20.9522	20.9639	19.8001	20.7761	21.1513	19.3605	20.0833	20.1734	20.9639	20.8055	20.7851	20.3384	19.8616	20.4167	20.5543	20.9659	21.0881	19.716	20.1444	21.1263	20.602	20.7286	20.8208	19.7248	18.3446	20.2633	20.506	19.7248	22.1168	20.709	20.9253	20.9356	20.3868	20.4145	18.5229	19.2716	21.0576	20.6592	20.5318	22.5353	22.8009	19.9956	20.7598	21.5836	22.2075	22.7172	18.8167
PAXX	25.7922	26.6467	26.6248	26.3173	26.668	26.5173	26.5609	25.6987	26.304	26.6664	26.8044	26.0839	26.1374	26.2388	26.4211	25.8588	25.9363	26.4052	26.7387	26.5447	26.7011	25.9788	25.9988	26.5778	26.33	25.9107	26.5977	26.3656	26.4421	26.5118	26.9318	26.423	26.763	26.0182	25.3297	25.5715	25.7951	26.1989	26.3878	23.814	24.418	24.5659	25.7066	25.3711	25.8935	24.254	25.5802	24.3406	25.2712
WRAP53	18.6456	20.0094	20.6308	19.9242	18.3499	20.3384	18.1558	19.422	20.4606	20.2524	19.3388	17.9205	19.9332	21.0829	17.3824	18.3318	19.5485	20.2286	20.8608	21.4084	20.3675	17.9505	18.8856	21.3461	21.1656	17.6603	18.3446	20.709	20.3797	20.7561	20.8037	20.5429	20.9297	21.6578	20.7134	20.718	17.9746	21.5963	20.5108	19.6604	18.4395	21.9281	20.5452	21.654	21.2235	20.9698	18.8167	21.2032	20.5429
CARD11	24.3574	24.6743	25.1233	23.6377	24.9539	24.9082	24.5893	23.5501	23.9561	24.9346	24.2923	22.5669	21.7171	22.7881	24.3315	15.8053	21.0352	24.1288	24.5979	24.7967	24.3112	22.1683	22.2449	24.568	21.383	22.9277	22.5774	24.1642	24.7807	24.3981	25.4053	24.6825	25.2813	20.9033	24.249	23.2365	23.6573	24.9719	25.4639	23.4325	23.9712	26.0289	24.678	25.089	24.7726	24.4639	24.5442	25.3435	21.535
RBCK1	24.4598	24.6182	24.6512	24.6537	24.678	24.7911	24.5847	24.7445	24.3185	24.6619	24.5181	24.8303	25.1109	25.1917	24.5104	25.8432	25.3448	24.7911	24.784	24.7287	24.7237	25.1571	24.9082	24.7085	25.0877	24.7014	24.834	25.3497	25.0761	24.8094	25.0975	24.6718	24.3231	25.5416	23.9933	23.8049	24.5555	23.6625	24.2739	24.8549	23.8049	23.8439	24.609	23.1066	23.7884	24.5037	24.1811	24.8687	24.973
BACH2	21.8174	22.375	23.238	20.5495	23.0132	21.9879	21.2869	21.3461	22.2881	23.3368	20.1389	17.9205	18.0075	17.8239	21.7312	18.3318	18.2243	18.8856	22.1616	22.2714	22.0618	19.9306	18.0183	22.6442	17.9262	22.2075	18.3446	22.0897	22.4818	22.5429	22.9162	22.7951	19.4415	19.5092	21.248	20.8406	21.1656	20.9096	23.7236	18.1179	18.4395	23.6855	20.3896	21.2772	22.9524	22.4872	19.167	21.8103	20.4649
IFIH1	23.6026	22.6442	22.1435	23.2459	22.6737	22.269	21.1084	24.2116	20.8191	22.2223	22.6163	20.1256	20.4167	22.337	18.5679	23.0969	19.4826	21.7231	21.5021	21.4719	22.1156	21.8865	19.7285	21.7685	20.7002	20.1232	21.1492	22.9142	23.0501	24.0978	24.2426	22.1712	22.7715	22.0437	21.5272	20.7561	21.5853	19.7566	21.4219	20.1389	20.9543	22.9173	22.5606	21.1473	22.1271	22.296	21.3271	22.6029	22.8969
NLRP1	22.1592	22.5179	22.292	22.9754	22.199	22.3383	21.5431	21.4893	21.2495	22.1549	22.9068	21.7685	20.5757	22.0116	21.6389	19.6257	21.2869	20.9868	22.4928	22.8584	23.2782	21.1598	21.3882	21.1912	21.4521	19.4632	21.0541	22.2639	22.8901	22.0079	22.709	22.6912	22.7263	21.532	22.1476	23.069	21.5629	22.5669	23.8546	21.4926	21.02	23.9724	21.5796	19.7421	22.4661	23.47	20.522	22.4329	21.6814
BCL11B	22.6221	24.0585	24.4457	22.9514	24.5916	24.1108	24.2622	22.9033	23.901	24.7275	24.0895	19.1942	21.9971	22.1768	23.3866	18.3318	20.5871	23.404	24.4112	24.2324	24.8522	21.8188	22.4126	23.9968	22.0093	21.8939	23.0452	22.9672	24.6608	24.2445	25.3108	24.1241	24.2382	18.0772	22.5606	20.633	22.0591	24.0987	26.2373	23.2931	23.5477	26.0934	25.2639	24.9356	24.1972	25.3422	24.7249	24.8457	21.5154
CLPB	24.7715	24.3137	24.3898	24.4573	24.2394	24.5904	24.4961	24.4274	24.483	24.0885	24.9256	23.8688	23.7212	24.0596	24.2004	24.2863	23.9724	24.2821	24.0416	24.3056	24.4732	23.5704	23.878	23.7942	24.5544	23.7236	24.3176	24.2601	24.7625	24.706	24.2934	24.8734	24.7122	24.4518	25.5511	24.0908	23.807	23.597	25.4612	25.9095	25.5511	24.4712	25.5576	26.5525	25.5563	25.2686	25.6687	26.3581	24.3416
MAGT1	25.4082	25.1584	25.234	25.176	25.2956	25.2019	25.5334	25.6512	25.3095	24.9069	24.7589	24.7563	25.2032	24.2426	24.0821	24.8389	25.46	25.1701	24.9023	23.8485	25.1823	25.3668	25.5387	24.4296	25.451	24.5568	23.6122	23.7451	25.3247	25.3711	24.9903	25.3247	24.548	24.4476	26.3949	24.8834	25.46	24.3539	26.2215	27.2208	26.4246	25.8728	26.3073	26.1668	25.8858	26.1426	26.8128	27.0534	24.4074
BCL11A	19.4256	18.9765	19.9275	17.8847	18.2316	17.964	17.5523	18.0404	20.2731	18.2185	17.7861	17.9205	18.0075	17.8239	17.9337	18.3318	18.2243	17.3235	19.7359	19.537	18.2984	17.1461	18.0183	19.2571	17.9262	18.5922	20.4851	20.5202	17.3515	19.1771	18.3302	17.5226	14.8025	18.0772	18.3943	17.6084	18.3362	19.7969	17.8348	18.1179	18.4395	19.6039	18.1542	15.6571	21.0214	17.3481	20.0045	19.2338	17.394
UNC93B1	23.2677	22.8384	22.404	23.0773	21.5796	22.7101	21.2032	22.7426	21.7798	22.0934	22.5048	23.0961	22.9637	23.5558	22.4952	24.0504	23.631	22.1726	22.787	22.7725	22.7964	23.6855	23.2124	22.9538	23.5299	22.9909	23.3464	23.4305	22.3763	23.1425	22.4431	22.9861	23.2287	24.6548	23.5164	24.1121	23.0203	24.1479	21.8523	21.8377	24.9925	21.6668	20.9698	22.6605	23.7249	24.1949	22.2112	21.7047	24.3477
CARD9	23.969	22.8914	22.628	22.2815	21.6953	22.9241	22.4499	23.0536	22.5063	22.7263	22.6209	23.4151	22.6419	23.1851	22.4872	22.6357	23.4853	22.9131	22.1671	23.5276	23.6258	23.364	23.082	21.74	23.1625	23.0032	21.272	22.0975	22.4191	22.9317	21.6814	23.5412	22.8094	23.1215	24.2923	23.9844	23.4026	21.2869	20.1664	22.2714	22.8562	18.509	20.0128	19.5861	21.8631	22.5493	20.7976	18.6054	23.8268
STN1	19.2716	18.7146	19.7448	20.1929	20.3646	19.212	20.6416	19.6013	20.3868	20.2188	19.4256	19.4711	20.5452	20.3919	20.0922	21.2735	20.4301	19.937	20.1958	20.5516	20.7703	20.1129	20.4968	20.426	21.3026	19.7856	21.0829	20.1685	19.8824	19.961	20.1497	19.8028	20.8549	21.1767	22.5723	19.208	20.0535	21.5395	21.8464	20.2578	20.4825	21.9997	21.6191	21.1366	19.5271	19.8912	20.0246	22.2586	18.3599
NHEJ1	21.475	21.3734	22.1228	21.4605	22.2002	22.1849	21.709	21.8564	21.7543	21.8479	19.4191	21.486	21.3987	20.7703	21.2235	21.3271	21.6389	21.4719	22.3126	21.3057	20.8939	21.4162	21.5121	21.4667	21.6089	20.9316	18.3446	22.0129	22.1241	21.5413	22.5102	22.305	22.6983	22.0025	21.7329	22.1326	22.3696	22.0885	22.4191	22.1502	21.3122	22.1283	22.5874	21.7839	21.9476	21.3447	17.4107	22.3332	22.0922
SP110	24.2636	24.2576	24.6332	23.7056	24.6452	24.3267	24.0895	23.3926	24.3231	24.5442	24.1775	23.9378	23.9299	24.4375	23.89	24.5603	23.6073	23.9459	24.5247	24.4712	23.9642	24.0931	23.9561	25.2006	23.9413	23.9844	22.959	24.7863	24.6581	25.0637	25.7095	24.4263	24.5307	23.9537	23.9959	23.5662	23.4782	25.0588	24.5384	23.3153	22.9068	25.4175	24.048	24.6298	24.4586	24.7025	24.5327	24.6767	23.9759
EPG5	22.9131	22.9624	22.7964	23.069	22.5657	23.0132	22.7973	22.6653	22.2002	22.2679	23.176	22.509	22.7964	22.6268	22.6983	23.3233	23.1007	22.7881	22.5541	22.9253	21.6722	23.1985	22.8704	22.9241	23.1203	23.0273	22.5205	23.0442	22.6095	22.9837	23.2021	22.9199	23.5005	23.2888	24.5295	23.3067	22.6565	22.9538	23.9922	23.0609	24.0227	23.2253	21.8548	23.095	22.3158	21.532	26.4052	22.6118	23.2686
NOP10	22.0475	22.2667	23.0099	22.1768	22.9524	22.4633	21.9544	21.9392	22.2463	22.8857	22.6504	22.3831	22.0686	22.4258	22.6268	22.5774	22.7439	22.0645	23.5726	22.9538	23.3926	22.6797	22.0922	22.4485	22.5944	22.6873	23.3018	22.7535	22.9624	22.7263	23.5433	23.3403	20.9178	21.4034	18.3943	20.0509	21.8647	22.9672	17.8348	20.1365	18.4395	18.5768	18.1542	21.2172	19.131	21.0863	20.5429	22.8652	21.2755
NLRC4	25.6897	24.363	23.2172	24.6198	21.9774	25.0458	21.9191	23.8026	23.5662	22.3383	24.3371	27.7366	27.9554	27.7302	26.3928	28.2286	28.2286	23.9355	26.178	25.0445	24.9852	27.6624	28.0893	26.8996	27.8494	26.6624	26.8704	26.1174	23.7236	24.25	22.8369	24.7468	24.3712	28.4596	26.5118	27.0104	22.4611	25.1001	21.7782	19.9552	24.8363	18.059	19.9769	22.5606	25.9847	23.8194	19.1974	20.2891	26.6551
VPS45	25.2941	25.1271	25.1432	25.2626	25.2379	25.1098	25.8026	25.555	25.3351	25.2776	25.4109	24.7134	24.3886	24.4319	24.8389	24.2116	24.118	25.5334	24.7528	24.8376	25.1456	24.4974	24.2253	24.3586	24.0162	25.2585	24.8906	24.7192	25.2417	24.9269	24.8759	24.9009	25.246	24.2016	25.3835	25.2365	26.0545	24.6989	25.807	26.9094	25.1967	25.3422	25.7381	25.1545	25.3377	25.6525	25.9802	25.9363	25.5387
HELLS	22.7333	19.7483	17.6844	15.4914	19.8257	17.5226	17.481	18.3334	17.2227	17.3333	18.2495	17.9205	18.0075	20.5623	18.0294	18.3318	18.2243	25.3691	17.7557	17.4276	17.6021	19.2416	18.0183	18.8198	17.9262	17.6603	18.3446	20.7407	18.6578	18.0772	21.3623	20.2441	19.9242	18.0772	20.4851	17.6084	18.9706	19.8063	20.4052	19.35	18.4395	20.8793	18.1542	18.3318	19.2416	17.9998	22.2561	21.6272	20.3384
TREX1	21.903	22.4307	21.8161	21.8523	21.5062	21.9406	21.6653	22.0631	22.474	21.4219	22.3805	21.3336	20.7066	21.5901	21.8894	21.413	20.6158	21.6013	21.535	22.3079	22.6678	21.2856	20.4417	21.903	21.0096	21.5615	21.6623	22.0116	22.024	22.558	22.4586	22.5126	21.8334	20.1158	22.8171	21.7575	22.0828	22.4806	22.4647	23.111	21.961	18.9799	22.6304	22.8297	20.7543	18.6999	23.3207	24.418	21.4693
IRAK4	25.8464	25.2428	25.4763	25.0656	25.3988	25.3848	25.6111	25.867	25.4424	25.4855	25.2545	25.4466	25.6085	25.5984	25.351	25.5686	25.5984	25.6795	25.2379	25.0188	25.7409	25.3681	25.3701	25.0499	25.2698	25.3364	25.1611	24.9961	25.3095	24.9562	25.731	25.4411	25.193	25.5523	24.3875	24.9694	17.4508	24.7863	24.4561	25.0384	28.5501	24.7807	24.822	27.9351	24.229	25.0511	24.0237	24.2004	25.3484
NHP2	25.1504	25.2365	25.619	25.1942	25.4455	25.2928	24.931	24.587	25.075	25.5618	25.1942	24.3137	24.6905	24.7212	25.23	24.4573	24.6053	24.6834	25.5193	25.4561	25.2212	24.8536	24.6834	25.2891	24.841	24.656	25.1233	25.2545	25.5873	25.5245	25.8918	25.5374	25.2698	24.4422	24.9562	24.8917	24.2103	25.4816	26.1113	22.6221	24.0596	26.1426	24.0349	25.3723	25.3183	25.4344	25.3525	24.6146	24.134
SMARCAL1	22.2301	22.2854	22.4054	21.8433	22.558	22.7725	22.4138	21.922	22.236	22.696	21.6073	20.5359	21.9376	20.7367	21.6237	21.2638	21.7231	22.0812	21.6089	22.1362	21.9447	21.2554	21.07	21.7911	21.7047	21.9124	21.0791	21.3256	22.7951	22.7929	23.0938	22.8924	22.7814	21.2013	23.1873	21.4068	21.1385	22.774	22.9811	20.9073	22.1033	23.4214	21.1598	22.0686	22.1699	22.8867	22.5723	21.911	21.7938
ADA2	26.4887	26.5063	26.0888	27.1641	25.7545	26.2037	25.5563	26.2404	25.8113	25.6987	26.4902	25.8986	25.7977	26.783	26.4127	26.0067	25.818	26.4868	25.9016	26.2486	26.319	26.1225	26.6158	26.2129	26.2324	26.3764	26.2075	24.7036	21.4959	26.84	25.8889	27.0595	27.0663	26.2437	28.1743	26.1957	25.9726	25.3195	28.2244	25.1956	27.7753	26.2388	26.7104	26.8307	26.9867	27.9749	26.6969	27.2147	26.7265
CD274	18.319	15.9299	17.3968	20.1761	17.4175	17.6808	19.5448	18.9193	19.4826	18.7677	18.2611	20.8702	16.8294	19.4484	17.6418	20.4535	19.2647	19.4904	17.7557	17.4276	19.0069	19.5776	18.0183	17.4614	17.9262	18.4984	18.3446	18.726	16.5795	16.9032	16.6738	17.2993	17.3413	18.0772	18.3943	18.6536	22.038	17.9589	18.3804	22.4191	18.4395	17.4489	21.1132	18.3318	18.0772	17.5911	19.1734	20.0194	18.6669
MALT1	21.8865	22.8333	23.2193	22.1216	23.0536	22.8845	22.1659	21.7911	22.3332	22.8115	21.9866	21.8564	21.491	21.7231	22.6419	21.8921	22.1019	22.1862	22.8094	22.922	23.2438	22.758	21.2554	22.7137	22.2498	21.9774	22.4818	22.2375	22.3187	22.7228	22.9173	23.5054	22.9429	22.7725	21.8717	21.7883	21.6205	24.0172	19.6715	20.6226	20.1414	23.372	20.9772	18.3318	22.2016	23.0399	20.7027	20.6729	21.68
TBK1	25.149	25.5206	25.2083	25.4384	25.2109	25.5901	25.5537	25.4547	25.2574	25.3914	25.7297	26.0587	26.07	26.1003	25.7283	26.1476	26.2911	25.6126	25.3377	25.5245	25.107	26.141	26.1262	25.4776	26.0115	25.8143	25.5468	26.065	25.3297	25.1144	25.0951	25.4829	25.8464	26.4246	26.5081	25.7066	25.8113	25.6956	25.3812	26.2486	26.6535	26.0528	26.2451	26.1445	25.3567	25.072	25.9566	26.3863	25.6307
ADGRE2	22.1061	20.0045	19.2753	19.8422	17.1461	19.8793	19.4484	18.7642	18.3225	17.6659	18.6411	21.6376	21.6314	21.8805	20.7479	21.243	22.0516	18.5386	20.1025	19.2846	19.8521	21.5915	22.2085	19.8063	21.9376	21.6314	21.6753	17.7246	20.6395	20.985	18.5713	19.2377	19.7796	20.2968	22.0686	21.2953	21.0933	17.9589	21.7426	21.0237	22.4715	18.0263	19.4826	21.0952	21.1181	19.3005	20.0859	19.6475	21.2445
LEF1	22.2223	22.898	23.0961	21.8535	24.0773	22.922	22.4575	22.2016	22.5215	23.3971	21.9419	17.9205	20.5181	18.356	22.1168	18.3318	19.3005	21.3704	23.5107	22.5468	23.4818	21.0754	18.0183	23.2931	21.5629	21.0541	20.7242	21.468	23.7156	23.4259	24.2956	22.5944	20.061	18.0772	20.2731	20.5269	18.3876	22.9265	23.6039	18.1179	18.4395	23.3164	24.8581	22.6885	22.6565	24.1191	23.0798	23.0356	21.5074
DBR1	24.4698	24.8257	24.8152	24.7479	24.5359	24.8581	24.4263	24.3477	24.2206	24.8325	24.7923	23.6738	23.7156	24.2068	24.5668	24.2324	23.9355	24.3076	24.5295	24.8509	24.4499	24.5213	24.1663	24.6825	23.9033	24.3467	24.162	24.4006	24.7923	24.8549	24.7225	25.0499	24.7491	24.4598	24.8094	23.6456	23.8215	24.7343	23.8879	22.9997	23.1681	24.9527	24.1869	23.9877	24.3666	24.7158	23.9137	24.0207	23.969
IKZF3	23.8734	24.9469	25.2545	24.2729	25.1013	24.7085	24.8003	23.8509	24.8855	25.0245	24.8105	22.2154	23.2877	24.2004	24.6309	18.3318	21.3928	24.1383	24.8917	25.1381	23.8104	23.6433	23.5344	24.7287	23.6844	24.4486	24.7389	25.2738	24.7435	24.9527	25.6098	24.5993	25.2405	20.2238	22.8678	20.9831	23.8204	25.3976	24.5751	25.2574	24.9707	25.9669	26.3782	26.3252	25.3169	24.5091	26.2308	26.689	22.2449
TBX21	22.6176	24.0102	23.2808	23.0157	22.8775	22.1283	23.9631	20.0422	22.3888	22.5151	24.0073	21.6681	22.4167	23.0831	23.4129	18.3318	21.2735	23.4015	22.9302	22.2729	22.2679	20.1389	22.5837	22.8469	21.9852	22.8469	22.5632	23.768	24.0574	22.6082	25.0234	22.5493	24.4651	21.6668	23.9922	20.9487	22.74	24.7071	23.8485	23.7	23.3269	24.9116	24.983	24.2775	21.3945	21.5869	24.4639	24.58	20.1761
BLOC1S6	20.8423	21.0541	21.413	21.5561	21.3507	20.6937	21.3672	21.7285	21.1947	21.6608	20.5623	21.3321	21.1638	21.1836	21.6464	21.8146	22.225	21.1385	20.8996	20.6876	21.8276	22.0516	21.6608	21.2673	21.5949	20.9419	21.4719	21.2445	21.1927	21.1385	21.6878	21.6073	21.6272	22.4231	19.9435	22.3724	21.8508	22.375	19.6679	18.1179	18.4395	20.5648	18.1542	18.3318	20.8055	21.6191	19.042	17.8576	23.2193
INO80	23.6329	23.404	23.437	21.3814	23.2877	23.1884	21.6134	21.4636	21.6404	23.1133	21.9528	21.047	21.2188	23.276	23.7484	21.2983	23.4863	21.3256	22.6859	22.628	21.9558	21.8219	23.2276	22.4499	23.3794	20.2731	23.2087	22.3142	22.9754	23.2469	22.8948	22.3915	23.1884	22.3463	23.1226	21.9663	20.4901	22.7214	23.7202	22.5825	23.5216	23.8747	24.0297	24.0856	22.6821	23.5909	22.98	24.4518	21.7047
TTC7A	22.428	23.0981	22.5774	22.5812	21.7938	22.4586	21.7354	21.9997	22.363	22.1502	22.399	22.099	21.4357	22.0543	21.4275	22.1849	21.9503	21.6923	22.2344	22.4845	22.6163	22.1892	21.911	22.1283	21.9013	22.0285	21.9866	21.4457	21.7768	22.7964	22.5723	22.8071	22.9565	23.0044	22.9764	22.7801	22.0659	23.2917	22.6329	23.3595	23.3258	23.299	22.4054	22.6292	23.2598	23.8577	22.9637	23.4051	22.1644
LAMTOR2	24.7109	24.249	24.7036	24.9819	24.0654	24.5928	23.5443	24.8834	24.8975	23.9504	24.3503	24.7637	25.6671	25.2261	23.9126	25.1611	25.034	23.3876	24.5282	24.2047	24.2832	24.558	24.9419	24.1288	24.862	24.7025	24.9177	24.6537	24.2277	24.6488	24.1642	24.7988	23.2161	24.3784	24.0821	24.624	23.7397	24.0747	21.8234	25.5108	22.7546	20.2968	21.9179	23.1168	20.3329	20.1025	22.709	25.3848	23.7191
SBDS	25.705	25.6601	25.9507	25.6276	26.2618	25.8524	26.0351	25.5861	26.1083	26.1066	25.3883	25.23	25.1001	24.5916	25.3769	24.9455	24.7738	25.7937	25.5179	25.8683	25.7557	24.8268	25.0789	25.346	25.1013	25.3823	25.5024	25.47	26.0637	25.9847	25.9566	25.8207	25.3606	24.6967	25.1026	25.3232	26.0713	24.9602	25.5833	25.7394	24.1308	26.0211	25.9272	25.2738	25.5179	25.6558	25.6234	25.3873	25.7164
SAMHD1	31.9644	31.9644	31.6697	31.5375	31.5375	31.8003	31.0198	30.989	31.2755	31.7341	31.8681	29.6657	29.2541	30.0553	30.5766	28.766	28.7336	31.3759	31.2755	31.7341	32.1475	29.5783	29.1093	30.5347	29.4331	29.8296	30.5766	30.085	32.0364	32.2874	32.0364	32.0364	32.0364	28.9711	30.6213	30.0696	30.2558	30.8401	31.3759	29.1888	29.7304	31.437	30.7087	30.4948	31.1026	31.8003	31.0708	30.989	30.3066
WDR7	24.2747	24.461	24.3022	24.8559	23.6832	24.276	23.9561	24.7109	24.569	23.8406	24.5965	24.6212	24.8822	24.6523	24.4784	25.1321	25.0126	24.4843	23.7495	24.2434	23.6821	24.841	24.834	24.254	24.8094	24.3515	24.1442	23.8449	24.0885	24.3968	24.1429	24.7036	24.1265	25.2698	24.229	24.8559	23.743	23.6898	21.0023	24.418	24.7738	22.8518	22.363	23.7397	24.4924	24.2027	22.2739	22.4818	24.5822
PLEKHM1	19.6331	18.6494	18.1501	18.0673	17.8885	18.1902	19.1734	17.6529	18.0772	17.9505	17.8847	20.9659	20.5473	20.5543	19.0023	22.4077	22.3383	18.2774	19.0762	17.6776	18.2568	20.8208	21.4084	18.452	21.6896	19.0562	21.0406	19.7319	17.9709	18.6803	19.4026	18.8125	17.8018	22.4633	20.8813	21.4988	19.6866	15.9807	18.984	20.239	19.8951	18.8376	15.5832	20.0764	18.7459	18.5845	18.0439	17.8576	20.2524
HYOU1	28.581	27.7811	27.5811	28.0177	27.6102	27.654	28.2793	28.0478	27.7075	27.9618	27.8886	27.4368	27.3099	26.8326	27.3487	26.9679	26.7985	28.2983	27.0314	27.4539	27.3531	27.3686	27.3141	27.0931	27.2281	27.5754	27.3337	27.4417	27.4515	27.8351	27.6923	27.8551	27.9654	27.6153	28.2708	28.4733	29.174	27.8717	28.1673	28.9142	28.2875	27.6234	28.0685	27.8122	28.3214	28.5601	28.6283	28.3579	28.3706
COPG1	27.4343	27.618	27.618	27.4515	27.4487	27.5183	27.626	27.9117	27.2806	27.6512	27.533	27.4784	27.4645	27.4417	27.597	27.4867	27.7046	27.6021	27.3207	27.4002	27.3417	27.6568	27.8292	27.6344	27.6652	27.3879	27.0726	27.4298	27.6427	27.4732	27.6652	27.5028	27.8122	28.0057	26.5831	27.4002	28.0927	27.5779	26.4461	27.7184	26.4421	27.5028	26.4974	26.2422	27.3606	27.5412	26.4545	26.5814	27.592
IKBKG	25.3474	25.0802	25.1893	25.1144	25.0663	25.3195	25.2928	25.3926	25.2261	25.1905	25.0986	25.2545	25.5468	25.3914	25.1785	25.4939	25.523	25.2788	25.0537	24.9915	24.9105	25.3691	25.5849	25.3554	25.3681	25.2071	25.0321	25.1368	25.1409	25.1571	25.245	25.3812	25.2314	25.594	23.5909	25.0975	25.1967	25.0355	24.2476	23.7995	23.3664	25.2405	24.6816	23.4525	24.7183	25.1504	25.2941	23.6279	25.2686
WASF2	26.4672	26.4724	26.6034	26.0289	26.5904	26.5485	26.9276	27.0065	26.6872	26.5725	25.6321	26.8044	26.7104	26.541	26.4017	26.9073	26.9473	26.6358	25.4994	25.9285	24.9	26.4974	26.9346	26.7011	27.0443	26.5739	25.9802	25.7015	26.2761	26.437	26.5118	26.1605	26.1653	26.7459	24.1405	26.2163	25.7452	24.7943	25.0384	26.0242	23.5311	25.6558	24.7976	24.3443	25.8728	25.9183	25.1026	24.7287	26.492
[truncated: 14 more columns]

## Sheet: Z-socres_protein
Z-scores of overlapping proteins
	B1_P1	B1_P2	B1_P3	B1_P4	B1_P5	B1_P6	B1_P7	B1_P8	B1_P9	B1_P10	B1_P11	B1_P12	B1_P13	B1_P14	B1_P15	B1_P16	B1_P17	B1_P18	B1_P19	B1_P20	B1_P21	B1_P22	B1_P23	B1_P24	B1_P25	B1_P26	B1_P27	B1_P28	B1_P29	B1_P30	B1_P31	B1_P32	B2_P33	B2_P34	B2_P35	B2_P36	B2_P37	B2_P38	B2_P39	B2_P40	B2_P41	B2_P42	B2_P43	B2_P44	B2_P45	B2_P46	B2_P47	B2_P48	B2_P49
NBAS	-1.36934	-0.281695	-0.195145	-0.434283	-0.982871	-0.443142	0.645805	0.032285	-0.475475	-0.393336	-0.159511	-0.646744	-0.0360414	-0.333979	-0.510164	-0.799148	0.212679	0.21824	-0.558874	-0.443142	-1.60225	-0.472842	-0.876564	-0.101583	-0.601243	0.0638834	-0.614938	0.129768	-1.08467	-0.784091	-1.37243	-0.410069	-0.259359	0.784098	-2.64764	0.408987	0.901451	-0.0197057	0.469878	2.46838	2.74471	1.31312	1.51599	1.30705	1.60984	1.81312	-1.95846	1.50785	0.431576
DNASE2	0.623428	0.799973	0.0598427	0.286604	-0.213282	0.0566287	1.13317	-0.398497	0.400849	0.269847	1.40816	-0.00305494	-0.196469	-0.146221	0.305493	-1.83888	-1.45696	0.499533	-0.506364	-0.512011	-2.478	-1.60476	-0.000389635	-0.673672	-0.19786	-0.0138255	-0.604827	0.962764	0.873704	-0.0365472	1.59753	0.337835	1.89062	-0.807873	-2.49047	-2.65497	0.249569	0.193408	-1.08442	0.40464	1.05588	0.647262	1.32673	1.08624	0.652258	0.391178	1.84418	2.10481	-0.452036
STXBP3	-0.877824	-0.866863	-0.602669	0.140297	-0.460815	-0.820656	0.650818	0.953973	-0.0523205	0.136079	0.100788	0.273194	0.00410828	-0.244438	0.0121508	-0.0805688	0.441197	0.472773	-1.1574	-1.03627	-1.09626	-0.546244	-0.0399044	-0.598842	-0.104231	-0.17332	-0.752161	-0.70216	-1.06382	-1.01816	-1.66582	-0.866863	-0.910168	-0.135487	-0.210263	0.99005	1.49045	-3.26525	1.17517	2.62495	0.953973	1.25383	0.672533	1.66288	0.547157	0.198141	0.347589	0.375633	-0.0724933
AP3B1	0.29471	0.181556	-0.178074	0.126421	-0.44494	-0.041445	0.386153	0.391255	-0.593782	-0.44494	0.348397	0.800163	0.596626	0.0261018	0.374677	0.971206	1.27554	-0.0743036	-0.728871	0.156318	-0.16844	0.89703	0.552348	-0.00999446	0.44858	0.304921	-0.536829	-0.036378	-0.580386	-0.601482	-0.601482	0.191162	-0.0141859	1.76957	-0.39407	0.674026	1.3746	-0.676603	-2.867	1.20238	-1.43377	1.04992	-3.55388	-1.45084	-0.849407	-0.936633	-2.13349	-2.26226	0.684899
RFXAP	0.486374	0.213717	0.21998	0.0721384	0.233554	0.0441812	0.0593869	-0.0110309	0.582347	-1.83902	0.184638	0.110394	-1.05146	-1.32347	0.395174	-1.49838	-2.81215	0.148493	0.664873	0.541525	0.242011	0.428575	0.751708	0.802978	0.533753	-1.01911	0.913774	1.29419	0.35755	-0.22942	0.928903	0.587133	-0.0232917	0.740573	-1.43558	0.222169	-1.79721	0.824121	0.519928	-1.71322	-1.39011	2.05366	-1.67676	1.10711	-0.904649	0.314637	0.616573	0.384656	-2.20022
PIK3CD	-0.890624	0.556567	0.602152	-0.223934	0.694881	0.323939	-0.0266652	-0.822909	-0.0302534	0.766631	-0.056207	-0.252884	0.528132	0.410367	0.460856	0.436001	0.754281	0.00911339	0.238163	0.666568	0.91097	0.320137	0.404449	0.741335	0.662969	-0.227304	-0.168078	-0.353103	1.17508	0.568203	0.875412	0.85367	1.07457	-0.280407	-2.33249	-0.555412	-1.36437	0.0190187	-2.01952	-2.49028	-2.35853	0.957448	-1.26207	-1.30171	0.436001	0.875412	-1.86799	-1.43863	-0.0530904
RFXANK	-0.203708	-1.94498	-0.972467	-0.563354	-0.639266	-0.596333	-0.797337	-0.882006	-0.24908	-0.299604	-0.957597	-0.268133	-0.17007	-0.376991	0.215752	0.195312	0.0742377	-0.940848	-0.453768	-0.823587	-0.626913	-0.234258	-0.157872	-0.379017	-0.261701	-0.561293	2.01807	0.391504	-0.634572	-0.934658	0.391504	0.067648	-0.19561	-0.0915372	3.61749	-0.619774	0.678464	-0.22481	2.43022	-0.0456586	0.316756	0.458227	2.59898	0.195312	0.215752	-0.159365	0.218955	3.30299	-0.861361
AP3D1	-0.258184	0.0930429	0.211219	0.133893	-0.0511937	-0.0375855	0.468152	0.499936	-0.340368	0.126084	-0.104163	0.410624	0.396937	0.116326	-0.0180045	0.652606	0.621118	0.381781	-0.202903	-0.0476639	0.303153	0.208057	0.678327	0.150694	0.743004	0.164392	-0.400106	-0.622438	-0.301884	-0.31205	-0.153901	0.0576108	0.564356	1.36124	-0.862868	1.1069	1.05039	-0.842482	-2.70808	-0.0148289	-1.54477	0.192995	-3.44343	-1.98588	-0.872689	0.164392	-3.15896	-2.617	0.79542
KMT2D	0.857307	0.518066	0.270372	-0.0480948	-0.0416817	0.63365	-0.271137	-0.61783	-0.138817	0.769697	0.412859	-0.764587	-0.178407	0.126706	0.100138	0.283595	0.402873	-0.985457	0.298834	0.906913	2.19528	0.187502	0.414508	0.108059	0.624331	-0.435068	-0.535056	-0.681778	0.860296	1.026	1.79688	0.980747	1.12073	1.25128	-0.866093	-0.84314	-0.582281	0.207681	0.789279	-2.31132	-1.00797	2.59582	-1.42209	-1.89198	-1.28505	0.395695	-2.10387	0.0091968	0.12326
TPP1	-0.0177216	-0.084837	-1.11808	0.452766	-1.60787	-0.606187	-1.4794	-1.19208	-1.46105	-1.37044	-0.112271	-0.30456	-0.183455	-0.0642877	-0.7298	0.113041	0.253622	-0.147009	-0.190537	-0.572186	-0.0710254	0.581785	0.377737	-1.04428	-0.139274	-0.831389	-0.421859	-0.842185	-1.11808	-0.491071	-2.07957	-0.366827	0.386516	0.97693	2.92524	0.607136	-0.342	0.26124	2.75215	0.623427	2.7698	0.434203	0.607136	2.49927	0.823333	1.20727	0.832561	0.939532	-0.0039982
IKBKB	-1.17818	0.201761	-0.372172	-0.36543	-0.871306	-0.0288297	-0.443369	0.618465	-1.30573	-1.31235	0.222968	-2.0614	-0.686043	-0.464356	-0.581914	-0.343385	-0.36543	-0.287967	0.179943	-1.00512	-0.281979	-0.894455	-0.772297	-0.977994	-1.2322	-0.0724427	-1.72708	-1.12799	-0.78484	0.187686	-0.489316	1.25567	1.54212	1.01412	-0.388502	0.724097	0.0138242	0.0209063	-1.64586	1.3479	1.30812	2.34361	0.856783	-1.2192	-0.000476341	0.30409	-1.04387	1.95257	0.146904
ZBTB7B	0.832909	-1.24023	-0.698051	-0.785858	-0.905075	-0.273659	-1.09091	-1.08207	-0.580826	-1.16591	-0.996717	1.22494	1.46213	1.19441	-0.344761	2.08153	2.02671	-1.23452	0.754005	-0.0278287	0.222628	1.65617	1.02129	0.345908	1.74074	0.38511	1.35891	0.161533	-0.521136	0.526757	0.0517787	0.186699	-1.12526	2.40386	1.39154	0.33344	-1.29043	0.284712	-0.668123	-0.222307	-1.02429	0.250737	-1.30301	-1.12956	-0.558714	0.59278	0.0771313	-0.927519	0.52983
TAPBP	-0.967945	0.197161	0.161546	-1.59129	-0.0644561	0.00119859	0.138447	-1.65546	-0.138616	0.170481	0.653435	-1.01672	-0.47257	0.210508	-1.24583	0.0675305	-1.07136	0.824623	-1.00649	-0.549567	0.619148	-0.125529	-0.171952	0.653435	-0.606375	-0.57199	-1.02367	-0.218559	0.223668	0.359514	1.49989	-0.142461	-0.832504	-0.839179	-0.647225	-1.62364	0.0336469	0.987259	1.09305	1.58867	1.14112	1.22528	2.88222	1.24513	1.02998	0.868139	2.47965	2.64132	-0.768313
KDM6A	-0.0870742	-0.0689291	-1.30563	-0.972259	-0.367578	-1.44197	-1.98747	0.411818	-0.402772	-0.866631	0.182299	-0.155898	1.60969	0.653881	-1.30214	2.27129	1.59151	-1.65843	0.53104	-0.55052	-0.786686	-0.0529522	1.16945	1.49451	1.72949	-0.784124	-0.165549	-0.231144	-0.771957	-0.250734	-0.0601386	1.08378	0.736611	0.603695	0.182299	-1.77216	-1.71358	-1.26588	0.782406	0.517249	-1.5306	1.00707	0.567997	1.91453	0.717989	0.999038	-0.321523	1.18149	-0.578762
MEFV	0.33607	0.44878	-0.300333	0.347935	-1.36336	0.327238	-1.06131	0.00267714	-0.365059	-1.03303	0.27392	0.996073	1.29442	1.10178	0.262873	1.47185	1.4128	-0.0453369	0.500153	0.152841	0.550371	0.945061	1.28644	0.300286	1.26701	0.464471	0.878129	-0.102738	-0.120826	0.447905	-0.486541	0.387144	-0.0143329	1.4511	-0.880603	0.826996	-0.508756	-0.605465	-1.23553	-1.48634	-0.39261	-4.52032	-2.04196	-1.4484	-0.440705	0.204077	-0.558043	-1.41099	0.633054
ZBTB24	-0.43336	-0.197014	0.397616	-0.69947	0.507369	-0.022333	-1.40362	-0.707855	-0.716294	0.530047	-0.486733	-0.373925	0.667161	-0.460488	-0.076243	-0.00539482	-0.101672	-2.33345	-0.521541	0.0108593	-0.659225	-0.346988	-0.286245	0.203675	-0.36881	0.209279	0.00611587	-0.549455	0.268482	-0.130036	0.783309	0.313363	-0.147588	-1.0161	0.050622	-0.653549	-0.358774	0.268482	1.1152	-0.197014	0.0911772	2.1617	2.07852	1.83853	0.664528	1.35365	0.341443	2.95681	-1.0885
WIPF1	-0.133839	0.20052	0.284715	0.078037	0.225435	0.209742	0.305415	0.328333	0.328333	0.262796	0.078037	0.497222	0.622703	0.733508	0.520141	0.617191	0.585687	0.316442	-0.0646277	-0.272851	-0.0505986	0.38264	0.691813	0.43651	0.610975	0.513944	0.0929619	0.175707	0.20052	-0.281921	0.395044	0.214332	0.832784	1.13569	-2.0996	0.170336	0.316442	-0.409959	-1.23364	-2.05951	-5.058	0.0475516	-1.2677	-1.93262	-0.190814	-0.251392	0.585687	-2.58446	0.84702
LAT	0.0659398	-0.578471	-0.0921174	-0.400874	-0.11563	-0.241516	0.741865	0.858327	0.191763	0.215962	-0.114578	0.835746	0.912995	-0.436406	0.711851	-2.42615	0.0328261	0.510321	-0.041255	-0.15312	0.157237	-1.77161	0.0415236	-0.930546	-0.385088	1.12028	0.117158	0.196172	-0.50423	-0.820647	-0.420609	-1.17362	-0.63448	-1.13305	-2.37774	0.35381	1.57015	-0.546082	0.620714	1.80273	-0.685319	0.4193	1.55093	-0.11563	0.195203	0.380987	1.1721	1.63706	0.730835
PSTPIP1	-0.00251926	-0.00640907	-0.407212	0.178183	-0.579541	0.0131967	-0.972534	-0.836182	-0.665635	-0.474819	0.100213	1.18538	1.7467	1.63366	0.668616	2.01745	2.03174	-0.194193	0.726069	0.388834	0.269719	1.51029	1.7747	1.14739	1.79096	0.79716	0.98484	0.136457	-0.604023	-0.0655331	-0.712972	0.372349	-0.208356	1.4289	0.894582	0.647755	-1.77351	-0.246386	-0.133858	-2.66381	-1.74775	0.0471847	-0.246386	-0.757806	-0.783497	-0.83973	-0.847195	0.0327803	-0.319763
SLC37A4	-0.522553	-0.116036	-0.250154	0.171687	0.0572399	-0.336188	0.512947	0.536884	0.165265	-0.146429	0.15861	0.812163	1.07631	0.852501	0.0718239	1.00799	1.24754	0.49026	0.589812	0.178278	0.184834	0.9469	1.16601	0.355729	1.15701	0.843915	1.00401	0.638424	-0.421078	-0.598592	-0.517473	-0.713681	-0.772645	0.0301003	-0.463378	0.311007	0.860866	0.36053	-0.35802	1.71226	1.46269	-2.83051	1.35884	0.628638	-0.469126	-2.97525	-0.535767	0.610222	0.375199
LY75	0.0729108	0.471167	0.155018	0.585797	-1.46456	0.420727	-1.2496	-1.70443	-0.760583	0.265021	0.542995	-1.28065	-0.221566	1.08637	0.209564	0.214804	0.17118	-2.06821	-0.986027	-0.481779	-0.78463	0.120398	0.382708	-0.45447	0.173935	0.152399	-0.860525	0.152399	0.69817	-0.10626	-1.02079	-0.115507	0.390305	0.803529	0.958455	0.69817	-0.963809	0.0259523	1.40359	0.747967	2.17666	1.10687	1.98308	1.94312	0.687509	0.034188	0.781404	2.30898	-0.387415
DIAPH1	-0.720327	0.063605	0.638848	0.101039	0.288228	0.0393305	2.05289	0.952707	-0.542035	-0.0697261	0.768497	0.425612	0.125526	-0.323995	0.262129	-0.237251	-0.476164	1.51049	0.075257	-0.00179676	0.274961	-0.571557	-0.207654	-0.315148	-0.315148	0.0254501	-0.466674	-0.260322	0.188328	-0.115804	-0.153313	0.138036	0.824639	-0.237251	-3.00896	0.721092	1.35773	0.238179	-2.66252	0.315836	-0.590514	-0.609964	-0.841699	-1.95064	-0.978859	0.212905	-1.90122	-3.35322	0.538779
JAK2	-1.79068	-0.40958	-0.770583	0.385474	-1.40286	-0.291138	-0.652983	1.48201	-0.52652	-0.270348	0.069222	0.299057	0.651557	0.715514	0.296068	0.869549	0.70708	1.05144	-1.09163	-0.14254	-0.457895	0.820694	0.5438	-1.19681	0.0113031	0.310528	-1.32895	-0.865676	-0.696897	-0.534878	-2.06183	-0.629766	-0.24563	1.01576	0.36078	1.22884	1.03463	-2.02366	-0.437017	2.24897	1.44924	-1.39982	-0.59284	-0.518284	0.356551	0.593357	-0.746689	-1.61823	1.32746
TOM1	0.185683	-0.429447	-0.907205	0.143293	-1.15004	0.100653	-1.30719	-0.774253	-0.657016	-0.900599	-0.511869	1.00272	0.986569	1.20873	0.146838	1.79573	1.61008	-0.418179	-0.0866954	-0.303178	0.0069027	1.16662	1.16376	0.102497	1.37165	0.428511	0.426617	-0.304953	-0.524696	-0.0567669	-1.25134	0.433955	0.192304	2.13208	0.461563	1.4635	-0.492203	0.0402287	-1.39159	-2.13966	-0.247022	-1.16765	-1.53556	-1.4365	-1.18734	0.0219618	-1.54125	-2.68507	0.819494
DKC1	-0.477399	0.147347	0.726759	0.0109465	0.804821	0.46484	-0.229973	-0.693407	0.333109	0.780886	0.0784037	-1.13231	-0.988134	-0.73888	0.0743561	-1.15602	-1.03682	-0.474588	0.414374	0.662064	0.51161	-0.731316	-0.899909	0.669093	-0.962254	-0.84023	-0.603332	-0.177279	0.876719	0.787548	1.17169	0.588324	0.366489	-1.49503	0.443461	-1.55187	-1.65858	0.361127	1.41194	-0.995601	0.125934	1.78589	0.723539	0.524612	1.33813	1.45239	1.12448	2.225	-1.32143
SH2D1A	-1.11806	0.708274	0.8451	-0.0343338	1.09702	0.272458	0.290075	-0.66672	0.213382	1.36268	-0.390603	-0.851497	-1.06824	0.0472768	-0.115038	-2.71192	-1.2862	0.620202	0.558615	0.315022	0.313912	-1.40854	0.125626	-0.0977674	-0.392852	-0.778128	0.321671	0.393536	0.875257	0.36127	1.42225	0.759248	2.22125	-0.974872	-1.49503	-2.05587	-0.131075	0.761731	-0.577331	-0.595017	-1.26766	0.932488	0.452409	-0.0783039	-0.225109	0.288904	-0.550969	0.0514364	-1.0263
NBN	0.266496	0.523375	0.234207	0.822682	0.181763	0.103785	-0.652075	-0.750259	0.0936465	0.385848	0.42217	-0.341493	2.59476	0.111982	1.37243	-0.05248	0.0506189	1.24905	-0.125763	0.298899	-0.159066	-0.215562	0.0354433	1.63166	0.0804303	-0.492495	-0.00397514	-0.025487	0.27872	0.492803	0.640333	1.0892	0.711551	0.0336651	0.979845	-1.34815	-1.07213	0.40126	0.590293	-1.67057	-3.75554	0.702875	-0.365854	-0.808692	0.0506189	0.210965	0.126873	0.620608	-0.742092
WDR1	-0.469649	-0.0732422	0.779562	0.147909	0.649798	-0.0306144	1.70298	1.41509	1.01797	0.969245	0.147909	-0.112666	-0.146638	-0.605193	-0.469649	-0.188429	-0.30467	1.13992	-0.385486	-0.427865	-0.0306144	-1.01853	-0.639263	-0.791721	-0.266076	-0.146638	-0.988947	-1.08353	0.385346	-0.856944	0.147909	0.0118571	0.701724	-0.112666	0.0118571	0.701724	2.03608	-1.84593	-1.01853	0.328063	-2.13183	0.435993	-0.988947	-2.23801	0.0118571	0.0557808	-1.01853	-3.32012	0.490261
STX11	-0.817751	-0.0411598	0.539003	0.452812	0.296494	0.436759	1.6676	2.07069	0.850326	0.656852	0.283521	0.509152	0.435145	-0.339776	-0.148352	0.54505	0.321621	1.36879	-1.37978	-0.326726	-0.534758	-0.522735	0.0365534	-0.549122	0.139532	0.67299	-0.611592	-1.05733	-0.160691	-0.335211	-0.809112	-0.52401	-0.626666	-0.00308264	-2.70188	1.11193	1.12481	-2.407	-0.546932	1.99748	0.000168045	-1.7346	-0.943503	-1.19408	0.321621	0.413487	-0.219161	-0.00308264	0.871498
RNASEH2A	0.625643	0.815723	-0.237877	-0.185739	0.0383357	-0.0741523	-0.532235	-0.432709	-0.266127	-0.0298839	0.400334	-0.271554	0.437406	0.549812	0.34856	1.5116	0.883707	-0.17444	-0.243226	0.0302257	0.178703	1.12039	0.478257	0.826601	0.382551	-0.356844	-0.24054	0.575589	0.327672	0.640052	0.917526	1.72933	0.569497	0.726041	0.478257	-1.28789	-0.920183	0.0842649	-1.8383	-2.87251	-3.49216	-0.00253666	-1.73535	-2.34174	-0.185739	-0.657134	-0.0298839	-1.6393	0.58383
TNFSF13	-0.127866	-0.781522	-0.904915	-0.120557	-0.508827	-0.401524	-0.970873	0.613835	-1.05787	-1.54161	-0.550991	0.933241	1.50867	1.27223	-0.84894	1.7779	1.92879	-0.111286	-0.923355	-1.12288	-1.01677	1.04211	0.59449	-0.539235	1.36433	-0.0653488	1.02705	-0.942294	-1.41649	0.110422	-1.70302	-0.00179571	-1.06507	1.48757	1.39213	0.110422	0.377257	-0.799827	0.0896369	1.4294	2.1374	-0.741043	1.91117	1.0682	-0.159952	0.693049	-0.818745	1.24177	0.631045
DGAT1	-1.15086	-0.125539	-0.938308	-0.350612	-0.522663	-0.662627	-0.525751	-1.30445	-0.242834	-0.628686	-0.125539	1.32373	1.5174	1.35789	-0.0524581	1.88123	1.8393	-0.729923	1.74547	-0.941209	0.516177	1.403	1.56098	0.295931	0.954069	0.655975	0.826468	1.35278	-1.03571	-1.50084	-0.522663	-0.347743	-0.881451	1.81773	0.440273	-0.0676827	-0.397461	0.237081	-0.579756	1.3568	1.39929	-0.693441	1.23012	-0.113574	-0.0806958	0.684747	-0.505489	1.43745	-0.365252
RASGRP1	-0.595043	0.200474	0.628009	-0.74347	0.711555	0.0588322	0.356758	-0.353767	0.0256576	0.464924	0.283464	-0.451358	-3.14342	0.0890099	-0.239798	-0.255159	-1.6426	-0.10674	0.559137	0.608766	0.32088	-0.710258	0.16899	0.590676	0.934997	0.334307	-0.190298	-0.431811	0.700746	0.465985	1.05423	0.128708	0.545592	-2.61647	-1.52394	-1.43088	-0.782579	0.726339	0.899886	1.01419	-0.186617	1.60271	1.18718	1.57772	-0.82707	0.986805	1.0169	2.08197	-1.23196
PGM3	-0.771281	-1.22114	-1.19188	0.169149	-1.461	-1.20804	-1.49813	-1.07447	-1.22616	-1.3774	-1.21053	1.66784	1.08546	1.11865	-0.519265	1.54528	1.56618	-0.927803	0.824014	-0.713857	-0.180741	1.48296	1.39128	0.102705	1.13822	0.165246	0.873762	0.821297	-0.775815	-0.205462	-1.19635	-0.391544	-0.346415	1.76056	1.00946	1.08262	0.583066	-0.252814	-1.64736	0.0507194	-0.12303	-1.19635	1.31662	-0.313856	-0.987524	0.0460134	-1.45302	-1.63216	1.04765
PARN	0.997934	0.976116	1.06215	-0.176182	0.928954	0.876728	0.403155	-0.0466041	0.472188	0.451553	0.0351208	-1.69113	-1.43556	-1.01735	-0.147583	-2.17438	-2.31362	-0.411885	-0.261412	0.500981	0.297393	-0.946844	-1.43431	0.397404	-1.16178	-0.960283	-0.708038	0.0951631	0.97004	1.1944	1.42755	1.10665	0.772506	-1.8275	1.1267	-0.594596	-0.813254	0.290077	1.26519	-1.10972	-0.140737	1.16993	-0.618341	0.697453	0.598379	0.778714	0.200886	0.976116	-1.76436
DDX58	-0.155668	0.303454	0.845475	-0.120417	0.339866	0.628938	0.129784	-0.571431	-0.538825	0.767865	-0.161248	-0.691552	-0.368095	1.42073	-0.248088	0.50974	-0.842462	-0.204917	0.86285	0.321414	0.688876	0.692282	-0.634358	1.71764	-0.188537	-0.56311	-0.456162	0.786354	1.43347	0.977161	2.47091	0.18019	0.539775	0.226562	-1.3307	-1.48823	-0.185586	1.13773	0.117066	-2.60197	-0.919229	1.05085	-0.309593	-0.137918	-0.171892	-0.0452196	-2.56991	-0.95577	0.252499
EOMES	-0.980669	0.501478	0.121039	-0.203319	-0.364005	-0.416426	0.632444	-1.33321	-0.358306	0.81189	0.826453	-1.40832	0.548263	0.968872	0.620816	-0.805303	0.153144	0.948215	-0.141895	0.380098	-0.831209	-1.0158	0.335501	0.896093	0.831063	-1.17606	0.768345	0.875186	-0.163952	-0.478965	1.03122	-0.922024	2.01619	-0.418143	-0.0847461	-1.20471	-0.0944769	0.572969	0.812822	1.51505	-1.42813	1.81378	1.40629	1.31314	-0.875435	-1.11204	1.60709	1.34294	-2.37368
BCL10	-0.539288	-0.294671	-0.0493537	-0.566355	-0.645462	-0.407763	-0.537575	-0.576951	0.182425	-0.298242	1.06764	0.27404	0.821877	0.175916	-0.530302	0.547229	0.13503	-0.448932	1.34693	-0.802486	-0.426655	0.100483	0.0465774	-0.0347247	0.0390761	0.754804	-0.129122	-0.660869	-0.497138	-0.382836	1.13617	-1.0184	0.0799135	0.880015	-0.180355	1.10905	0.1474	0.420621	0.364318	-5.20477	-1.87503	2.26205	-0.0315047	-0.594422	0.343448	-0.19905	0.968105	-1.46821	0.152371
PNP	-0.357966	-0.748693	0.24961	0.440699	0.0554393	-0.159886	0.487981	0.876824	0.462638	0.385321	-0.0463853	0.299117	0.299117	0.0776239	-0.134317	0.324997	1.4327	0.385321	0.757038	0.197391	0.844468	0.520131	-0.404981	-0.252398	-0.0463853	0.103048	1.4327	0.909062	-0.20354	-0.445866	-0.968812	-0.181162	-0.226066	-0.357966	0.520131	0.607464	1.97417	1.7653	-1.53076	-0.381208	0.324997	-3.02399	-0.798672	-1.11216	-0.957513	-2.63301	-1.55101	-2.93708	0.487981
C1R	0.0980841	-1.38851	-1.32025	-0.961058	-1.32609	-1.42259	1.18793	-1.02485	-0.0997815	-1.48635	0.161225	-1.23727	-1.20349	-0.557621	0.841933	-1.07763	-1.11934	1.863	-1.30121	0.723406	-0.27802	0.278669	0.352323	0.106685	0.241854	-0.459543	0.961387	-0.826065	1.19136	0.649889	-0.0313344	-0.892458	-1.41135	0.584907	-1.05337	0.514187	2.12229	-0.68799	-1.27055	0.628599	0.114626	-0.413723	0.0159346	-0.0364785	-0.998811	-0.608221	0.997689	-0.122037	1.40873
PLG	0.383244	-0.778941	0.537749	0.252318	0.619943	0.311845	1.33887	1.29247	1.23105	0.691377	0.304588	-0.224933	-0.656894	-1.3144	0.197471	-1.54501	-0.941622	1.02296	-1.17713	-0.199637	-0.224933	-1.25938	-0.232454	-1.05429	-0.351681	-0.825991	-0.167282	-0.664696	0.582065	0.0247584	-1.32928	-1.40138	-0.234345	-1.41299	-2.10549	0.421577	0.728383	0.185168	-1.71649	2.14094	0.8737	-1.09568	0.471127	0.464374	0.51008	0.272337	2.0078	0.857122	0.664964
ADA	0.91633	1.20426	0.0695087	-0.931793	0.870842	-0.0852834	-0.758627	-1.72875	-0.224198	0.176858	-1.3588	-0.239305	-0.315082	-0.376726	-0.355386	0.246583	-0.148471	-0.0137826	1.02549	-0.513929	0.562906	-0.557765	-0.0482856	0.376155	0.339531	-0.471219	0.536639	-0.463073	1.28989	-0.327241	1.51088	0.183893	1.03174	-0.0852834	1.15211	-1.44011	-2.30772	0.597373	1.05967	-2.53687	-1.77231	1.27979	1.18589	-0.00629087	-0.44619	1.12316	-1.8888	0.106183	-0.667068
OAS1	0.504763	1.18316	0.672719	0.724257	-1.29222	0.783075	-0.662126	-0.502212	-0.979836	-0.777609	1.25161	-1.42226	-1.38617	1.47236	0.0465679	1.80108	-1.29625	-0.378575	0.388021	-1.21729	-0.164025	0.440786	-1.38168	0.374829	-1.41989	-1.27422	0.337311	1.70753	-0.0391509	1.11777	2.09588	0.910906	-0.122655	0.877052	-1.22576	-0.462928	0.822336	-0.372669	-1.45782	-0.729584	-1.20699	-1.11821	0.320061	-0.362289	0.812117	-0.817556	0.69088	0.0368773	1.69031
C3	0.767746	-0.779137	-0.359947	-0.0947221	-0.256754	-0.546525	0.458625	0.361949	1.66595	-0.152371	-0.579378	0.336082	-0.476023	-0.692091	0.180491	-0.844273	-0.295793	0.405557	-0.180814	-1.42239	-0.78647	-0.260712	-0.338843	-0.882054	-0.49725	-0.643093	0.0421817	0.776253	0.0306566	-0.557651	-1.74787	-2.5193	-0.733579	-0.650293	-0.440742	1.11144	0.724112	1.12499	-0.465145	1.89952	1.08215	-0.718257	0.981243	0.796181	0.37259	0.0602691	3.43692	-0.495972	0.522214
C5	0.762675	-1.40642	-0.449545	-0.856096	-0.107664	-0.541635	1.33146	1.1319	1.30835	0.0440526	-0.16993	0.261091	-1.14887	-0.861388	0.285155	-0.064163	0.118411	0.362361	-0.89123	-1.14887	-0.783193	-0.421202	-0.392911	-1.02014	-1.50271	-0.600934	0.210338	-0.0705521	0.137772	-0.712643	-1.0892	-1.34876	-0.273114	-1.91284	0.22371	0.534807	1.3823	0.16763	-0.155627	2.16521	1.34161	-0.50928	1.05052	0.835586	0.381355	0.329472	2.04774	0.188649	1.14293
NRAS	-0.395273	-0.841555	-1.42282	-1.09228	-0.719571	-0.644408	-0.155153	-0.0742214	-0.230944	-0.60969	-0.801521	0.388973	0.296413	0.219303	-0.237664	0.788842	0.723304	-0.45918	0.00874335	-0.374011	-0.0303403	0.12752	0.591579	-0.54374	0.417511	0.241543	-3.74282	0.310055	-1.04651	-1.62973	-1.13162	-1.56887	-0.789163	0.710144	2.06741	0.991246	0.993986	0.877162	1.01847	1.86268	1.74545	0.0110207	1.85425	2.34623	-0.150786	-0.774656	0.225471	0.415984	-0.132781
KRAS	-0.67035	-1.12972	-0.972209	-1.33508	-0.771447	-0.462883	-0.483862	0.118897	-0.63908	-1.21979	-0.62861	0.774398	0.949943	0.365191	-0.148109	0.871059	0.953707	-0.389954	-0.0203214	-0.526621	0.00344788	0.0912633	0.824035	0.113681	0.798897	0.308408	0.917044	-0.129359	-0.83072	-1.00363	-1.5008	-1.15504	-1.15162	1.02891	1.6931	0.807306	0.00344788	0.0777671	1.14985	1.50173	2.7026	0.846164	2.10426	2.21301	-0.684622	-0.695247	0.0812048	-0.243839	-0.0441115
TGFB1	-0.0495711	-0.846088	0.431189	0.348799	0.27522	-0.0803244	1.70885	1.53108	1.01823	0.877935	0.446343	-0.159476	-0.828873	-0.966283	-0.19365	-1.04491	-0.923507	1.22844	-1.43476	-0.749236	-0.442775	-1.14526	-0.73907	-1.18208	-0.71801	-0.541906	-0.893632	-0.807483	-0.146428	-0.060278	-1.03721	-0.975919	-0.372726	-1.34678	-0.227743	0.531055	1.86299	-1.77801	0.428637	2.17181	0.91758	-0.774412	0.0891063	0.00322731	0.490123	-0.216296	0.74926	0.213738	1.23268
CD4	-0.289435	0.381008	0.353124	0.261527	0.912946	0.221089	0.130449	-0.322296	0.282368	0.83341	0.166911	-1.04718	-1.65606	-0.2238	-0.238125	-4.58199	-1.29801	0.174606	0.511566	0.798763	0.282368	-1.3287	-1.53332	0.274986	-1.22455	-0.784019	-0.426747	-0.903529	0.163901	0.459059	0.343549	0.574135	0.311004	-1.86936	-0.483013	-1.10465	-0.484059	-0.183502	0.712184	-0.45997	0.572633	1.53479	0.853815	0.787909	0.339804	1.77578	1.04335	0.892793	-0.255128
CD8A	-0.958256	0.0766913	0.911274	-0.656864	-0.136466	-0.0426794	0.786636	-0.684788	-0.524917	1.00301	0.922096	-1.2085	-0.462071	-2.37544	-0.242227	-3.96847	-0.99839	-0.553365	0.605934	-0.0292333	0.0766913	-0.753784	-0.294267	-0.202193	-0.145816	-2.004	-0.429951	0.380709	0.756493	0.334794	0.928277	0.624757	1.58493	-1.02285	0.158958	-0.708142	-0.355056	-0.908328	1.65027	0.395099	0.517829	1.59561	0.975963	0.783831	0.67991	0.378247	-0.0710702	1.31902	-0.994584
IGKC	1.45535	0.257723	0.323588	-0.0201497	-0.805377	0.200725	-0.831146	-0.708776	-0.084812	0.0643728	0.0356226	-0.36699	-0.966149	-0.757506	-0.595602	-2.07914	-1.0462	0.0438725	-0.446327	-0.58545	-1.02037	-0.874236	-1.5837	-0.213946	-1.27061	-0.0975499	0.864772	1.57771	0.168346	-0.076883	-0.00983535	-1.00829	-0.296235	-1.8296	-0.713079	1.72254	2.98104	2.13581	-0.866333	1.25831	0.572381	-0.0975499	0.272957	0.111633	1.93799	0.123708	1.78703	0.207153	-0.368641
IGHM	1.22545	0.621656	0.614984	0.109276	0.293371	0.055941	0.0628546	0.118964	1.15208	0.679313	0.232872	-0.457724	-1.24917	-0.709705	0.142704	-3.39961	-1.76506	-0.66188	0.161678	0.596334	-0.854219	0.453596	-0.522878	0.570288	-0.716871	0.999049	0.273329	0.937212	0.0621971	0.0970239	0.593537	0.220857	-0.545103	-1.45183	0.714263	1.71278	0.695271	1.23499	0.046566	-0.00864117	-0.226249	0.152436	-1.1097	0.864125	0.743094	-2.73092	1.90855	0.641127	-1.02622
TFRC	0.0302269	-0.480613	-0.757744	1.92866	-0.416663	-0.946009	2.53478	-0.239772	-0.685921	-0.911887	0.171228	1.5429	-0.7034	0.755399	-0.336032	-0.235174	-1.14151	-0.298087	0.218718	-0.523949	-0.410123	2.59691	-0.943077	-0.496615	-1.50211	0.228413	-1.04516	3.4052	-1.17198	-0.713286	-0.324736	0.0436485	-0.86904	-0.997428	-1.46053	0.00588244	0.351936	1.7613	-0.168073	0.855982	0.586386	-0.418144	-0.488173	-0.219834	0.304727	-0.343488	0.740617	0.598356	-0.30554
CD3D	-0.497757	0.274692	0.814351	-0.099089	1.01571	0.24469	0.259069	-0.198259	0.0713264	0.952988	0.287002	-0.939074	-0.784568	-0.199456	-0.292037	-3.65825	-2.33474	-0.0465642	0.562724	0.332114	0.465635	-1.29942	-0.447728	0.28838	-0.525176	-0.82848	-0.0124096	-0.551979	0.356616	0.335809	0.571454	-0.00903589	0.736538	-1.68098	-0.110754	-1.7499	-0.815574	-0.0612513	1.49817	0.273377	0.151025	1.43613	1.65895	1.31519	0.526953	1.27189	1.36002	2.05633	-0.642303
CYBB	0.160866	0.0555425	-0.61202	0.310292	-0.957457	-0.0117905	-1.48197	-0.660041	-0.80734	-1.10845	-0.142951	1.35307	1.39939	1.39032	0.918895	1.51051	1.65031	-0.428518	0.688644	0.0265758	0.302269	1.39939	1.2456	0.790365	1.39032	1.06878	1.09866	0.79498	-0.636595	-0.154458	-1.13995	-0.0924715	-0.706903	1.7419	0.0386758	1.2269	-1.40925	0.605234	-0.96638	-1.47474	1.57322	-2.42708	-0.39112	0.640887	-0.362035	-0.211338	-1.35924	-0.921619	0.58222
ITGB2	0.842106	0.266108	-0.833163	0.327531	-1.61007	-0.14239	-1.54644	-1.21415	-0.833163	-1.45203	0.327531	1.21739	1.29394	1.05161	0.266108	1.49862	1.0116	-0.934498	0.39303	-0.321373	-0.0460244	0.976962	0.882664	0.235802	1.29394	0.451809	0.976962	-0.219139	-0.661398	-0.0163185	-0.812007	-0.275003	-0.0163185	0.976962	0.976962	0.327531	-1.86965	0.42141	-0.503244	-1.16929	2.36099	-1.0615	1.15904	1.65815	0.976962	0.561836	0.39303	1.35155	0.0462899
SERPING1	0.368963	-0.481439	-0.864968	0.0955437	-1.44246	-0.0850549	-0.043683	0.297579	1.80068	-0.403936	-0.558465	-0.200371	-1.00569	-0.0963986	-0.676686	-0.385937	-1.08623	0.685093	-1.03152	-0.372663	0.801695	0.0236331	-2.47624	-1.78292	-1.62704	-1.46555	0.117701	0.638735	-0.00468849	0.27742	-0.321928	-1.37801	-0.399031	-0.59986	0.65367	1.57214	1.07785	1.21376	0.370771	1.31467	1.66833	-0.648721	0.0917641	0.281947	0.489984	0.772273	3.02003	-0.27677	1.03331
ISG15	0.276101	0.535595	0.459664	-0.26192	0.307798	0.798072	-0.656388	-1.05088	-0.237612	0.0859164	0.392114	-0.933503	-0.448234	0.902457	-0.625844	2.20084	-1.21086	-0.410072	-0.161968	-0.989754	0.483669	0.694333	-0.651156	1.46718	-0.434195	-0.366349	-1.93523	1.89978	0.62706	0.954241	2.42561	-0.0318838	0.455207	0.791362	-2.32712	-0.750196	0.590938	-0.0803075	-1.05946	-1.05722	-1.61101	0.438841	-0.713726	-0.142152	0.454077	-1.05187	0.141326	1.61453	1.65651
MPO	-0.0121724	-0.331583	-1.03708	-0.331583	-1.32926	-0.185372	-1.89877	-0.847728	-0.752929	-1.65559	-0.185372	1.08691	0.699795	1.08691	0.436298	1.60285	1.60285	-0.55067	0.699795	-0.185372	-0.0121724	1.60285	1.08691	1.08691	1.60285	0.699795	0.699795	0.699795	-0.651208	-0.451282	-1.61198	-0.185372	-0.451282	1.60285	0.699795	1.08691	-1.67436	1.08691	-0.331583	-1.37068	1.60285	-1.89877	-0.331583	1.08691	0.436298	-0.185372	-1.29689	-0.331583	0.699795
ITGB1	0.709711	0.0289028	0.601405	0.630404	0.543669	0.226289	1.48971	1.47362	1.05457	0.543669	0.543669	0.267662	-0.139256	-1.37527	0.33734	-1.1719	-1.04742	1.10137	-1.20844	-0.223984	-0.320757	-1.78092	-0.732706	-0.930079	-0.768644	0.528041	-0.845831	-0.698015	0.0580194	0.194693	-0.934815	-0.677207	-0.295441	-2.241	-1.62501	0.347969	1.66581	-2.38218	-0.467687	2.36803	0.221393	-0.386811	0.505068	-0.0176426	0.845746	0.036309	1.19292	0.930708	0.685754
CD5	-0.0734807	0.54401	0.781111	0.141873	1.07444	0.56611	0.458257	-0.165403	0.644315	0.81798	0.496432	-0.95605	-0.575484	-0.468352	-0.163607	-3.38584	-1.30809	0.11416	0.708417	0.408307	0.745537	-0.732303	-0.523224	0.490862	-0.624269	-0.736542	-0.317582	-0.12316	0.713484	0.640293	0.964273	0.224933	0.364502	-2.31069	-0.249109	-1.76186	-1.09422	-0.0696549	1.08592	0.645955	0.452143	1.42017	1.84015	1.21795	0.579401	0.971763	1.34074	1.74147	-1.07857
LCK	-0.421181	0.477922	0.727296	0.00416857	1.04538	0.433178	0.492136	-0.318095	0.303149	0.871779	0.399313	-1.31841	-1.07515	-0.771694	0.0822838	-3.81728	-1.70498	0.0797529	0.573582	0.474643	0.733002	-1.24554	-1.01012	0.233507	-0.808095	-1.07718	-0.597424	-0.56636	0.707502	0.560508	0.796021	0.612453	0.736726	-2.1462	-0.561249	-1.7494	-0.616964	-0.0697367	1.57861	-0.104203	0.196821	1.71355	0.383002	0.869364	0.369418	1.31256	0.766701	1.12984	-1.02888
C8G	1.17957	-0.380769	-1.35411	-1.40842	-0.470401	-0.198662	0.578846	0.167426	1.44192	-0.220172	-0.428398	-0.0558181	-0.010576	-1.5977	-0.172429	0.157996	0.700397	-0.383438	-0.141462	-1.31864	-0.88737	-0.529745	0.525971	-0.294477	0.380902	-0.19107	0.164674	-0.542868	-0.0592677	-2.25494	-0.791838	-0.37875	-1.76489	0.0256559	0.190496	1.10032	0.361034	-0.0358306	-0.10039	2.55466	1.77163	-0.0803524	0.0656878	0.912319	-0.247221	-0.240362	2.37162	0.255484	0.471864
CD3E	-0.29598	0.351534	0.792985	-0.0784	0.819964	0.33065	0.452468	-0.20388	0.12919	0.744153	0.328498	-0.981365	-1.34179	-0.477207	-0.0565787	-3.85439	-1.70792	0.118569	0.686479	0.455706	0.697014	-0.983634	-0.959311	0.39561	-1.09096	-1.0654	-0.454232	-0.209168	0.647811	0.671573	0.939426	0.440303	0.521155	-1.66168	0.202642	-2.30932	-0.421052	-0.191227	1.30154	0.446163	-0.0649283	1.27756	1.32712	1.13401	0.456837	1.37853	1.23719	2.03	-0.595405
CD55	0.943085	-0.905827	-0.462991	0.0939573	-0.290489	-0.0478686	-0.144526	0.138564	-0.23809	-0.523934	0.0174226	0.361992	0.820929	0.612942	-0.341525	1.06368	0.434134	0.0240889	0.0174226	-0.404167	-0.217828	0.989013	1.19304	0.385512	0.673361	0.264026	0.0103907	-0.231265	-0.443585	0.515153	-1.25747	-2.07307	-1.94864	0.471876	0.464923	-0.223803	0.43898	-0.704226	-0.688119	3.65811	2.3638	-1.12798	1.91346	2.19207	0.78812	-0.404167	0.168808	1.43184	-0.0660266
ELANE	-0.174072	-0.35811	-0.983702	0.0710195	-0.815695	-0.0411234	-2.00692	-0.865223	-0.490251	-1.15507	-0.785878	1.13064	1.10846	1.58255	1.0153	1.58255	1.51547	-0.198602	0.885043	0.0133971	0.250759	1.30155	0.804249	0.72066	1.063	0.682974	1.25797	0.911804	-0.423837	-0.72226	-1.26085	-0.305497	-0.80156	1.13064	0.654936	1.0153	-1.44477	0.815644	-0.490251	-0.491894	1.38433	-2.16523	0.874351	0.874351	0.72066	-0.532741	-1.42681	-0.18335	0.989973
CD14	1.00845	0.910803	-0.0160962	1.35608	-0.983382	0.43047	-1.40297	0.187853	-0.608091	-0.635291	0.838336	-0.362174	-1.2263	-0.167394	-0.498027	-0.637802	-0.778773	0.0401917	0.0629093	0.719455	1.11357	-0.614942	-1.81749	-1.41891	-1.09111	-0.928178	0.858117	-1.80346	-0.0143625	0.886484	-0.54975	1.63478	0.619416	0.498097	0.43047	0.87442	-0.432706	-0.354523	0.191013	-2.3355	1.04079	-2.18543	-1.80666	-0.608091	0.581239	1.8547	-0.892245	-0.692628	0.577637
PTPRC	0.0203669	0.501941	0.501941	-0.044961	0.578556	0.322556	-0.658327	-1.51012	-0.471591	0.578556	0.322556	-1.12394	-0.942416	-0.423709	-0.471591	-0.905145	-0.864844	-0.581693	0.400145	0.687656	0.400145	-0.372403	-0.864844	-0.172484	-0.525747	-0.783165	-0.323965	-0.471591	0.241788	0.578556	0.578556	0.501941	1.34657	-0.221575	0.400145	-1.05445	-1.82861	0.1265	2.06101	-1.01404	0.400145	2.84247	0.501941	0.89319	0.322556	0.687656	0.774118	1.18457	-1.44027
CFH	1.05306	-0.471366	0.21861	0.487647	0.202068	0.379929	1.12701	0.962413	0.743066	0.161325	0.000998767	0.102912	-0.306412	-1.262	-0.292972	-0.8559	-0.0882511	0.883055	-1.1267	-1.71392	-0.498678	-0.446364	-0.390698	-1.1759	-1.21389	-1.04676	-0.0626766	0.0923013	1.08069	-0.0634904	-1.63261	-1.44831	-0.199883	-0.517928	-1.19092	0.5593	1.58448	0.0248018	-1.26632	2.10895	1.1634	-1.02098	1.25118	0.714907	0.825728	0.108487	2.65059	0.470423	0.780635
FCGR3A	0.452513	0.0586089	-1.53086	0.056925	-0.520328	0.135191	-0.784829	-0.906151	-0.293268	-1.05641	-1.10812	1.45595	1.45349	1.49288	0.902186	1.25413	1.12291	-0.0585413	0.248781	0.336668	-2.98059	1.40424	-1.34541	0.931477	-2.33072	0.950995	0.78369	0.564845	-0.117413	-0.51601	-0.198561	-0.753176	-0.380833	1.88844	1.60913	1.38497	-0.527468	0.805219	-0.0786121	-0.0654308	1.41637	-0.821247	0.222384	1.51204	-0.499714	-1.40961	-0.112555	-0.0717015	-1.33203
RPSA	0.885017	0.827525	0.850078	0.0354327	1.01106	0.885017	-0.186191	-0.256256	0.624196	0.486737	0.0684016	-1.2512	-1.80304	-0.56066	-0.24871	-1.38512	-1.84258	0.167667	0.896762	1.18114	0.874242	0.276087	-1.16461	0.51432	-1.26952	-1.02846	-0.337506	0.786639	0.840691	1.37035	1.29693	0.977113	0.850078	-1.49686	-0.428792	-0.70877	-0.76374	-0.111067	-0.330705	-2.73443	-1.96583	0.684456	-0.860791	-0.207581	0.505236	-0.29972	0.299963	-0.774044	-1.03432
CD7	0.159321	0.989474	0.88309	-0.325052	1.18291	0.955723	0.659005	0.367583	0.599305	1.31034	-0.230447	-0.647576	-0.258999	-0.236455	0.19653	-0.763401	-0.494341	0.345135	0.466139	0.410438	0.677787	-0.607516	-0.888039	0.366633	-0.45572	-0.440679	0.455124	-2.27871	1.33034	0.829035	1.4907	0.485115	-0.214328	-1.06472	-2.24654	-0.945768	-2.87863	0.346981	-2.62142	0.477316	0.258085	0.622217	0.902088	0.647377	0.569089	1.36406	0.969348	1.72332	-1.06273
HMOX1	2.20012	0.443338	-0.33282	0.518367	-1.27312	0.141547	-0.346398	0.120935	2.10424	-0.915814	0.237472	0.209172	-1.58219	-0.450056	-1.17426	-2.21952	-1.12348	-0.177323	-0.593841	0.0843399	0.942087	-1.01437	-1.99052	-2.05064	-1.33357	-0.388063	0.578716	-0.967242	0.221697	0.894245	-0.410092	0.537044	0.543448	-1.54103	1.29462	0.245349	-0.527795	-0.633295	1.73748	1.4862	1.64236	-0.448042	0.205912	1.07156	1.12571	-0.372949	1.46309	1.34284	0.496888
CD3G	-0.383013	-0.106324	0.796807	-0.10769	0.725629	0.135659	0.514897	-0.358302	0.238738	0.179426	0.334697	-1.0997	-0.869579	-0.568925	-0.154273	-3.52217	-1.10063	0.171886	0.535941	0.391289	0.717992	-0.861246	-0.538313	0.397346	-0.495454	-0.992836	-0.0117728	-0.272422	0.658881	0.3074	0.376241	0.144087	0.420077	-3.68671	0.58793	-1.646	-0.477476	-0.118125	1.70651	0.530558	0.467833	1.4397	1.59933	1.67685	0.579847	1.12273	1.02014	2.08236	-0.666359
FGR	0.480101	-0.17205	-0.829211	-0.012411	-1.33043	-0.215911	-1.32452	-0.57948	-0.660087	-1.35351	-0.380981	1.47734	1.65393	1.43118	0.693851	1.80035	1.86848	-0.594643	0.387179	-0.119396	-0.0275114	1.53661	1.65393	0.74361	1.83216	-0.0398484	0.970288	0.366959	-0.684141	-0.166837	-0.917699	-0.392561	-0.334027	2.14254	1.34776	1.20187	-1.29689	-0.394081	-0.717029	-0.973419	-0.487985	-1.38256	-1.57918	-0.797199	-1.02794	-0.173919	-0.928295	-1.02927	0.831933
POLA1	1.25457	1.30454	-1.5103	-0.720269	-0.803494	-0.935109	0.327298	-1.18268	0.779576	0.0166278	-0.744061	-1.64191	-1.07439	1.42536	-1.04871	-2.43924	0.836293	-1.00151	1.2413	1.52564	-1.36067	1.18592	-1.06675	-0.226703	-1.13181	-1.31955	-0.836352	0.380259	-1.00151	0.230291	0.652777	0.38653	0.581034	-1.02518	1.07041	-0.479097	-1.46747	-0.481877	0.0588828	-0.996427	0.202447	0.628726	-0.970802	-0.845423	0.432384	0.382257	1.10454	1.70575	0.610707
GZMB	0.546575	0.435357	-0.982311	-1.00976	-0.4289	0.0403638	0.640001	-1.10989	-0.364876	-0.00959388	0.599612	-0.624442	-0.64016	0.202397	-0.0391822	-0.727254	-1.25928	0.800768	-0.292462	-0.192162	-0.181476	-2.09874	0.143097	0.429697	-1.48034	0.490778	-0.733303	1.61731	1.68041	-0.218857	2.03542	-0.209605	0.818106	-0.654935	0.619104	-1.46634	0.0162606	1.63012	1.90069	0.867328	1.56792	0.595122	2.13915	0.9354	-0.204298	-0.643575	1.45303	1.94829	-1.28501
CD28	-0.651485	-0.198791	-0.354105	0.321044	0.833459	0.211103	-0.170372	-0.076503	-0.166099	0.693375	0.363646	-1.31448	-1.25671	-1.3786	-0.485182	-1.04148	-1.1128	0.256182	1.06748	0.802543	0.847856	-1.29452	-1.24953	0.146041	-0.370218	-1.48716	0.526305	-0.560594	0.158035	0.176286	0.493044	0.151266	-0.105363	-1.21045	0.762974	-2.86591	0.093876	-0.22638	1.38709	0.837167	0.734702	0.82285	1.75885	1.33886	0.705641	1.01141	2.19813	2.5091	-0.812609
CD8B	-0.126683	0.596964	1.30889	-0.294687	0.81188	0.593216	1.05925	0.199247	0.183741	1.48628	1.0325	-0.476872	0.0814442	-1.74044	0.517939	-1.44998	-0.181672	0.0458548	1.15961	0.639408	1.13013	-1.02926	-0.552596	0.58212	0.580435	-1.43612	0.230491	0.133645	1.50308	-0.923419	-0.0592817	0.5493	1.12511	-1.05261	-0.356325	-1.41983	-1.46079	-0.208984	1.10794	0.553558	-2.29399	0.922046	1.24906	0.876067	0.853761	0.416217	0.169667	1.10794	-1.81842
ITGAM	-0.481773	-0.312866	-1.09287	0.012397	-1.65212	-0.234952	-1.76555	-1.16346	-1.23615	-1.72484	-0.45414	1.26075	1.30847	1.21167	0.709367	1.46041	1.39706	-0.857884	0.494234	-0.118104	0.0345577	1.35093	1.1308	0.655324	1.37222	0.894606	0.760526	0.380703	-1.10838	-0.59636	-1.63906	-0.342154	-0.43296	1.50114	1.5318	1.00263	-1.14328	0.804039	-0.023603	-1.38353	1.88931	-1.30653	0.507585	1.35093	0.531613	-0.269237	-0.984247	-0.294679	0.679306
G6PD	-0.590658	-0.827765	-0.883097	-0.345818	-1.01599	-0.133448	-0.396862	-0.317772	-0.735236	-0.637122	-1.00567	1.18333	1.35097	0.999158	0.645826	1.7715	1.7715	-0.163895	0.294265	-0.345818	-0.0578123	1.67858	1.64398	0.684132	1.64398	1.10894	0.948701	0.372275	-0.761864	-1.06092	-1.03898	-0.637122	-0.133448	1.82197	1.28609	1.21972	0.217826	-0.254357	-1.58507	-0.532131	-1.27147	-1.19292	-1.12967	-1.07641	-0.827765	-1.09948	-1.31699	-2.43337	0.948701
MTHFD1	0.804962	0.380007	-0.00215658	0.507393	-0.0316786	-0.0423505	-0.186358	0.0979514	0.347596	-0.592566	0.0158476	0.645508	0.288375	1.17513	-0.0123846	1.04271	0.389448	0.225834	1.09468	-0.0519889	0.703547	1.52001	0.765646	-0.00215658	0.475131	-0.0316786	0.0266075	1.99568	-0.514223	-0.10673	0.0772387	0.10803	0.0570623	0.555202	0.215824	0.0772387	0.334933	1.00136	-2.1292	-0.841908	-1.02401	-1.90127	-1.00806	-2.97476	0.0570623	-0.968253	-1.85155	-4.30721	1.02881
MS4A1	0.760395	0.868009	0.988279	0.69543	0.745791	0.608698	0.458299	0.422532	0.951027	0.706216	0.459931	0.13818	-0.560939	-0.0545582	0.400269	-2.20533	-1.31604	0.028831	0.475018	0.863701	-2.08534	0.182511	-0.723818	0.6714	-0.0910933	0.730777	0.594667	0.756898	0.471935	0.743887	0.489763	0.461434	0.163987	-1.09127	-0.630449	-0.231633	0.406028	0.93306	-2.07137	0.0034379	-0.391082	0.378208	-1.269	0.617772	0.51708	-2.5674	0.527728	0.569621	-2.77032
CD79A	0.688623	0.935201	1.12649	0.798639	0.688986	0.587674	0.361724	0.513426	1.14276	0.693642	0.622586	-0.0733478	-0.273131	-0.213533	0.514575	-3.11941	-1.09377	-0.409495	0.827772	0.665819	-1.32077	0.270901	-0.348958	0.760853	0.279735	0.853662	0.227624	0.988558	0.230234	0.711929	0.387368	-0.175218	-0.0129904	-1.14744	-0.0350779	-0.433812	0.469365	1.10639	-2.15379	-1.13258	-1.01525	0.702709	-1.75857	1.03717	1.13629	-1.41344	1.04933	0.847753	-1.39667
FCGR1A	1.05901	-0.103926	-1.52629	0.89752	-1.90136	-0.616292	-1.54706	-0.867016	-0.93453	-2.29426	0.386822	0.067885	0.553225	0.677988	-1.47318	1.47523	0.530218	-0.170248	0.264021	-0.52192	0.834786	1.10721	-0.101256	-0.21372	0.163676	-1.08364	-0.229773	0.338469	-1.05228	0.752074	-0.580071	-0.487528	0.343196	1.21367	1.39529	0.792115	-0.728681	-0.585944	0.790113	-2.31281	0.865858	-2.24131	0.580139	1.12827	0.606671	1.20338	0.201207	-0.262994	0.168852
UNG	-0.39167	-0.276911	0.0942294	-0.0247865	0.150622	0.0468484	0.0822167	-0.495583	-0.35131	0.605175	-1.57203	-1.22599	-1.17677	-1.28062	-1.53031	-0.993384	1.0803	-1.19199	2.69902	0.978751	-1.40606	-1.20898	-1.17065	-0.417535	-1.22276	1.51812	-0.986119	1.99796	0.446452	0.0317391	-0.0295448	0.205299	0.59208	-1.13735	1.4222	-1.40247	1.9572	-1.20424	-0.44551	-0.255362	-0.932431	1.21465	0.462103	1.05158	0.535573	0.39777	1.0803	1.32944	0.609288
CYBA	0.366889	-0.105853	-0.50437	0.174247	-0.821269	0.168286	-1.12812	-0.532124	-0.452392	-0.885139	-0.0648553	1.13414	1.346	1.23649	0.743888	1.346	1.32445	-0.448811	0.732903	0.114355	0.195581	1.16588	1.27018	0.877117	1.2922	0.941254	0.971263	0.75136	-0.56199	-0.142705	-0.753188	-0.210871	-0.319543	1.01447	0.96277	0.182949	-1.13979	0.218233	0.0959032	-0.0592323	1.4185	-3.66024	1.33521	1.28223	0.168286	-2.22762	0.256631	0.757688	0.716206
CCL5	-0.263148	0.202483	1.03674	0.762328	0.96976	0.130485	0.789279	1.40873	1.54697	0.561557	1.15729	0.246728	0.370395	-0.339536	0.436771	-0.435496	-0.360023	0.609719	-0.492478	-0.154362	0.0568388	-0.829316	-0.137501	-0.72067	-0.187667	0.967699	-0.426401	0.2319	0.835774	0.644175	0.128759	-0.0897385	0.533752	-0.9931	-2.78468	1.21406	0.980116	-1.57889	-3.05822	0.877663	-1.17095	-1.49744	-0.971468	-1.02788	-1.09785	-1.73216	0.461976	0.62504	0.860582
ITGA4	0.623969	0.799976	0.53872	0.745316	-0.0262758	0.198915	-0.0009368	-0.667539	0.306266	0.805613	0.910268	-0.814548	-1.24663	-0.601013	-0.204431	-3.45428	-2.10951	0.304117	-0.441912	0.405439	0.0389316	-1.68203	-1.59808	-0.359052	-1.37322	-0.739202	-0.792091	0.155372	0.445823	0.813154	0.133889	0.342147	0.811733	-2.68559	-0.324385	-0.565827	-0.267058	0.166728	1.20426	0.461486	0.442019	1.05736	1.41302	1.56589	0.274656	0.828309	1.76907	2.28129	-0.612831
ACP5	0.221398	-0.368083	-0.269797	-0.66965	-0.472061	-0.486594	-0.178151	-0.729735	-0.303955	0.476656	0.601028	-0.560547	-0.842038	0.59119	-0.579903	-0.619445	-0.616493	-0.194071	-0.0667433	-0.0739847	-0.326229	0.27935	0.20124	-1.25398	0.165453	-0.430171	-0.185717	0.714721	0.429662	0.636695	0.87252	-1.20172	1.30319	0.29789	2.15556	-0.656509	-1.18554	1.86902	2.16844	-0.275293	2.09701	1.5768	0.788056	1.11826	0.327862	0.655342	1.93756	1.56783	-1.31391
CD59	-0.434379	-0.545409	-0.419143	0.112493	-0.256709	-0.0685484	-0.40391	-0.330016	-0.0652525	-0.311161	-0.261508	1.13951	1.20803	1.20108	0.686987	1.32431	1.36971	-0.285777	0.704766	0.19015	0.443035	1.21377	1.19031	0.782704	1.18254	1.10625	1.03183	0.755745	-0.449331	-0.466075	-0.910513	-0.612593	-0.955081	1.07157	-3.07508	-0.0498523	-0.382701	0.392465	-3.3609	0.539407	1.6851	-1.5887	1.80395	1.26126	0.0690234	-0.412088	-0.400014	0.426944	0.173612
PRF1	0.573889	1.15175	-0.759034	-0.903837	-0.498911	-0.158165	0.999918	-0.679782	-0.0931789	-0.167139	0.287205	-0.524931	-0.194284	-0.36749	0.467159	-1.07731	-1.56835	0.811033	0.21234	0.188678	-0.964586	-2.28748	-0.759034	-0.173576	-0.942046	0.665109	-1.32882	1.02404	1.39076	-0.17073	2.05983	0.0256797	0.728895	-1.22831	0.472551	-0.757081	0.262034	1.27707	1.2666	-0.045319	1.64901	1.20008	1.64901	0.394011	-0.722018	-0.482426	0.785416	1.51065	-2.85489
NCF1	0.0906879	0.115492	-0.331105	-0.126619	-0.594321	0.0528636	-1.15976	-0.428129	-0.550754	-0.636657	-0.137504	1.27006	1.35523	1.30058	0.868631	1.49787	1.47133	-0.15167	0.612405	0.24325	0.225388	1.33625	1.25525	0.712813	1.30058	1.08011	0.938972	0.825613	-0.485356	-0.0931006	-0.86974	-0.0215247	-0.475783	1.56504	0.955318	1.20595	-0.944368	0.413574	-1.57784	-2.69874	-0.499639	-1.92233	-2.26078	-0.801193	-0.561883	-0.504428	-1.11998	-2.42724	0.374405
RAC2	-0.310228	0.499806	0.302252	0.462678	0.713669	0.462678	0.578291	-0.487584	0.274495	0.578291	0.274495	0.61592	1.05485	1.27524	0.499806	1.27524	1.05485	-0.0601289	0.995379	0.672327	0.809787	0.713669	1.05485	1.34151	1.27524	0.763744	1.27524	0.302252	0.345136	0.147819	0.885877	0.0852103	-0.0291544	0.24351	-0.538312	-0.724597	-0.563469	-0.113392	-1.54437	0.302252	-1.58941	-3.44579	-0.113392	-0.384045	-1.23031	-3.40477	0.809787	0.61592	0.115988
IFNGR1	0.657645	0.00049382	-0.604479	-0.889054	-0.649193	0.157384	0.409178	0.555923	0.518969	-1.81495	-0.927747	0.255734	1.3325	0.534627	-1.19535	1.24364	1.34665	0.510222	-0.442808	-0.921263	-0.394032	0.83843	1.15939	0.503803	1.18585	-0.317782	0.498585	-0.386544	-0.309827	0.734393	-0.590069	-0.891723	-1.79126	1.7106	0.477175	0.862477	-0.829577	-0.560404	-0.865077	1.52358	1.61404	0.451413	-1.74798	-0.0594232	0.570022	0.234226	0.662709	1.4242	0.870864
CD19	1.08128	0.359362	1.16964	0.753006	0.832993	0.596089	0.487199	0.400066	1.33045	1.15412	0.303149	-0.431703	-0.600124	-1.78865	0.436389	-1.0039	-1.05683	-0.0966643	0.741756	0.748094	-1.36336	0.283046	-1.15831	0.667417	-0.400468	1.28479	0.961898	1.27792	0.582372	0.773255	0.300402	0.631393	-1.0695	-1.1293	-0.973102	-1.36024	-0.0790728	1.5939	-2.06325	-0.629636	-0.950805	1.08012	-1.09137	0.816505	0.807751	-1.4885	0.879482	0.938124	-1.46586
CSF2RA	-0.472211	0.0421445	-0.327631	0.297372	-1.2131	0.0282801	-1.66068	-0.432003	-0.578413	-2.46692	-0.16014	0.979442	0.892711	0.885996	0.261761	1.12198	0.752042	-0.350394	0.0989114	0.0257234	0.207078	0.872494	0.908552	-0.216452	1.20033	-0.151959	0.229056	-0.644281	-0.650853	0.466272	-0.922536	0.589942	-0.492191	1.37677	1.88933	0.826107	-1.51175	-0.402476	0.930595	-1.04112	1.74663	-3.56686	0.623361	1.11897	0.566047	0.992907	-0.289661	0.677972	0.364471
CD46	0.223755	-0.412474	0.172585	0.328086	0.107276	0.147243	0.526731	0.837356	0.283761	0.315782	0.0889051	0.606699	0.316857	0.384745	0.673405	0.405328	0.195231	0.593338	-0.605032	-0.199502	-0.371452	0.156066	0.631167	-0.0291609	0.346051	0.553096	-0.198446	-0.245854	-0.112087	0.217316	-0.339712	-0.243805	-0.67315	0.508623	-5.50908	-0.132864	0.334475	-0.669846	-3.78093	1.90614	1.15145	-0.265587	0.693103	0.592266	0.365159	0.312815	0.653249	0.825674	0.155109
CD44	0.454985	0.657632	0.324595	0.0759524	-0.0935071	0.256331	-0.739821	-0.527385	-0.253096	0.463427	-1.33828	-1.54211	-0.792906	-0.407399	-0.640246	-0.439529	-0.503671	-0.916205	0.0567218	0.607347	-0.0754877	-0.628757	-0.813901	-0.729489	-0.0671847	-1.5518	0.555813	-1.23286	-1.16837	0.391717	-0.355978	0.787784	1.09747	0.0971958	-1.98449	-0.773555	-1.48209	0.115589	0.00938352	-0.990318	0.247561	1.76226	1.63913	1.83933	0.773474	1.50108	0.628064	2.28407	-0.756126
PECAM1	0.46982	-0.9259	0.365108	0.0500764	-0.0905916	-0.220324	1.11887	1.406	0.371963	0.168415	-0.191866	-0.012581	-0.313529	-1.13764	-0.00979301	-0.911782	-0.797026	0.802522	-1.17255	-0.50622	-0.344757	-1.39814	-0.557187	-1.01702	-0.58894	0.676386	-0.675103	-1.02447	-0.460278	-0.303941	-1.48355	-0.862991	-0.311135	-1.02291	-0.832937	1.1344	2.21899	-1.93419	-0.666444	2.44917	0.996427	-0.994404	0.0804715	-0.176856	0.846642	-0.015296	0.392696	0.0530419	0.972481
IL7R	-1.57013	-1.05887	-0.0506696	-0.437198	0.733804	-0.337184	-0.0329758	-1.07921	-1.33358	0.416297	0.238657	-0.799792	-2.15931	-0.21796	-0.126572	-1.2326	-1.30539	-0.616214	0.364618	0.797796	-0.290712	-0.90406	-0.666732	-0.176141	-0.714826	1.15047	0.354729	0.48071	0.575306	0.612904	0.0262303	0.508247	-0.275317	-1.40505	0.873601	-1.18842	-0.502697	-1.48518	1.92051	0.109276	0.437872	1.70732	1.07901	1.69659	-0.744106	1.48795	-0.495984	2.11425	-1.69737
PLCG2	0.28672	0.0849528	0.0698557	-0.111651	-0.0860338	0.00536801	-0.319277	0.447651	0.440595	-0.425803	-0.401238	1.2586	1.22966	1.14556	0.548279	1.3922	1.35189	-0.0808733	0.258243	0.361463	-1.18806	1.12666	1.3922	0.982285	1.2198	1.1362	0.577863	0.851167	-0.523161	-0.287221	-0.606107	-0.375578	-0.187386	1.34212	0.644665	0.710784	0.117155	1.0493	-3.689	-0.192514	-1.73379	-1.3385	-2.19566	-0.949789	0.20179	-2.32542	-0.130857	-2.34753	0.41715
CTPS1	-0.139498	-0.143656	-0.969877	-0.139498	-0.470404	-0.409446	-0.324862	0.245725	-0.558409	-0.992389	-0.111164	0.591708	-0.0618311	0.779648	-0.302595	1.1573	0.178236	0.382501	0.596021	-0.676861	0.944672	1.87454	-0.143656	-0.263513	-0.562924	0.237388	0.72957	1.51156	-0.397357	-0.996654	-0.470404	-0.103167	-1.02409	0.368994	-0.492935	1.17525	1.30886	0.990575	-3.41856	1.08265	2.01316	-2.29141	1.46228	0.10172	-0.32067	-0.649843	-0.259551	-2.14687	0.856709
SPI1	0.317554	0.0871525	-1.73138	0.137795	-2.07109	-0.00813772	-2.21888	-1.29615	-0.318899	-0.808561	-0.230752	0.826627	0.816901	0.776332	0.0200314	0.992064	0.932536	-0.34133	0.192452	0.227731	0.117672	0.680183	0.738709	0.0762987	0.86218	0.0829811	0.82263	-0.172896	-0.427069	0.119773	-0.903311	0.125707	0.36368	1.66064	0.421473	1.27602	-0.576324	0.959926	-0.702196	-2.88949	0.372866	-1.6291	-2.8679	-0.425576	0.544508	0.755483	-0.841425	-1.91248	1.13184
LIG1	-0.166252	-0.227475	-0.572613	0.946123	1.03084	-0.6682	-0.782793	-0.63215	-0.810358	-0.529206	-0.544347	-1.22834	-1.0003	1.54544	1.33866	1.74983	-1.18307	-0.690155	-0.776695	0.32415	0.920719	-0.487335	-1.3051	1.54756	-1.4406	1.33267	-1.02092	-0.351103	0.479066	0.686626	0.794557	-0.14103	0.945543	-0.554216	1.42763	1.89574	1.57384	0.148273	-0.287949	1.43448	-1.1885	-0.0904772	-0.797798	-1.52515	0.812341	-0.508254	0.00809445	-0.566844	1.67213
NFKB1	0.0896222	0.0248128	0.182738	-0.569012	0.592216	0.362603	-0.498216	-0.851647	-0.248327	0.82437	-1.16179	-0.127148	-0.0181056	0.31715	0.28765	0.194154	0.860322	-1.42925	0.574502	0.887235	1.11278	0.473391	-0.248327	0.676723	0.211645	-0.940853	-0.333518	-0.873204	0.947428	0.346762	0.940439	0.794255	-0.407424	1.09952	1.3525	-1.0209	-1.84777	0.205379	2.1523	-2.11694	-0.716229	0.794255	-1.56193	0.199162	1.66203	0.967013	-0.451324	0.436855	-0.733938
NCF2	0.485462	0.0995113	-0.359842	0.401755	-0.804965	0.376294	-1.11614	-0.396825	-0.582978	-0.75784	0.319278	1.31604	1.32563	1.27843	0.862772	1.49936	1.43262	-0.150392	0.581824	0.226197	0.294162	1.20248	1.2484	0.784248	1.30705	0.897396	0.768941	0.686085	-0.350978	0.0783491	-0.761272	0.14417	-0.251269	1.34579	1.10367	0.76458	-1.00953	-0.0160283	-1.06789	-2.24626	-0.625818	-3.28433	-1.77218	-1.16321	-0.814596	-0.292676	-1.20896	-2.58726	0.681602
CR2	0.416546	0.257997	1.46442	-0.908466	1.35505	0.578968	0.373442	0.0942726	1.62601	1.53575	-0.242535	-0.0302969	-1.46057	-1.02363	0.0495551	-0.771241	-0.824635	-1.04479	0.173855	0.3372	-1.13384	-0.960682	-0.926996	0.902545	-0.249127	0.822784	-0.103837	1.05289	0.610932	1.09117	1.09422	0.608571	-0.930749	-0.897742	-0.740175	-0.863155	-0.295827	1.48772	-0.435767	-0.877509	-0.717684	0.928033	-0.859476	0.877463	1.56628	-1.26008	1.08034	1.24406	-1.23724
CD33	0.595991	0.566283	-0.0610655	0.475589	-3.78627	0.546677	-0.288235	0.0136997	-0.073913	-1.0614	-0.00046631	0.936836	0.873732	0.989461	0.517087	0.855263	1.13736	0.249466	-0.0334487	0.561182	0.425395	0.875073	1.08403	0.522817	1.05216	0.484089	1.23469	0.0728833	-0.248065	0.616323	-1.33761	0.543832	-0.491347	0.85871	1.14411	-0.0985093	-0.369984	-0.308958	0.428343	-2.54084	0.67376	-3.21604	0.829122	0.504041	0.617113	0.492233	0.319763	1.13494	-0.358031
CD22	0.72389	0.429866	1.03566	0.515538	0.725068	0.601301	0.405053	0.612477	0.870302	0.787601	0.362282	0.106186	-0.309774	0.0104928	0.493362	-1.54261	-2.07406	0.107459	0.608674	0.795007	-1.80994	0.212627	-1.29231	0.614165	-0.129885	0.741385	0.606304	0.887252	0.48864	0.610645	0.311831	0.459195	0.19464	-1.63587	-0.152556	-1.21753	0.218592	0.940082	-1.7247	-0.070793	-0.396871	0.719708	-0.743318	0.935691	0.803933	-1.90301	0.91025	1.14987	-1.88617
ITGAX	0.49876	0.139476	-1.74012	-0.301464	-1.90973	-0.656756	-2.60125	-0.774733	-0.461893	-1.48405	0.160561	0.311725	1.08714	0.363729	-0.521582	1.10832	0.6796	-0.442668	-0.504322	-0.0621302	0.137531	0.556097	0.688837	-0.241457	1.16472	0.38609	0.113276	-0.849119	-0.278688	0.0716351	-1.13814	0.179079	0.0998314	1.33317	2.0353	0.807007	-1.75408	-0.699214	0.0787533	-0.432815	2.86504	-1.00137	0.088025	2.21489	-0.312315	1.14261	0.579021	1.08714	-0.154457
CD247	0.108255	0.650348	0.468186	-0.00914611	0.961654	0.437957	0.429197	-0.2386	0.449234	0.867248	0.473225	-0.686925	-0.825435	-0.432976	0.323343	-3.48433	-1.64333	0.321925	0.46992	0.777746	0.669389	-2.33949	-1.02288	0.446082	-0.941793	0.132622	-1.15434	-0.0762031	0.882209	0.688006	1.22264	0.701862	0.523831	-2.02603	-0.167044	-1.9519	-0.507174	0.288683	1.14284	-0.167044	-0.19255	1.06047	1.0555	0.36611	0.264562	1.23739	1.31477	1.76819	-1.28576
TNFAIP3	-0.807689	0.421009	0.959267	-1.14773	0.898274	0.18853	0.251858	0.0132813	1.02089	0.723864	0.175145	-0.491907	0.333865	-0.0245589	-0.559335	0.281565	0.303692	0.84511	1.10216	0.82171	1.16062	0.0246588	0.118608	0.418698	0.473108	-0.217071	0.99112	-0.207585	0.675394	0.338133	1.02978	0.179904	-0.0469348	0.0366674	0.410206	-1.3746	-0.378453	-1.21743	0.280347	-2.8745	-2.20725	1.73787	-0.461919	-3.96969	-0.078762	0.637182	-1.0499	-0.189589	-0.418544
JAK1	-1.71385	0.657856	0.167562	-1.52546	0.806908	-0.287971	-0.496151	-0.422263	-1.17136	0.715411	-1.19017	-0.2408	0.430953	-0.223448	-0.230267	-0.305598	0.359587	-0.79325	-0.672792	-0.899418	-1.6027	-0.322977	0.150612	0.384637	0.0497497	-0.0736418	-1.02735	-1.58551	-0.442623	-0.215878	0.0922778	-0.263156	-0.575512	0.657856	-0.124633	-0.135265	-1.23784	0.442657	0.984978	1.34749	1.89231	2.71316	0.374138	1.78939	0.505943	1.59753	0.366261	2.45054	-0.902542
FAS	-0.141847	-0.182373	-0.899767	0.0141064	-1.02461	-0.291149	-0.690342	-0.874992	-0.347268	-0.134043	0.754789	0.966377	0.859169	1.55573	-0.257971	1.45781	0.844354	0.37662	0.275113	-0.111611	0.592847	1.03609	1.52625	0.471821	1.515	0.087021	0.730155	0.99775	-0.885456	-0.336799	-0.349182	-0.195735	-0.106636	0.847169	0.102949	-0.62814	-0.512534	-1.74601	0.592847	0.675887	0.16255	0.136367	2.4532	1.15465	-0.727914	-0.650372	2.21067	1.44453	-0.0651645
PSMA3	0.930859	-0.631496	-0.299941	0.372612	-0.156743	0.263116	-1.38199	-1.1932	-0.79195	-0.955606	-0.108004	-0.0279766	0.0768116	0.792128	-0.170751	0.0635156	0.538969	-0.184113	0.717407	0.342368	1.67386	0.816596	-0.757896	0.571937	0.121528	-0.196882	1.60562	1.16487	0.717407	0.365712	0.178167	-0.135523	-0.226603	-1.10572	1.96403	-2.02976	0.579688	2.61145	-0.0214662	-1.59502	1.01871	0.208213	2.30333	1.95325	-0.135523	-0.487394	-2.06216	-1.41065	-1.39969
CD40	0.340869	0.522233	0.765703	0.685865	0.444245	0.434129	1.1981	1.11074	1.02918	0.150221	0.261243	0.224646	0.0592369	-1.10803	0.316077	-0.611124	-0.405154	0.678026	-0.0660271	0.432499	-0.399918	-0.626853	-0.298615	0.395418	-0.0855793	0.847306	0.19615	0.743622	0.0563783	0.438376	-0.722163	-1.14097	-0.639655	-1.99438	-2.72346	-0.211306	1.21129	-0.176909	-3.08164	2.31177	0.261243	-0.502957	0.761556	0.439773	0.629355	-0.435983	0.717134	1.45109	0.0309391
NFKBIA	0.492153	-0.198983	-0.0573178	0.22322	0.715674	0.492153	0.496715	-0.44949	0.420941	0.629817	-0.139149	-2.59293	-1.4028	-1.55583	-1.23248	1.05131	-2.59293	-0.154075	0.273873	0.101294	1.0307	0.290158	0.71383	-1.85791	0.689516	-1.69214	0.0884585	-1.63858	0.857867	0.327137	0.528764	0.150029	-0.204355	-0.223986	1.26048	-0.877837	0.238474	-1.44328	0.95832	0.446193	1.8118	0.830753	-1.28054	-1.13256	-0.0224623	0.805626	0.574167	-1.52773	1.20375
MSN	1.43428	1.57559	1.43428	0.677115	1.2964	1.57559	0.988792	0.677115	1.16209	0.677115	0.549746	0.0667231	-0.0860862	-0.256521	0.0667231	-0.3264	-0.256521	0.886598	0.549746	0.549746	0.677115	-0.0196724	-0.0196724	0.0667231	-0.192269	0.340559	-0.566824	-0.840684	1.43428	1.2964	1.43428	0.886598	0.45726	-0.3264	-0.256521	-0.782755	-0.256521	-1.32074	-0.939262	-1.24652	-3.62893	-0.256521	-1.0742	-2.70789	-0.462808	-0.462808	-1.11604	-1.85825	-0.3264
IL3RA	0.621004	-1.1331	-0.940624	-0.624226	0.609621	0.780215	-0.258971	0.0605634	-3.04551	0.435769	0.565999	-0.208995	-0.150639	1.81278	-0.569821	0.0667915	-0.00525699	1.0666	-0.319462	1.57276	0.127549	-0.188836	1.12499	-0.142492	-0.205167	-0.383448	0.0754054	-0.340351	0.102144	0.215778	-0.622561	-0.165838	0.600684	-0.103906	0.108711	-0.418249	1.46988	-0.183214	-0.266485	0.863597	1.32047	-0.525217	-0.783263	0.0667915	1.33069	-0.592831	-0.213444	0.351824	3.04885
PIK3R1	-0.780297	0.345893	0.257118	-0.428994	0.663894	0.696854	0.901331	0.362718	0.556	0.196797	-0.195983	0.145846	0.135213	0.345893	0.62485	0.639729	0.871041	0.145846	-0.0548743	0.340248	0.683556	0.550143	1.51855	0.605999	1.4545	0.519357	0.0187532	-1.01063	1.11604	-0.309452	0.837345	-1.81361	0.908207	-2.73303	0.208783	-0.959173	0.170985	-1.90062	1.80112	-0.423843	-4.22513	-0.121308	0.457535	-1.06035	0.519357	-0.372098	-1.23404	0.0820205	0.234781
PSMB8	0.718457	0.797001	0.748332	1.15959	0.974591	0.110872	0.409123	0.151051	0.222917	1.02802	0.445354	0.0966532	0.395259	0.43799	-0.00153292	0.897066	0.395259	0.582114	0.274717	0.748332	0.904428	0.0291909	-0.462503	0.47837	-0.481647	-0.647735	-0.0949808	0.712275	1.78081	1.23725	1.48647	1.4685	0.222917	-0.998474	1.1441	-1.24126	-0.603186	-0.908702	-0.309116	-2.9761	-3.20063	-0.0435504	-0.334782	-0.952128	-1.08398	0.819401	-2.44925	-1.18165	-1.2998
PSMB9	1.04646	0.509	0.891732	1.20838	0.177332	0.867968	-0.0830725	0.316011	0.405492	0.701512	-0.0547974	-0.117389	-0.649995	1.02464	0.274429	-0.0633269	0.0730939	0.504185	0.442324	0.634673	0.628947	0.305879	-0.0418862	0.274429	-0.00593067	0.0267024	0.623082	1.22841	1.01359	0.6023	1.11766	0.447679	0.571583	-0.15669	1.06452	-0.775787	-0.901207	0.19624	-0.010809	-2.05276	-2.23993	1.31878	-1.76531	-1.94824	0.0831465	0.14461	-1.30708	-3.57622	-0.922093
PSMB4	0.634471	1.00846	0.1021	0.1021	1.41024	0.704402	-0.379024	-0.324035	1.23394	-0.384688	0.00319652	0.213996	0.593556	0.389898	0.718857	-0.759328	0.327516	0.35512	0.718857	0.0526348	1.48885	1.18287	0.26964	1.37512	0.913476	0.505033	1.28596	0.961237	-0.413004	-0.548205	0.65583	-0.676836	-0.266311	-1.03239	0.929274	-2.19127	0.297567	0.505033	-0.419518	-0.207412	-0.471051	-2.89605	2.06294	1.00089	-0.617274	-1.03239	-0.934468	0.832389	-1.04979
CD38	1.06134	0.955701	0.438005	0.0270787	0.923433	0.383443	0.307098	0.00985625	0.474761	0.441742	0.311987	-0.339242	-0.506003	0.24535	0.0944697	-0.529085	-0.294024	0.944053	-0.00663377	0.447648	0.310225	-0.176364	-0.225501	0.610908	-0.35367	0.350451	-0.0330157	0.476808	0.580579	0.623366	1.66545	0.42667	-0.181859	-0.624554	-4.93303	-1.33839	0.498012	0.140802	-3.22229	0.601784	0.223579	-0.480372	0.870739	0.0317767	0.611976	0.121188	1.63587	1.45027	-0.46453
TPP2	-0.968549	-0.103475	0.488516	0.344503	0.753558	0.230589	1.15425	1.28852	-0.161366	0.344503	-0.153169	0.0758569	-0.0129883	-0.291612	0.373736	-0.99428	-0.556328	1.0083	0.455527	0.181585	0.821345	-0.13236	-0.875457	-0.35983	-0.763137	0.404921	1.05445	-0.0836813	-0.432334	-0.615026	-0.35983	-0.244258	-1.08457	-1.35495	-2.04092	-0.00609575	2.31169	0.867175	-1.73374	2.20346	1.3918	-1.16075	1.91173	0.900376	-0.79599	-0.770027	-0.315741	-1.55979	0.753558
TYK2	0.610459	0.00103459	0.486486	0.0176023	0.093057	0.74822	-0.107968	0.628455	-1.35819	0.0542115	-0.269218	-2.31451	0.501499	-0.0476539	-0.638479	0.105117	-0.534615	-0.0942569	-2.57567	-0.0476539	-1.63199	-0.49747	0.0227991	-0.7759	0.690686	-0.754343	-2.11938	-2.49073	-0.161365	0.644492	-0.283095	0.349815	0.140934	-0.408107	-0.419834	0.249793	-0.88548	0.0565888	1.0896	1.26993	2.68332	1.35921	0.342391	1.15153	0.521636	2.07822	-1.44727	1.32189	-0.0661681
CD40LG	0.319225	-0.549287	0.151469	0.365292	0.314293	0.100669	1.14895	1.07183	0.647826	0.608197	0.336317	0.285386	-0.0663331	-1.19854	0.200836	-0.395555	-0.433967	0.991064	-1.39838	-0.651183	-0.920436	-2.46138	-0.361231	-0.436347	-0.530153	0.33142	-0.435469	-0.561871	0.0460223	-0.0753941	-0.619961	-1.20312	-0.244141	-2.38697	-2.20068	0.519228	1.39461	-2.45646	-0.109938	2.34971	1.13826	0.339188	0.729572	0.681965	0.521351	0.234617	0.978231	1.05037	0.744042
CORO1A	0.940236	0.654987	1.28378	0.36644	1.70341	1.28378	0.36644	0.0744942	-0.197583	1.70341	1.28378	0.0744942	0.0744942	-0.413729	0.0744942	-0.197583	-0.197583	0.36644	0.654987	1.28378	1.70341	0.0744942	-0.413729	0.36644	-0.413729	0.0744942	0.940236	0.0744942	1.28378	0.654987	1.28378	0.654987	-0.197583	-0.741045	-1.00163	-1.38409	-0.553623	-1.28872	-1.12698	-1.48669	-3.29464	0.940236	-0.413729	-1.69848	-0.413729	0.0744942	-0.553623	0.940236	-0.872934
IL2RG	0.113292	0.410005	-0.00478714	-0.523437	0.353958	-0.00868942	0.495581	-0.845256	-1.97527	0.410687	-0.230861	-1.63143	0.15954	0.568036	-0.311564	1.36823	0.741933	-1.53053	-1.7396	-1.9551	-1.22803	0.814362	-1.03217	0.152353	-1.62768	-0.193636	-1.35294	0.20955	-0.0625757	0.519648	0.987019	0.578143	0.584513	1.60947	1.12791	0.127804	-0.63678	0.213972	1.77236	0.598826	1.62653	1.42385	1.49762	0.339313	-0.605715	0.898066	1.06114	1.49193	0.294035
CCR7	0.5129	-1.16721	1.04372	-0.923373	1.46958	0.585643	1.0214	0.922145	0.70911	1.40023	-1.39094	0.489849	-0.915523	-0.496211	0.328087	0.343363	-2.56468	-1.03662	0.553058	0.407569	0.696658	-0.954272	-0.398405	0.728433	-0.970839	-0.276502	-0.686209	-1.10798	1.58922	1.18751	1.39575	1.44116	-0.947535	-0.868114	-0.652421	-1.187	-1.0906	-0.948568	-1.03304	-0.840417	-0.621633	0.627415	-0.815732	-0.694947	0.50448	1.88146	-0.439199	0.760495	0.815066
MCM4	1.67364	1.22496	-0.69794	0.454904	0.0636756	-0.0139779	-0.865088	-0.459624	-0.290509	-1.44227	-0.0428553	-1.2733	-2.21958	0.410101	0.00838631	-0.627253	-1.30258	0.0946017	-0.982578	-0.418056	-0.223048	0.459667	-2.0854	0.119718	-1.74387	-1.28997	-0.496109	0.341063	0.0612646	0.496586	1.08918	1.28873	0.707698	-1.53036	2.18293	0.762327	-0.327278	1.08092	-0.344515	-1.38345	-0.838245	-0.40794	-1.36687	-0.958068	0.50395	-0.0441776	1.58897	0.121496	1.79965
MCM5	1.52621	1.20133	-0.122166	0.34248	0.289844	0.260316	-0.885993	-0.294218	0.198381	-0.645157	-0.129184	-1.36489	-2.13731	0.417375	0.135889	-1.1282	-1.55293	0.119354	-0.536512	0.0580826	-0.770179	0.144915	-2.49149	0.185737	-1.9253	-0.919267	-0.82191	0.656791	0.160278	0.667866	1.07957	1.44213	0.726646	-1.88905	1.64409	0.0656152	-0.564176	0.841872	-0.337731	-1.0434	-1.31491	0.162047	-1.36335	-1.10246	0.737649	-0.154664	2.08203	0.812315	1.52865
TCF7	0.30137	0.65052	0.978954	0.241404	1.3566	0.0619708	0.617058	0.583631	0.600223	1.13995	0.564212	-1.29138	-1.24772	-1.33985	0.28876	-1.08504	-1.13895	-1.35273	0.803538	0.792415	0.851686	-1.2763	-1.24229	0.534469	-0.149827	-1.42191	-1.0786	-1.38966	1.08226	0.879552	1.36655	0.798328	0.533607	-1.21276	-1.05368	-1.44795	-0.992522	0.483023	1.11573	0.0672795	-1.03097	1.45101	-1.17412	-1.08504	0.717622	1.48077	1.0404	1.19637	0.117478
IL6ST	0.206171	-0.818411	0.415016	0.541394	0.583729	-0.608051	1.27358	0.902029	0.486536	0.232759	-0.652706	-1.29022	-1.93952	-0.738473	-1.08788	-1.07602	-1.13198	0.73863	-0.874432	-1.29367	-0.651148	-1.27456	-0.294144	-1.5293	-0.649157	-0.148419	-1.06933	-1.39224	-0.71625	0.429117	-0.908404	-0.102322	-0.279289	-1.2086	-1.04346	1.17841	1.72322	-1.8887	0.12016	2.19317	0.191586	0.0228416	0.443532	-1.07602	1.0106	0.954904	0.900612	0.554268	1.2054
CD79B	0.506065	0.967082	1.21606	0.93197	0.739601	0.509527	0.295101	0.568504	1.04217	0.728578	0.467989	0.321204	-0.404471	-0.000887624	0.50896	-1.823	-1.86962	-0.340076	0.785016	0.781123	-2.13959	0.276817	-0.953533	0.785628	0.154717	0.926058	0.425389	0.794724	-0.233357	0.772362	0.317434	0.222984	-0.0148006	-1.19226	-0.224068	-0.372353	0.353683	0.860591	-2.03864	0.207584	-0.257852	0.688966	-0.887666	0.927139	1.02162	-2.55539	0.731533	1.08778	-2.22985
MLH1	0.134408	0.363805	0.475001	-0.0485379	0.43133	0.415513	0.542859	-0.353443	0.513032	0.550822	0.451488	-1.07202	-1.8374	-0.788704	-0.542027	-0.408477	-1.37339	-1.52551	0.402538	0.271197	0.418559	-3.41479	-0.386042	0.387604	-0.639377	-0.604755	0.628022	0.440782	0.809053	0.719905	1.38972	1.03629	0.765857	-0.587367	0.71553	-2.13218	-0.171096	-0.622156	-0.154273	0.386102	-2.93875	0.535121	1.13189	-1.79692	0.735719	0.555148	1.15453	1.27017	0.148102
STAT3	-0.712184	-0.879822	-1.28901	-0.76769	-1.20138	-0.909338	0.105409	-0.639833	-1.73068	-0.80243	-0.324851	0.598013	0.845369	1.3018	-0.498445	2.10528	1.74191	-0.299508	0.109603	-1.13603	-0.0879939	1.22598	0.798759	0.345154	0.753628	-0.371271	0.0523859	0.194447	-0.337274	-0.585397	-0.202218	-0.276875	-0.423293	2.09701	1.73779	0.235495	0.882402	-0.930385	-0.148089	1.04499	0.357093	-0.534263	-0.36604	-0.838653	-0.984588	-0.866287	-1.21668	-0.534263	0.954159
STAT1	0.418328	0.816048	0.364587	0.471259	0.406412	0.125289	-0.0728384	-0.920341	-0.277791	0.471259	0.750547	-1.3752	-1.55938	0.537825	-1.17437	-0.245062	-1.9268	1.07598	0.549821	-0.695966	1.216	0.0777255	-1.2415	0.816048	-0.980978	-1.19436	-0.668966	1.17668	1.93517	1.68327	2.44205	-0.34409	1.05855	-1.08948	-0.408723	-1.4643	-0.539685	-0.0842664	1.216	-1.57217	-1.98355	0.981268	-0.063778	-0.871221	0.294011	0.256818	0.278417	0.106804	0.471259
STAT5A	0.18748	0.693535	0.569702	0.664649	0.544787	0.696529	0.912136	0.70768	0.684711	0.917689	0.409036	0.308497	-0.0204073	0.0918265	0.484962	0.527673	-0.508076	0.820313	0.733737	0.351293	1.13708	0.222529	0.0671164	0.482811	0.36161	0.250577	-0.0369302	-0.14504	0.904276	0.67728	0.562639	0.0564878	0.164564	-0.261661	-1.98291	-0.37719	0.271096	-0.518855	-0.569986	0.414518	-1.74939	0.0249038	-4.10582	-5.08945	-0.348473	-0.0442067	-0.0570107	-0.321022	0.137568
WAS	0.215199	0.432431	0.351555	0.164532	0.466397	0.44971	0.351555	0.283723	0.316743	0.466397	0.566717	0.836088	1.20267	1.00825	0.749463	0.913883	1.03988	0.466397	0.590242	0.404256	0.311518	0.764166	1.06942	0.89329	0.977219	0.878168	0.476573	0.346059	0.246939	-0.165025	0.510396	-0.0510433	0.427373	0.870423	-1.82985	-0.208861	0.421713	-0.37172	-1.18876	-1.17781	-4.05693	-0.120256	-1.48049	-2.80854	-0.0396797	-0.274179	0.488796	-3.45921	0.4098
MSH2	1.1831	0.957775	0.95227	-0.177659	0.807603	0.928264	-0.30343	0.225797	-0.602233	0.722612	0.53747	-0.478142	-0.763814	0.27261	0.179845	-0.145034	-0.199716	0.015352	0.464915	0.113374	0.493673	0.0348473	-0.206406	0.641836	0.202505	-0.56522	-0.102135	0.111768	0.924444	0.965003	1.29837	1.22938	0.59038	-0.168978	0.215149	-0.417881	-1.07575	0.49913	-0.94594	-3.07931	-2.32977	0.753464	-1.87055	-2.00813	0.0908317	0.588551	-1.11348	-2.79158	0.0124774
ZAP70	-0.75428	0.906757	0.610135	-0.283252	0.701282	0.34778	0.854674	-0.592842	0.0653301	0.854674	0.742438	-1.30116	-1.22424	-0.139995	0.495646	-3.31754	-2.12397	0.569766	0.309867	0.452514	0.524968	-1.51768	-1.11583	0.309867	-0.832693	-0.63741	-0.635328	0.0348605	1.30969	0.528226	1.92004	0.74697	1.46081	-2.14569	-0.594488	-1.39726	-0.176001	0.512714	0.509407	-0.782089	-0.512439	1.51705	0.575175	0.285217	0.344355	0.391407	0.538303	0.239263	-1.22251
MAPK8	-0.104794	0.560585	0.442786	-0.575005	0.952479	0.92834	0.515039	-0.364606	-0.154009	0.29554	0.901456	-1.00154	0.626036	0.854563	0.262051	0.19638	-0.908443	0.2854	0.0347041	-0.120161	0.235617	-0.654936	-0.273363	0.213702	0.122267	-1.10587	-0.895637	0.314004	0.186782	0.753621	1.35329	1.12549	-0.0934564	0.524279	2.74495	0.150966	-0.67236	0.623562	1.82263	1.09489	1.14322	1.59471	-1.55152	-2.06704	-0.662971	-0.214303	-1.69428	-3.2956	-1.50855
RFX5	0.76042	0.602577	1.34174	0.237769	0.707927	0.663401	0.221443	-1.1429	0.671782	0.688358	0.718384	-0.994841	-0.926625	0.746908	0.486672	-0.196915	-2.56543	0.604618	0.770989	0.902586	0.0566727	-0.203401	0.125854	1.10811	0.356905	0.486672	0.17899	0.787735	0.184107	1.19667	1.68808	0.729229	-0.175071	-0.682534	0.77623	-1.57918	-0.840203	0.113958	1.02816	-0.657802	-1.34257	0.755489	-0.597549	0.39432	0.341753	-0.176973	0.634171	2.55798	-0.972823
PIK3CG	-1.23797	-0.421351	-0.638964	-0.502945	-0.553464	-0.571848	1.23164	0.563366	0.176093	-0.510693	-0.248037	0.95942	0.996742	0.218892	0.0769525	1.21316	1.13699	0.886499	-1.3942	-0.799922	-0.719561	0.549264	0.566963	0.0954433	0.499957	0.624604	0.181984	-0.32863	-0.673307	-2.28136	-0.691871	-1.38618	0.232168	1.7005	0.039153	0.9909	1.48069	-0.556857	-3.0615	2.01793	-0.343259	-0.108254	-0.345015	-1.61276	-0.291903	-0.446572	-0.549521	-1.20829	1.32228
PSEN1	-0.166263	-0.370358	-1.15768	-0.178274	-1.67786	-0.445755	-1.12853	-0.266032	-0.832925	-1.18966	-0.555664	0.969612	1.27842	1.10509	-0.256163	1.79529	1.49367	-0.804307	0.316902	-0.263931	0.169452	1.24306	1.54577	0.568115	1.79703	0.442768	0.789944	0.335027	-1.33969	-0.922205	-1.26405	-0.34601	-1.18966	1.56034	1.14699	1.79895	-0.18706	0.160191	0.961321	0.822022	1.61823	0.0354142	-1.88183	-1.74678	-0.277623	-0.103039	0.114361	0.336003	0.13037
RANBP2	0.0824471	0.620547	0.229255	-0.269623	0.4592	0.215734	-0.642031	-1.20842	-0.312668	-0.0714286	0.463963	-1.08705	-0.653621	-0.299675	-0.0949615	-0.714442	-0.574757	-0.70484	0.0637339	0.207209	-0.146065	-0.629735	-0.457757	0.325166	-0.118755	-1.68959	-0.726665	-0.590859	0.384823	0.481075	1.17873	0.566708	0.863986	-0.299675	-0.687537	-1.37213	-1.9381	0.635029	1.89958	-0.757177	0.0824471	2.36485	1.57431	1.25284	0.400235	1.01355	0.414471	2.30144	-1.09125
LIG4	0.400979	0.581699	0.395015	0.0306378	-0.104633	0.121644	-1.22067	-0.781838	-0.321032	-0.858079	-0.657809	0.204078	-0.220877	0.459216	0.0450722	1.25955	0.924167	0.061754	0.181839	0.121644	-0.34862	0.45672	0.289301	0.336542	0.588813	0.273523	-2.6947	0.517475	0.415926	-0.209599	0.380355	0.220421	0.603974	1.39603	1.62207	0.848865	-0.258229	1.08495	-0.404596	-1.6743	-2.61498	0.879102	-2.85459	-1.75837	0.418183	-0.0409604	-1.24292	-2.48281	0.269262
MRE11	-0.175479	0.460973	0.481841	-0.416321	0.409474	-0.0516429	-0.314493	-0.97493	-0.302528	0.614608	0.0440301	-1.564	-1.23641	-0.493049	-0.576227	-1.12277	-1.10147	-1.38247	0.771253	0.707086	0.284045	-0.302528	-1.29615	0.135199	-0.537899	-0.640967	0.127753	0.614608	0.559169	0.0854443	1.25143	0.651078	0.713861	-0.671368	1.79826	-0.601817	-1.21263	2.2248	1.15752	-2.69589	0.273318	1.69096	0.515045	0.552363	0.569243	0.619152	-0.240144	-0.0362168	-1.70169
LRBA	-0.973771	-0.0648038	0.460127	0.334284	0.543984	0.128093	1.46111	1.2596	0.646911	0.543984	0.493491	0.162004	-0.0245596	-0.694096	0.327443	-0.707731	-0.578021	1.08272	-0.578021	-0.053475	-0.0989326	-0.920088	-0.337724	-0.176391	-0.349836	0.584529	-0.492563	-0.319492	0.159953	-0.250497	-0.270345	-0.310403	0.0484521	-0.882676	-5.65869	0.518858	1.24594	-0.747578	-0.761743	1.35195	0.0827574	-0.104576	-0.481076	-0.818973	0.227267	0.0783313	-0.419935	-0.399776	0.687174
RAB27A	-0.559375	-0.585916	-1.10506	-0.614362	-1.41601	-0.187023	-1.53604	-1.11701	-1.09862	-1.28628	-0.699956	1.18817	1.6286	1.33599	0.468287	1.88501	1.85662	-0.765842	0.0885663	-0.564823	-0.614362	1.45228	1.563	1.0068	1.67633	1.05436	0.978874	0.415778	-1.10299	-0.880857	-1.36127	-0.548154	-0.215741	2.10839	0.22559	1.08808	-1.44933	-0.440447	0.202048	-0.437292	1.06768	-0.304957	0.0641623	0.411999	-0.797675	-0.0980584	0.331208	0.594648	1.08808
IRAK1	-0.488806	-0.0154731	-0.739473	-2.07388	-0.378782	-2.01854	0.298384	0.935946	-0.446605	-0.739473	-0.255363	-0.899901	-0.2639	-0.422418	-1.01884	1.7468	1.37739	-0.139091	-1.35044	-0.505938	0.571277	0.293244	1.03964	-0.255363	-0.166567	0.349739	-0.191916	0.607783	-1.93556	-0.515683	0.453582	-0.98464	-0.465744	2.19521	1.2236	0.341287	0.89409	-0.988541	1.06183	2.21564	1.21472	-0.0882642	-0.294219	0.313232	-1.01884	-1.75692	-0.349038	1.71705	1.45839
CCR6	0.063998	-0.92485	1.48557	0.286499	1.17696	0.713415	0.150528	0.76441	1.33524	-0.245122	0.216502	0.638629	-0.567664	-0.711756	-0.0669322	-0.313226	-0.397537	-0.114881	1.05346	1.2024	-0.885792	0.409255	-0.55917	1.49763	0.397641	0.984558	1.50433	1.36755	-0.0276195	1.02406	-0.359053	-1.06094	-1.63782	-0.512976	-0.264171	-0.880821	-0.221652	0.482893	-0.703226	0.845867	0.866864	-0.585449	0.960683	1.0173	-0.145178	-1.08512	0.629533	1.72532	-3.08256
STAT5B	-1.32902	-0.665524	-0.119354	-0.344677	0.0275567	-0.392666	0.195824	0.251861	-0.255983	0.595995	-0.288925	0.708753	1.37306	1.28723	0.552266	1.78069	1.27244	0.865157	0.706042	0.778587	0.682289	1.08328	0.954401	0.254844	0.919069	0.261826	0.48362	0.251861	0.101746	-0.492995	0.147047	0.409639	-0.278535	1.97121	-2.85485	0.0228708	0.617584	-0.136189	-4.42137	0.724036	-0.659167	-0.478841	0.0152752	-1.52969	-0.243748	0.0696138	-1.30824	-1.15799	0.284201
JAK3	-0.0657764	-0.233451	0.624164	0.392901	0.327183	-0.516634	1.09028	1.02513	0.54641	0.771813	0.0110574	-0.434898	-0.091433	-0.588305	-0.490535	-1.56441	-2.09145	0.704782	-0.673216	-1.05352	-0.578054	-1.38553	-1.00846	-0.481376	-1.17482	-0.548791	-2.01306	0.12869	0.441204	-0.272982	0.608254	-0.454836	0.586519	-1.20521	-3.20604	-0.111009	1.97156	-0.65421	-0.281304	2.13699	0.609501	1.51328	1.0067	0.379535	0.974601	0.472429	0.0522131	0.657119	1.13871
DGKE	-0.988125	-0.865464	-0.912214	-0.748587	-0.339687	-0.682959	0.47197	0.602336	-0.294738	-0.073221	-0.71551	0.582185	0.499647	-0.74721	-0.748587	-0.358252	-0.440538	-0.274217	-0.799391	-1.05073	-1.8361	-0.650203	-0.598289	-0.573509	-0.668854	-0.499902	-0.348414	-0.823248	-0.357017	-1.04203	-0.606579	-0.300223	-0.896283	1.1285	0.892064	0.456546	0.649419	-0.643782	2.1572	2.74757	2.05501	1.75659	0.371497	1.77058	0.173869	0.922758	0.968481	1.53767	0.0485491
STAT2	0.373511	0.369501	0.154058	0.173197	-0.578849	0.0261615	-0.679063	1.05297	-0.738137	-0.338729	0.20189	-0.869554	-1.37017	0.453488	-0.739531	0.676703	-0.537316	0.0737829	-0.495353	-0.492424	0.578257	0.099426	-1.33617	0.0721757	-1.12644	-0.892631	-1.37841	0.791042	0.297377	1.25371	1.21058	0.325703	0.316417	0.0516447	2.17592	-0.38792	0.0617639	-0.544518	2.59115	-1.74352	-0.795884	-1.20354	-1.40501	-1.55897	-0.51221	0.431203	-1.30349	-1.34619	2.94902
MSH6	0.766896	1.14718	0.605527	-0.32838	0.899308	0.679442	-0.396994	-0.526871	-1.32447	0.30647	0.0653293	-1.36846	-1.7139	-0.486438	-0.109014	-0.823441	-1.34196	-0.449493	-0.105841	-0.0156815	0.105865	-1.04083	-1.54128	0.447442	-0.840666	-0.854886	-0.939308	-0.692075	0.845674	0.920914	1.07187	1.07766	0.82507	-0.934436	1.0298	-0.160831	-0.940917	0.819834	0.821368	-2.0948	-1.77361	1.5193	-2.05855	-1.20917	0.363956	0.920914	0.654473	-0.323555	0.496375
COPA	-0.501783	0.347973	-0.0377958	0.434547	-0.107179	-0.314248	1.02905	0.748977	-0.818119	0.0867018	-0.242861	-0.524091	-0.953337	-0.672474	-0.17341	-0.780497	-0.566265	0.722593	-1.12535	-0.0147248	-0.060756	-0.439046	-0.97554	-1.12535	-0.479773	-0.479773	-1.4393	0.109799	0.800455	-0.0377958	0.347973	0.998594	0.347973	0.0395329	0.434547	0.853527	1.35506	-0.566265	-0.292549	1.38771	-2.21299	0.15357	-3.08378	-3.01304	-0.17341	-0.060756	-0.760549	-1.77312	0.575015
CTSC	-1.31891	-1.07267	-1.28744	-0.830724	-1.43733	-2.09904	-0.411093	-1.30309	-1.21155	-0.766448	-1.55379	0.228719	0.391559	0.806495	0.306034	1.48628	1.35758	-0.612943	-0.649699	-0.879834	-0.999406	0.591348	-0.287423	-0.674061	0.754964	-0.753902	-0.593395	-0.155529	-0.953681	-0.905946	-0.359302	-0.858793	1.35981	2.04255	0.816006	1.12957	0.450021	1.48155	0.147647	0.0122876	2.69721	1.11389	0.866755	0.957141	0.878127	0.665141	-0.128776	0.928591	0.732745
PMS2	0.522086	0.669267	1.07089	0.547834	0.726783	0.792523	0.509056	-0.282648	0.812241	-1.33288	0.66453	-1.43312	-1.3727	-0.728434	-0.844936	-1.14758	-1.22218	0.377899	0.852271	0.646709	-1.28035	-1.41225	-1.36518	0.718758	-1.42916	-0.87644	-0.0204794	-1.05863	1.19302	0.30178	1.4865	1.01537	0.766009	-1.32432	0.71018	-0.492557	-0.130416	0.00541971	0.6106	-0.1896	-1.07276	0.867583	-2.19061	-0.122064	-0.164135	1.39514	1.01085	1.08502	0.191125
AK2	1.79724	1.12785	0.735871	0.584341	0.766308	0.801044	0.130585	0.0294787	0.892215	1.24981	1.43381	0.114325	-0.180701	-0.519818	-0.0198078	0.429435	0.130585	0.537639	-0.225292	0.286383	0.735871	-0.885078	0.130585	-0.397235	0.114325	-0.328572	-0.569795	-0.469749	0.598595	0.750234	0.229606	1.12785	0.630915	-0.98064	-1.49167	0.305506	-0.397235	-1.44089	0.685688	-3.22238	-2.48742	0.17144	-2.7054	-0.918244	1.0651	0.352755	0.537639	-1.7455	0.0710173
NCKAP1L	-0.832912	-0.34066	0.335571	-0.540604	0.10006	-0.161881	0.253893	0.382804	-0.0395609	0.132215	-0.52714	0.321795	0.442859	0.613348	0.216368	1.03501	0.9376	-0.165442	-0.31908	-0.585666	-0.794066	0.492532	0.823726	0.515472	0.886185	0.235081	-0.196438	-0.729709	0.015036	-0.96695	0.0424094	-0.48539	0.220766	1.97413	0.198134	0.712151	0.272747	-0.585666	-2.00707	-0.307039	-1.87365	-0.226975	-3.99239	-1.22667	-0.381066	0.135531	-2.70823	-1.99674	0.291774
ADAR	-0.0601317	0.693163	0.136322	-0.253619	0.309889	0.20796	-0.593256	-1.60712	-0.371318	0.248272	0.229654	-0.831025	-0.569983	0.0808179	-0.346162	0.557904	-0.283143	-0.712053	0.148848	-0.241569	-0.14817	-0.14817	-0.292586	0.56337	-0.115779	-1.05365	-0.61854	-0.047453	1.06489	0.965267	1.85589	0.305086	0.410942	-0.111165	1.16031	-1.30845	-1.53321	-0.712053	2.35443	-1.31554	-0.904922	1.12706	1.25566	0.7937	0.517567	1.08257	1.05322	2.30146	-0.514228
CD81	0.430941	0.883335	1.23303	0.926462	1.28944	0.514648	1.28694	0.953448	1.39585	1.519	1.20692	0.17037	-0.0732391	0.643494	0.520579	-1.02583	-1.09039	0.389737	1.01686	1.19546	0.511062	-0.431955	0.41176	0.716478	0.16594	0.83099	0.845288	0.944217	0.807601	0.883335	1.59656	1.27141	-0.774854	-1.17879	0.0859767	-1.46048	-0.714105	0.306764	-0.68828	0.735047	-0.961071	-0.76819	-1.13252	-1.02583	-1.64699	-1.77302	-1.57927	0.060044	-1.5893
PTEN	0.427994	-0.714327	-0.949901	-0.716756	-0.516528	-0.548689	-0.510079	-0.0627971	-0.221074	-0.699869	-0.736247	1.08111	1.52444	1.38875	-1.02184	2.06999	1.78281	-0.277914	0.355749	-1.16424	-0.57726	1.21783	1.64123	-0.127588	1.62439	-0.41157	-0.186319	-0.965309	-0.22355	-0.487928	-0.418562	-1.05101	-0.956562	2.71927	1.57647	1.84844	-0.280253	-0.705849	-1.76809	0.32864	0.0555829	-1.42257	0.311108	-1.10579	-1.17317	-0.546491	-0.945604	-0.837542	-0.462365
ACTB	0.413818	0.413818	0.413818	0.413818	0.413818	0.413818	-0.0246194	-0.0246194	0.413818	0.413818	0.413818	-0.323052	0.413818	-0.512506	0.413818	-0.323052	-1.02715	-0.0246194	0.413818	0.413818	0.413818	-0.323052	-0.323052	-0.323052	-0.0246194	0.413818	0.413818	0.413818	-0.0246194	-0.0246194	-0.0246194	-0.323052	0.413818	-0.677037	0.413818	0.998172	0.998172	0.998172	-0.0246194	-0.512506	-0.830983	0.413818	0.413818	-0.0246194	-0.830983	-0.677037	-0.677037	-6.59608	0.998172
SRP54	0.139268	-0.214677	0.679207	-0.394842	0.569632	0.324085	-0.529799	-1.10488	-0.480817	0.889865	0.166647	-1.2698	-0.756529	-0.604328	-0.0300244	-0.720682	-0.698456	-0.317977	0.38627	0.622022	0.552282	-0.247594	-0.570963	0.0869479	-0.714837	-1.65509	-0.509932	0.639066	1.05856	0.757079	1.31251	1.47747	0.816807	0.406796	-0.369483	0.0395229	-1.75159	0.235336	0.37685	-1.64591	-1.6259	2.4062	-1.44885	-0.777096	-1.20432	1.38575	0.197486	-1.91776	-0.924802
CXCR4	-0.483841	-0.10953	0.80252	0.343366	0.675184	0.452014	0.920801	1.32644	1.5761	0.5125	-0.750496	0.784015	1.01911	-0.135207	0.451155	0.801408	0.691227	0.91292	0.676542	0.217178	0.830023	0.175177	0.5125	0.0288568	0.658779	0.838459	0.917738	0.389126	0.701165	-0.853558	-1.21286	-1.71026	-1.63313	-0.181052	-2.12187	0.0338909	0.847203	-1.49547	-2.17728	2.51721	0.415228	-0.935101	0.244106	-0.0225772	0.47808	-0.19973	0.0238442	0.598683	0.499663
SEC61A1	0.762535	0.897075	0.4703	0.762535	0.768961	0.723393	0.410395	0.420954	0.5282	0.448777	0.804771	0.294969	0.245558	0.436428	0.475249	-0.0243648	0.0610349	0.580309	0.370521	0.716596	0.391857	0.383528	0.373742	0.401236	0.438091	0.0351973	0.00230618	0.326065	0.616036	0.652173	0.906796	0.90872	0.380155	-1.49771	-0.749079	-0.610007	-0.0272844	-0.896191	0.0436699	0.882648	-1.32293	-5.38857	-0.0574983	-0.311369	-0.991058	-1.92984	0.317252	1.80578	0.0736899
B2M	0.691552	0.630335	0.592889	0.511172	-1.18598	-1.00374	1.27338	0.930473	0.451299	0.25475	0.93484	0.409164	0.684362	0.518652	0.121941	0.693864	0.448694	1.19366	0.347685	0.511172	0.358448	0.32341	0.342682	0.513693	0.464728	0.499409	0.0438504	0.611759	0.973159	1.14268	0.877512	-0.68729	-0.160028	-1.03943	-0.82393	-1.23644	0.818712	-1.86137	1.29222	-0.393094	0.0249234	-1.18934	1.21096	0.241946	0.607261	0.518652	1.68682	0.993471	-0.182294
SH3BP2	1.35894	1.47937	-1.39542	-0.484494	-1.68433	-1.45658	-1.17377	0.898814	-1.08893	-1.54384	-0.297767	1.14834	0.70979	0.627214	1.52421	0.931795	0.881928	-0.812672	-0.114788	-0.947328	1.37441	0.668787	1.33493	-0.179072	0.620057	1.20824	0.325466	-0.0258443	-1.30996	-1.02776	-1.11267	1.26351	-0.487898	1.23573	0.986955	0.512011	0.0160805	-0.390923	-0.336423	-0.88985	-0.459659	-0.273917	-0.753811	-1.06261	-0.979561	-1.23572	1.948	-1.71813	1.47338
PRKDC	0.822473	0.998131	0.846951	0.439506	0.875357	0.708608	0.0297051	-0.349506	0.439506	0.875357	0.936673	-0.669829	-0.792239	-0.227031	0.0551378	-0.474098	-0.714166	-0.0780363	0.567476	0.846951	0.567476	-0.363412	-0.699338	0.238315	-0.384225	-0.43941	-0.227031	0.0551378	0.846951	1.16451	1.28137	1.24227	0.968321	-0.227031	-0.684411	-0.242425	-1.01115	0.875357	-0.165854	-2.98877	-1.52586	1.74946	-1.97504	-1.39858	-0.579614	-0.456671	-3.40904	-0.729637	-0.401906
SMAD3	-0.025076	1.19738	0.113393	-0.297432	0.501474	0.172179	0.92459	0.778752	0.758401	0.513085	0.504808	-0.796632	-0.640678	-0.0695632	-1.48482	-1.3027	-0.189276	0.628226	1.35966	0.677389	0.720872	0.674168	-1.64194	-0.247487	-0.448031	0.919045	1.04787	1.20172	-0.448031	0.628226	0.150939	0.45446	-0.358	-1.57822	0.105806	-0.398633	0.187639	3.95513	-1.10701	-0.158728	-1.18605	0.65916	0.980991	-1.3027	-0.490313	-0.440935	1.01088	0.430559	-1.91659
XIAP	0.128089	-0.113947	0.178201	-0.579404	0.107108	-0.180684	-0.742744	-0.620218	-0.480386	-0.0685014	-0.462582	-0.489631	0.0274653	0.0664102	-0.130201	0.547519	1.34396	-0.152546	0.279855	0.880968	-0.701982	-5.70141	-0.627766	0.361156	0.888957	0.296854	-0.0879188	-0.182442	0.188309	0.497012	-0.323745	0.480403	0.136626	-0.0579103	0.301671	-1.2231	-0.362126	0.128089	0.45359	0.799961	-0.280599	2.31684	0.70939	-0.670543	-0.325604	0.0175987	1.02481	1.34866	-0.467675
NFKB2	0.909956	0.219949	0.738363	-0.678031	1.15234	0.83744	-0.321268	-0.0730385	0.298236	1.28154	-0.0572947	-0.541927	-0.330224	0.257385	0.0431776	-0.348602	-0.550275	0.0267352	0.578893	0.381484	0.405705	-0.0478805	-0.0752208	0.740355	-0.437176	-0.185881	0.301865	-0.0901326	0.901478	0.374847	1.35825	0.546643	0.274707	-0.365019	-0.38009	-3.2715	-0.846884	0.781017	0.757825	-1.608	-2.65891	1.69586	-0.400048	-1.63437	1.27252	0.477802	-0.237832	-0.387648	-0.980018
IRF9	0.00405464	0.0408171	-0.000820908	-0.437256	-0.418397	-0.362169	-0.914107	-1.18088	-0.609865	-0.456357	-0.0863059	0.0878022	0.774723	1.10912	-0.196321	1.86315	0.986032	0.354291	-0.379434	-0.792237	-0.213359	1.18543	1.09684	1.13369	1.2763	0.0912442	0.272298	0.558899	0.287832	1.12792	1.59559	-0.626872	0.498997	1.88069	-1.22992	-1.81874	-0.609865	0.541313	-0.665599	-4.15115	-1.9595	-0.261472	0.772039	-0.641686	0.380416	-0.104788	0.20592	-0.536406	1.10384
RELB	1.59013	0.135545	0.153621	-0.457333	-0.311002	0.159588	-0.448692	-0.0650218	0.569143	0.267891	0.142723	0.16993	0.456627	1.23635	-0.0720397	0.736848	0.0529204	0.415145	1.11273	0.639136	0.390511	1.07742	0.667503	-0.239662	-2.37126	-0.909531	1.52377	0.633708	-0.188517	0.35361	0.853372	0.301579	-0.27062	0.569143	1.26446	-1.66287	-0.578928	0.897071	0.355492	-1.61571	-1.34427	0.512509	0.489448	0.647684	3.27939	-0.537269	-0.44147	0.365128	-1.30946
PAX5	0.775625	0.922348	1.48134	0.994529	1.25907	0.237902	0.215905	0.111123	1.49736	1.10324	-0.38866	0.355145	-0.23913	-1.12271	0.739294	-1.55537	-0.867077	-0.830523	0.560492	1.57022	-1.2643	-0.00558267	-0.998573	1.05781	0.29344	1.89154	1.38753	1.56388	-0.345085	0.771798	0.33853	0.638497	-1.2161	-0.960992	-0.758577	-1.26025	0.594225	1.14437	-1.11577	-0.935001	-0.729684	0.151434	-0.911835	-0.0191459	0.672009	-1.42646	0.199495	-0.435236	-1.39712
IRF8	1.29119	0.824601	1.1493	0.541025	0.600114	0.886178	-0.36389	0.60948	1.02644	0.613947	0.410835	-0.847967	-2.41035	-0.693135	0.0685477	-1.90604	-2.18643	0.0343731	0.196008	1.19609	0.648074	-0.174541	-2.4322	0.251205	-1.55816	0.659463	0.143731	0.880609	0.512797	0.856261	0.427224	0.889462	0.129865	-1.23619	0.600987	-0.221086	-0.0453326	1.08036	-2.00172	-0.636425	-1.31893	-0.110053	-1.91172	-1.19803	0.398257	-0.432251	-0.326102	0.0837508	-0.408096
TOP2B	-0.0404262	0.437039	0.268598	-0.339911	-0.187747	-0.36399	-1.19692	-1.44871	-0.758982	0.177855	-0.156191	-1.2362	-0.694195	-0.187747	-0.258937	-0.625308	-0.333522	-1.00683	0.444903	0.470373	0.00805827	-0.258937	-0.309113	0.257227	-0.169759	-0.659437	-0.522762	0.045628	-0.066757	0.379338	0.464378	0.205432	0.0578654	-0.0900711	1.6781	-0.589258	-2.07923	0.364696	2.05877	-1.61754	0.070042	1.79943	0.263457	0.957543	1.45344	1.58237	1.85975	2.26694	-1.0538
MVK	-1.01158	-0.241404	-0.792236	-0.702967	-0.52965	-0.298454	0.055835	-0.0994575	-0.599002	-0.733067	-0.697249	1.46726	1.67532	1.22854	-0.163621	1.84249	1.79066	-0.441044	-0.783024	-0.563476	-0.109311	1.01709	1.50682	0.278604	1.30685	0.532021	0.496594	0.223399	-0.496253	-0.830332	-0.544459	-0.566878	-0.0152819	2.1244	1.39298	1.27579	-0.364871	0.649947	-0.396881	-1.09938	-0.627596	-1.69271	-0.744599	-0.308663	-0.279433	-3.36881	-1.44079	-1.46643	0.167843
TAP1	-0.862687	0.800024	0.419073	0.229014	0.247893	-0.212639	0.66105	-1.4547	-0.289603	-0.263276	0.68183	-0.810093	-0.479096	0.767735	-0.707717	0.945425	-1.09101	0.94213	0.184914	-0.498907	0.579956	0.301572	-0.275166	1.29821	-0.208983	-0.54746	-0.502709	1.49314	0.705547	0.162745	1.83514	-0.949711	-0.981472	-0.449957	-3.11518	-0.701159	0.0704246	1.012	1.50394	0.310419	0.139761	0.212188	1.37291	0.200423	0.469895	0.937914	0.655726	2.27386	-0.45388
TAP2	-1.11499	0.605722	0.33595	0.265166	-0.0075306	-0.181565	0.455568	-1.89079	0.293165	0.290136	0.636899	-0.660386	-0.688807	0.550058	-0.772317	-1.31709	-1.26588	0.669389	0.296173	-0.515831	0.321341	-0.344908	-1.82662	0.709136	-0.656555	-0.407493	-1.22092	1.0866	0.698204	0.463159	1.47873	-0.0809447	-0.678889	-2.35431	-2.31174	-1.0783	0.258588	-0.36879	1.36103	1.46863	1.03381	1.01456	1.93841	0.33595	1.07473	0.809771	1.49769	2.72649	-1.04469
RELA	-0.263256	0.408034	0.985126	-0.128525	0.765656	0.198915	0.146529	-0.906099	-0.0651833	0.504331	0.260045	-0.703002	-0.50519	-0.140562	0.46359	-1.176	-1.1959	-0.803811	1.70076	0.550744	1.72721	-1.25003	-0.575638	1.11096	-0.356639	-0.616038	-0.431825	0.0998844	1.25704	-0.182339	1.49028	0.469707	0.93506	-0.869228	0.538575	-1.92881	-0.831222	0.163248	1.10314	-1.1959	-0.869228	2.06606	1.0716	0.291746	-0.39136	0.668028	0.698371	2.03305	-1.69907
REL	1.23108	0.840654	-0.187609	0.0202658	-0.912125	0.191983	-1.66228	-0.95167	0.687596	-0.462607	0.165688	0.726597	1.48308	1.46228	0.140424	2.04086	1.7622	-0.550917	0.225182	0.376173	-0.0757735	1.20014	1.49671	0.12336	1.53796	0.649921	0.707392	0.12336	-0.206329	0.169396	0.145685	0.00780108	0.0251564	1.76562	2.38141	-0.00161505	-1.99031	-0.584773	-0.515194	-1.65004	-0.600637	-1.50001	-0.972834	-0.490905	-0.367771	-2.02264	0.0560805	0.167483	0.0318742
PRKCD	0.0195713	-0.439582	-0.54291	-0.0608631	-0.821734	-0.15696	-0.0586109	0.379389	-0.596804	-0.655892	-0.454244	1.379	1.36889	1.03712	0.367507	1.4944	1.60046	-0.011299	-0.0547492	-0.724791	-0.904175	1.13016	1.14003	0.0745957	1.14308	0.554156	0.646291	0.130178	-0.8674	-0.490441	-1.67712	-0.324425	-0.129281	1.79311	0.291096	1.28838	0.334262	-0.297876	-1.51986	-0.00489071	0.177369	-2.33592	-2.02054	-2.25918	-0.434413	-0.158744	-1.22318	-2.49288	1.08886
BTK	0.36707	0.0958868	0.452498	0.233968	0.348627	0.203264	0.959143	1.19016	0.68708	0.484092	0.277211	0.282743	0.199794	-0.159407	0.446001	-0.0444696	0.0076988	0.864674	-0.349261	0.117446	-6.40551	-0.183329	0.0874486	0.0325621	-0.0728468	0.733108	0.115721	0.233968	0.0325621	0.132878	-0.600115	-0.141501	-0.155139	-0.161941	-0.747112	0.38023	0.952922	-0.167334	-2.11315	1.16356	-0.219027	-1.11324	-0.569782	-0.827459	0.253894	-0.303018	0.141159	-0.531757	0.653611
ITK	0.490067	0.642664	0.577344	-0.05858	0.601095	0.351926	0.691734	-0.267128	0.126944	0.709511	0.470519	-2.25612	-1.08201	-0.27008	0.0889354	-2.01339	-2.0768	-0.0810818	0.572759	-0.0950374	0.508386	-1.37924	-0.603813	0.55482	-0.700366	-0.582545	-1.17736	0.139053	0.940545	0.540594	1.34414	0.533117	0.970523	-2.16363	0.669485	-2.4403	-0.458748	0.422245	1.23384	0.278665	0.326289	1.50643	1.45335	0.790812	0.602522	0.590582	0.94195	1.31425	-0.29338
BST2	1.24698	1.20905	0.875854	1.43252	0.199769	1.03823	0.299739	0.715342	0.0997976	0.492709	1.31843	0.340669	-0.00649517	0.830383	0.171941	1.14943	-0.216642	0.318429	0.942902	0.699407	1.26905	0.87149	-0.00969903	0.593199	0.178882	0.440357	0.704719	1.05882	1.10001	1.84561	1.82053	0.318429	-0.422407	-0.465153	-0.788508	-1.47193	-0.420922	-0.446173	-0.439707	-1.8153	0.490076	-2.17377	0.704719	-0.119541	0.132563	-0.710625	0.0547441	0.734931	-0.118297
STK4	-0.557461	-0.37095	-0.120384	-0.945796	0.0942812	0.303412	-0.354879	-1.02832	-1.39803	0.178395	-0.674559	1.12043	1.74521	0.558519	0.660492	1.90088	1.4312	-0.984408	0.138668	0.0780449	-0.153918	0.522825	2.00343	1.28231	1.4312	0.571341	0.433582	0.62137	-0.363192	-1.12707	0.425826	-0.354879	0.0386715	2.45024	1.16189	0.285616	-0.75878	-0.886075	1.24757	-1.43154	-2.5953	0.95152	-0.260551	-1.41283	-0.363192	-0.975073	-0.252187	-0.581682	0.311421
TRAF3	0.0184692	-1.30142	-0.96347	-1.83751	-0.752213	-0.490394	-1.50119	-1.22295	-1.56978	-1.04077	-1.73764	0.878752	0.71523	0.945162	1.25565	1.51636	1.45747	-1.11293	-0.772797	0.553291	-1.17096	1.05588	1.77019	1.15848	0.909718	0.498804	0.28518	-0.0163526	0.519242	-1.11518	0.0385083	-0.689386	0.149388	1.52393	0.101782	0.0347105	0.820117	0.893012	-0.352053	1.74539	0.468633	1.13738	1.08704	0.171046	-0.420462	0.376018	-1.1605	0.691333	0.617065
FADD	-0.738121	-1.35748	-0.477738	-0.5327	-0.316739	-0.0303523	0.2528	-0.64471	-0.291991	-0.137166	-1.63461	1.4832	1.1751	0.854003	-0.107327	1.21877	1.87882	-0.811978	-0.0464482	-0.113045	-0.128128	1.03926	1.1566	-0.398529	1.2936	0.607647	1.06958	-0.0668938	-0.392744	-1.08782	-0.11623	0.422364	-0.842985	2.15025	0.671557	1.44806	0.598889	0.672848	-0.248658	-3.28419	0.510541	0.643191	-0.95737	-0.575614	-1.25119	-0.718315	-1.76687	-2.45013	0.425018
KLRD1	-0.473277	-0.107837	-0.496118	-0.584215	-0.335855	0.549025	0.132156	-0.390032	-0.29488	-0.715599	-0.166242	0.561136	1.45189	0.461772	0.451495	0.0430265	-0.0474726	-0.00616377	-0.863687	-0.234375	-1.29869	-0.278064	1.43422	0.255928	0.873323	-0.522513	0.0538463	0.711125	0.512827	-0.356351	0.436842	-0.628506	-0.369333	1.6386	0.0956813	-0.566226	-0.0879685	1.05819	-0.375597	2.29414	2.30577	0.484577	2.35699	1.70462	-0.179693	-0.785516	0.766571	2.63579	-0.746805
ATM	-0.0721433	0.64459	1.24538	-0.234992	1.42974	0.907208	0.572905	-0.425558	0.167068	1.15593	0.282028	-0.962348	-0.721679	-0.478159	0.238142	-1.99603	-1.50943	-0.0840946	0.967387	0.776886	0.826081	-0.452987	-1.12695	0.759872	-0.470072	-0.338832	-0.467777	-0.647488	1.31686	1.10836	-0.111563	0.934352	0.888955	-0.978285	-1.49802	-1.12274	-1.374	0.912297	1.2345	-1.92133	0.167068	1.61115	-0.00292326	-0.075134	-0.240654	0.0972938	-1.94404	1.13716	-1.58589
IKZF1	0.796266	0.615015	0.443314	-0.297155	0.607421	0.52386	0.131453	-0.773077	0.205412	0.683319	0.484076	-1.11515	-0.671455	-0.300623	0.0492186	-0.871133	-0.912059	-0.113448	0.0922611	0.367336	0.401355	-0.840318	-0.820894	0.622365	-0.444275	-0.993018	-0.32116	-0.381449	0.898987	0.923846	1.25175	0.423987	0.0476037	-0.828892	0.172013	-1.94168	-1.76663	-0.0740441	1.20944	0.0372867	0.300454	1.65575	2.14894	1.13102	0.553234	1.04165	1.69216	2.90239	-1.31473
UNC119	0.70825	0.183657	-0.301588	-0.190011	-0.428524	-0.0239733	-1.0351	-0.734881	-0.0989084	-0.17632	-0.818286	0.908925	1.11305	1.0664	0.329205	1.42251	1.42827	-0.221893	0.505637	-0.0745779	0.105031	1.08945	1.09203	0.278647	1.23465	0.513703	0.301165	-0.0696043	-0.112978	-0.289347	-0.174583	-0.247295	-0.117856	1.74271	1.69831	1.08704	-0.61025	0.740412	-0.0663965	-3.35976	-3.04274	-0.452615	-2.26325	-0.987909	-0.426941	-0.614158	-0.865774	-2.19408	0.248239
IL18R1	-0.488593	-1.03936	-0.999723	-1.19641	-1.21748	-0.225955	-1.07807	-1.23168	4.09979	-0.598495	-0.361584	0.305584	1.05526	0.831514	0.381874	1.34988	0.980976	-0.472531	0.437724	-0.33707	-0.0419325	0.654996	0.697822	0.0239757	1.27532	-0.87798	-0.48255	0.331987	-0.0635717	-0.757964	-1.49619	-1.17253	-0.661067	1.32212	1.311	0.956996	-0.435269	-1.43069	1.07198	0.0643718	1.10452	0.708747	0.60565	1.4263	-0.423181	-0.95041	-0.311845	1.04053	0.201166
RIPK1	-0.422162	-1.29473	-0.716624	-1.59119	-0.395094	-0.779826	0.351725	-0.921864	-1.17943	-0.520657	-0.489206	-0.169582	0.464554	1.03423	0.121518	1.57146	1.48227	-0.011639	-0.452384	-0.794191	-1.33789	0.249426	-0.0659835	-0.107988	-0.164538	-0.395094	-1.12708	-0.560624	0.628274	-0.516271	0.289876	0.107598	0.553285	1.92444	0.675583	0.326356	0.607998	0.804373	-0.700567	-0.151307	-2.58612	2.55915	-0.216113	-2.17377	-2.59505	-0.220488	0.341781	-0.0603092	0.725906
STIM1	0.338527	-0.624392	0.157679	0.0719458	-0.220237	-0.312706	1.28821	1.05594	0.444199	0.424369	-0.164498	-0.336848	0.0719458	-1.08451	-0.209888	-0.655937	-0.188185	0.431773	-1.23792	-1.39204	-1.6745	-0.982581	0.0227432	-0.154908	-0.689872	-0.0237812	-1.88316	-1.2458	-0.550896	-0.539121	-0.982581	-1.31512	-0.38214	-0.54476	-0.0132303	0.995794	1.58094	-2.07781	0.90028	3.22061	0.775291	0.494653	0.574074	0.723397	0.723397	0.284079	1.56302	1.72584	0.652354
MOGS	-0.538593	0.326053	-0.312079	-0.603761	-0.346144	-0.363991	-1.87595	-0.826984	-0.69649	-0.0441871	0.11557	-1.05749	-0.50359	-0.47185	-0.330941	-0.464938	-0.519419	-0.542527	-0.287646	-0.522317	-0.443636	-0.352853	-0.155716	-0.443636	-0.201359	-0.740063	-2.05499	-0.867142	-0.346144	-0.936723	-0.294386	-0.241621	-0.0592641	-0.0667717	0.968041	-0.877459	-1.6587	0.833202	2.56529	1.33868	2.55627	1.81408	1.1561	2.23965	1.58307	0.935611	1.01303	2.30195	-1.62288
RUNX3	-0.319025	0.477616	0.109282	-0.671986	0.160654	-0.0086715	0.43672	-0.731092	-0.0252198	0.150245	0.518248	-1.28886	-1.42461	-0.335423	-0.17521	-2.95767	-2.15261	-0.118084	-0.0204411	0.107142	-0.256747	-1.78567	-0.289486	-0.0353152	-1.5065	-0.416914	-1.60465	0.0721509	0.431349	0.0844931	1.00277	0.153369	1.19026	-0.84413	0.960115	-0.611737	-0.456599	0.572542	2.01481	0.596717	0.713342	2.29969	1.47772	1.53981	0.32464	0.165864	1.14825	1.7717	-1.19869
IL18	0.0164203	-0.852219	-0.641214	0.268683	-0.817467	-0.0192592	0.0221573	0.313823	0.157904	-0.930953	-0.572851	1.20685	1.42985	1.21879	0.513697	1.66992	1.56226	0.247324	0.394754	-0.169229	0.163805	1.20417	1.38991	0.702848	1.35707	1.20873	0.936439	0.595692	-1.09492	-0.52177	-1.91714	-0.583479	-0.381192	1.49282	1.30144	1.05241	0.330282	-0.137193	-1.15666	-0.602564	-0.138521	-3.51187	-0.728673	-0.488784	-0.831972	-1.11354	-1.46633	-2.27626	0.603384
IRF3	-0.285413	-0.298507	-0.0620542	-0.37949	0.717989	-0.689597	0.148528	-0.0593565	0.00133609	0.797136	-1.29731	-0.666843	0.613698	0.371173	0.16288	1.10228	1.70666	-0.244542	-0.233211	0.19315	0.238903	0.775013	0.70296	-0.557943	-0.119326	-0.423733	1.40513	0.0568416	0.86358	-0.772679	0.381187	0.546871	0.760409	2.38396	-0.722243	1.00062	0.286639	-0.354053	-1.47539	-3.09312	-1.76889	1.0767	-0.0391378	-1.18653	-0.917198	0.62184	-0.749863	-3.88532	-0.0175918
STAT4	-0.619261	0.707088	0.562588	-0.0942547	0.232476	0.642905	0.648759	-0.132538	-0.322574	0.715713	0.930679	-1.26225	-1.03017	-0.733977	-0.106859	-3.32866	-1.55719	0.617282	0.0296364	0.593524	0.198876	-1.5102	-0.577743	-0.293085	-0.163058	-0.37568	-0.0131302	-0.479136	1.06683	0.604574	0.628863	0.469423	1.53285	-2.54327	-0.670807	-1.61938	-0.240755	1.20028	1.1248	-0.177936	-0.314104	1.92195	0.351077	0.391426	0.246612	0.413637	-1.02448	-0.116726	-0.848171
CASP8	-0.419419	0.153278	-0.298522	0.111288	-0.705287	0.145692	-0.271639	-0.965444	-0.741247	-0.450192	-0.257112	1.0227	1.10934	1.10404	-0.0553963	1.05003	0.890121	-0.599899	-1.19253	-0.349496	-0.762443	0.713957	0.939047	0.395224	0.738029	0.348555	-0.72603	-0.166818	-0.252697	-0.530196	-0.0607174	0.46205	1.08665	1.82187	2.02165	0.980061	-0.871872	0.113596	0.290201	-2.38516	-1.25995	0.76954	-0.745425	-0.459746	-1.20826	-0.976792	-1.93828	-2.71642	0.223446
NCF4	0.218017	-0.185035	-0.537261	0.156475	-0.981008	0.18469	-1.31034	-0.573411	-0.475287	-1.08189	-0.162928	1.38329	1.42732	1.32869	0.82571	1.52595	1.42324	-0.37851	0.548629	0.18047	0.0886542	1.2636	1.32869	0.942934	1.36003	1.01354	0.941073	0.843444	-0.589874	-0.272934	-1.05335	-0.0661562	-0.416614	1.62796	1.02074	1.26701	-0.859748	0.2779	-1.27596	-2.03599	-0.231557	-2.27654	-1.76643	-0.581721	-0.67665	-0.360553	-1.43739	-2.45363	0.821893
IRF4	1.32516	1.07198	0.541147	-0.408473	1.53712	0.889592	-0.0440494	0.103245	0.692907	0.692242	-0.0823346	-0.70977	-0.0977247	-1.48195	-0.869067	-1.21984	-1.27529	-1.23159	-0.832475	0.803526	-1.27028	-0.909796	-1.38159	0.692907	-1.42915	0.443558	-0.126003	1.45648	-0.618415	0.656607	1.48222	1.82468	-0.612177	-1.35121	0.100166	0.365414	0.159488	1.66986	-0.84183	0.0116516	-1.16422	0.520862	-0.32577	-0.209675	0.453227	-0.877727	0.709373	0.0959393	-1.43552
ANGPT1	-0.0737672	-0.529515	0.688322	0.949882	0.749348	0.250821	1.2957	1.33499	1.07149	0.64459	0.544671	0.237862	-0.726092	-1.52978	0.395596	-0.733152	-1.85571	1.10661	-2.07546	-1.30005	-0.316591	-1.48873	-0.180401	-0.680173	-0.309845	-0.364797	-0.30597	-1.77474	0.196012	0.387449	-1.18404	-1.3079	-0.202406	-1.10939	-1.776	0.552096	1.17621	-1.98017	0.360635	1.99252	0.783	-0.398969	0.533918	0.0841071	0.898208	0.0405863	0.630768	0.379106	1.10424
RHOH	-0.355657	0.281119	0.722737	0.120068	0.892397	0.475666	0.738592	0.151529	0.460022	0.989632	0.392635	-0.43395	-0.161465	-0.215226	0.357622	-0.919584	-0.252061	-0.0637292	0.865568	0.739902	0.61551	-0.178943	0.0649862	0.762081	0.0998132	-0.0774516	-0.010047	0.414404	0.79353	0.65032	1.12173	0.542208	0.494609	-1.39929	-2.82418	-3.34067	-0.771744	0.508149	-3.19192	0.647283	-0.212281	-0.133116	1.23131	1.39585	0.211478	-0.0765629	0.79353	1.71743	-0.857541
STXBP2	-0.173916	-0.831937	0.0949306	0.207707	-0.0296102	-0.0118571	1.26148	1.632	0.708781	0.145483	0.335445	0.897322	0.862495	0.284434	0.440237	0.75414	0.591444	1.22173	-0.723268	-0.649789	-0.478256	0.2427	0.723173	0.0047491	0.627527	0.897322	-0.138352	-0.336723	-0.413809	-0.78479	-1.59914	-1.03976	-0.812701	0.42431	-0.354091	0.373484	1.51002	-1.97011	-1.33233	3.21726	-0.665276	-2.07378	-0.225039	-1.30115	0.197495	-0.122392	0.648176	-0.754533	1.08058
ATP6AP1	0.12966	-0.552036	-1.12411	-0.32215	-1.27759	-1.00403	-1.02483	-0.503052	-0.869934	-1.25038	-0.904544	1.0225	0.59458	0.456171	-0.910976	1.39692	1.56212	-0.686977	-0.290029	-0.658404	-0.774335	0.911912	1.01883	-0.358277	1.22968	0.0813032	0.142321	-0.196316	-1.08154	-0.171996	-1.74396	-0.977108	-0.584937	1.92247	2.41723	0.515792	-0.202872	-0.954534	-0.394913	1.09583	2.90417	-1.06681	0.747019	1.88825	0.577211	0.393089	0.469933	1.24461	0.815137
TAZ	-0.657041	-0.719645	-0.856611	-0.114305	-0.810386	-0.310759	-1.81892	-0.137788	-1.59352	0.0602988	0.0923744	0.375373	0.896355	0.594943	-0.487023	1.65996	1.57482	-0.71384	-0.224955	-0.14029	-0.520695	0.719512	0.677674	-0.480198	-0.806408	-0.991693	0.730248	-0.30242	-0.412623	-0.583398	-0.696914	-0.25159	-0.873801	0.503861	2.24799	0.437863	-0.696914	-0.783593	1.66363	1.73771	1.96787	-0.643487	1.47389	2.22439	-0.690376	-1.2093	1.18458	1.89482	-0.741271
CTC1	-1.65097	-0.922146	-0.255497	-0.939237	0.827027	-0.426233	-0.0716746	-3.08373	-0.39934	0.535515	-0.533412	-0.218093	-0.159139	-0.283537	0.345773	1.2013	-0.0122641	-0.0608147	-0.329695	0.20855	0.560597	1.08148	1.39171	0.11442	0.842392	-0.394337	0.0692264	-0.350798	0.537621	-0.447081	-0.13883	0.0518871	0.939687	-0.111926	1.27409	-0.429495	-0.536244	-0.192048	1.16652	-0.0843442	0.133535	2.66058	-0.059761	0.0605241	-0.318085	1.20558	-0.231224	1.28641	-0.659473
IFI44L	-0.876609	-0.249344	-0.259608	-0.839009	-0.778772	0.626918	-0.867889	-0.853152	-0.826284	-0.930917	0.623135	-0.95051	-1.05787	1.17373	-0.748596	1.34214	-0.222439	-0.658436	0.27297	-1.6285	1.05415	0.70369	-0.325811	1.27216	-0.917556	-0.756744	-0.524953	1.83851	0.62408	1.41177	2.22511	-0.65611	-1.243	0.567749	-0.508129	-0.072867	1.46738	0.515974	0.682638	-0.601742	-0.492798	-0.742726	-0.58945	-0.529305	0.374004	0.0569744	-1.49143	1.22315	1.80914
DNAJC21	1.9763	-0.191413	-0.3446	-0.027408	0.0708776	-0.31278	-0.178066	0.0890366	-0.262267	-0.166956	1.51383	-0.352333	-0.505856	-0.369534	2.15294	1.59233	-0.348503	2.13576	-0.149723	-0.164155	0.0787393	-0.199627	2.50555	-0.462403	-1.83252	-0.29333	2.49636	-0.229919	-0.318327	-0.12871	-0.12152	-0.192436	-0.371178	1.15307	-0.565407	-0.587837	1.13997	-0.257503	0.0978693	-1.10623	-1.00193	-0.615344	-0.027408	-0.603137	1.04474	-0.210312	1.46841	-1.47058	-0.402876
DOCK11	-1.12933	0.722431	0.536933	-1.01639	1.07253	0.527112	0.101299	-1.54223	-0.711947	0.0475694	-0.0306922	-0.435263	0.623691	0.406856	-0.0739291	1.04789	0.81278	-0.977166	0.367263	0.58909	-0.190306	-0.053032	0.611258	0.765392	0.880302	0.169851	-0.685444	-1.50835	0.334821	-0.389652	0.386159	0.253685	0.446823	1.78793	-1.14584	-0.854376	-2.88351	0.518845	-1.063	0.12379	2.00925	2.09413	-1.50835	-0.57098	-0.615996	0.150573	-2.05959	1.11707	-1.32967
SAMD9	-0.318106	0.338754	0.301891	-0.291316	0.520072	0.436181	0.0190284	-0.679835	-0.521114	0.274046	-0.337136	-0.344735	-0.16356	0.583562	-0.642286	-0.632139	-0.549891	0.0190284	0.508403	0.0132289	-0.0872068	-0.0312408	-0.583656	0.993965	-0.380607	-0.467763	-0.406778	2.08944	1.07234	1.12284	2.1905	0.369575	0.527759	0.598059	-1.49438	-0.469952	0.246927	0.729413	-0.419929	-1.71726	-3.38086	1.00742	-1.42121	-2.55488	0.505329	-0.0567024	-1.6827	-2.19649	1.02519
RNASEH2B	0.645592	0.589515	-0.0131639	-0.0745384	-0.173104	0.168985	-0.483613	-0.530096	0.0721809	-0.0351001	0.174123	-0.319232	-0.346306	0.110783	-0.177916	0.444258	-0.271999	-0.198427	0.0177896	0.0195806	-0.00161304	0.243694	-0.229568	0.395454	-0.159747	-0.29329	-0.294735	0.517792	-0.0320305	0.0994939	0.450828	0.79455	0.888378	0.683196	1.86964	-0.319232	-0.423722	0.256736	0.652153	-4.76904	-2.53168	1.07729	-0.331754	-0.273582	0.356049	0.0114466	0.574158	-0.267496	0.482363
RC3H1	0.431732	-0.486896	-0.229195	-0.585513	-0.486896	-1.22653	0.01729	-0.505245	-0.670762	-0.0615007	-0.512977	0.457034	0.76048	0.459988	-0.0230843	1.17539	0.772224	-0.207991	0.114955	0.513151	0.121153	0.724913	0.873653	-0.0130692	0.729827	-0.479474	0.824883	-0.0904115	0.0919108	-1.16998	0.554354	0.231453	-0.390428	1.36347	0.479203	0.454017	-1.28488	1.5953	0.218841	-1.85313	-1.50924	0.368625	-1.81433	-3.578	-0.828472	1.24987	-0.335785	-2.13146	0.027801
MYSM1	-0.707455	0.347478	-0.200388	-0.707455	-0.267685	0.075045	0.128057	-1.39865	-0.0889182	0.436563	0.0158096	-0.594526	-0.516463	-1.62533	-0.117751	-0.2256	-0.321981	-0.959133	0.910783	-0.0694203	0.725841	0.0593047	-0.506752	0.722486	0.310418	-0.242556	-0.214077	-0.313269	0.313286	-0.212591	0.941724	0.42121	-0.172337	-0.453946	2.01571	-0.203854	-0.615569	3.14863	1.71043	-0.417424	-2.15453	1.99336	2.01765	1.2501	0.100893	0.134828	-0.0106951	1.81619	-1.54941
CARMIL2	-0.045755	0.136741	0.842584	0.00396623	0.909438	0.63758	0.0568	-0.0691856	0.549679	0.99028	0.187899	-2.15928	-1.32049	-1.16159	0.0715182	-3.45973	-1.87002	0.119028	0.647968	0.862784	0.547988	-0.229544	-1.27846	0.46721	-0.908256	-0.378996	0.339818	-0.236509	0.792181	0.545049	0.843401	0.641286	0.48302	-3.05502	-1.25477	-0.90737	-0.479101	0.879969	0.942213	-0.748784	0.00170675	1.45631	-0.335961	0.533411	0.599839	0.988742	-0.225737	0.886005	-0.795591
GIMAP6	0.788452	1.19456	0.289912	0.832327	0.448585	0.651822	0.724528	0.494434	-0.183217	0.42045	1.06191	-0.235978	-1.07367	0.370897	0.241044	-2.77134	-1.36887	0.674301	0.485761	0.796398	1.13378	0.228887	0.0378437	-0.0525718	-0.290781	0.369245	0.515441	0.219093	0.754765	0.633725	1.20287	-0.266513	0.42045	-1.01986	1.22132	-1.62137	-0.519974	0.0984284	1.29948	0.5021	0.174582	0.24403	1.8988	0.536369	0.429453	-1.10285	1.76552	1.59747	-0.887236
TTC37	-1.68047	1.05623	0.853719	0.186359	0.540403	0.173298	1.50863	0.580456	-0.527835	0.329677	-0.0159623	-1.14325	-0.376675	1.34183	-0.423365	-1.80334	0.118392	0.69849	-0.254823	0.462081	0.254242	-0.832999	-0.1128	-1.55464	-0.0439512	-1.00499	-1.00089	0.709224	0.714865	0.555631	-0.331099	1.2383	-0.217154	1.01858	-3.21203	-0.473826	-0.600083	-0.57025	-1.01932	0.462081	1.42741	1.19358	1.36342	-0.900192	-0.118971	0.677292	-3.46084	-0.372282	0.190849
UNC13D	-1.03234	-0.318496	-0.287186	-0.130881	0.0396723	-0.200014	0.83335	1.08035	0.342095	0.128704	0.0616811	0.953472	0.953472	0.559521	0.310798	0.935617	0.977758	0.596527	-0.326373	-0.511111	-0.322392	0.583878	0.961578	0.0809382	0.736696	0.805336	-0.00514296	-0.0667177	-0.596606	-0.808149	-1.03656	-0.671223	-0.096582	1.06475	-0.75594	1.23855	1.74871	-1.11718	-2.19992	0.742594	-0.797814	-1.58953	-2.17922	-2.39245	-0.580335	-0.160056	-1.75565	-2.44165	1.31453
RASGRP2	-1.18607	-1.49524	0.221873	-0.295109	0.707556	-0.202768	1.3211	1.58313	0.457451	0.710503	0.0711951	0.133767	0.252637	-0.856428	0.249687	-0.0977197	-0.000406374	1.25543	-0.629697	-0.277257	-0.465128	-0.559522	-0.388257	-0.253937	-0.330531	0.772745	-0.489149	-0.777589	0.126601	-0.700266	-0.538013	-0.908797	-0.354969	-0.339246	-2.7131	1.06471	2.11875	-1.15617	-2.14257	2.61044	0.0368511	-0.166567	-1.16666	-1.28179	-0.750245	0.401846	0.0636758	-0.796609	0.549563
EFL1	-0.0455007	0.333075	-0.0982223	-0.274564	-0.201088	0.05849	0.560451	0.707434	0.13783	-0.42124	-0.306553	0.969946	0.832427	0.201473	0.243381	0.416764	1.04442	-0.137873	-0.940432	-1.14564	-1.0887	0.508266	0.334859	0.422358	0.649407	-0.185194	-0.545989	-0.702167	-0.120259	-0.132776	0.171909	0.333075	0.405811	0.836326	0.262872	0.633669	0.333075	0.167385	-1.53088	-0.356727	-1.68404	0.883821	-2.3968	-2.08124	0.00253822	0.250532	-2.3911	-4.63341	0.653054
TMC6	-0.883526	-0.0793936	-0.0126485	-0.797989	0.476858	0.197687	0.817068	-0.68826	-0.880903	0.654992	-1.7943	0.97622	1.26259	1.02478	0.560802	2.23136	1.2645	0.822852	0.521996	0.388876	-0.128556	1.63916	1.5597	-0.3913	1.57085	1.2706	0.695712	-0.0837583	0.182126	-0.805626	-0.858449	-0.474137	-0.918818	2.29423	-0.378546	0.401827	-1.22607	-0.0395021	-0.843754	0.407215	1.40992	-1.73408	-0.626797	0.461824	-0.649288	-0.141501	-1.02374	0.269996	-0.0793936
IRF2BP2	1.15985	1.14083	0.645191	0.941408	-0.122435	0.975172	0.365093	0.436779	1.1853	0.639337	0.975172	0.205153	-0.445102	0.53122	0.38256	-0.134507	-1.32193	0.657815	0.245212	1.13133	1.20346	0.365093	-0.30056	-0.0171531	-0.901838	-0.844807	0.270822	-0.390984	-0.278982	1.09098	0.397342	1.42536	0.803655	-0.0187016	-0.36099	0.0953468	-0.128418	0.415644	-0.72362	-3.74685	-2.8597	-1.14831	-0.851665	-1.81961	-0.674622	1.11803	0.236828	-2.30455	0.424296
VPS13B	0.352063	-1.37093	-1.55109	-0.67573	-2.12558	-1.39956	0.612072	-0.163134	-1.1746	-0.450774	-0.340157	-0.0210274	0.0709821	-0.123166	-0.589949	0.413809	0.300209	-0.320201	-0.195203	-0.542194	-0.740826	0.0107565	0.0824274	-0.884546	-0.0149919	0.203331	0.427391	-0.228139	-0.552862	-0.699481	-0.158007	-0.471171	0.116637	-1.23599	0.479905	1.78591	0.40033	0.0196215	-0.111673	1.85452	1.97556	0.952222	0.226081	0.413809	-0.415039	-1.33916	-0.559987	-0.0875134	2.01737
FERMT3	-0.911442	-0.344499	0.756273	0.514603	0.756273	0.445356	1.35487	1.80864	0.900786	0.756273	1.04362	-0.062505	-0.21799	-1.00502	0.445356	-0.713286	-0.763711	1.35487	-0.713286	-0.0165132	0.161546	-0.9512	-0.736948	-0.637191	-0.847879	0.445356	-0.736948	-0.589137	0.161546	-0.493834	-0.890921	-0.763711	0.081486	-0.911442	-1.31735	0.621595	1.80864	-1.58249	-1.67599	1.56259	-0.736948	-1.39284	-0.663995	-1.15084	0.081486	0.161546	0.287297	-2.26922	1.04362
TMEM173	-0.40722	0.659658	-1.13195	0.341013	-1.17294	-0.883262	-1.47186	-2.30048	-0.805825	-0.864124	-1.15821	-2.24028	-2.14256	0.0947061	0.400629	0.549837	0.670807	0.413166	-0.145687	-0.422474	0.127404	-0.10905	1.00602	-0.508754	0.400629	0.071098	0.130909	-0.805825	-0.705192	-0.41221	0.176568	0.727832	0.670807	1.17077	-0.281094	1.31161	-0.461092	0.338789	1.51622	0.150046	2.1549	1.86413	0.92452	1.49818	1.24791	0.272048	-0.635966	1.87117	0.302739
TMC8	-0.612584	0.259345	-1.05828	-0.420026	-0.0146512	0.409249	-0.136585	-1.01422	-1.21858	-0.447061	-0.877158	0.896787	1.05017	0.938992	0.579593	1.55233	1.39137	-0.111164	0.00738973	-0.062402	-0.536954	1.62813	1.42037	0.304167	1.43692	0.68992	0.690808	-0.025819	-0.997903	-0.681683	-0.763722	-0.31155	-0.167866	2.30837	-0.101084	1.05694	-1.18321	0.871665	0.501652	-1.35782	1.89138	-0.63656	0.109525	1.63225	-1.05719	0.234863	-1.81042	0.876234	0.0930777
SAMD9L	-0.841618	0.688439	0.258084	0.183938	-0.97265	0.103303	-1.21595	-0.593938	-0.661548	-0.393333	0.418473	-0.563923	-0.547786	0.515919	-0.0980164	0.685334	0.239067	0.00714171	1.1724	-1.61581	-4.0659	0.249298	0.379748	1.30457	-0.245299	0.339274	1.56587	1.80762	0.0849302	0.519223	0.978618	0.235288	0.386364	1.36962	-0.0206494	-0.57033	0.0689663	1.13372	0.0326032	-0.968441	-1.95934	0.431874	-1.50625	-2.19749	0.127539	0.0634227	-0.854583	0.580439	0.521296
NUP93	-0.0886083	0.404002	0.0217834	-0.108276	0.111426	0.162652	-0.900148	-1.166	-0.311679	0.0355544	0.6658	-0.700797	-0.0753047	0.271604	-0.128625	-0.646879	-0.73724	-0.65554	0.282532	-0.146937	0.00406778	-0.579524	-0.395274	0.194317	-0.016716	-0.692747	-0.553209	0.121884	0.156666	0.292298	1.07812	0.451267	0.410314	-0.156985	0.222925	-1.5337	-2.25969	0.179317	1.97915	-0.593274	2.17557	2.27359	1.12237	1.75374	1.09082	1.1925	1.58392	2.04214	-1.48739
JAGN1	0.0705639	0.5254	0.810675	-0.231536	0.839826	-0.289389	-1.08782	0.873836	0.95646	0.430368	0.855039	-0.380939	0.846093	0.220051	-0.0909167	0.15621	-0.219421	-0.18268	0.360521	-0.2049	0.33692	-0.689492	0.0679831	-0.0237422	0.165702	0.180648	-0.570117	-2.7778	0.887889	0.810121	1.0166	0.498459	-0.512687	-0.926847	1.28949	0.553649	-0.365959	-2.08323	1.4656	1.67553	0.512908	-2.33331	0.305474	0.797315	-0.660392	-1.99111	0.834927	1.80815	0.186182
DOCK8	-0.307728	1.13266	0.783638	0.424689	0.563603	0.799524	-0.724566	-0.588436	-0.378143	0.916056	0.817177	0.382937	0.884274	1.06007	0.799524	0.485285	0.19335	-0.241088	0.949769	0.638839	0.223446	0.684439	0.653415	1.06007	0.884274	0.751291	-0.108525	-0.159718	0.817177	0.669195	0.733418	0.624738	0.359523	0.884274	-1.67032	-0.412557	-1.25154	-0.320754	-0.809459	-2.18536	-1.551	0.550058	-2.79281	-1.35057	-0.401579	0.624738	-4.10446	-1.02967	-0.499839
SPPL2A	0.294486	-0.197697	-0.227356	0.351388	-0.301619	-0.0381166	-0.357906	0.0522578	-0.759782	-0.250624	0.0942298	1.18142	0.881646	0.843954	0.3727	1.4772	1.40965	0.147508	0.423736	0.226621	0.481394	1.25593	0.504101	0.155941	0.941252	0.641754	1.05975	0.773386	-0.171026	-0.0132819	-0.498566	-0.108533	-0.619517	1.46576	-3.24364	0.991871	-0.24447	1.01294	-3.71138	0.45226	1.76421	-0.612927	-0.699787	0.80148	-0.380912	-0.30273	-0.574765	-1.49968	0.555451
RNASEH2C	0.688639	0.581017	0.45816	-0.140314	0.545189	0.507284	0.225815	0.358058	0.457274	0.374652	0.781236	-0.304419	-0.25575	0.217374	0.077481	0.778337	-0.221883	0.559813	-1.23373	-2.53532	-2.84493	-0.061002	-0.163121	0.0842832	0.317437	-0.270703	2.17517	0.195983	0.471991	0.287432	0.48981	0.857011	0.549086	0.981012	0.521998	-1.42497	-0.283292	-3.4736	-0.254031	-3.36666	-0.151914	0.149541	-0.725898	-0.535514	0.228338	-0.0251521	-0.580539	-0.84345	0.434029
HAVCR2	0.557542	0.370283	-0.156904	0.25109	-0.452728	0.213583	-0.384143	0.293871	0.463068	-0.149089	0.395973	-2.13382	-1.05264	-0.711864	-0.223211	-1.86256	-1.93343	0.270653	-2.24248	0.17274	0.510354	-0.44535	-1.22635	-0.163863	-1.36528	0.176368	0.278734	0.698877	0.848215	0.742485	0.54193	0.0158965	0.0527294	-2.03046	1.19938	-0.0171855	0.249098	0.645019	1.43289	0.728163	1.3251	0.60207	0.703461	-1.86256	0.407695	0.213583	1.13495	1.72294	0.135272
BLNK	1.25538	1.14595	1.51183	0.968364	1.05875	-0.517719	0.409672	-0.279253	1.63936	1.08815	-0.726555	-0.90056	-0.847291	-0.243044	0.633087	-0.64881	-0.714579	0.358192	1.38013	1.49106	-0.557595	0.684992	-0.840665	0.948897	-0.137523	0.762323	1.6215	1.67604	-0.856358	0.743244	0.560504	-1.22994	-0.89438	-0.804631	-0.610543	-1.09158	-0.35196	1.55937	-0.95304	-0.779709	-0.582839	-0.639933	-0.757496	-0.64881	1.58558	-1.25094	1.16232	-0.359654	-1.22281
LPIN2	-1.15359	-1.71178	-1.54135	0.191541	-1.59586	-0.628063	0.0433057	-0.172958	-0.62287	-1.16421	0.0812105	0.930177	0.940989	0.954329	0.150276	0.921795	0.846545	0.116445	1.07746	-0.122693	-0.411431	1.31193	0.66955	0.237184	0.73005	0.795107	0.341247	1.4096	-2.04336	-2.0148	-0.589492	-2.0092	-1.08082	0.939545	0.570874	0.44146	0.460989	1.13571	0.0242581	0.894486	2.37694	-0.0300779	2.0836	1.63375	0.273803	-0.39211	0.160724	-1.15166	0.130554
NCSTN	0.194815	-0.693169	-0.929685	-0.324802	-1.71502	-0.989037	-1.32183	-0.60104	-1.58369	-1.79485	-0.358664	0.386703	0.808071	0.84587	-0.10538	0.99967	1.14257	-0.542711	-0.415596	-0.818457	-0.423966	0.288834	0.648451	-0.356929	0.464166	-0.101601	0.57685	-0.54805	-1.26663	-0.448475	-1.55172	-0.562839	-1.3061	1.02748	2.58311	1.40542	-0.315914	-0.28134	1.34508	0.239795	3.35655	-0.421018	0.745135	1.74846	0.537701	0.0732663	-0.161726	0.439189	0.511572
NDRG1	0.322113	1.27267	0.55204	1.47139	0.155118	-0.0335395	0.0665177	-0.414609	0.0900091	0.452879	0.998575	-1.02624	-1.37156	-0.0786537	0.185783	-0.541761	-0.734127	0.287272	0.326485	1.42527	0.476759	-0.487179	-0.162909	-0.45508	0.230268	-1.0413	-0.552314	-1.26245	0.541237	0.854264	0.437699	1.66099	1.48375	-0.452642	0.170154	-0.569229	-1.02333	-1.01146	0.0258523	-2.87014	-2.20201	1.48375	0.324228	-1.51336	-0.497626	0.503775	-1.2111	0.0978231	0.0691588
DOCK2	-0.395801	0.310931	0.325239	1.97612	0.0434079	0.522661	-0.931083	-1.27435	-0.427535	0.632312	-0.228314	0.187014	0.391051	0.600211	0.208322	0.522661	0.80814	-0.491132	0.704081	0.325239	0.391051	0.583964	0.616709	0.506578	0.98448	0.109835	0.254889	0.26916	0.254889	0.187014	0.325239	0.358005	0.492038	0.964112	-0.00591173	0.537839	-2.19572	0.964112	-0.89461	-3.22642	-1.17549	0.404845	-2.57035	-1.09581	-0.228314	0.450806	-2.76596	-0.923581	0.00579693
TANK	0.577432	0.474766	0.105381	0.478817	-1.10044	0.53673	-0.484761	-0.435053	0.613756	0.344868	0.519388	0.960853	1.12455	1.16447	0.433578	1.53745	1.10861	0.336328	0.686928	0.527102	0.154398	1.24774	1.20643	0.583168	1.22648	0.617548	1.17865	0.994067	0.361727	0.324423	0.257453	0.620317	0.434707	0.960853	-3.29281	-0.30321	0.0391883	-0.98291	-1.61305	-1.73621	-3.25593	-0.0671028	-0.281481	-0.82353	-0.584075	-0.369222	-0.275155	-1.18324	0.587254
CASP10	0.297433	0.299032	-0.63596	-0.609377	-0.272278	-0.281942	-1.0081	-1.78477	-1.23066	-0.651985	-0.508917	-0.0820682	1.00907	0.875143	0.217398	1.33543	1.54414	-0.606252	0.0744754	-0.310805	0.380462	1.29192	0.729866	1.21756	1.16429	0.586796	-0.416548	0.638078	0.33197	0.0319068	1.10455	0.16094	-0.513242	2.30087	0.248718	0.860871	-2.27803	0.972678	-0.374929	-2.52559	-0.951602	-0.337066	-1.59269	-1.2905	-0.173079	-0.30067	-2.09112	-1.25711	0.73778
RAD50	-0.10501	0.754947	0.791501	-0.474287	0.654856	0.432375	-0.287623	-1.00725	0.113318	0.325325	0.361282	-1.33689	-0.798255	-0.253762	-0.174572	-0.218142	-1.00725	-0.589178	0.880041	0.711692	0.0997554	-0.258886	-0.533856	0.744914	-0.460463	-0.731907	-0.57655	0.579042	0.846766	0.802277	1.37968	0.579042	1.00532	-1.00299	1.71684	-1.34482	-1.65761	1.12794	1.29602	-2.4338	-0.911057	1.41879	0.802277	0.693986	0.901788	0.388194	0.212298	0.67587	-1.6927
ARHGEF1	-0.178774	0.600182	0.742343	-0.178774	1.27383	0.81268	-0.231916	-1.1953	-0.285325	1.42964	0.697155	-0.527456	-0.178774	0.0244441	0.3314	-0.425914	-0.212873	-0.155336	0.862369	0.671192	0.862369	-0.0109345	0.0244441	0.81268	0.139933	-0.384571	0.0428768	0.0051447	1.03294	0.600182	1.77323	1.09012	0.977478	-0.0278866	-0.486986	-0.588842	-1.76595	0.351166	0.888368	-2.80627	-2.63666	1.39745	-1.28121	-1.39321	-0.155336	0.220513	-0.0278866	-1.66266	-1.24047
SMARCD2	0.174065	0.694138	0.534421	-0.383996	-0.131912	0.177308	-1.18379	-1.15719	-0.108934	0.105254	-0.0833391	-0.820002	-1.2083	-0.552274	-0.156688	-0.765511	-1.02052	-0.788233	-0.286608	-0.306573	-0.0631185	-0.555339	-0.630739	0.0450839	-0.944202	-0.758084	-1.01108	-0.40785	0.217661	0.690437	1.00167	0.856874	0.914346	-0.00754924	2.16603	-0.78357	-1.32669	0.684309	1.98397	-1.67454	0.277317	2.30098	0.264913	1.3687	0.395075	1.08621	0.194461	1.82397	-0.648651
PSMG2	-0.142731	0.271089	-0.0346322	0.0369595	0.457741	0.0307286	0.226022	-0.712468	-0.0387104	-0.82912	0.415262	0.410321	-0.290034	0.850109	-0.512028	0.161493	-0.438109	0.557601	1.44931	0.505042	0.717277	1.55751	-0.638905	0.405318	-0.771592	-0.463941	0.863476	1.85284	0.154855	-0.0315551	0.486898	-0.460742	-0.0331927	-0.720217	0.652176	-0.276021	0.846836	0.264694	-0.0919517	0.429405	1.50688	-3.49577	2.64084	1.33711	-0.259278	-4.11516	0.000219449	-0.0816958	-0.19202
MRTFA	0.302689	0.229389	0.202324	0.520838	0.436846	0.0425163	0.117082	0.731471	0.160498	-0.0889176	0.0411722	0.600529	0.635933	0.128886	0.130555	1.2658	0.586469	0.432634	-0.180366	-0.0391819	0.117082	0.543963	1.31524	0.512998	1.15566	0.44476	0.795356	0.156734	0.430049	0.292686	-0.252301	0.022329	0.471739	0.911178	-3.50612	0.184347	0.371503	-1.00785	-1.21411	-3.78625	-3.46024	-0.344174	-0.253882	-0.89761	-1.29921	0.31936	-0.00100562	-2.07482	0.873386
ACD	-1.71452	0.425572	0.646462	-1.06298	0.446984	0.401321	-0.0136063	-2.11797	-0.145693	0.701688	0.898433	-1.18769	-0.491782	-0.441691	0.646462	-0.610184	-0.736633	-0.820661	0.074088	0.598611	-1.57113	-0.668371	1.00304	1.41077	-0.190478	-0.119657	-0.557233	-1.86544	0.756961	0.732485	1.41328	0.833452	0.42711	1.09586	0.970127	-1.00577	-0.986697	-0.0704134	1.79114	-2.36127	0.57765	1.75041	-0.342041	0.897136	0.795081	1.19938	1.26964	0.143994	-0.00707128
OTULIN	0.242472	-0.0646828	0.115952	-0.147251	-0.325151	-0.10334	0.0953803	0.0626624	-0.0541915	-0.149419	-0.30854	0.957265	1.38599	1.18655	0.211292	1.29957	1.61223	0.533777	0.225399	0.594505	0.44999	1.63462	1.66584	0.235384	1.23871	0.709956	1.25806	0.587279	0.205755	-0.595886	0.0983803	-0.656653	0.0521956	1.85565	-1.28744	0.00761969	0.587279	0.44999	-1.93293	-0.631889	-1.1165	-2.69427	0.304895	-1.76769	-1.1377	-0.341723	-1.76014	-2.57181	0.801381
ORAI1	-0.759848	-0.067537	-0.025211	0.111874	0.389138	-0.124116	1.3127	1.10931	0.933378	0.389138	0.297988	0.831319	0.620908	-0.558441	-0.79836	0.376715	0.134054	0.687522	-0.200598	-0.00809133	-0.425537	-0.633179	1.22227	0.348685	-1.60381	0.0890261	0.180849	-0.0128768	-0.0230291	-0.353193	-1.57622	-2.0097	-1.11345	0.189852	0.289079	-0.579652	0.6454	-1.57744	0.817484	3.16463	0.459793	0.704693	1.70658	1.12298	-0.649549	-0.398726	1.23575	1.93963	-0.188152
RNF31	-1.87538	-1.06292	-0.903375	-0.381801	-1.34721	-0.979786	-0.603063	-0.487893	-1.54432	-0.96846	-0.861958	0.0457255	-1.06292	0.821186	-1.31404	1.82074	0.367821	-0.349767	-0.173531	-0.940719	-0.790518	0.600141	0.77224	0.0103098	0.21939	-1.30011	-0.537574	1.5396	-0.166335	-0.659195	0.720775	-0.775046	-0.363942	1.64888	0.136819	1.10966	0.552226	0.861739	1.28969	0.173372	1.62554	1.57559	-0.693363	0.873183	0.191736	-0.262746	-2.79815	0.976163	1.34723
GIMAP5	-0.415472	-0.587191	0.480831	0.249481	0.501471	0.418535	0.288601	-0.658681	0.060063	0.784123	0.599853	-0.929175	-1.18039	-0.43879	0.0952096	-2.50109	-1.46266	0.205413	-0.414599	-0.391693	0.341112	-1.78148	-0.728862	0.199334	-0.801458	-1.22643	-0.451408	-0.902571	-0.152591	0.407787	0.8577	0.310087	0.892364	-2.08354	-0.129307	-1.85509	-0.355024	-0.267084	1.71146	0.687661	0.637691	1.66963	1.83817	1.23067	1.18258	1.33251	1.76304	2.15132	-0.589261
IL17RA	0.426424	-0.310494	-0.590723	0.184796	-1.33745	-0.243173	-0.52977	-0.149016	-1.30441	-1.24866	-0.125386	0.386972	1.51504	1.31596	0.00834554	2.2662	1.75797	-0.343637	-1.05872	-0.553747	-0.938693	1.58668	1.40663	0.787426	1.60733	0.312195	-0.17481	-1.1862	-1.07357	-0.549017	-1.66269	-1.24699	-1.00852	2.0023	1.33949	1.26488	-0.0231128	-1.58048	0.0389822	1.19451	1.70768	-0.503308	-0.958066	-0.277627	-0.19046	0.377312	-0.67764	-0.7518	0.794351
ITCH	-0.103502	0.378297	0.231979	-0.392654	-0.12645	0.795838	0.708971	0.151126	-1.10064	0.312526	-0.509629	0.430305	1.07645	-0.0323161	0.217755	0.70591	1.80169	0.308913	-1.45758	0.0860743	-0.698181	0.284148	0.810618	0.0275942	1.38343	0.129913	-1.33663	-2.85347	-0.0140578	-0.636476	-0.23968	0.253732	0.217755	2.00468	1.78659	-0.574467	-0.474015	3.43719	-0.670984	-0.140225	0.691557	-1.45758	0.792101	-1.84333	-0.611327	-1.27371	-0.986176	-1.65414	-0.218534
NSMCE3	1.34792	0.855603	0.863334	0.679655	0.799235	0.762933	-0.359143	-0.27087	1.09014	-0.395426	0.298238	-1.15007	0.785507	-0.158626	-0.725936	-0.330789	-0.687006	-0.844353	0.423767	0.28307	-0.627296	-0.212885	-0.528334	0.874526	0.144013	0.013154	0.0973907	0.651425	0.949846	0.834959	1.51416	0.208552	-0.0267831	-1.72063	0.257977	-2.67886	-1.63688	0.21523	1.82655	-0.502642	-1.38005	1.25834	1.78675	-0.108598	0.990518	0.209747	1.48846	1.58588	-2.21657
TRNT1	0.337119	0.732279	1.0015	-0.504463	0.962358	0.112	0.159753	-0.453146	0.505796	0.630368	-0.396349	-1.08081	-0.74785	-0.925473	0.122061	-1.45566	-0.859664	-0.299749	0.000238603	0.787535	-0.182069	-1.00223	-0.910644	0.539813	-0.504463	-0.227426	-2.0241	-0.609473	0.476301	0.0846693	1.69553	0.97063	0.479049	-1.47985	0.600043	-0.559556	-0.356072	-0.604634	3.00068	-0.55696	-0.416544	2.81721	0.162129	-0.731873	0.233886	0.890599	-0.755178	-0.670595	-0.707936
ERBIN	-0.825199	-0.256933	0.0104383	-0.626308	0.258721	-0.256933	0.786014	1.65967	0.74684	-0.138978	-0.24184	-0.633827	-0.309291	-1.46346	-0.486659	-0.962617	-0.766368	0.896209	-0.494892	-0.381623	0.0271472	-1.37762	-1.07304	-0.849441	-0.393982	-0.0327357	-0.494892	-1.15186	-0.47086	-0.903026	-0.694317	-0.528224	-0.452882	-1.11568	-1.19065	0.538123	2.37532	-1.40455	0.134378	3.1955	0.801615	0.872571	-0.66635	0.513781	0.728175	0.956396	0.309155	-0.587119	0.417763
LYST	0.332491	0.132116	-0.605009	0.544082	-0.521407	0.299964	0.0524911	0.198604	-0.100062	-0.643313	0.325739	0.887521	1.25687	1.1708	0.44064	1.50708	1.41354	0.227719	0.0826922	-0.0194125	0.224558	1.06188	1.0707	0.353205	1.02631	0.801141	0.333775	-0.135825	-0.446128	-0.0806227	-0.801277	0.227719	0.0381572	1.7505	0.379604	0.818743	-0.842844	-0.613446	-2.68199	0.125822	0.384173	-2.69026	-2.93502	-0.600912	-0.508918	-0.57807	-1.57014	-2.72662	0.814768
CIB1	-0.981931	-0.414439	-0.755987	-0.755987	-0.342782	-0.196716	0.214102	-0.729782	-1.40392	-0.183799	-0.234674	0.721303	0.6842	0.523722	0.330629	2.15726	1.04369	0.180509	0.470382	0.239514	-0.107837	1.75644	1.62057	0.139505	1.57325	0.998843	1.19945	0.0583004	-1.1666	-1.50419	-0.866351	0.098285	-0.886949	2.70775	-0.868182	0.788104	-1.31137	1.00348	-0.245676	-1.36045	1.85346	-0.0215514	-1.06722	1.0298	-0.7526	-0.84072	-0.271147	0.558205	-0.093524
MYD88	0.223269	0.263091	-0.178828	-0.0621656	-0.21549	0.285045	0.0690976	0.0496373	-0.112156	-0.274563	0.250023	0.966378	1.08181	0.978004	0.669175	2.17112	1.22897	0.0611185	0.315854	0.0073932	-0.276181	1.25653	0.834139	0.359582	0.847513	0.518413	0.868626	0.791705	-0.00439492	-0.055039	0.575076	0.390559	-0.0489114	1.89585	1.06821	0.669175	-0.180168	0.485139	-0.864049	-0.666102	-1.43714	-3.26846	-0.596928	-2.00726	-1.54714	-3.83195	-0.969046	-0.978315	0.0256798
CYBC1	0.0648483	-0.727886	-0.826953	0.0893103	-0.936242	-0.854104	-0.518931	-0.641249	-0.71902	-0.648922	-1.01075	0.440516	0.42729	0.279886	-0.276471	0.541449	0.533762	-0.597523	0.00862977	-0.274589	-1.28587	0.139112	-0.25785	0.166832	0.26776	0.0773939	0.769086	-0.112158	-1.40853	-1.3882	-0.869739	-1.23188	-0.112158	1.10775	0.662593	-0.768006	0.279886	0.19674	0.973889	1.4282	1.86017	-1.66333	1.73923	1.0875	1.06969	1.64867	0.959435	2.79835	-0.1088
TINF2	-0.860999	0.112679	0.530662	0.54386	-0.772771	0.331449	0.755837	-1.2701	-0.452387	-0.350463	0.54386	0.364656	0.341577	-0.163799	-0.703194	-0.0751716	0.0805409	0.546138	0.684366	-0.867845	-0.383282	0.72757	0.134492	0.277702	0.381981	-0.857958	-2.41936	-0.248747	0.0258882	-0.857958	1.84815	0.255461	0.500188	0.511822	-0.109049	-0.0776609	-2.21761	-1.37067	0.649889	0.199145	0.0549892	2.32163	2.62206	-0.551559	0.312974	1.24496	1.95074	2.52745	-1.88525
PAXX	-0.272789	0.94851	0.917106	0.477752	0.978942	0.763489	0.825774	-0.406469	0.458643	0.976548	1.17389	0.144131	0.220579	0.365556	0.625989	-0.177549	-0.066823	0.603308	1.07995	0.802705	1.02613	-0.00605093	0.0225207	0.85003	0.49584	-0.103436	0.878389	0.546647	0.656011	0.755597	1.35588	0.628744	1.11471	0.0502042	-0.933778	-0.58814	-0.268572	0.30846	0.578392	-3.09995	-2.2367	-2.02544	-0.395113	-0.874658	-0.128015	-2.47108	-0.575766	-2.34736	-1.01735
WRAP53	-1.17609	-0.0985145	0.392494	-0.165847	-1.40977	0.161421	-1.56317	-0.562667	0.257973	0.0934859	-0.628409	-1.74907	-0.158761	0.749731	-2.17426	-1.4241	-0.462698	0.0746777	0.574217	1.00687	0.184457	-1.72532	-0.986473	0.957666	0.815033	-1.95464	-1.41395	0.454247	0.194072	0.491526	0.529064	0.323027	0.628651	1.20394	0.457724	0.461365	-1.70631	1.15536	0.29765	-0.374264	-1.33894	1.41757	0.32486	1.20094	0.860777	0.660364	-1.04091	0.84477	0.323027
CARD11	0.322478	0.516748	0.792053	-0.118776	0.688154	0.660169	0.46465	-0.172503	0.0764326	0.676329	0.282528	-0.775282	-1.29626	-0.639641	0.306578	-4.92076	-1.71434	0.182293	0.469883	0.591803	0.294159	-1.01965	-0.972699	0.451597	-1.50113	-0.55408	-0.768864	0.204036	0.582005	0.347443	0.964935	0.521776	0.888918	-1.79521	0.25598	-0.364744	-0.106751	0.699181	1.00086	-0.244575	0.0857033	1.34726	0.519019	0.77099	0.577044	0.38778	0.437002	0.927061	-1.40792
RBCK1	-0.165174	0.134314	0.196738	0.201551	0.247487	0.461315	0.070973	0.373281	-0.43232	0.217056	-0.054898	0.535469	1.06624	1.21898	-0.0695052	2.45113	1.50855	0.461315	0.448038	0.343448	0.333854	1.15357	0.682884	0.305085	1.02237	0.291727	0.54252	1.51788	1.0004	0.495891	1.04079	0.235711	-0.423628	1.88064	-1.0474	-1.40367	0.0158707	-1.67303	-0.516828	0.581955	-1.40367	-1.33	0.116973	-2.72427	-1.43496	-0.0821161	-0.692335	0.608051	0.805455
BACH2	0.442136	0.756892	1.24398	-0.273534	1.11709	0.538395	0.142713	0.176103	0.707847	1.29978	-0.505294	-1.75747	-1.70835	-1.812	0.3935	-1.52533	-1.58597	-1.21271	0.636446	0.698408	0.580095	-0.622872	-1.70224	0.908796	-1.75425	0.662314	-1.51808	0.595859	0.817134	0.851669	1.06238	0.99401	-0.898957	-0.860721	0.120747	-0.109192	0.0742122	-0.0702475	1.51809	-1.64603	-1.46449	1.49661	-0.363785	0.137201	1.08277	0.820233	-1.05385	0.438114	-0.321284
IFIH1	1.43265	0.646881	0.236449	1.1402	0.671075	0.339344	-0.612098	1.93188	-0.84924	0.301057	0.624084	-1.41776	-1.17915	0.395105	-2.69476	1.01804	-1.94491	-0.108215	-0.289386	-0.314085	0.213551	0.0257385	-1.74334	-0.0709631	-0.94671	-1.41979	-0.578673	0.86826	0.979657	1.83855	1.95729	0.259183	0.751263	0.154612	-0.268748	-0.900881	-0.22118	-1.72026	-0.355094	-1.4069	-0.738414	0.870813	0.5784	-0.58023	0.223033	0.361511	-0.432847	0.613103	0.854122
NLRP1	0.0331716	0.383841	0.163034	0.831215	0.072002	0.208281	-0.569357	-0.621918	-0.856432	0.0288927	0.764137	-0.348908	-1.51525	-0.111194	-0.475613	-2.44426	-0.819814	-1.11331	0.359322	0.716827	1.1273	-0.944089	-0.720809	-0.913455	-0.658327	-2.6031	-1.0475	0.135497	0.747887	-0.114825	0.570797	0.553305	0.587634	-0.580172	0.0217983	0.92279	-0.549921	0.431804	1.69098	-0.618679	-1.0808	1.80614	-0.533626	-2.33044	0.333203	1.31489	-1.56782	0.300727	-0.434098
BCL11B	-0.437893	0.416869	0.647252	-0.241932	0.734127	0.447979	0.538087	-0.270583	0.32314	0.814971	0.435314	-2.47782	-0.80983	-0.702925	0.0170396	-2.99104	-1.6489	0.0273869	0.626723	0.520323	0.88916	-0.915928	-0.562566	0.380165	-0.802617	-0.871274	-0.186158	-0.232528	0.775278	0.527576	1.16207	0.455907	0.523817	-3.14253	-0.47451	-1.62158	-0.772973	0.440809	1.71344	-0.0386257	0.112907	1.6278	1.13419	0.938824	0.499378	1.1808	0.813423	0.885294	-1.09648
CLPB	0.374615	-0.345847	-0.226144	-0.11986	-0.462819	0.0896682	-0.0587432	-0.166939	-0.0794452	-0.700453	0.617293	-1.04619	-1.27859	-0.745903	-0.524263	-0.389019	-0.883155	-0.395624	-0.774155	-0.358703	-0.0949109	-1.5159	-1.03174	-1.16357	0.0329611	-1.27474	-0.339817	-0.430271	0.360587	0.271569	-0.37786	0.535083	0.281379	-0.128602	1.60179	-0.696741	-1.1434	-1.47408	1.46032	2.16601	1.60179	-0.0979863	1.61208	3.17808	1.60995	1.15721	1.78687	2.87204	-0.301962
MAGT1	0.242284	-0.0989181	0.00423423	-0.0748923	0.0884094	-0.0395441	0.413237	0.574252	0.107442	-0.442588	-0.644729	-0.648269	-0.0377459	-1.34999	-1.56929	-0.535471	0.31304	-0.083009	-0.448855	-1.88833	-0.0662764	0.185645	0.420473	-1.09458	0.30076	-0.920839	-2.21117	-2.02959	0.128218	0.191539	-0.328545	0.128218	-0.932856	-1.06996	1.59014	-0.474661	0.31304	-1.19797	1.35332	2.71834	1.63074	0.876912	1.47049	1.27849	0.894734	1.24545	2.16103	2.48969	-1.12491
BCL11A	0.910293	0.55559	1.30668	-0.306644	-0.0326896	-0.244052	-0.569175	-0.183691	1.57964	-0.0430583	-0.384554	-0.278401	-0.209671	-0.354698	-0.267993	0.0464189	-0.0384397	-0.749895	1.15536	0.998305	0.0200572	-0.889971	-0.201121	0.777217	-0.273893	0.252098	1.74706	1.77479	-0.727769	0.714021	0.0451456	-0.592608	-2.74089	-0.154628	0.0957918	-0.52486	0.0498983	1.20353	-0.346113	-0.122473	0.131537	1.05115	-0.0938131	-2.06594	2.17061	-0.730483	1.36747	0.758831	-0.694184
UNC93B1	0.282698	-0.216803	-0.722263	0.0612046	-1.68161	-0.366116	-2.1196	-0.328295	-1.44864	-1.08374	-0.604944	0.0831257	-0.071047	0.617998	-0.616211	1.19355	0.705487	-0.991571	-0.276628	-0.293444	-0.265733	0.768968	0.218394	-0.0825221	0.587897	-0.0393922	0.374282	0.472233	-0.75451	0.137083	-0.676737	-0.0449239	0.237416	1.89684	0.572139	1.26531	-0.00508519	1.30705	-1.36431	-1.38128	2.2898	-1.5801	-2.39117	-0.423791	0.814742	1.36174	-0.94666	-1.53609	1.53951
CARD9	1.03698	0.18444	-0.0239037	-0.298079	-0.761859	0.210364	-0.164854	0.312755	-0.120172	0.0538185	-0.029548	0.598822	-0.0129196	0.416807	-0.135279	-0.0178381	0.654296	0.201614	-0.38853	0.68781	0.765471	0.558351	0.335273	-0.726492	0.398919	0.272922	-1.09674	-0.443627	-0.189174	0.21635	-0.772837	0.698541	0.119567	0.366539	1.29276	1.0492	0.588923	-1.08491	-1.97142	-0.306032	0.156649	-3.28266	-2.09296	-2.43054	-0.629107	-0.0862152	-1.47207	-3.20636	0.924474
STN1	-1.14171	-1.78823	-0.592409	-0.0723373	0.126955	-1.21091	0.448548	-0.758974	0.152717	-0.0421946	-0.96295	-0.910144	0.336636	0.158624	-0.189243	1.182	0.20306	-0.369298	-0.0689016	0.343993	0.597847	-0.165204	0.28042	0.198239	1.21581	-0.54513	0.96077	-0.100677	-0.432737	-0.341427	-0.122477	-0.525132	0.696065	1.06959	2.68951	-1.21553	-0.234117	1.49071	1.84692	0.00301822	0.2638	2.0249	1.58308	1.02312	-0.845137	-0.422483	-0.267664	2.32544	-2.19996
NHEJ1	-0.264875	-0.371523	0.414788	-0.280164	0.495917	0.479857	-0.0194125	0.135197	0.0281542	0.126366	-2.42197	-0.253365	-0.344937	-1.00434	-0.528837	-0.420135	-0.0929332	-0.268139	0.613925	-0.44253	-0.874635	-0.326578	-0.226026	-0.27366	-0.12445	-0.835089	-3.5493	0.299477	0.416116	-0.19537	0.821233	0.60594	1.01853	0.288563	0.00561536	0.425039	0.673722	0.378718	0.725644	0.443538	-0.435736	0.420468	0.902175	0.0592055	0.23094	-0.401632	-4.52914	0.635462	0.382625
SP110	0.0755161	0.0655471	0.682694	-0.841484	0.702437	0.179149	-0.210608	-1.35578	0.173271	0.536543	-0.0660178	-0.459879	-0.47279	0.361179	-0.538415	0.562941	-1.00285	-0.44665	0.504436	0.416565	-0.416455	-0.204725	-0.429791	1.61507	-0.454069	-0.38328	-2.06815	0.934275	0.723662	1.39012	2.45117	0.34274	0.51435	-0.433682	-0.364436	-1.07051	-1.21509	1.38205	0.527004	-1.48279	-2.15398	1.97142	-0.278762	0.677131	0.395832	0.796639	0.517656	0.754225	-0.397237
EPG5	-0.162333	-0.0920301	-0.328791	0.0600442	-0.657705	-0.0195954	-0.327454	-0.515635	-1.17899	-1.08246	0.212616	-0.738576	-0.328791	-0.570592	-0.468644	0.422695	0.1052	-0.340495	-0.674277	-0.144954	-1.93194	0.244633	-0.223125	-0.146561	0.133162	0.000542874	-0.722204	0.0246466	-0.595275	-0.0616254	0.249803	-0.152665	0.675423	0.373484	2.14274	0.399062	-0.528295	-0.104264	1.37658	0.0485226	1.42009	0.282981	-1.67148	0.0970733	-1.01411	-2.13184	4.81768	-0.591928	0.3447
NOP10	0.359401	0.494813	0.954079	0.439262	0.918506	0.616334	0.301843	0.29248	0.48224	0.877333	0.73191	0.56674	0.372404	0.593132	0.717331	0.686794	0.789667	0.36988	1.30178	0.91939	1.1905	0.750006	0.386993	0.607153	0.697332	0.754693	1.13443	0.79563	0.924691	0.778796	1.28366	1.15821	-0.338651	-0.0385893	-1.89799	-0.874314	0.246455	0.927702	-2.24373	-0.821476	-1.87002	-1.78523	-2.04633	-0.153651	-1.44278	-0.234527	-0.570333	0.864643	-0.117645
NLRC4	0.420402	-0.140754	-0.62538	-0.0321283	-1.14978	0.148023	-1.17444	-0.377797	-0.477786	-0.997121	-0.151713	1.28617	1.37867	1.28346	0.71776	1.49425	1.49425	-0.321587	0.626924	0.147487	0.122394	1.25477	1.43534	0.932121	1.33386	0.831791	0.919768	0.601295	-0.411196	-0.188565	-0.786232	0.0215597	-0.13729	1.59194	0.768088	0.978976	-0.945206	0.170996	-1.23402	-2.00507	0.0594174	-2.8071	-1.99592	-0.903097	0.545162	-0.370699	-2.32561	-1.86386	0.828736
VPS45	0.221316	-0.0861793	-0.0564327	0.163472	0.117818	-0.117987	1.15771	0.701765	0.296933	0.191077	0.436548	-0.847907	-1.44602	-1.36625	-0.616906	-1.77196	-1.94432	0.661984	-0.775314	-0.619313	-0.0520223	-1.24568	-1.74676	-1.50131	-2.13179	0.155908	-0.521654	-0.837258	0.124927	-0.454797	-0.548667	-0.502735	0.132872	-1.79048	0.386038	0.115342	1.62171	-0.874723	1.16591	3.19586	0.0420963	0.310033	1.0391	-0.0357109	0.301743	0.881329	1.48488	1.40402	0.671738
HELLS	2.39559	0.515171	-0.785029	-2.16652	0.563945	-0.886914	-0.913162	-0.376182	-1.07585	-1.00622	-0.429024	-0.636289	-0.581466	1.02796	-0.56767	-0.377198	-0.444885	4.05602	-0.740069	-0.946818	-0.836866	0.195973	-0.574647	-0.0697546	-0.632693	-0.800181	-0.369106	1.1403	-0.171828	-0.537562	1.5319	0.827492	0.625962	-0.537562	0.979306	-0.832875	0.0252653	0.551722	0.92899	0.264227	-0.309304	1.22764	-0.489053	-0.377198	0.195973	-0.586338	2.09498	1.69876	0.886881
TREX1	0.149816	0.73974	0.0526165	0.0930549	-0.293823	0.191824	-0.115987	0.328737	0.788157	-0.388102	0.683672	-0.486816	-1.18783	-0.200065	0.13453	-0.398013	-1.28932	-0.187547	-0.261642	0.602433	1.00479	-0.54053	-1.484	0.149816	-0.849121	-0.23209	-0.119325	0.271194	0.285075	0.8821	0.770987	0.831325	0.0719481	-1.8484	1.17178	-0.0129377	0.350742	0.795601	0.777762	1.50036	0.214639	-3.11836	0.962985	1.1858	-1.13454	-3.43139	1.73486	2.96168	-0.335097
IRAK4	0.528931	0.0258258	0.220403	-0.12186	0.155795	0.144134	0.332807	0.546115	0.192202	0.228058	0.0355208	0.195693	0.330634	0.322192	0.115989	0.297359	0.322192	0.389812	0.0216806	-0.160883	0.440933	0.13022	0.131918	-0.134975	0.0482735	0.103828	-0.0423243	-0.17985	0.0814023	-0.213067	0.43271	0.19108	-0.015697	0.283758	-0.687094	-0.2021	-6.46885	-0.354704	-0.629903	-0.144561	2.78249	-0.35933	-0.324903	2.26986	-0.819233	-0.133967	-0.990305	-0.843054	0.113859
NHP2	0.221074	0.363992	0.998549	0.293808	0.710798	0.457355	-0.142893	-0.713596	0.0960161	0.90365	0.293808	-1.167	-0.541892	-0.490965	0.353165	-0.928796	-0.68333	-0.55362	0.833239	0.728293	0.338622	-0.271346	-0.55362	0.451288	-0.292127	-0.599194	0.176227	0.393772	0.945968	0.841886	1.45121	0.863167	0.419156	-0.953848	-0.101051	-0.208045	-1.33866	0.770585	1.81541	-3.97356	-1.58868	1.86725	-1.62963	0.589238	0.499642	0.692343	0.556399	-0.667847	-1.4652
SMARCAL1	0.156727	0.232346	0.396384	-0.372226	0.605129	0.898494	0.407917	-0.264658	0.164706	0.793808	-0.695012	-2.16021	-0.243315	-1.8855	-0.672564	-1.16467	-0.536686	-0.0469787	-0.692822	0.0283381	-0.233643	-1.17619	-1.42973	-0.443664	-0.561863	-0.277803	-1.41738	-1.0802	0.929373	0.926386	1.33787	1.0624	0.910628	-1.25017	1.46563	-0.969154	-1.33615	0.900432	1.18373	-1.65227	-0.016678	1.78577	-1.30691	-0.0641859	0.0743067	1.05464	0.624643	-0.279696	-0.440014
ADA2	0.15423	0.173044	-0.273528	0.876689	-0.631132	-0.150656	-0.843166	-0.111352	-0.570354	-0.690861	0.155873	-0.47698	-0.584914	0.468997	0.0729392	-0.361386	-0.563256	0.152169	-0.473767	-0.10265	-0.0272825	-0.237501	0.290191	-0.140836	-0.119937	0.0341136	-0.146536	-1.75521	-5.18645	0.529986	-0.487357	0.764775	0.772076	-0.107887	1.95726	-0.159152	-0.397788	-1.09647	2.01084	-1.22893	1.53042	-0.113042	0.391394	0.520033	0.686936	1.744	0.376912	0.930753	0.408585
CD274	-0.102802	-1.81086	-0.76211	1.22491	-0.747365	-0.559098	0.773571	0.326375	0.729101	0.217979	-0.144204	1.72116	-1.16779	0.704623	-0.587008	1.42322	0.573328	0.734679	-0.50551	-0.740151	0.388962	0.797022	-0.317772	-0.71594	-0.383649	0.0254235	-0.0845025	0.188187	-1.34649	-1.11502	-1.27907	-0.831835	-0.801818	-0.275685	-0.0489919	0.136414	2.55607	-0.360242	-0.0589258	2.82854	-0.0166337	-0.724887	1.89485	-0.0936867	-0.275685	-0.623204	0.508051	1.11285	0.145935
MALT1	-0.412895	0.501717	0.874604	-0.185806	0.714484	0.551157	-0.142982	-0.505027	0.0186127	0.480673	-0.316207	-0.441972	-0.79492	-0.570735	0.316844	-0.407412	-0.20475	-0.123337	0.478606	0.587357	0.898216	0.429011	-1.02246	0.386153	-0.061887	-0.325058	0.162143	-0.073837	0.00459501	0.394982	0.582872	1.15091	0.607633	0.443027	-0.427154	-0.50769	-0.669787	1.64537	-2.55248	-1.63379	-2.09861	1.02212	-1.29118	-3.84663	-0.108462	0.701301	-1.55635	-1.5852	-0.612323
TBK1	-1.37091	-0.443377	-1.22296	-0.64867	-1.21642	-0.270093	-0.360954	-0.607934	-1.10051	-0.766091	0.0784036	0.899574	0.927805	1.00336	0.0749281	1.12142	1.4797	-0.213737	-0.899925	-0.433634	-1.47575	1.10498	1.06797	-0.550896	0.781899	0.289703	-0.378112	0.915256	-0.919974	-1.45725	-1.50565	-0.537581	0.369768	1.8129	2.02121	0.0207722	0.282133	-0.00674051	-0.791392	1.37348	2.38424	0.884953	1.3648	1.11363	-0.852576	-1.56325	0.644658	1.71721	-0.168782
ADGRE2	1.41482	-0.0657766	-0.579506	-0.180057	-2.0795	-0.153921	-0.457547	-0.939542	-1.25075	-1.71332	-1.02628	1.08479	1.08043	1.25591	0.457984	0.806796	1.37646	-1.09849	0.00332153	-0.572893	-0.17311	1.0523	1.48699	-0.205357	1.29613	1.08043	1.11136	-1.67196	0.381624	0.624992	-1.07542	-0.60597	-0.224193	0.140183	1.38841	0.843614	0.701287	-1.50687	1.15878	0.652287	1.67225	-1.45938	-0.433426	0.702629	0.718764	-0.561722	-0.00837688	-0.317226	0.807868
LEF1	0.339707	0.7012	0.807188	0.142417	1.33207	0.713998	0.465515	0.328641	0.499774	0.968192	0.189674	-1.96164	-0.571993	-1.72865	0.283261	-1.74162	-1.22337	-0.116046	1.02896	0.513324	1.0135	-0.273845	-1.9093	0.912545	-0.0130364	-0.28526	-0.461724	-0.0638007	1.13857	0.983592	1.44888	0.538782	-0.816533	-1.8778	-0.703057	-0.567277	-1.71177	0.716454	1.07883	-1.85602	-1.68396	0.924996	1.74976	0.589117	0.571964	1.35444	0.798438	0.774817	-0.0427238
DBR1	0.235953	0.998923	0.976441	0.832029	0.377764	1.06822	0.14277	-0.025623	-0.298149	1.01337	0.927193	-1.46997	-1.38045	-0.327669	0.444016	-0.27285	-0.90918	-0.111487	0.363914	1.05295	0.19336	0.346487	-0.4145	0.691925	-0.978095	-0.0278767	-0.423552	0.0877154	0.927193	1.06134	0.777715	1.47938	0.834638	0.214618	0.963805	-1.53051	-1.15343	0.802976	-1.01106	-2.91482	-2.55377	1.27107	-0.370385	-0.797256	0.0147783	0.763368	-0.955923	-0.726576	-0.837364
IKZF3	-0.241328	0.485495	0.693766	0.0291504	0.590031	0.324075	0.386245	-0.256544	0.443941	0.538038	0.393155	-1.36398	-0.637875	-0.0199326	0.271559	-3.99351	-1.92093	-0.0619756	0.448165	0.61499	-0.283983	-0.397124	-0.470839	0.33781	-0.369291	0.14812	0.344666	0.70688	0.347776	0.489457	0.934392	0.250173	0.684329	-2.71245	-0.922236	-2.19832	-0.277249	0.790679	0.2338	0.695737	0.501623	1.17616	1.45462	1.41878	0.736078	0.189121	1.35482	1.66508	-1.34397
TBX21	-0.139745	0.914439	0.362279	0.161596	0.0570376	-0.510186	0.878851	-2.08934	-0.312968	-0.217367	0.912282	-0.858521	-0.291846	0.212659	0.462318	-3.38419	-1.15723	0.453673	0.0969088	-0.400721	-0.404506	-2.01616	-0.165385	0.0338191	-0.618482	0.0338191	-0.180927	0.731131	0.950172	-0.146827	1.68148	-0.191478	1.25886	-0.859496	0.90085	-1.4031	-0.0470637	1.44206	0.792088	0.679615	0.397228	1.59683	1.65086	1.11679	-1.06567	-0.919967	1.25796	1.3458	-1.98799
BLOC1S6	-0.350049	-0.174967	0.121807	0.240107	0.0702418	-0.472899	0.0838896	0.382602	-0.058687	0.326634	-0.581524	0.0548466	-0.0842324	-0.0678877	0.314745	0.453794	0.793074	-0.10521	-0.302693	-0.477973	0.46457	0.649732	0.326634	0.00131116	0.272184	-0.267696	0.170493	-0.0175067	-0.0603474	-0.10521	0.34897	0.282393	0.298817	0.956894	-1.09317	0.91494	0.483746	0.917119	-1.32098	-2.60241	-2.33652	-0.579516	-2.57241	-2.42562	-0.380489	0.292124	-1.83843	-2.81763	1.61513
INO80	1.0368	0.800817	0.83486	-1.28499	0.680914	0.578427	-1.04577	-1.20023	-1.01787	0.500998	-0.695708	-1.62983	-1.45261	0.668838	1.15597	-1.37066	0.88562	-1.34248	0.0602719	0.000594266	-0.692659	-0.83069	0.618873	-0.183129	0.77543	-2.42786	0.599421	-0.322997	0.35878	0.638794	0.275707	-0.243363	0.578427	-0.289915	0.510648	-0.681755	-2.20413	0.0969144	1.12686	-0.0463966	0.922117	1.28618	1.446	1.50372	0.0563567	0.993567	0.363592	1.88127	-0.951613
TTC7A	-0.04362	1.06467	0.203383	0.209752	-1.09263	0.00700078	-1.18906	-0.752012	-0.151221	-0.503032	-0.0915978	-0.587852	-1.68486	-0.661764	-1.69836	-0.445781	-0.833649	-1.26038	-0.363857	0.0498572	0.267832	-0.438576	-0.898738	-0.539398	-0.914797	-0.704447	-0.773753	-1.66825	-1.12073	0.565546	0.194967	0.583285	0.830339	0.909608	0.863405	0.538748	-0.642613	1.38486	0.295255	1.49685	1.44122	1.39683	-0.081089	0.289077	1.33209	2.32081	0.84225	1.57238	-0.479612
LAMTOR2	0.625971	0.278717	0.620516	0.829698	0.140712	0.537218	-0.251	0.755653	0.76624	0.0542421	0.354892	0.665666	1.34486	1.01329	0.0258716	0.964402	0.868912	-0.368815	0.488627	0.24546	0.30442	0.511054	0.799661	0.188363	0.739594	0.619685	0.781479	0.582992	0.262698	0.579277	0.215024	0.692094	-0.49777	0.375984	0.153259	0.560638	-0.104106	0.147704	-1.54478	1.22735	-0.844685	-2.69239	-1.47373	-0.572383	-2.66523	-2.83843	-0.878944	1.13257	-0.119585
SBDS	0.332967	0.232789	0.880458	0.160395	1.57391	0.661404	1.06869	0.0678709	1.23172	1.2281	-0.372962	-0.725889	-1.01546	-2.14872	-0.398494	-1.35994	-1.74274	0.530597	-0.0841444	0.696941	0.445943	-1.62455	-1.06258	-0.46729	-1.01283	-0.386323	-0.118616	-0.190925	1.13242	0.956326	0.893609	0.590782	-0.434834	-1.91463	-1.00989	-0.518048	1.14943	-1.32724	0.0616522	0.409668	-3.1759	1.03739	0.828066	-0.628165	-0.0841444	0.223243	0.150948	-0.375308	0.358247
SAMHD1	1.08177	1.08177	0.786001	0.653368	0.653368	0.917049	0.133951	0.103017	0.39048	0.850664	0.985084	-1.22475	-1.63771	-0.833852	-0.310795	-2.12746	-2.16003	0.491192	0.39048	0.850664	1.26543	-1.31243	-1.78303	-0.352859	-1.45815	-1.0603	-0.310795	-0.804081	1.15393	1.40578	1.15393	1.15393	1.15393	-1.92169	-0.26594	-0.81945	-0.632609	-0.0463777	0.491192	-1.70328	-1.15981	0.552513	-0.178227	-0.392808	0.217047	0.917049	0.185072	0.103017	-0.581657
WDR7	0.0320315	0.279401	0.0684674	0.804028	-0.753717	0.0337343	-0.391219	0.611358	0.422912	-0.544648	0.459425	0.492274	0.838964	0.533584	0.3026	1.17089	1.01208	0.310352	-0.665701	-0.00955187	-0.755159	0.784259	0.774905	0.00453554	0.742154	0.134027	-0.141394	-0.538937	-0.215426	0.194177	-0.143153	0.601718	-0.164947	1.35372	-0.0287788	0.804028	-0.674273	-0.744907	-4.3148	0.222375	0.694905	-1.85804	-2.50742	-0.678635	0.321203	-0.0637293	-2.62573	-2.34963	0.440462
PLEKHM1	0.267732	-0.400922	-0.740283	-0.796543	-0.918135	-0.713063	-0.0447221	-1.07822	-0.789838	-0.875929	-0.920669	1.17365	0.889105	0.893912	-0.161037	2.15366	2.1065	-0.653745	-0.110781	-1.06147	-0.667773	1.07502	1.47439	-0.535086	1.66556	-0.12437	1.2244	0.33491	-0.862071	-0.379884	0.11108	-0.290047	-0.977047	2.19148	1.11614	1.53588	0.304104	-2.21484	-0.173445	0.679594	0.445794	-0.272954	-2.48506	0.56906	-0.335303	-0.444997	-0.812496	-0.939106	0.688669
HYOU1	1.1969	-0.226287	-0.582137	0.194796	-0.53034	-0.452391	0.66017	0.248297	-0.357197	0.0952966	-0.0350338	-0.838895	-1.06465	-1.91379	-0.995521	-1.67312	-1.97446	0.694016	-1.56022	-0.808476	-0.98767	-0.960264	-1.05722	-1.45032	-1.21012	-0.592173	-1.02234	-0.830174	-0.812732	-0.130092	-0.384186	-0.0946717	0.101591	-0.521306	0.645098	1.00541	2.252	-0.0651191	0.460941	1.78984	0.674741	-0.506827	0.285064	-0.170996	0.735103	1.15972	1.28118	0.800088	0.822633
COPG1	-0.1179	0.330344	0.330344	-0.0760021	-0.0827124	0.0869909	0.349871	1.04678	-0.492843	0.411279	0.122874	-0.0102887	-0.0442891	-0.0999199	0.278951	0.00995336	0.541482	0.291466	-0.395156	-0.20104	-0.343727	0.424934	0.845573	0.370258	0.445419	-0.231042	-1.00041	-0.128849	0.390597	-0.023035	0.445419	0.0493282	0.803979	1.27617	-2.19466	-0.20104	1.48835	0.232498	-2.52892	0.575222	-2.53868	0.0493282	-2.40365	-3.02641	-0.297619	0.142918	-2.50835	-2.19865	0.266832
IKBKG	0.617598	0.0921853	0.306739	0.159459	0.0647948	0.562707	0.510215	0.706631	0.379058	0.309071	0.128372	0.434841	1.0098	0.704083	0.285441	0.905779	0.963047	0.4828	0.0400068	-0.0822989	-0.241669	0.660264	1.08474	0.633316	0.6583	0.341697	-0.00250807	0.203434	0.211408	0.243384	0.416167	0.684146	0.389576	1.10263	-2.83698	0.12609	0.321309	0.00422544	-1.54542	-2.42679	-3.27862	0.407429	-0.691824	-3.10925	-0.619733	0.230119	0.512724	-2.76423	0.462739
WASF2	0.479149	0.486099	0.660773	-0.10507	0.643445	0.587615	1.09291	1.1981	0.772404	0.619512	-0.633998	0.928729	0.803411	0.577612	0.391838	1.06585	1.11915	0.703988	-0.810937	-0.238902	-1.61004	0.519461	1.10223	0.790914	1.24849	0.621466	-0.169994	-0.541543	0.22443	0.438915	0.538572	0.0702817	0.076732	0.850661	-2.62246	0.14475	-0.483302	-1.75084	-1.42549	-0.111356	-3.4348	-0.602461	-1.74645	-2.35075	-0.313218	-0.252571	-1.33996	-1.83829	0.512197
[truncated: 14 more columns]

## Sheet: mRNA_expression
log2 expression of overlapping mRNA
	B1_P1	B1_P2	B1_P3	B1_P4	B1_P5	B1_P6	B1_P7	B1_P8	B1_P9	B1_P10	B1_P11	B1_P12	B1_P13	B1_P14	B1_P15	B1_P16	B1_P17	B1_P18	B1_P19	B1_P20	B1_P21	B1_P22	B1_P23	B1_P24	B1_P25	B1_P26	B1_P27	B1_P28	B1_P29	B1_P30	B1_P31	B1_P32	B2_P33	B2_P34	B2_P35	B2_P36	B2_P37	B2_P38	B2_P39	B2_P40	B2_P41	B2_P42	B2_P43	B2_P44	B2_P45	B2_P46	B2_P47	B2_P48	B2_P49
FGR	16.9199	16.0969	15.7195	16.658	15.1623	16.0075	15.8233	16.4388	15.1576	15.3537	16.3402	16.5773	16.9932	16.5836	16.1599	17.6123	17.55	16.1419	15.4654	15.8722	15.4776	17.1486	17.0411	15.6732	16.9731	15.6996	16.5539	15.6912	16.2856	16.412	15.6331	16.3224	16.3331	17.8129	17.0241	17.3421	16.0118	15.9097	15.0269	16.2103	16.3508	14.9468	15.8045	15.3571	15.0082	16.2214	15.6555	14.9888	16.4477
CFH	8.72072	10.2577	8.94224	10.4745	9.27654	10.6766	9.78883	10.218	8.23501	10.6089	11.1826	9.1052	9.19669	8.74424	9.98573	9.62239	10.8467	9.01811	7.93944	10.3877	7.9619	7.91693	10.0529	8.04975	10.518	8.51951	8.94565	8.81845	12.1651	10.2075	8.85022	10.558	11.3714	8.64436	10.8271	9.9158	13.8169	9.59392	11.899	11.6715	12.6739	11.698	11.4098	12.41	9.87034	9.26553	9.52063	11.2958	8.78221
CASP10	13.9838	13.913	13.7289	13.7424	14.0253	13.7177	13.649	13.5827	12.505	13.6406	13.758	12.6926	12.5129	12.8594	13.7167	13.7203	13.0364	13.417	13.1433	13.1233	13.873	13.3356	12.044	13.3205	12.8669	13.423	13.5755	13.5214	13.8863	14.2429	14.4754	14.1423	13.4406	13.7005	13.948	13.6951	13.5804	14.4475	14.6704	13.539	13.9946	13.5514	12.8187	12.9279	13.9936	14.2753	12.6956	13.7542	14.0142
AK2	13.9526	13.9234	14.0894	14.0423	14.2105	14.0537	13.991	13.7896	12.9549	13.9809	14.0016	13.563	13.3268	13.6782	13.9226	13.707	13.7941	13.3201	12.9675	13.1731	12.8183	13.5056	13.4634	13.4244	13.2432	13.6648	13.5215	13.6642	13.8948	13.8844	13.8933	14.109	14.0092	13.4504	13.7061	13.8161	13.8575	13.7239	14.2985	13.978	13.7372	13.8161	13.7946	13.5134	13.7774	14.0571	13.8505	13.8842	13.9425
CD38	13.6936	13.6822	12.7532	12.213	14.0903	12.6973	12.6182	12.1857	12.2088	12.8999	12.3528	11.8106	11.3722	12.8336	12.2854	12.5174	11.7756	13.308	11.7776	12.1647	12.636	12.116	11.4597	12.963	11.6701	13.4557	12.6258	13.8039	13.002	13.0279	14.968	13.7472	12.8025	12.5442	11.5779	12.5227	12.837	14.4019	11.6345	13.1087	12.3673	12.3436	12.9928	11.9003	13.2052	12.239	14.1363	12.1681	12.3635
MPO	11.2666	10.7062	10.5822	11.57	9.69902	11.1208	10.3732	13.3212	10.6879	9.85956	10.7966	11.0232	12.0782	11.1019	10.7959	12.6726	14.9124	11.3134	10.234	9.84255	10.7012	12.5616	12.112	9.79317	11.8913	9.86574	10.7371	13.2709	13.6887	11.0019	9.7173	12.6914	11.6657	10.6118	11.6496	12.8734	11.415	10.3237	8.74432	8.94855	11.799	7.23429	7.76469	10.2844	9.54369	10.6735	9.10212	7.83627	14.4369
CD79B	13.7396	14.0096	14.4112	14.0633	14.3298	13.4355	13.6562	13.4736	13.3805	13.9571	13.1504	12.3208	11.3018	12.0128	13.7125	10.2077	11.3412	11.6468	12.0671	13.2676	9.63677	13.011	11.4934	13.3181	12.0908	14.2905	12.5007	14.401	12.7806	13.8002	13.1097	13.5176	13.114	11.5627	10.215	11.4402	13.4007	15.2474	10.7846	13.705	12.2933	13.7057	10.8831	13.225	14.073	10.5545	14.3878	14.0975	11.6451
CD4	15.4177	15.7143	15.4549	15.8866	15.1402	15.4248	15.134	15.6238	14.4034	15.3487	15.6016	14.7896	14.1564	15.5532	15.2627	14.2166	14.3623	15.6402	15.1442	15.6406	15.3236	15.0193	14.3747	14.5334	14.0679	14.9497	15.0626	14.0895	14.9267	15.7182	15.1507	15.5731	15.4731	14.6754	15.4461	15.5219	15.5609	14.5397	14.5378	14.5201	15.2791	14.517	15.1326	14.3959	14.301	15.838	15.7125	14.7976	15.6595
BTK	15.5757	14.7478	15.1779	15.1596	14.903	15.0779	14.7195	15.1896	13.0863	14.7271	14.8943	14.4019	14.0018	14.18	14.9853	14.8551	14.3822	14.3181	13.3167	14.2077	9.43203	14.5983	14.6212	14.2423	13.9843	15.117	13.3098	14.8755	14.4614	15.1938	14.1911	15.095	14.6992	14.8215	14.0139	14.6829	15.1668	14.9765	12.8024	14.6361	14.3247	13.1574	12.5514	13.5112	14.5025	14.08	14.2047	13.6886	15.4581
CD22	15.3097	15.0347	16.3393	15.4294	15.6731	15.4752	15.1638	15.2652	14.3388	15.7911	14.8146	14.7319	13.9548	14.0226	15.5594	10.3042	12.6704	13.9957	14.9232	14.7695	10.1354	15.1474	13.309	15.6869	14.1207	16.3363	14.2547	16.7173	14.6411	15.2856	14.5281	14.9894	14.2328	12.3142	12.3471	13.6031	15.2269	17.0658	10.3305	15.0216	13.7766	15.5304	12.1274	15.4454	16.0727	9.64832	15.9959	15.9013	9.82245
PGM3	12.3868	12.1656	12.6102	12.3415	13.1666	12.4358	12.6915	12.3684	13.5104	12.7679	12.5273	12.0406	11.9484	11.786	12.449	10.8804	12.3168	12.036	12.7718	12.8166	13.0947	11.7432	11.9537	12.41	12.0279	12.1393	12.7013	12.2133	12.5566	12.5366	12.5859	12.7579	12.5053	11.3708	12.7116	12.2138	12.6112	12.7563	13.2012	12.6302	12.5922	13.0007	12.8855	12.9683	12.6351	13.0761	12.202	12.886	11.964
WAS	15.5918	15.1517	15.0945	15.5425	14.6713	15.2166	15.0415	15.1584	14.2843	15.0468	15.4533	16.2701	16.3231	15.9031	15.3786	17.2668	16.8797	14.9665	14.7893	14.5268	14.717	16.1184	16.5494	15.4244	16.3184	15.693	14.6526	15.3156	15.3821	15.4504	15.2088	15.2491	15.1517	17.1146	14.8771	15.8822	15.0501	14.8735	15.0767	14.6632	15.3841	15.0187	15.0174	14.7715	14.6846	15.4096	15.1665	14.734	15.6323
RUNX3	14.12	15.0698	14.7985	14.3073	14.2655	14.6107	15.3766	14.3621	15.5515	14.6502	14.8841	14.8708	15.1657	15.2925	14.6788	13.3141	14.7428	15.9085	15.9088	16.0383	15.2985	14.2663	15.1001	14.9182	15.0594	14.8549	16.2214	15.0689	15.1825	14.2888	15.0674	14.1703	15.091	14.1127	16.5505	14.7113	15.3855	14.9945	14.7478	15.2468	15.2636	15.3935	15.7976	15.6398	14.7436	14.2295	15.3856	15.2581	13.6614
MRE11	13.6879	14.1668	14.0511	13.8196	14.4901	14.1913	14.4022	14.1273	14.0546	14.595	14.0832	13.7917	13.5768	13.5098	14.1743	13.4324	13.5177	13.9085	13.6836	13.7989	13.8964	13.3462	13.9501	14.2135	13.8787	13.9602	13.3907	13.6866	14.1929	14.3162	14.4312	14.0572	14.1342	13.3944	13.9019	13.6227	13.738	13.846	14.4367	14.1442	13.9558	14.164	13.9873	14.4697	14.1427	14.4858	13.3381	13.8862	13.3725
FAS	13.2114	13.2551	13.0332	13.4638	13.2169	13.1864	13.2844	13.3541	13.4973	13.4969	13.6198	14.1821	14.6324	14.676	13.2264	16.1477	14.7951	14.0746	13.4066	13.7245	13.6131	14.277	15.0129	13.8829	15.0015	13.4259	14.4193	13.6509	13.3488	13.0443	13.4071	13.3186	14.0213	15.2056	13.7358	13.8916	12.9007	12.2603	13.4739	13.8297	13.5571	13.8318	14.4046	13.8564	13.0725	12.7997	13.6108	13.3753	14.064
CD44	17.0824	16.5338	16.4476	16.7053	16.2397	16.6892	16.4506	16.8962	17.3737	16.6635	16.3839	16.5541	16.6151	16.3103	16.2965	16.4739	16.3696	17.0823	17.4095	17.2318	17.2704	16.8366	16.1897	16.6632	16.5138	16.3143	16.9856	16.3333	16.3128	16.5185	15.9864	16.5966	16.4295	17.2907	16.8438	16.4296	16.3758	15.8173	16.3739	15.631	16.2495	16.1041	15.8862	16.1649	16.8451	16.5052	15.9235	16.0061	16.7122
IFNGR1	15.8598	14.9971	15.0029	15.4303	14.8209	15.1594	14.811	15.9754	16.3359	14.6859	15.1324	16.2528	16.735	15.8683	15.205	16.6608	16.7607	15.6672	16.4482	15.9836	16.4874	16.053	16.3088	15.385	16.6202	15.7733	16.3141	14.7331	15.7228	15.4997	14.2434	15.4615	14.9468	16.9277	16.3086	16.2624	15.1926	14.0075	13.7512	14.1183	14.6465	13.4249	13.395	13.9176	14.4942	14.8557	13.3229	14.3914	15.3259
CYBA	16.0043	15.619	15.2275	15.7945	15.1842	15.4982	15.6145	15.7949	15.3283	15.2371	15.6325	15.9847	16.1244	15.9395	15.5336	16.5644	16.506	15.8991	15.4284	15.7132	15.528	16.0477	16.1199	15.2532	15.9768	15.6067	15.8132	15.5505	15.5611	15.5699	15.3599	15.6116	15.4825	16.2415	16.1445	15.851	15.71	15.1536	15.1618	15.3	15.5493	15.0953	15.6125	15.5193	15.3467	15.4505	15.7444	15.2712	15.7475
LY75	14.0029	14.1703	14.4171	14.3188	14.0775	14.243	14.2133	14.0882	13.7801	14.4869	14.1794	13.5805	13.7126	14.0765	14.2451	14.104	14.2948	13.8494	13.514	14.1995	14.2669	13.7496	14.3115	13.7164	14.1114	13.8424	14.0403	13.901	14.5517	14.006	13.8186	14.0545	14.6229	14.6665	14.9329	14.2572	14.1965	14.3661	14.907	14.6167	14.4113	14.7364	14.76	14.5438	14.5199	14.3746	14.452	14.6061	14.1472
SEC61A1	15.2358	14.866	14.8337	14.9452	15.0744	14.9114	15.0329	14.9547	15.1622	14.9375	15.0816	14.7095	14.4517	14.7915	15.0846	14.2085	14.6592	15.3862	15.0794	15.3705	15.3077	14.7517	14.7246	14.8439	14.6011	14.7258	15.4641	14.825	14.9256	14.8452	15.0659	15.3767	15.0353	14.4112	15.4496	15.3034	15.0859	14.9264	14.8413	14.8159	14.7174	14.7858	14.7549	14.7369	14.9068	14.8424	14.8581	15.0179	14.7835
CASP8	15.0442	15.3992	15.1258	15.104	15.3171	15.2029	15.4439	15.603	16.3994	15.1784	15.724	16.2363	15.9921	15.9958	15.373	16.119	16.2187	16.7481	16.0341	16.3743	16.389	15.4796	16.445	15.9916	15.9905	15.2036	16.8027	15.1978	15.755	15.239	15.1979	15.2544	15.9253	16.2936	16.873	15.6577	15.2547	14.7811	15.3978	15.7134	16.1027	15.842	16.0552	16.1002	16.3893	15.5963	15.4844	15.3764	15.5635
RFXANK	13.0917	12.7663	12.9135	13.0115	12.9867	12.8998	12.8157	12.815	12.5227	12.6749	12.9801	13.0535	12.9556	12.8539	12.8345	13.8463	12.8047	12.6112	12.6327	12.4189	12.6064	12.7017	13.1383	12.9152	12.5839	12.547	12.2685	12.7969	12.7598	12.8724	12.8197	12.7317	12.8259	12.8272	12.8455	12.8417	12.6695	12.8889	13.1121	12.7272	12.7993	12.9117	13.0683	12.8379	12.7466	13.104	13.2925	12.9604	12.8515
AP3D1	15.7313	15.4391	15.6385	15.6648	15.31	15.6507	15.4896	15.341	15.386	15.5198	15.679	15.297	15.2294	15.2302	15.5172	15.0225	15.5658	15.1788	15.3108	15.1774	15.53	15.2968	15.3463	15.2371	15.2621	15.3212	15.3844	15.2928	15.5705	15.5172	15.6233	15.605	15.6345	15.7126	15.6472	15.7242	15.5587	15.6972	15.7812	15.6363	15.8412	15.761	15.815	15.6853	15.5689	15.8168	15.8483	15.7744	15.4079
SPI1	16.217	15.218	14.905	15.9097	13.8751	15.3291	14.5215	16.1293	15.693	14.4109	15.3837	16.9362	16.9562	16.3618	15.2704	17.8207	17.4406	16.0475	15.7986	16.1254	16.1401	16.6234	16.8724	15.764	16.9494	15.8946	16.462	15.0784	14.9074	15.6463	14.2088	15.5879	15.1143	17.9894	17.0736	16.1701	15.3949	14.4244	13.7145	13.8159	15.4415	11.3328	13.5013	13.4065	14.7228	15.4546	14.516	12.0593	16.1536
TTC7A	15.4809	15.6566	15.6181	15.7997	14.9647	15.2761	15.084	15.4656	16.5983	15.152	15.6962	15.0643	14.4454	15.0587	15.1445	14.1456	14.472	15.4877	15.944	16.0351	15.7574	15.2361	14.4418	14.9425	14.6379	15.1016	15.7905	15.0424	15.1456	15.5119	14.8963	15.5084	15.2652	14.8173	16.3572	16.2066	15.7564	15.6189	15.1274	15.1632	15.5628	14.919	15.1152	15.3379	15.4359	15.7292	15.7262	15.1289	15.5086
RASGRP2	15.9304	16.4987	16.5416	15.941	16.978	16.1918	16.4071	16.0888	15.6861	16.6168	16.1006	15.5931	15.9381	15.4933	16.2469	15.5802	16.3309	15.905	16.5632	16.255	15.9226	15.921	15.8698	16.5525	16.1526	16.2051	15.4126	16.2472	16.8365	16.2657	16.51	16.2145	15.8502	16.1359	16.093	15.7386	16.0226	16.6251	17.0149	16.6427	16.7544	17.0363	16.9424	16.9236	16.9545	17.0747	16.798	17.235	16.3276
RAB27A	13.9928	13.7312	13.6368	14.0821	13.2574	13.8464	13.9697	13.8108	13.251	13.5627	13.9867	13.6899	14.1445	13.8071	13.963	14.7194	14.5809	13.3183	13.2658	13.2157	13.4233	14.1269	14.3268	13.2462	14.1451	13.4627	13.3598	13.6547	13.6099	13.6434	13.4773	13.8173	14.4035	15.0721	13.4839	13.4662	13.7349	13.0073	13.5799	14.0912	13.8096	13.8405	14.1686	13.9716	13.1161	13.3299	13.5612	13.6706	14.3636
WDR1	16.7025	16.6292	16.162	16.1463	15.9736	16.301	16.3523	16.3152	16.38	16.133	16.1622	16.7285	16.969	16.6185	16.2281	17.2263	17.3263	16.1874	16.3317	16.1077	16.4385	16.3627	16.8946	16.1521	16.6635	16.3641	16.2081	16.4363	16.0581	15.8884	16.2173	16.1383	16.4542	16.9364	16.4338	16.6249	16.4138	15.9988	16.4488	16.7691	16.3856	16.3676	16.4017	16.1769	16.456	16.2614	16.7224	16.1545	17.3627
ATP6AP1	14.8399	14.1607	14.1116	14.5905	13.8387	14.2672	14.0394	14.5046	14.4386	13.9076	14.3713	14.5141	14.4509	14.4092	14.2495	14.9875	14.9878	14.8155	14.249	14.5622	14.6215	14.6692	14.7438	14.0028	14.4567	14.1031	14.9417	13.9283	14.3929	14.4375	13.9355	14.412	14.1566	14.8541	15.1803	15.186	14.4878	13.7403	13.8201	13.873	14.0019	13.6529	13.8565	13.7762	13.8378	14.277	14.2557	13.6415	14.4891
TFRC	16.1184	15.1161	14.7762	14.9424	15.251	14.9206	15.0553	15.3305	15.8188	14.8738	14.7163	15.9292	15.7933	15.3561	14.5799	15.8141	15.6488	15.7869	16.2181	15.8199	15.287	15.7395	14.8781	15.4075	15.2781	15.7181	16.3925	15.812	14.8664	14.5867	14.859	15.0077	14.596	14.745	15.9173	16.7592	15.1553	15.1241	14.8515	14.4564	14.9155	14.9515	14.9561	15.0402	15.5185	14.8181	14.8648	14.6806	14.318
TRNT1	12.3454	12.6869	12.8089	12.532	13.004	12.69	13.0658	12.8286	13.0884	12.9711	12.7778	12.3395	12.305	12.2507	12.8198	12.2778	12.5474	12.6406	12.8677	12.9345	13.1525	12.4749	12.613	12.7733	12.703	12.3801	12.5934	12.2942	12.8656	12.8613	13.1262	12.9515	12.9722	12.3831	12.6086	12.3522	12.4403	12.708	13.5179	13.2462	12.9008	13.2128	13.1714	12.7833	13.007	13.1815	12.2268	13.1417	12.7799
TBX21	12.7708	14.1239	13.8999	13.5973	13.3857	13.6092	14.8087	12.6287	13.1775	13.3034	14.3608	13.6553	14.1667	13.6614	13.9981	12.4216	13.2923	13.9545	13.9478	13.2441	13.0247	11.8704	13.8593	13.6053	13.4406	13.9978	12.9003	14.4715	14.0321	13.3298	14.8016	13.4615	14.9607	13.3687	14.0642	12.6423	13.9577	14.9797	14.3031	15.8346	15.016	15.1727	16.006	15.0344	13.1233	13.2046	14.8669	14.9956	12.6191
ACTB	18.3649	17.5601	17.3232	17.7363	16.8006	17.6328	17.5729	18.044	16.8954	17.422	17.6679	17.9665	18.5673	18.3312	17.9035	19.1111	18.8844	17.8125	17.6473	17.4796	17.3812	18.4443	18.5401	17.8644	18.3315	18.2048	17.2241	18.0839	17.6036	17.7548	17.7317	17.834	17.5589	18.4082	17.4155	17.9485	17.5836	17.1859	17.6893	18.1568	17.7146	17.3696	17.4934	17.1935	17.6815	17.6771	18.1995	17.2521	18.129
MLH1	14.0947	13.9761	14.1303	13.8643	14.308	14.0451	14.049	13.9991	14.2665	14.1804	14.0234	13.9294	13.6154	13.7234	13.7149	12.8077	13.4672	14.1122	14.3111	14.3077	14.214	13.3487	13.4133	14.0829	13.6486	14.0006	13.9942	13.9783	14.1037	13.8455	14.1009	14.1745	14.1768	13.2764	14.2115	13.6214	13.983	14.312	14.4055	14.2337	14.1116	14.2082	14.1313	14.0158	14.3633	14.1331	13.9947	14.3163	13.8278
UNG	10.9835	11.1175	11.2825	10.9961	11.6583	11.1007	11.4302	10.4206	9.88053	11.3491	11.1105	10.1293	10.055	10.8804	11.177	9.21388	10.3265	9.99017	10.0655	9.7559	10.0009	9.90931	10.4919	10.5454	10.1007	10.6295	9.29129	10.9564	11.3113	11.0925	11.6248	11.1967	11.7539	10.0123	9.69047	10.1064	11.1495	11.6928	11.5797	11.8608	11.3215	11.9236	11.6049	11.3965	10.9777	11.3085	11.9601	12.1483	11.2757
ARHGEF1	17.0697	16.9983	17.5241	17.2454	17.6912	17.3136	17.5378	17.2272	17.156	17.5191	17.3776	17.0801	17.2062	17.0874	17.3381	17.48	17.8598	17.284	17.4832	17.3868	17.2425	17.2556	17.4689	17.5736	17.5615	17.3065	17.0148	17.1444	17.7252	17.2482	17.4446	17.2084	17.2112	17.5916	17.8171	17.2406	17.1157	17.5428	18.3129	17.7442	17.9719	17.9963	18.3115	18.1704	17.7547	18.0495	18.1059	18.284	16.9358
STXBP2	16.3527	15.2627	15.4592	15.8909	14.9317	15.5732	15.3816	15.8108	15.7444	15.2122	15.7749	16.4966	16.5059	16.1299	15.5529	17.0973	16.9603	16.0294	16.0683	15.8638	15.7843	16.3546	16.4431	15.6234	16.4609	15.703	16.1877	15.373	15.575	15.5861	15.0979	15.5836	15.5458	17.2062	16.7464	16.3234	15.6914	15.26	15.2235	15.4556	15.7115	14.9117	15.425	15.2276	15.2681	15.8766	15.5749	14.9468	16.1415
TOP2B	16.364	16.4897	16.7995	16.4337	16.9198	16.5121	17.0254	16.7299	17.5329	17.1045	16.4236	16.0145	16.2443	16.281	16.7255	15.7173	16.1851	16.6247	16.8661	17.0416	17.4154	16.1003	16.2586	16.7439	16.2969	16.5543	17.1413	16.5736	16.8424	16.6807	16.8709	16.7881	16.3256	15.6144	16.7798	15.7797	16.2281	16.3615	16.4364	15.8766	16.2414	16.4214	16.0982	16.3323	16.508	16.2486	15.7442	16.259	15.8157
NFKB2	15.7183	15.683	15.4435	15.5318	15.2758	15.4525	14.7428	16.1878	17.2702	15.2136	15.1802	17.817	17.8445	17.3706	15.6308	18.1025	17.6567	15.989	17.3008	16.8534	16.5004	16.9434	17.5627	16.7185	17.4512	16.7405	18.0155	15.8715	14.2374	15.371	14.7039	14.9356	15.1064	17.6027	17.0715	16.8429	15.4604	16.2863	15.6715	14.8289	15.1148	14.8774	15.1805	15.4899	16.4259	15.4012	15.6175	14.9944	15.5765
ITCH	15.549	15.4777	15.5979	15.4287	15.7491	15.6013	16.1407	15.6474	16.5342	15.647	15.522	15.916	16.05	15.7105	15.6987	16.1356	16.3534	16.1343	16.1097	16.2941	16.4059	15.5558	16.0784	15.8079	16.3075	15.7235	16.4448	15.4472	15.7786	15.6484	15.6741	15.7106	15.5024	16.3247	16.4231	15.6306	15.583	15.6735	15.583	15.5922	15.6675	15.5362	15.9572	15.8234	15.6312	15.3566	14.8206	15.5155	15.3214
PSEN1	14.8282	14.339	14.177	14.4578	14.1026	14.4637	14.2854	14.6389	15.1171	14.1706	14.5696	14.9169	14.9698	14.6509	14.4187	15.4461	15.3421	14.194	14.6433	14.5234	15.1869	14.7283	14.9208	14.1713	14.8025	14.3845	15.1103	14.1194	14.3027	14.5093	14.15	14.5335	14.3173	15.5054	14.9523	14.6758	14.3379	14.0998	13.9682	13.8362	14.172	13.651	13.6047	13.7261	14.0458	14.2104	13.4288	13.7438	14.811
TCF7	15.0939	15.1545	16.1129	15.3556	16.1948	15.6937	15.8666	15.3732	15.9724	16.5078	15.0828	14.2744	14.7652	14.4024	15.5678	12.5523	14.5802	15.3579	16.3532	16.0727	16.658	14.4804	14.4934	16.0401	15.1259	14.895	15.3216	14.6419	15.7434	15.627	16.203	15.5869	15.1605	13.8765	14.8382	13.8173	14.5626	15.4831	16.5519	14.9549	15.2976	16.2187	15.7183	16.1112	16.1259	16.5149	15.9373	16.224	14.4669
PTPRC	18.413	18.1379	18.3314	18.1813	18.5368	18.1875	18.8382	18.4399	18.0375	18.7541	18.2004	18.4936	19.0055	18.6896	18.5833	19.5387	19.2591	18.6759	18.3864	18.6773	18.4568	18.7445	19.2134	18.8751	19.1857	18.5961	18.8253	18.4993	18.6185	18.5842	18.8023	18.4393	18.3348	19.3704	18.3834	17.7934	18.082	17.9867	18.3274	18.0737	18.1991	18.3755	18.127	18.2833	18.1148	18.0781	17.7367	18.0048	18.1947
CD59	11.6899	11.8268	11.9783	12.1922	12.7529	12.0418	11.9776	11.9292	12.2253	12.3576	11.5881	12.3901	13.1273	12.6041	11.994	13.8873	13.4149	11.7797	12.4376	12.0015	12.0429	13.1077	12.9943	12.4467	13.1088	12.0871	12.0509	12.5497	11.8351	11.8624	12.1152	12.0807	12.0134	14.7644	11.587	12.2212	12.0905	11.7698	12.0143	11.2931	11.6649	11.9695	11.4623	11.7719	11.9682	11.7385	12.6231	11.7933	12.5427
SH3BP2	16.0233	15.428	15.412	15.5471	14.6465	15.3826	15.3954	15.9418	15.4424	15.0074	15.7242	16.1101	15.9551	15.9137	15.4003	16.7348	16.7503	16.2247	15.5335	16.0832	15.7419	16.0755	15.9536	15.3278	15.783	15.897	16.4405	15.2084	15.4853	15.6326	15.0018	15.6382	15.3007	16.5442	17.2066	16.4888	15.392	15.3829	15.211	15.6449	15.7925	14.8871	15.3974	15.0454	15.1907	15.5691	15.1684	14.962	15.869
OAS1	14.6379	14.4595	14.2122	14.566	13.867	14.3305	13.3772	12.9579	10.8692	13.372	15.1384	12.7181	11.6766	14.819	13.0818	17.7484	12.2158	12.5474	11.4123	10.9485	12.1511	14.6332	12.3642	13.4027	12.9401	13.4062	11.2617	15.4392	13.9708	16.0067	16.5523	14.3802	14.0751	16.4072	11.2576	13.2628	15.2349	14.0205	13.9374	13.774	13.2913	12.7872	13.3632	12.8533	13.0577	14.1051	13.6996	13.1403	15.9218
NLRC4	14.2633	12.5833	12.4913	12.9864	12.0996	12.6677	12.3	12.4666	11.0575	12.2758	13.8635	12.4493	12.7759	11.9913	12.714	13.8561	13.1264	10.9091	11.7844	11.2326	11.6904	12.9523	12.6363	10.8767	12.2636	12.012	10.9291	11.7831	12.8752	13.8042	12.7148	13.5161	14.0394	15.1611	11.1321	12.9223	13.228	12.339	12.6011	12.4614	13.1281	9.71165	10.817	10.3923	11.0344	13.5657	11.0661	10.2315	14.4722
WDR7	15.4321	15.4031	15.6868	15.5902	15.7566	15.5695	15.7166	15.3125	15.0591	15.7424	15.6516	14.9237	14.8148	14.9681	15.5042	14.1702	15.0086	14.7441	14.9604	14.7532	15.1677	14.794	15.0995	15.3429	15.0237	15.1775	14.6041	15.1988	15.7605	15.6319	15.7089	15.5112	15.6225	14.802	14.9781	15.0545	15.4345	15.5963	16.3162	15.7399	15.9152	16.0478	15.9552	16.1008	15.6068	16.0704	15.5817	15.886	15.2684
NLRP1	16.3601	16.6748	16.984	16.7834	17.1614	16.9913	17.171	17.0256	16.9274	16.899	16.9906	17.0079	16.8806	16.861	17.2369	17.0666	17.5388	16.9731	17.1341	16.9792	16.9052	17.0084	17.5337	17.1133	17.516	16.9368	16.7883	16.4986	16.874	16.9164	16.7338	17.0023	16.8473	17.4263	17.5769	16.8075	16.8241	16.8095	17.6561	16.9986	17.5385	17.3831	17.5723	17.7869	17.3016	17.7434	17.3748	17.6462	17.0142
RNF31	14.9088	14.8749	14.9286	15.1033	14.7072	14.9784	14.9038	14.5715	15.0263	14.7467	15.2706	15.326	15.6061	15.4544	14.8754	16.0986	15.7092	15.1014	14.8335	15.0659	15.3679	15.2797	15.4215	14.8809	15.6828	15.0118	15.4833	15.1487	15.0623	15.277	15.3948	14.8028	15.1619	16.6587	16.1355	15.1329	15.157	15.2616	15.6754	15.5257	15.3574	15.2321	15.7996	15.4365	15.0415	15.5405	15.663	15.4776	15.4132
TINF2	14.5242	14.4214	14.5347	14.6357	14.4592	14.5369	14.5447	14.535	14.7132	14.719	14.5615	14.9859	15.1941	14.6912	14.6303	15.194	15.1115	14.0985	14.9785	14.2523	14.462	14.618	14.9854	14.6114	15.0064	15.0387	14.2982	14.8151	14.3743	14.4598	14.6255	14.4442	14.7224	15.8405	14.1443	14.7472	14.6195	14.8832	14.828	14.7499	14.7092	14.7242	14.9973	14.869	14.8301	14.6279	14.8948	14.9249	14.5379
UNC13D	16.1841	15.6682	15.8396	15.7869	15.7567	15.9037	15.849	15.5499	15.0291	15.6665	15.9353	16.4035	16.6489	15.9941	16.0969	17.0391	17.4739	15.3626	15.5575	15.1279	15.0251	16.3777	16.8936	15.9993	16.5258	16.1064	15.368	15.8644	15.8403	15.8039	15.8342	15.7458	16.0277	17.5906	15.8633	16.2016	15.9205	15.991	16.4462	16.5985	16.4878	16.2328	16.7375	16.3697	15.7851	16.1837	16.5726	16.4245	16.2958
ADA2	16.0286	15.8267	15.7462	16.2791	15.2092	15.8729	15.5283	16.065	13.9275	15.4466	16.1434	15.3404	14.5284	15.4271	15.6518	15.372	14.8502	16.0407	14.8004	15.2225	15.6348	15.7644	14.6935	14.9233	14.7508	15.4421	15.1374	15.1592	15.0576	16.386	15.6897	16.2125	15.9149	15.0229	15.1587	16.1293	16.1755	15.0642	15.5214	15.3171	15.3895	14.7811	15.2144	14.8647	14.9458	16.1834	15.3127	14.9716	16.0937
MSH2	13.6755	13.7105	14.2635	13.2905	14.7928	13.9509	14.5346	13.2023	13.3303	14.504	13.4958	12.4043	12.4763	12.7569	13.7311	11.5112	12.293	12.2866	13.4193	12.3732	13.3343	12.3096	12.8001	13.4633	12.6274	13.5879	11.9103	13.2305	14.1052	13.8921	14.5951	13.9417	13.6031	12.0062	11.7095	12.2251	13.1548	14.1059	14.6255	14.449	13.696	14.2504	14.0498	13.7417	13.9181	14.1135	13.6654	14.4639	13.2551
BLNK	12.9145	12.572	13.534	12.7937	13.2772	12.7612	12.652	12.2748	11.8835	13.218	12.1199	11.6758	10.5695	10.9597	12.7809	9.14016	10.092	10.8778	11.1831	11.1821	10.9657	12.4911	10.6488	12.5938	11.453	13.6907	11.6987	13.7186	12.1256	13.0594	12.7733	12.8202	11.4175	9.69607	8.9801	10.7628	12.5836	13.9904	8.50377	12.002	10.9082	12.2427	8.83281	12.2146	12.5943	9.8611	12.0514	12.2463	8.87345
JAK2	15.7343	15.8663	15.7045	16.4294	15.3172	15.7879	15.8875	15.8968	14.3434	15.8252	16.416	15.5129	15.6885	16.0836	16.0208	17.3466	16.3053	15.5938	14.3775	14.5184	15.9862	16.4958	15.9236	15.309	15.7496	15.7927	15.3662	16.0071	16.1907	16.7383	16.1864	16.2334	15.9001	16.5373	14.7638	15.6953	15.5989	15.2349	15.2263	15.1786	15.4836	14.4579	15.0477	14.9674	15.1642	15.9852	14.629	14.4933	16.2553
TOM1	15.1458	14.3545	14.1001	14.8845	14.001	14.7562	13.7235	14.9092	15.2776	13.8693	14.1849	16.2043	16.3522	15.2939	14.1062	16.5867	16.5276	15.1504	15.8789	15.1526	15.1352	15.544	15.5163	14.9309	15.9116	15.298	15.6279	14.5677	14.1645	14.1485	13.2941	14.0718	14.049	16.1323	16.187	15.8929	14.671	13.7674	13.693	13.1411	14.3712	13.3124	13.5664	13.9282	14.4048	14.4818	14.192	13.5244	14.7608
HMOX1	15.1415	13.9691	13.3773	14.0837	12.4474	13.8162	13.0654	14.4226	15.8011	12.9499	13.8312	14.2135	13.4378	12.8745	12.8156	12.912	13.4398	14.4012	14.6186	14.2878	15.8819	13.2477	12.5232	11.9361	12.6548	13.7066	13.1435	12.6314	13.3143	13.9219	12.6286	13.661	13.664	12.992	14.2626	14.5489	14.3928	12.6219	12.0799	12.6867	13.3758	10.3384	11.418	11.2157	12.8471	13.535	13.0735	10.4355	14.5437
MCM5	14.2953	14.4671	14.6164	14.3885	14.5959	14.3056	14.2736	14.2176	14.2991	14.276	14.2171	14.2069	13.7831	14.2663	14.2691	12.883	13.8978	13.962	14.1326	14.0966	13.8815	13.5297	13.4456	14.2991	13.8254	14.2776	13.65	14.3555	14.0101	14.1249	14.6014	14.2991	14.5321	13.5977	13.8857	14.0519	14.3493	14.8718	14.2609	14.9211	14.403	14.6178	14.4465	14.7385	14.7372	14.2636	15.7739	14.45	14.6893
NCF4	14.5897	13.671	13.5891	14.8012	13.319	14.2373	13.1841	13.9807	12.0335	13.1112	14.1916	16.0126	16.5166	15.3301	14.6973	17.6434	17.0886	13.2031	13.6225	12.915	12.4105	16.1623	16.4874	15.1853	16.3236	15.3724	13.3679	14.7371	13.468	14.0232	12.7567	13.9813	13.7549	17.8357	13.9335	15.2236	13.8999	13.9868	12.8129	12.505	14.3114	11.9976	12.7123	13.1665	13.3	13.964	13.3749	12.4673	15.185
GZMB	14.4824	14.7594	13.4464	13.1365	13.6264	13.6547	14.9812	12.8897	12.3063	13.707	13.7797	13.826	13.9539	14.2933	14.3983	13.5301	13.9031	14.867	13.5278	14.3305	13.3166	12.3753	14.1063	13.9994	13.6791	14.4946	12.981	15.3691	15.0043	13.4281	15.3647	12.9735	14.4483	14.1482	13.8542	13.7638	14.7299	15.1698	14.1935	14.8361	15.0963	14.7294	15.3237	13.8837	13.2994	12.3776	14.0708	13.5349	13.0009
PSMA3	13.4527	13.355	13.3293	13.3777	13.5209	13.2647	13.7494	13.776	13.9566	13.7886	13.4005	13.1467	13.3968	13.5952	13.3372	13.4892	13.283	14.077	13.8436	14.0592	14.3073	13.4451	13.3886	13.5789	13.5349	13.2608	13.9126	13.5017	13.6939	13.8292	13.9486	13.7561	13.4847	13.244	13.6184	13.1679	13.1659	13.1358	13.5642	13.3729	12.9585	13.1407	13.1352	13.3545	13.5659	13.1192	13.0421	13.2479	13.4378
MTHFD1	14.1638	14.0962	14.3216	14.0671	14.4955	13.9856	14.1761	13.8045	12.7167	14.1796	13.9844	13.1945	12.6996	13.8876	13.8179	12.5035	12.8383	13.3656	12.8658	13.0177	12.6377	13.2901	13.0256	13.6755	12.8573	13.4287	12.807	14.1294	14.1703	14.0012	14.4739	13.9846	14.2407	12.9141	13.3182	13.6454	13.91	14.3993	14.4248	14.3572	13.775	14.3117	13.8727	13.9757	14.2317	14.0052	14.5291	13.9662	14.261
SRP54	13.9953	13.7674	13.8489	13.8186	14.1051	13.7442	14.0883	14.1507	14.8996	14.1699	13.8073	13.9983	14.5773	14.1476	13.8643	14.898	14.5853	14.0163	14.5809	14.3626	14.8663	13.84	14.1954	13.959	14.2282	13.9442	14.8575	13.9472	13.9715	14.0909	14.4243	14.2539	13.6537	14.0079	13.9045	13.3643	13.4968	13.4489	13.7727	13.4001	13.3083	13.5477	13.2052	13.6109	13.7549	13.469	12.7041	13.3338	13.533
NFKBIA	15.5836	16.4634	15.103	15.6199	15.0608	15.2018	14.8492	17.6743	16.4817	15.3242	15.1095	19.245	19.1591	18.6601	16.4386	19.2912	18.9107	15.4138	16.5398	16.0246	14.3644	18.4221	19.4078	18.1028	18.8149	17.4624	17.3776	16.1123	16.2161	15.1435	14.1963	15.3436	14.8213	19.8033	16.8708	17.6662	16.0653	17.5396	15.6907	13.6649	15.0764	14.4577	15.0132	15.3369	16.042	16.274	15.5817	14.6906	14.6923
CD40	12.4094	12.8609	13.2642	13.0762	12.8009	12.6997	12.3515	13.0641	13.6767	12.5977	12.206	12.3361	11.436	11.0211	12.2182	10.4378	10.3177	12.0688	12.1497	13.7831	10.5745	12.5135	10.5993	12.6997	11.5141	13.5657	12.9677	13.5036	11.4644	12.7756	11.8481	12.0736	12.1054	10.5772	11.3626	11.8774	13.189	13.453	9.88153	11.81	11.4194	11.977	10.461	11.8451	13.2735	11.2561	12.4314	12.0184	10.7659
STK4	15.432	15.5499	15.8288	15.6139	15.937	15.8754	16.2015	16.0091	16.5421	16.2135	15.6194	16.2244	16.4325	15.9479	16.0386	16.646	17.0895	16.038	16.3956	16.3376	16.4741	16.0872	16.5	16.3082	16.4768	16.2401	16.1892	16.0268	16.1148	15.7288	15.897	15.8418	15.5607	16.5819	16.142	15.5394	15.67	15.4597	15.9818	15.3714	15.717	15.8542	15.5896	15.7619	15.8684	15.7996	15.1043	15.697	15.7811
SAMHD1	17.3541	16.8049	16.7921	17.063	16.5063	16.7915	17.0655	16.9713	15.3881	17.1237	17.2874	16.0194	15.9499	16.5713	17.0711	16.9983	16.184	16.9943	16.1839	16.4439	16.5828	17.1937	16.1539	16.6322	16.4559	16.5028	16.0855	16.4709	17.4699	17.5196	17.0385	17.3788	16.727	16.8004	15.9801	16.2635	16.4869	15.872	16.9138	16.2877	16.6432	16.3948	16.3691	16.2914	16.1584	17.1762	15.8692	16.3241	16.9183
LPIN2	14.3201	14.8496	15.1352	15.0735	15.2053	15.2181	15.0617	14.5581	15.1664	15.1208	15.0741	15.133	14.9445	15.3784	15.3171	15.9041	15.5024	14.8536	15.4427	15.128	15.4142	15.0579	15.4931	15.123	15.3907	15.1175	14.5791	15.5408	14.5866	15.1931	15.4403	14.9008	15.3113	16.3896	14.9302	15.1333	14.3101	15.0825	15.8714	15.4265	15.3116	15.7405	15.8298	15.1622	14.7821	15.6229	15.1239	15.5336	15.5573
POLA1	13.5332	13.9592	14.0155	13.6838	14.2879	13.8761	14.108	13.8602	13.2858	14.0409	13.7954	13.2488	12.8891	13.6195	13.7297	12.0556	13.071	13.3719	13.1373	13.0901	13.1603	13.0222	12.9875	13.7201	13.1328	13.5414	12.4356	13.8363	13.9746	13.547	14.1181	13.8692	13.8635	12.5302	13.5577	13.3735	13.7144	13.9786	14.3188	14.3822	13.9708	14.2382	14.132	14.2061	14.2367	13.8756	14.2968	14.1203	13.7266
XIAP	13.4094	13.2574	13.3594	13.1747	13.5692	13.2834	13.6691	13.4053	13.8632	13.6475	13.3834	12.9863	13.1218	13.2414	13.375	13.608	13.3034	13.6663	13.5916	13.784	14.0677	6.75238	13.5355	13.4224	13.4933	13.1548	13.8572	13.3323	13.4586	13.5129	13.7779	13.6111	13.5151	13.5671	13.7722	13.3131	13.3687	13.3165	13.667	13.5128	13.2163	13.5451	13.4531	13.268	13.3882	13.3723	12.7855	13.5566	13.4517
TAZ	13.4087	13.2286	13.665	13.6595	13.7381	13.4709	13.5987	13.4268	13.1263	13.6097	13.6055	13.078	12.9753	12.9567	13.3768	12.9189	13.7029	13.4122	13.1903	13.36	13.0518	13.1576	13.1797	13.305	13.1524	13.0769	13.1794	13.1001	13.7297	13.5748	13.3121	13.4885	13.6152	13.411	14.2231	13.5413	13.5547	13.5826	14.4438	14.2221	14.1541	14.113	14.4201	14.2319	13.7052	14.2481	14.2591	14.5468	13.3115
MAGT1	13.7961	13.3595	13.4687	13.5237	13.6131	13.5465	13.867	13.917	14.294	13.7848	13.403	13.857	13.9142	13.7826	13.5096	13.7671	13.8853	13.9895	14.1062	14.0496	14.3063	13.7671	13.6625	13.6949	13.8781	13.6343	14.3871	13.744	14.0125	13.5775	13.7698	13.7886	13.4911	13.3719	13.8969	14.311	13.6818	13.3221	13.4096	13.0949	13.1651	13.194	12.9232	13.1262	13.8543	13.1912	12.9163	13.189	13.1367
CD40LG	10.4312	11.7333	12.4785	12.0215	13.0542	12.3867	12.4636	11.6085	12.0645	12.8168	11.905	10.4529	10.2891	11.2129	11.6913	9.07297	10.7328	11.9781	11.961	12.6912	12.4636	11.1905	11.0573	12.1803	10.6993	10.6499	11.4804	10.5463	12.1933	12.1247	12.3324	12.0411	11.9516	9.82488	10.9139	9.59716	11.4186	11.6026	11.9627	11.8635	12.1924	12.4944	12.6609	11.8504	10.9912	12.5676	11.5452	12.7278	11.811
ACP5	12.8914	12.1838	12.6631	13.114	13.1353	12.4666	12.3499	12.0878	13.5322	12.6392	12.571	12.2502	11.7599	12.5501	11.6971	11.2112	11.6437	12.9136	12.8459	12.701	12.8073	12.6935	11.4008	12.0545	11.7327	12.1611	13.2322	12.9878	12.2891	12.4656	12.6715	12.291	12.894	11.5851	13.1378	12.296	12.4886	13.4902	12.3891	13.132	12.0757	12.9494	12.7185	13.2317	13.0167	12.3379	13.8682	12.8227	11.992
CORO1A	17.2816	17.0517	17.1734	17.0823	17.3671	17.1194	17.0966	17.0712	16.5543	17.126	17.1594	16.9275	17.2893	17.1942	17.4096	18.0918	18.0432	16.758	16.6709	16.7452	16.7517	17.5081	17.6153	16.9981	17.3386	17.2997	16.1999	17.1805	16.9558	17.1166	17.1948	17.2955	17.2309	18.1095	16.9583	17.1415	16.9087	17.0813	17.5268	17.6342	17.4519	17.2826	17.5641	17.2898	17.1863	17.3364	18.0054	17.6254	17.4705
NUP93	14.1899	14.2547	14.4166	14.3797	14.3627	14.3048	14.2495	14.3537	14.7846	14.2035	14.3947	13.9205	13.4481	13.953	14.0656	13.2852	13.5562	14.4265	14.5557	14.4702	14.8546	13.7144	13.5878	13.9013	13.5784	14.0273	13.7501	13.8124	14.2553	14.2194	14.3232	14.2756	14.3944	13.5384	14.8742	14.5079	14.2006	14.3198	14.5631	14.3162	14.3247	14.2691	14.2687	14.2976	14.6141	14.4925	14.5029	14.2819	14.2559
ACD	12.3664	12.6122	12.6662	12.604	12.7892	12.6332	12.789	12.2221	12.6035	12.616	12.7985	12.3791	12.2424	12.2357	12.7708	11.7952	12.5765	12.5016	12.4071	12.9072	12.0014	12.1542	12.7208	12.5646	12.3702	12.6246	12.7437	12.729	12.5126	12.5295	12.7632	12.659	12.8525	12.6326	12.8337	12.6438	12.789	13.2677	13.1232	13.2876	12.9302	13.1993	13.3724	13.0536	12.7215	12.8294	13.45	13.4601	12.6266
MEFV	15.4391	15.2466	14.6214	15.8226	13.8711	15.0828	14.1355	15.0565	12.1578	14.1575	15.5012	16.4121	16.6337	16.3329	15.5323	18.1038	17.455	14.7157	14.1143	14.2485	14.3073	16.4167	16.9989	15.2576	16.7994	15.8181	15.4214	15.2022	14.9051	15.8494	14.7661	15.4463	14.9944	18.0413	15.4158	16.1068	15.1186	13.9586	14.2461	13.4535	15.6123	9.83857	13.4323	12.8104	13.6312	15.3492	14.0311	11.3084	16.3468
BLOC1S6	12.6532	12.5261	12.4635	12.6256	12.3736	12.3765	12.7355	13.0772	13.2007	12.6252	12.3722	13.2402	13.8393	13.2689	12.4697	13.909	13.2091	13.2487	13.3547	12.9056	13.5867	13.2327	12.68	12.9875	13.4662	13.0689	13.2168	12.8033	12.5564	12.5158	12.2753	12.5119	12.1534	13.0182	12.7605	12.7779	12.7558	12.4505	12.1191	12.2226	12.2417	11.9318	12.0421	12.0112	12.6434	12.1514	11.962	11.9343	12.3091
NBN	14.8737	14.7432	14.583	14.7643	14.5192	14.6166	14.6156	14.9882	14.828	14.7043	14.5875	16.3323	17.2613	17.5705	14.7197	18.7641	16.81	14.7673	15.3911	14.9358	15.0131	17.2089	17.319	16.3194	17.089	15.4044	16.6838	15.4344	14.6848	14.7445	14.7265	14.7188	14.4725	16.4824	14.4563	15.6227	14.3476	14.3231	14.0916	14.1629	14.0794	14.0862	14.0615	14.0881	14.256	14.0124	13.3608	13.8151	15.3047
IKBKB	15.1536	15.2736	15.5844	15.4313	15.5728	15.4202	15.2543	15.1949	14.6753	15.4934	15.6721	15.0896	14.9534	15.0959	15.4295	14.9279	15.3903	14.8159	14.8843	14.7802	14.7703	15.05	15.1894	15.2092	15.003	15.1614	14.6122	15.0057	15.4409	15.5877	15.4653	15.531	15.5748	15.4422	14.9646	15.0503	15.3359	15.7438	16.2929	15.7741	15.7724	16.167	16.2126	16.0102	15.4485	16.0209	15.8972	16.0462	15.3588
NDRG1	14.7445	14.6321	14.4229	14.7451	14.5177	14.8353	14.3634	14.6616	14.5972	14.3628	14.4322	14.9247	14.7677	14.468	14.1417	14.8377	15.3148	14.6671	15.4058	14.5033	14.1882	14.3896	14.6692	13.9886	14.4648	14.5274	15.0499	14.4125	14.1849	14.1019	14.1186	14.3306	14.5308	15.3391	15.1932	15.1364	14.6008	13.8981	14.1795	14.18	14.4067	14.5937	14.4015	14.2588	14.0682	14.1687	14.3671	14.1128	14.7482
MCM4	12.8293	13.1504	12.6572	12.009	13.2103	12.6829	12.8233	12.5221	11.9017	12.5271	12.2486	12.5429	12.4779	13.4019	12.9702	11.4484	12.664	12.2027	12.7194	11.6062	12.1329	11.979	12.119	13.2359	12.2023	12.6694	11.0478	13.3312	12.6657	12.1025	13.8553	12.6817	12.995	12.2189	11.3779	12.631	12.5547	13.1547	12.8508	13.8497	12.5567	12.8386	13.1956	13.1733	13.5872	12.5505	14.7701	12.7599	14.0478
RELB	14.5195	14.0738	13.6624	13.9463	13.3087	13.6564	12.81	14.5832	15.4953	13.2619	13.3282	15.8116	15.637	15.1985	13.3654	15.9167	15.499	14.9387	16.1293	15.5261	15.2624	15.0441	15.0356	14.6912	14.9718	14.8893	15.8501	14.167	12.3584	13.362	12.8753	13.0332	13.4208	15.3692	15.6114	15.2101	13.8785	14.3138	13.1083	12.9235	13.222	12.7977	13.4339	13.9197	15.0656	13.6228	14.3023	13.1368	13.8892
RNASEH2A	10.9588	11.456	11.2618	11.2832	11.7284	11.2586	11.3154	10.7147	8.7684	11.1871	11.4055	10.5816	9.95171	10.7834	11.1474	9.80065	10.3199	10.2787	9.65388	9.38749	8.81017	10.373	10.435	10.5546	9.94089	10.8407	8.48321	11.1957	10.9518	11.0455	11.6799	11.3223	11.7063	10.6051	8.9037	10.9103	11.0554	11.6658	11.6463	12.2692	11.2126	11.4782	11.8394	11.0043	11.0327	11.1823	12.178	11.3891	11.5503
TGFB1	15.7983	15.9187	15.7624	15.9028	15.415	15.8655	15.8711	16.0192	16.8106	15.5909	16.0524	16.4791	16.4488	16.3128	15.8495	16.8413	16.7989	16.7553	16.4131	16.7421	16.2575	16.3126	16.4568	15.9723	16.3526	16.1141	16.9077	15.946	15.6127	15.8438	15.6146	15.7915	15.8969	16.9373	17.0947	16.5949	16.5803	15.8407	15.611	16.093	16.0567	15.6873	16.0806	15.8207	15.6611	15.7286	15.9561	15.6732	16.1453
CD79A	14.5637	14.7544	15.3193	14.6049	14.9593	14.4136	14.2973	14.632	16.0093	14.8434	13.538	13.826	13.1109	13.1651	14.4971	9.21866	11.9639	13.4603	15.1806	15.3867	10.5716	13.823	12.3939	14.7755	13.769	15.4185	14.9798	15.5893	13.861	14.2813	14.0692	14.1783	13.0488	11.4555	12.5976	13.2806	14.6818	15.6668	11.7088	13.7418	12.4685	13.8186	10.7071	14.2404	15.5728	9.92581	14.9309	14.2437	9.60134
CD33	13.6144	13.2018	12.9629	14.1183	12.2282	13.3154	12.6385	13.4676	11.6925	12.3219	13.7004	12.9248	11.695	12.7704	13.2484	12.5791	12.7285	13.1286	11.7264	12.5898	12.1661	13.0388	12.2601	11.3489	12.0042	12.5572	12.2415	11.5713	12.8262	13.6378	11.8235	14.1074	13.3457	12.702	13.1224	14.2436	13.5249	11.976	12.095	11.489	12.9908	8.9424	10.5373	9.95854	11.8198	13.6704	11.6035	9.71701	13.5149
TYK2	16.3905	15.8847	16.2522	16.4073	16.093	16.2668	16.2167	16.3281	16.4331	15.9928	16.4947	16.9243	16.8916	16.3947	16.317	17.2109	17.7279	16.3703	16.3787	16.4115	16.2885	16.6533	17.1361	16.3473	16.9209	16.2983	16.9197	15.9524	15.9994	16.2425	15.9011	16.1696	16.2428	17.4842	17.3399	16.6777	16.205	16.3584	16.6321	16.5595	16.8659	16.4358	16.8494	16.7449	16.528	16.7348	16.7956	16.5771	16.4808
LIG1	13.7167	13.6944	14.414	13.8769	14.7657	14.1325	14.2888	13.69	13.9384	14.2495	13.6754	13.0309	13.2332	13.351	13.7657	11.7299	13.2302	13.5154	14.361	14.204	13.75	12.9722	13.0586	14.133	13.4354	13.8525	13.0671	13.7587	14.1651	13.7619	14.4364	13.9693	13.8136	12.6319	13.7917	13.2628	13.8189	14.4385	14.9301	14.4438	14.5966	15.0206	14.6676	14.9869	14.5436	15.0996	15.1632	14.8562	13.9854
DNASE2	13.5313	12.523	12.5749	13.3116	12.5856	12.491	12.6154	12.5966	12.0816	12.3542	12.9923	12.6706	12.2768	12.8259	12.661	11.9406	11.8127	13.4093	12.0453	13.0368	12.4138	12.5336	12.9559	12.3824	12.4554	12.4238	13.3225	12.4809	12.9715	13.1637	12.6742	12.8949	13.0355	13.5206	13.8541	12.7966	13.5487	12.59	12.5497	12.8629	12.4381	12.6242	13.0982	12.6424	12.1191	12.8248	13.2179	12.9333	12.8298
JAK3	17.105	16.2223	16.5049	16.7536	16.6505	16.2715	16.4496	16.1562	16.3995	16.7526	16.3971	16.4976	16.9187	16.5982	16.3111	17.1984	17.145	16.5274	16.8658	16.0171	16.5327	16.8869	16.6101	16.639	16.8112	15.9468	16.547	16.4591	16.5483	16.4582	17.0868	16.0889	16.518	18.3153	16.4686	15.8004	16.256	16.7408	17.7184	16.6218	16.4948	17.0646	17.2708	17.0624	17.0117	17.3236	17.4536	16.9749	16.4561
PIK3CG	15.9656	15.2878	15.262	15.1823	15.484	15.3444	15.35	15.5258	16.1868	15.2536	15.2693	15.8672	15.9738	15.0614	15.4051	16.4998	16.4721	15.9888	16.0264	16.3397	16.6653	15.4831	15.6634	15.4547	15.6864	15.6682	16.3821	15.4988	14.8613	15.041	15.3104	15.4277	15.6174	16.8397	16.2799	15.0948	15.5308	15.5757	15.2831	15.9505	15.4205	15.2364	15.8298	15.2797	15.3846	14.9712	15.0625	15.4337	15.4573
C5	12.3131	11.786	12.0082	12.4552	11.6803	11.837	11.981	11.9713	9.84314	11.9252	12.078	11.731	10.9497	11.8534	12.0396	12.581	11.3921	11.4034	10.9005	11.2501	10.4937	12.3129	11.1881	11.5123	11.8354	11.6896	10.4137	12.1256	12.9985	12.5216	12.0379	12.4618	11.9145	11.651	10.8819	12.2937	11.8077	12.0969	11.366	11.2734	12.1519	11.4158	11.3011	11.5218	10.7438	11.9072	11.2699	11.3368	11.8241
DOCK8	18.0175	17.7823	17.9127	18.0134	17.8498	17.9527	17.8056	17.8358	16.8289	18.029	17.9871	18.3509	18.4498	18.3516	18.113	19.2695	19.1844	17.3577	17.1957	17.3443	17.3102	18.4027	18.5878	18.116	18.5246	18.2579	17.3083	18.0923	17.8291	18.0906	18.0144	18.051	17.8257	19.2394	17.9931	17.8632	17.7136	17.7811	18.1027	17.8316	18.0748	17.9289	17.9472	18.0951	17.755	18.1226	17.9144	18.0514	18.2227
DDX58	14.3375	14.3462	14.6727	14.6495	14.902	14.8194	14.7848	13.6503	12.7283	14.7637	15.2611	14.4375	14.9132	15.5641	14.784	18.1636	15.2579	13.0258	13.3383	12.7484	13.8218	15.8327	15.407	14.852	15.3226	15.1218	13.4572	15.9612	14.6374	15.9411	16.2514	14.7098	14.9223	17.7586	12.7689	13.9957	14.754	14.7932	15.2018	14.9542	14.6044	14.9452	15.2181	14.6208	13.8359	14.7008	13.7433	14.6866	15.8901
MAPK8	13.1617	13.9056	13.53	13.1856	13.938	13.2127	13.6037	13.7008	14.8656	13.6827	13.1402	13.4916	13.5961	13.0888	13.2191	12.9655	13.4095	13.8202	14.7132	14.3293	15.0502	12.8902	13.0914	13.5709	13.4066	13.3101	13.9441	13.1033	13.5041	13.3798	13.4433	13.2632	13.1672	12.933	14.1316	13.1412	13.326	13.2567	13.5525	12.8669	13.3937	13.4873	13.215	13.1938	14.3381	13.5662	12.4427	13.1669	13.6201
STN1	12.8681	13.0588	13.5668	13.6913	13.6953	13.6386	13.6859	13.1547	12.527	13.812	13.5046	12.8665	13.246	13.3065	13.6306	14.236	13.3723	12.6655	12.1618	12.7543	13.0009	13.1398	13.4468	12.9957	13.8961	13.155	12.5747	13.0076	13.6002	13.6693	13.1733	13.623	13.5593	13.8528	12.7634	13.1857	13.2315	13.2422	14.2197	13.6004	13.5686	13.8712	13.7196	13.3536	13.2736	13.6244	12.9716	14.0157	12.8796
SMARCD2	14.1409	14.0385	14.3288	14.3694	14.2306	14.2078	14.2687	14.2094	14.4487	14.2288	14.3909	14.1423	14.074	14.1268	14.3595	14.3383	14.3466	14.3571	14.4078	14.7749	14.481	14.1903	14.5364	14.2756	14.2432	14.1542	14.4319	14.0217	14.1222	14.1906	14.2978	14.3355	14.4532	14.746	14.7819	14.2616	14.2347	14.5684	14.4719	14.4387	14.0978	14.3467	14.4579	14.3823	14.2322	14.3253	14.7532	14.4522	14.2544
UNC119	13.8119	13.0348	12.9997	13.2925	12.8298	13.134	12.7979	13.362	13.6065	12.9089	13.0697	14.1751	14.0845	13.7885	13.1883	14.5907	14.5047	13.5511	13.7992	13.89	13.5569	13.9165	14.431	13.456	13.9552	13.7653	14.6186	12.8038	13.0608	13.1057	12.5769	13.1033	12.8998	14.3221	14.0899	13.9153	12.9644	13.0313	12.3625	12.8926	13.0306	12.3006	12.3785	12.5795	12.8911	13.0928	12.8586	12.3252	13.2011
NFKB1	15.5968	15.3475	15.307	15.3008	15.2556	15.4381	15.1679	15.5717	16.7848	15.3142	15.2103	16.0931	16.3995	15.9943	15.2578	16.8529	16.2465	15.8705	16.7835	16.78	16.0935	16.2733	15.3847	15.6187	15.5438	16.2591	16.8761	15.4259	15.4947	15.4395	15.2301	15.416	15.1856	16.0573	16.3157	16.3934	15.3497	15.5838	16.1907	14.7926	15.155	15.1502	14.7562	14.9098	16.1309	15.4948	14.8993	15.2559	15.6188
CTSC	16.082	15.2402	15.0229	15.3471	14.8793	15.0892	15.3623	15.3685	14.9326	14.9282	15.3759	14.985	14.4666	15.2219	15.0973	15.7229	15.6295	15.4403	14.4649	15.1879	15.7318	15.0128	15.7312	14.3481	14.8871	15.1472	15.1597	15.1516	15.3208	15.2426	15.3977	15.3394	15.8722	15.2931	15.5963	15.0484	15.281	14.8459	14.7269	15.7444	15.1251	15.188	15.2991	14.9887	14.5576	14.6249	14.7234	14.8721	15.4124
UNC93B1	15.4893	14.8101	14.6052	15.0585	13.9474	14.8035	14.1606	14.9377	14.0041	14.1262	15.0073	14.7615	14.5627	14.702	14.4685	16.313	15.018	14.6984	14.2888	14.6049	14.6558	15.2709	14.6919	13.9768	14.6564	14.8178	14.8001	14.65	14.8441	15.323	14.559	14.8671	14.6097	16.4464	15.821	15.5282	15.3374	14.8631	14.0667	14.4262	14.8944	13.523	13.7197	14.3728	14.6586	15.18	14.6946	13.9836	15.6062
CD5	13.7416	14.7715	15.2511	14.6992	15.314	14.7499	15.2456	14.4546	15.7439	15.3377	14.4202	14.2223	14.6998	14.5656	14.4288	11.5942	14.1417	15.2758	15.963	15.8099	15.8673	13.7408	14.431	15.4137	14.3523	14.1284	15.1032	14.6627	14.9908	14.4885	15.0734	14.4086	14.8813	13.4093	15.1061	12.967	14.3589	14.3487	15.386	15.3491	14.9272	15.5672	15.5289	15.4723	14.9798	15.1776	15.6649	14.9315	14.0376
CD81	14.2245	14.4367	14.5698	14.4323	14.2505	14.1969	14.5923	14.0595	14.4683	14.4632	14.4593	14.0452	14.0559	14.3589	14.3079	12.7943	13.8125	14.7626	14.5251	14.6155	14.2743	13.8338	14.2645	14.4171	13.9356	14.4806	14.3747	14.7746	14.2657	14.1312	14.6227	14.1102	14.8939	13.3585	14.729	14.016	14.4983	14.5697	14.252	15.3378	14.377	15.0437	15.0681	14.9747	14.4957	14.1197	15.47	14.9613	13.7478
MVK	10.901	10.9904	11.0957	10.8433	11.3759	11.0288	11.139	10.5365	10.359	10.9495	11.1251	11.3036	11.3474	10.9741	11.1756	10.8639	11.1901	10.539	11.2126	10.8112	10.2049	11.741	11.0656	11.4132	10.7657	11.3436	11.3047	11.1751	10.8805	11.0982	11.1436	11.2541	11.2897	10.6919	10.2809	11.4532	10.7893	11.7881	11.4389	11.7506	10.9904	11.4432	11.5197	11.4326	11.1936	11.1631	11.3366	11.3719	10.8095
BACH2	14.0556	14.415	15.2825	13.8341	15.0009	14.556	14.4493	14.4522	15.2434	14.9796	13.4989	13.4339	13.3438	12.3056	14.6488	10.1144	12.5413	14.036	15.2758	15.5178	15.2061	14.0121	12.3262	15.1473	13.9665	15.2596	14.8267	14.8894	14.7057	14.2409	14.3744	14.0111	13.1289	11.7437	14.4285	13.3049	14.2427	15.5109	15.2975	13.3891	13.9812	14.8819	13.8593	14.5115	15.5513	15.0524	14.0187	15.1663	12.8388
ZBTB24	13.3295	13.6217	13.9896	13.5514	13.8789	13.6629	13.7386	13.778	14.5568	14.1828	13.6852	13.2618	13.084	13.1246	13.7495	12.3222	12.6972	13.6263	14.1804	14.2477	14.5321	12.9661	12.9968	13.563	13.212	13.7652	13.9374	13.4836	13.6984	13.337	13.6087	13.5945	13.6573	12.6486	13.9397	13.5504	13.7558	14.0997	14.1418	13.6524	13.5695	14.0289	13.8411	14.1797	14.2864	13.9096	13.5508	13.7318	13.1298
CCR6	11.371	11.4313	12.3897	11.6792	12.5065	12.0855	11.384	11.373	11.9859	11.8892	11.9143	11.0094	10.9812	10.9126	11.6431	8.6557	10.9323	11.8625	10.9736	12.6048	10.9252	11.408	10.6165	11.3999	10.9625	11.8338	12.2047	12.0924	12.1666	12.4002	11.5179	11.8775	11.5378	9.76792	11.5186	10.6111	12.8795	13.6104	10.0543	12.3949	11.6075	12.2626	10.9857	11.9837	11.7732	11.2597	12.1652	12.7822	9.97084
ERBIN	16.3647	16.4509	16.7199	16.4135	16.9902	16.5068	16.9963	16.7612	16.9322	17.0008	16.4425	16.5732	17.0195	16.8275	16.9147	17.6236	17.373	16.7371	16.8742	16.7358	17.0962	16.8202	17.1814	17.1866	17.2354	16.9241	16.4188	16.9	16.8827	16.7232	17.0288	16.7843	16.299	16.6517	15.8166	16.1875	16.1371	16.3085	16.3329	16.2055	16.227	16.3222	16.1631	16.3555	16.299	16.2532	15.5054	16.1837	16.2284
ITK	15.2453	15.7896	16.0818	15.5676	16.7277	15.8567	16.2658	15.3779	15.8935	16.4633	15.5855	14.5416	15.1235	15.0426	15.6678	12.5183	14.861	15.9021	16.286	16.0529	16.1576	15.0916	15.2702	15.7517	15.3225	14.7736	15.2715	15.4215	16.7052	15.698	16.3355	15.7433	15.9798	13.9029	15.8435	14.1069	15.5333	15.6025	16.9806	15.8134	16.3397	16.6049	16.5715	16.4298	16.1002	16.8445	16.2112	16.6069	15.2308
RAD50	14.3913	14.4074	14.6624	14.3341	14.8859	14.6717	15.0601	14.3254	14.0977	15.0541	14.7627	13.3874	13.1952	13.7911	14.5877	12.7531	13.445	13.6972	13.5341	13.9672	14.3017	13.7636	13.7685	14.27	13.6523	14.1091	13.3307	14.4183	15.0453	14.8726	15.1639	14.9745	14.727	13.2304	13.4074	13.6634	14.3618	14.5901	15.1401	14.5822	14.6785	14.9358	14.8	14.7221	14.3708	14.8151	13.8742	14.7139	14.1035
ZAP70	15.3264	15.94	16.2552	15.7081	16.5687	16.0199	16.6699	15.5098	15.9101	16.3519	16.2115	15.3632	15.6152	15.7559	16.0432	13.83	15.4123	16.2879	16.3749	16.0531	16.1141	14.974	15.5495	16.2462	15.7269	15.5896	15.2669	15.9442	16.3184	15.8648	16.6829	15.8059	16.4554	14.8444	16.2554	14.9214	15.985	16.3413	17.2777	17.0672	16.955	17.166	17.4066	17.2946	16.5333	16.6954	17.2683	17.2666	15.3701
ITGA4	16.5988	16.9219	17.1325	17.2395	17.2525	16.9072	17.4319	16.8709	16.5536	17.7601	17.3016	16.3323	16.365	17.3335	17.1211	16.0509	16.5375	17.3573	16.2909	16.5461	16.454	16.6147	16.7978	17.047	16.3267	16.7687	16.4096	17.1491	17.2039	17.4254	17.288	17.0844	17.1406	15.7739	16.196	16.4954	16.6856	16.6145	17.3643	16.6277	16.7893	17.3014	17.2451	17.1577	16.6214	16.8469	17.1012	17.1174	16.8731
IFIH1	13.9563	14.2323	14.1714	14.371	13.9683	14.1773	14.0539	13.8249	14.5478	14.1887	14.7423	15.5542	15.9997	16.4475	14.3424	18.0824	15.7862	13.9851	14.5178	14.4265	14.7731	16.1458	16.0394	15.298	15.9662	15.2915	15.9722	15.7739	13.9884	15.8428	16.0167	14.2695	14.3325	16.7728	14.5422	15.0695	14.475	14.5807	14.5637	14.0826	14.0008	13.9796	14.4813	13.9034	14.0577	14.1751	13.5048	14.0769	15.3777
MOGS	14.4443	14.2674	14.6605	14.6482	14.5633	14.5053	14.7876	14.1946	14.5362	14.4835	14.6355	13.7805	13.6837	13.8683	14.417	12.9543	13.8799	14.3364	14.1486	14.6244	14.4441	13.773	13.8737	14.1506	13.8642	14.0993	14.0376	14.1078	14.6899	14.552	14.6128	14.7429	14.7801	13.7582	15.0477	14.1549	14.6889	14.5881	15.0531	15.0721	14.9061	14.9788	15.3407	15.2662	14.5409	15.2505	15.3267	15.3378	14.2859
STAT1	16.2214	17.1172	16.5783	17.2666	16.4345	16.6034	16.5941	15.7817	15.5385	16.8271	17.0144	16.9722	17.5839	18.0396	15.911	19.0408	17.6088	16.8672	15.9988	15.8451	17.3573	17.6933	17.1417	16.5161	17.9437	16.5263	17.3019	17.4732	16.8954	17.8114	18.0896	15.8243	16.9334	18.002	16.829	16.3411	16.5468	15.9952	17.5795	16.3583	16.1493	16.515	17.4037	16.6141	16.5435	17.0087	16.6518	15.7305	17.1606
IL18R1	11.7193	11.8413	11.7175	12.031	11.8457	12.6603	12.6951	11.7889	12.3786	12.3921	12.3008	12.5121	12.961	12.9128	12.6817	14.5917	13.7725	12.3907	11.983	11.6521	12.3971	13.5138	13.298	12.0145	13.1034	12.284	12.3418	12.3696	13.4308	12.1439	11.5016	12.1353	12.7985	14.4485	12.1926	14.3025	13.3498	12.6161	12.7905	12.7013	12.7398	12.6669	13.226	12.7987	12.0284	11.6321	11.2865	13.5599	12.0981
WIPF1	15.4619	15.7592	15.9194	15.7288	15.9552	15.8641	16.0217	15.452	15.9168	15.9399	15.9531	16.2754	16.3954	16.3018	15.9997	17.4681	16.8948	15.8095	15.7174	15.6086	15.7006	16.1968	16.845	16.2533	16.6718	16.0372	15.7086	16.032	15.8253	15.6467	16.251	15.7997	15.7929	17.3068	15.0393	15.4688	15.7083	15.7001	15.7123	15.5148	15.7152	16.1142	15.5629	15.438	15.4894	15.7052	15.6937	15.3766	15.9074
MSH6	14.5306	14.5408	14.7499	14.4898	14.8977	14.5238	14.7601	14.7593	15.5969	14.8298	14.6982	14.5787	14.9109	14.598	14.7705	14.056	14.5475	14.8752	15.5365	15.2878	15.4019	14.6368	14.4639	15.0399	14.7934	15.0153	15.0142	14.7592	14.5991	14.8211	15.0356	14.7119	14.6704	15.1128	15.2781	14.9299	14.5856	15.2742	15.0759	14.8271	14.5453	14.8401	14.5686	14.4711	15.2736	14.9475	14.7611	14.9123	14.8192
STXBP3	14.2253	13.9676	14.1654	14.2222	14.2857	14.082	14.7322	14.7448	15.063	14.5819	14.2278	14.4878	15.105	14.7458	14.6691	15.7302	15.4223	14.3873	14.7294	14.8275	15.016	14.7357	15.2046	14.6367	15.1842	14.4932	15.0287	14.2618	14.4019	14.6549	14.4652	14.705	14.1607	15.3705	14.3397	14.0341	14.0145	13.6678	13.8887	13.8248	13.8258	13.7536	13.5909	13.7192	13.5866	13.7217	12.7852	13.5679	14.3132
LAMTOR2	12.5183	12.0536	11.9413	12.4721	12.1082	11.9894	11.8347	11.8543	10.7603	11.4725	12.0693	11.6798	11.2821	11.8446	11.8044	11.6149	11.5775	11.8281	10.809	11.3602	10.8298	12.0357	11.7321	11.2509	11.3158	11.5041	10.9063	11.6049	11.7917	12.1038	11.8549	12.0975	12.3104	12.2177	11.6067	12.4582	12.2017	11.921	11.6391	11.5626	11.5217	11.4486	11.4197	10.8081	11.3545	11.8475	11.9871	11.3815	12.3475
NCF2	16.7675	15.9009	15.4292	16.5018	15.1648	16.2328	15.2147	16.6225	14.967	15.1266	16.1644	17.241	17.3766	16.9603	16.3823	18.8108	18.2844	15.6222	15.4052	15.4345	15.5014	17.2898	17.7378	16.221	17.4712	16.7272	16.3349	16.2197	15.6609	16.4507	14.8924	16.3254	15.9446	18.5315	16.5865	16.8822	15.9974	14.951	14.7552	13.7787	16.1981	11.4937	13.9588	13.6737	14.8977	16.0362	14.6647	12.7214	17.0735
CR2	13.1439	13.3693	14.3831	12.9211	14.44	13.2218	13.2479	12.6313	11.7174	14.1507	12.4745	11.852	11.0131	11.0192	13.3559	8.36878	10.5983	11.2726	12.1967	11.5153	11.4739	12.4643	10.6122	13.7018	12.0924	13.315	10.636	13.9237	13.3761	13.0534	14.245	12.6351	11.7222	10.5269	10.7903	10.8768	13.1295	14.9401	12.8065	12.1244	11.2846	12.961	9.87566	12.3487	14.1492	12.5567	13.1071	12.8969	10.6778
CD46	15.0838	15.0363	15.0063	15.2095	15.2304	15.1176	15.4599	15.4088	15.3411	15.4293	15.1018	16.0257	16.577	16.3334	15.5928	17.278	16.7321	15.4192	15.412	15.4976	15.5492	16.3253	16.7927	15.997	16.9299	15.8313	15.3964	15.4513	15.4869	15.523	15.2521	15.4713	15.0218	16.9508	15.3759	15.4897	14.9957	14.5909	15.1267	14.6517	14.9904	14.8605	14.891	15.0439	14.9826	15.1706	14.3449	15.0634	15.368
TNFAIP3	15.3067	17.3715	16.4324	15.9527	17.1056	16.2372	16.6198	17.585	17.2761	16.7628	16.0556	19.0714	19.3076	19.041	16.6772	19.2547	18.8527	17.9066	18.2316	17.4038	16.1941	19.5054	19.4106	18.4891	19.0287	17.6904	18.591	17.5659	17.7956	15.045	15.7966	15.0568	15.5869	18.9259	18.2509	19.0962	17.1293	17.5889	16.1682	14.527	16.3324	16.0913	16.8175	17.0395	17.6361	16.6945	16.6524	16.4662	15.2609
BCL11A	13.8372	13.6645	14.5316	13.8421	13.7042	13.8289	13.3828	13.5032	13.5136	13.9944	13.0747	12.9965	11.8484	12.4066	13.7099	11.5491	11.7203	12.7022	12.9909	13.5163	12.8411	13.0683	11.7574	13.5186	12.7738	14.3482	13.8814	14.4406	12.6868	13.7984	13.1183	13.3327	12.8905	11.8948	12.4606	12.3662	13.8111	14.9293	10.6641	13.2183	12.5776	13.1301	10.875	13.1608	13.9799	12.1014	13.7503	13.2999	11.8797
HELLS	11.9946	12.5399	12.1081	11.8699	12.7425	12.281	12.9049	12.4617	13.0727	12.5844	12.2736	11.9855	11.7358	13.1147	12.2873	10.528	12.1291	12.6899	12.2388	12.0039	12.4283	11.9934	12.1536	12.8484	12.2665	12.0729	11.9811	13.0058	12.7994	12.3211	13.3566	12.5562	12.497	11.1766	12.3604	11.483	12.0694	12.3317	12.8312	13.4603	12.3783	13.1215	12.7711	13.1342	13.1715	12.249	13.3021	12.6388	12.819
CD274	9.92939	10.3454	10.1765	11.5144	10.308	10.2133	10.2051	10.3356	10.7669	10.7654	10.2422	10.9695	12.612	12.5711	10.0786	14.6461	11.2009	11.4533	11.1394	10.9587	12.8541	12.5106	11.3909	11.1027	12.1362	10.5423	13.0406	12.0839	10.1617	10.3069	10.7233	9.77212	10.9674	14.2171	10.1715	9.88175	9.7759	10.44	10.3017	10.4364	10.1631	11.0237	11.2102	11.1792	10.3124	10.7311	10.6683	10.4188	12.1242
CXCR4	14.7464	16.4015	16.3825	15.6758	17.2505	16.1299	16.3547	16.7564	17.6923	16.5325	15.0789	17.7502	18.0261	16.2875	16.007	17.7618	18.1382	16.3973	17.4758	16.8009	16.2633	17.3513	17.122	16.7072	16.7834	17.5716	16.918	17.2091	16.8651	15.2058	15.3227	15.2614	14.9778	16.6604	16.6449	17.9318	16.9428	15.7254	15.2316	13.4052	16.0227	15.7031	14.915	16.4227	17.1902	15.3501	15.6857	16.3579	15.1943
PLG	6.66281	6.99313	6.88061	6.89461	6.91066	6.91844	7.13699	6.91117	6.60191	7.12785	7.13223	6.82993	6.7311	6.65165	7.33376	6.41057	6.98245	6.64431	6.85799	6.62153	7.14233	6.17429	6.80197	6.49418	6.82513	6.97027	6.56401	6.8022	7.20393	6.98758	7.33571	7.24393	7.17213	6.68739	6.39914	6.48646	6.74642	7.21408	7.19411	8.55978	7.29901	7.12492	7.23321	7.23537	6.80216	6.76542	6.48063	6.39975	6.68542
COPA	16.9384	16.4603	16.3679	16.6552	16.3106	16.4742	16.5084	16.6606	17.2522	16.3351	16.498	16.49	16.6026	16.4888	16.3	16.6306	16.6719	16.879	16.9945	17.1326	17.1417	16.192	16.2393	16.1605	16.6028	15.9878	17.3313	16.2029	16.4472	16.3488	16.2662	16.5051	16.4516	16.5684	17.637	16.6759	16.6423	16.095	16.2848	16.2178	16.3408	16.1368	16.1694	16.3731	16.7116	16.3733	16.4158	16.1509	16.5196
PMS2	12.9993	12.9603	13.4296	13.1581	13.4709	13.2321	13.4657	13.2201	13.8506	13.5572	13.2585	12.6689	12.7478	12.7354	13.3345	11.9827	12.618	13.0595	13.3885	13.4258	13.789	12.601	12.8761	13.0622	12.8656	12.866	13.0786	13.0305	13.4801	13.2018	13.3959	13.2859	13.3628	12.4313	13.6135	12.7433	13.0627	13.5032	13.926	13.4514	13.5924	13.6815	13.6081	13.9275	13.6154	13.5842	13.3964	13.846	12.8063
NCKAP1L	17.1597	16.7488	16.8063	17.0059	16.656	16.7326	16.8652	16.9841	17.3051	16.6998	16.9151	16.6103	16.3976	16.6957	16.7982	16.5939	16.7714	16.8107	16.6421	16.7858	17.2592	16.5883	16.5401	16.5589	16.5098	16.6353	16.9048	16.5876	16.78	16.7678	16.6859	16.8756	16.9119	16.8665	17.3996	16.8472	16.8675	16.6213	16.7452	16.7435	16.7927	16.6082	16.669	16.6933	16.8751	16.9233	16.9385	16.5994	16.872
C3	13.5587	11.2257	11.2647	11.049	10.2406	11.3346	10.1469	11.21	12.3838	10.3052	11.4742	11.7154	10.5075	12.5893	10.5355	12.3369	10.5107	11.5736	10.8077	11.6652	11.2366	12.0303	12.1941	10.9695	10.9136	11.7397	13.0424	10.0527	11.0368	10.1212	9.89034	10.8343	11.455	11.7398	12.2178	11.3863	11.662	10.6449	8.26129	11.5558	10.5035	7.78469	9.08632	8.3032	9.25173	10.3712	9.2443	8.3909	11.712
RBCK1	14.285	14.3506	14.3649	14.4889	14.1677	14.5933	14.1466	14.024	12.4471	14.2249	14.5042	14.8037	14.6136	14.7571	14.1941	16.5654	15.4369	13.726	13.6887	13.5754	13.0052	15.0541	14.7429	14.2474	14.8259	14.51	12.6679	15.1347	14.3837	14.9934	14.9909	14.1126	14.5926	16.4415	13.585	14.6699	14.7074	14.5173	14.8748	15.237	14.8883	14.6655	15.2368	15.2118	14.3182	14.9803	15.3747	14.8552	15.2035
CCR7	14.5145	14.65	15.2013	14.2901	15.4033	14.9024	14.4777	14.7332	15.5418	15.3791	13.352	13.5017	13.6641	12.6161	14.6955	10.2452	13.1376	14.2318	15.7214	15.4227	16.1068	14.3591	12.8434	14.8569	13.8577	15.0862	14.8412	14.623	15.3912	14.7149	15.5217	14.4087	13.6023	11.3225	14.0304	13.6685	13.8632	14.72	15.8179	13.5537	14.3905	15.1914	14.2197	14.8994	15.5118	16.1382	14.7919	15.3769	13.7112
IRF3	14.2629	14.1641	14.7499	14.7157	14.8551	14.5878	14.8433	14.0974	13.883	14.5553	14.7512	13.8511	13.7598	14.0497	14.4487	13.6853	14.0111	14.2553	14.0456	14.1814	14.1212	13.9082	14.1732	14.3777	14.1751	14.1315	13.7373	14.3774	14.6239	14.5445	14.6627	14.6144	14.8442	14.1552	14.7441	13.719	14.4472	14.7902	15.4588	15.3819	14.9359	15.3636	15.7087	15.4346	14.2795	15.1831	15.4784	15.5852	14.1458
SBDS	13.1964	13.2497	13.6287	13.4502	13.7787	13.6327	13.9031	14.0556	14.5249	13.8033	13.3843	14.9742	14.7734	14.4676	14.2014	14.236	14.6952	14.8286	15.0929	14.9739	14.4468	14.5239	14.5946	15.0107	14.881	14.604	14.7558	14.3566	13.9546	13.074	13.1319	13.2514	12.9833	13.992	14.5233	14.7333	14.0101	14.5701	13.5201	12.4772	13.1456	13.4334	13.0354	13.6657	14.4198	13.2141	12.8566	13.0253	12.5867
STAT5A	15.0073	14.8743	15.0862	15.3712	14.9716	14.9884	15.0506	15.2322	16.0603	15.1462	15.1675	15.9072	16.0725	15.547	15.0544	16.2707	16.0198	15.8247	16.0801	15.9507	16.1217	15.3095	15.5525	15.3202	16.1064	15.1524	16.1615	14.8341	15.2841	15.2099	15.1339	15.1695	15.0415	16.5733	16.6907	15.3283	14.9824	15.053	15.5099	15.0144	15.1053	15.0729	14.9398	15.329	15.5238	15.4148	15.5441	15.165	15.1523
BCL11B	14.3957	15.377	16.0303	15.3292	16.2926	15.7029	15.8012	15.069	15.901	16.0634	15.1995	14.3978	14.9418	14.8323	15.418	12.1181	14.6931	15.6079	16.2089	16.2068	16.3081	14.5676	14.8787	15.9043	15.1344	14.8086	15.372	15.0502	15.9075	15.3803	15.9285	15.4223	15.6626	13.7919	15.5105	14.1987	15.3571	15.5997	16.5703	15.942	15.7959	16.648	16.5622	16.4283	15.8354	16.5836	16.3704	16.6494	14.8847
ADGRE2	16.3615	15.1328	14.2817	15.0003	13.1576	15.2351	14.1105	15.1343	15.3536	13.7168	14.6134	16.9056	16.4652	15.9616	15.2997	16.4286	17.2887	14.7077	14.8233	14.7822	15.094	16.0215	16.6348	14.606	16.4226	16.162	15.7748	14.4683	15.1981	15.2163	13.7627	14.6728	14.7776	16.7277	15.5555	16.0014	15.037	14.0314	13.6684	14.1465	15.0727	10.163	12.5541	12.0522	14.1459	14.7364	13.8979	11.4225	16.0286
RAC2	15.5223	15.2319	15.2502	15.3371	15.2932	15.2999	15.3072	15.1937	13.6609	15.3493	15.2882	15.8705	16.339	15.7306	15.4499	16.9628	16.7745	14.7563	14.8923	14.3474	14.2659	15.9645	16.2588	15.5789	16.1271	15.7102	14.4233	15.5902	15.3419	15.3911	15.7408	15.4115	15.3585	16.673	13.8977	15.3661	14.7822	15.4608	15.5943	15.3795	15.2988	15.4197	15.2755	15.0419	15.0462	15.1368	15.695	15.2449	15.3894
PSMG2	13.5459	13.6056	13.7062	13.6154	13.8274	13.5086	13.7186	13.9038	14.1471	13.6826	13.6397	13.4165	13.232	13.4021	13.4069	12.7904	12.9117	14.1055	14.0796	14.3197	14.3882	13.1073	12.9455	13.4862	13.342	13.1292	13.6161	13.2583	13.7089	13.7206	13.6742	13.712	13.7267	12.7251	14.1077	13.7883	13.6309	13.3085	13.547	13.2492	13.1677	13.4499	13.0921	13.1802	13.8641	13.5013	13.1353	13.2107	13.4631
INO80	15.3888	15.2088	15.5791	15.3073	15.4154	15.3823	15.519	15.5846	15.7123	15.5606	15.3284	15.3363	15.2378	15.1275	15.3118	14.4274	15.186	15.3794	16.0696	15.7226	15.6869	15.0705	14.9353	15.5398	15.1461	15.501	15.2724	15.4932	15.3659	15.3282	15.3518	15.3833	15.2623	14.6707	15.329	15.4802	15.3608	15.661	15.7516	15.2905	15.5075	15.6191	15.5678	15.7053	15.7478	15.5397	15.2218	15.536	14.9748
BST2	13.0438	13.2224	13.0603	13.672	13.0004	13.303	12.7856	12.6482	11.1138	12.6967	13.3651	12.6207	12.2622	13.4792	12.7482	14.972	12.5843	12.8711	11.7871	12.3098	11.9697	13.7969	12.4463	12.224	12.7431	12.8945	12.0185	13.6381	13.1392	13.8352	14.0102	13.0375	13.0481	14.1386	11.9133	12.9589	13.4064	12.6007	12.9042	12.9899	12.4146	12.2145	12.9145	12.2303	12.4684	12.7329	13.1612	12.8737	13.5107
DKC1	13.571	13.44	13.975	13.6191	14.0781	13.7548	13.9851	13.9025	14.6201	14.0023	13.6295	13.4431	13.5557	13.0964	13.6452	12.5307	13.3807	13.8114	14.654	14.299	14.8139	12.9642	12.9792	13.6351	13.2946	13.3907	13.5032	13.3919	13.9028	13.6628	13.7411	13.828	13.7832	13.022	14.2131	13.69	13.5989	13.7555	14.2082	13.7442	13.7168	13.9547	13.7039	13.9564	14.3567	13.9298	13.7429	13.8834	13.3948
TRAF3	13.9159	13.8725	13.9579	13.7155	13.8181	13.7898	13.5896	14.1134	14.9868	13.9943	13.705	14.1827	14.0991	14.0575	13.4373	13.8176	13.8381	14.3561	14.7598	14.7853	14.7066	13.714	13.5016	13.8547	13.4376	13.699	14.7446	13.7563	13.2917	13.8363	13.5897	13.6846	13.8982	13.2608	15.0545	13.6413	13.738	13.9972	14.0496	13.6607	13.4137	13.8506	13.8911	14.2157	14.5573	14.0802	14.299	13.7588	13.8846
DIAPH1	16.9853	17.6884	16.9124	16.9607	16.6366	16.924	17.3334	17.04	16.6284	16.8956	17.2217	16.8219	16.8817	17.0751	17.1274	17.186	17.5503	17.2545	16.7164	16.892	16.7195	17.0328	17.3052	16.9852	17.1116	16.9353	16.8704	16.9696	16.9814	16.9655	17.0558	17.0579	17.1577	17.1358	17.1532	16.9742	17.2642	16.7105	17.1295	17.286	17.3821	17.1729	17.288	17.0668	17.4977	16.9027	16.947	16.9501	18.0617
VPS13B	17.243	17.062	17.3917	17.1942	17.3563	17.226	17.5715	17.3217	17.1646	17.4749	17.2797	17.4189	17.6379	17.4557	17.3594	18.0686	17.9569	17.109	17.2173	17.1825	17.0706	17.3643	17.7573	17.5365	17.8233	17.3588	16.6086	17.4514	17.4878	17.1998	17.3439	17.3419	17.1775	17.8792	16.9239	17.0346	17.2066	17.2716	17.7032	17.276	17.4737	17.6164	17.543	17.8284	17.4891	17.6614	16.8879	17.3766	17.0932
AP3B1	15.7405	15.553	15.7228	15.7004	15.5476	15.6348	15.8487	15.8969	16.1216	15.7677	15.7279	15.8617	15.9093	15.8238	15.7441	16.4259	16.2257	15.7644	15.8806	15.9036	16.2656	15.8212	15.9228	15.7766	16.1271	15.8455	15.7074	15.7342	15.7999	15.6446	15.6551	15.7784	15.5352	16.0615	16.0737	15.7962	15.6285	15.4734	15.6818	15.3903	15.6048	15.5358	15.4277	15.8012	15.5826	15.6718	15.0052	15.4167	15.5022
RFXAP	10.1867	10.4103	10.7571	10.428	11.0913	10.5807	11.1143	10.044	11.079	10.9805	10.7219	9.59521	9.73558	9.9536	10.7849	8.76591	9.80821	10.3246	10.5325	10.5531	11.0125	9.81988	10.0882	10.2418	10.0831	10.1316	10.3795	10.3857	10.8797	10.7765	11.0469	10.9014	10.7951	9.64668	10.7671	9.91274	10.4061	10.6915	11.4177	11.1287	10.7622	11.3702	11.3147	10.7115	10.6509	11.0272	10.5125	11.491	10.4007
GIMAP6	12.8503	13.3875	13.7256	13.6443	13.9595	13.486	13.4052	12.6736	12.2078	14.0342	13.6701	11.4712	11.5218	12.1622	13.4817	11.4957	11.9191	12.5217	12.1466	12.6607	13.6195	12.4956	12.3305	12.6747	12.0227	12.3692	11.7853	12.9372	13.3308	13.9968	14.1424	13.6811	14.2535	12.4937	12.5088	11.8696	12.7306	13.8581	14.6581	14.7579	14.0433	14.3091	14.8577	13.9485	13.3189	14.5353	14.2565	14.9247	13.6582
KRAS	12.4897	12.4367	12.5532	12.4918	12.5265	12.359	13.0317	12.8349	14.238	12.9101	12.6393	13.1685	13.1395	12.6394	12.5818	13.5967	13.6225	13.2803	13.6439	13.7581	13.9514	12.5292	13.1403	13.0539	13.2908	12.5748	13.6489	12.7416	12.7692	12.7797	13.155	12.7918	12.6921	13.2317	13.2228	12.5165	12.4994	12.0881	12.1544	12.4248	12.1027	12.2305	11.9815	12.5103	12.5638	12.1742	11.6483	11.5025	12.8472
IL6ST	15.8151	15.4283	16.3145	15.7113	17.0168	15.9247	16.1651	15.9435	16.4675	16.5352	15.3308	15.5532	15.8549	15.6181	16.1845	15.5672	15.6617	16.3489	16.9836	16.8421	17.0266	16.2432	15.5595	16.8024	15.9597	15.8824	16.2367	15.5812	16.9863	16.2943	16.7118	16.0736	14.9006	15.0448	16.0094	15.8151	15.2235	15.8849	16.4896	14.7668	15.7682	15.9277	15.3207	15.6224	16.1768	17.5505	15.1893	15.9514	15.6257
DOCK2	17.8845	17.9599	17.7048	17.6928	17.3969	17.6211	17.6778	17.8679	17.0251	17.7296	17.6592	17.8771	17.8251	17.8188	17.6954	18.3931	18.5488	17.7242	17.4871	17.6568	17.2669	17.8811	18.0912	17.7333	18.1049	17.7561	17.2735	17.6723	17.6613	17.6748	17.4656	17.6872	17.6508	18.3555	17.9001	17.938	17.5617	17.5627	17.8739	17.6814	17.8579	17.6059	17.6999	17.8866	17.8932	17.8313	17.596	17.5919	18.241
KLRD1	12.6218	13.5918	13.0157	12.9154	12.9581	13.253	14.6987	12.6806	12.8182	13.0526	13.8123	12.6985	13.4127	12.844	14.135	12.5964	13.222	13.9793	12.7615	13.3826	12.5922	11.9315	14.2354	13.2375	13.5147	13.6257	13.2362	14.4359	14.6447	13.4274	14.6188	13.5731	14.2504	12.4891	13.0829	12.8781	13.3989	13.7001	13.4522	14.6775	14.2901	14.6021	14.3662	14.0863	12.9781	12.5371	12.5884	14.3097	10.8522
TPP2	15.8406	16.1452	16.4446	15.9443	16.7299	16.264	16.6508	16.5779	17.3082	16.8038	16.0441	16.1548	16.1355	15.954	16.1702	14.9697	15.7513	16.7211	17.2245	17.1792	17.6195	15.5398	15.4936	16.6291	16.1173	16.0379	16.624	15.9813	16.5898	16.2208	16.5013	16.4125	16.0294	14.8768	17.1359	15.9069	15.9732	16.0493	16.7428	15.8146	16.1758	16.3732	16.1425	16.5893	16.7625	16.6272	16.0482	16.3416	15.7386
HAVCR2	14.2942	13.3489	12.564	13.2862	12.9361	13.226	12.6713	13.4122	14.6253	12.5443	12.7212	13.1419	12.576	13.098	12.3293	12.7713	12.74	13.3928	13.4492	12.4085	14.1433	12.5491	11.7182	11.5861	11.4717	13.2218	12.6158	13.4338	13.721	13.1288	13.0754	12.6234	12.8233	12.1123	13.3311	14.3092	13.4484	13.0391	12.7272	12.9689	13.5821	12.325	12.548	11.8783	13.4244	12.9281	13.3295	12.665	13.0583
STX11	14.2009	14.2064	13.4621	14.7171	13.0898	13.9495	13.0116	14.171	13.7545	13.168	13.4896	15.4309	16.1261	15.5255	13.5403	16.7403	15.8444	14.7844	14.5968	14.214	14.6233	15.522	15.3606	14.3239	15.9981	14.6732	15.1319	13.8208	13.7099	13.745	13.0229	13.4212	13.7961	15.9714	15.0655	15.1634	13.9416	13.135	12.4836	13.0432	13.8628	11.2581	13.0867	12.6054	13.4168	13.5883	13.7485	11.8676	14.562
RC3H1	15.5986	15.5284	15.6905	15.6015	15.5716	15.7012	15.6975	15.6218	16.4169	15.6293	15.6874	16.0457	16.1152	15.9702	15.8437	16.7693	16.7603	15.9987	16.1671	16.2246	16.2324	16.1516	16.4822	15.9759	16.3292	15.9209	16.1886	15.692	15.7799	15.6058	15.5526	15.5865	15.626	16.9394	16.421	16.2331	15.6832	15.9457	15.8841	15.5759	15.9252	15.8665	15.7414	15.6909	15.8876	15.746	15.2938	15.7937	16.0448
SP110	15.2504	15.2647	15.4555	15.3047	15.3138	15.3786	15.2847	14.7617	14.542	15.3662	15.3453	15.5704	15.7789	15.7368	15.3232	17.6917	16.1274	14.5628	14.8687	14.609	15.1394	15.8552	15.8411	15.5075	16.0862	15.6055	14.7544	15.9294	15.4808	15.9238	16.3219	15.0978	15.1181	17.368	14.4159	15.2457	15.4665	15.4416	15.7427	15.0508	15.1753	15.4931	15.2437	14.884	15.3959	15.4738	14.7982	15.0558	15.7764
RNASEH2B	13.2973	13.6438	13.8676	13.3891	14.2292	13.6233	14.3272	13.8707	14.3834	14.2756	13.6211	12.9852	13.273	13.3296	13.715	13.0568	13.0553	13.8272	14.048	14.0845	14.4661	13.4038	13.1773	13.9211	13.4937	13.6509	13.6376	14.0039	14.0081	13.7573	14.2903	14.0109	13.5848	12.8046	13.4957	13.096	13.3009	13.6603	13.6996	13.8638	13.1917	13.7367	13.5972	13.6769	13.5091	13.3411	13.4155	13.6217	13.0554
TANK	14.4661	14.4082	14.3324	14.5436	14.2364	14.2973	14.2646	14.9368	15.4401	14.3608	14.2252	15.3089	15.5078	15.2315	14.1603	15.859	15.0169	14.975	15.3327	15.5529	15.4854	14.8463	14.911	14.434	14.8553	14.6176	15.9489	14.7312	14.0955	14.3026	14.2348	14.2508	14.3991	15.2323	15.2171	14.3063	14.3141	14.0877	13.9011	14.0831	14.0864	14.0425	14.1428	14.2174	14.6006	13.8911	13.4653	13.8276	14.8442
VPS45	13.8339	13.7658	13.9465	14.0937	13.9655	13.8506	14.0099	13.5542	12.5464	13.9036	14.14	12.7686	12.1727	12.9099	13.6097	12.1111	12.5543	12.7413	12.0402	12.2489	12.4122	12.904	12.6996	12.8876	12.5262	12.9517	11.9849	12.9997	13.7773	14.1334	13.8275	14.0481	14.0887	12.7188	12.3451	13.051	13.7842	13.6009	14.2104	13.9323	13.9201	13.8589	13.7321	13.759	13.4524	14.0588	13.3177	13.8383	13.704
IRF4	14.155	13.6464	13.0196	12.2849	14.0206	13.1433	12.7208	12.829	14.5241	13.0352	12.3856	13.386	13.1944	12.7374	12.5125	11.6318	12.2345	12.1744	13.7196	12.79	13.1081	12.933	11.7023	12.7428	11.5814	14.254	12.9127	14.4295	12.9037	12.8678	13.6202	14.2001	12.3098	11.1919	12.4769	13.6757	13.4754	14.3008	12.1322	13.1184	12.9562	13.2776	12.5167	13.2537	13.0741	12.5996	13.4638	12.9174	12.6948
RIPK1	14.1213	14.1808	14.3551	14.252	13.9181	14.1894	14.3244	14.4716	15.3535	14.2956	14.2414	14.7942	15.0102	14.6509	14.1885	15.1127	14.6683	14.7784	15.1713	14.956	15.4111	14.1167	14.4772	14.3292	14.9583	14.275	14.7298	14.2014	14.2881	14.0557	14.4747	14.1857	14.4722	15.2119	15.0914	14.4949	14.532	14.2311	14.579	14.376	14.3812	14.7515	14.6562	14.6543	14.8186	14.3574	14.2253	14.5076	14.0723
SLC37A4	11.8939	11.767	12.2126	12.1255	12.5473	12.3308	12.2776	11.6909	11.6651	12.3611	12.0991	11.0688	10.9187	11.3457	11.918	10.8024	11.5119	11.2111	11.0942	11.6229	11.6337	11.157	11.2922	11.4425	11.1662	11.3296	10.5994	11.5312	12.2903	12.1004	12.308	12.1132	12.3654	11.3886	11.499	11.5844	12.1927	12.2113	13.0801	13.0387	12.4177	12.9198	13.0015	12.725	12.0627	12.9252	12.9914	13.2453	12.0261
IFI44L	13.2535	14.0573	14.0651	13.4345	13.3599	14.4554	11.9518	12.0311	11.3156	12.9374	14.8213	12.5672	12.3819	15.3251	11.8911	17.9495	12.3536	13.4266	13.1731	11.6621	14.7145	14.9627	11.6091	13.7239	13.7879	13.2586	11.983	16.4566	14.9791	17.0092	17.4121	12.9057	12.1156	16.0496	12.0726	12.4161	16.3202	12.6472	14.3363	10.0631	12.2757	11.8214	12.6206	11.6414	14.1891	13.8168	11.6917	12.6235	15.9592
DBR1	11.9917	12.1095	12.1721	12.1753	12.4053	12.173	12.4209	12.3181	13.1299	12.4311	12.3558	11.9746	12.1891	11.6858	12.1668	11.1121	11.6243	12.4855	13.1544	12.731	13.2253	11.4259	11.781	12.0927	11.8042	12.1429	12.295	11.9204	12.2351	12.4113	12.5432	12.3881	12.4935	11.1409	12.519	11.925	12.1896	12.5182	12.5148	12.572	12.0555	12.4158	12.2992	12.5236	12.4623	12.0465	11.8912	12.4954	12.0203
SMARCAL1	13.7282	13.3889	13.7821	13.6333	14.0583	13.6333	13.7998	12.9263	11.6138	13.6973	13.8184	12.5034	12.1111	12.6724	13.4885	12.2756	12.6584	11.9891	11.7348	11.7509	11.3047	12.5906	12.7551	13.0862	12.4665	13.1823	10.9573	13.4258	13.4719	13.7741	14.0519	13.7562	13.9022	12.8351	11.7373	12.8254	13.5569	14.0666	14.2712	14.3789	13.8788	14.174	14.3552	14.0406	13.1103	13.9606	13.9512	14.2963	13.3714
STAT4	13.7563	14.9178	14.9932	14.5317	14.9764	15.0275	15.6892	14.8004	15.7445	15.1996	15.0967	14.4337	14.7906	14.4944	14.8927	12.8815	14.5229	15.5764	15.1341	15.6334	15.7158	13.6083	14.7913	14.7113	14.9842	14.5582	15.881	14.6242	15.5623	14.9713	14.9952	14.9488	15.4635	13.3253	15.4726	13.9443	15.2387	14.7965	16.2395	15.5576	15.7341	15.8998	15.8525	15.7127	15.4542	15.317	14.329	15.6795	14.0815
SPPL2A	14.6229	14.32	14.0684	14.2422	13.941	14.1377	14.5622	14.9088	15.0866	14.4525	14.3131	14.5858	14.7457	14.9264	14.2756	15.133	14.5281	14.9502	14.9989	15.0496	15.4333	14.6956	14.8023	14.3842	14.6131	14.468	15.4196	14.5964	14.3484	14.3174	14.3801	14.4422	14.2068	14.5388	14.6738	14.4043	14.3127	13.8755	13.9543	13.8534	14.0475	13.8931	13.9215	13.9728	14.1767	13.8773	13.659	13.7172	14.3094
LEF1	15.1091	15.1789	16.039	14.7468	16.5342	15.5783	15.5887	15.1701	15.015	16.2938	14.5397	13.2495	14.0854	13.5052	15.5703	11.4087	13.9232	14.7066	16.2679	15.4866	16.3406	14.6742	13.4867	16.1144	14.5127	14.8488	14.0419	14.5113	16.2214	15.7251	16.2935	15.538	13.9959	12.4847	13.4492	13.8537	14.2206	15.4879	16.6631	13.6327	14.9691	15.7223	14.4362	14.9003	15.8507	16.577	14.4122	15.4831	14.5224
PSTPIP1	14.8227	14.5751	14.7161	14.9785	14.4857	14.7455	14.8277	14.8039	13.7938	14.6975	15.1558	14.9244	14.9069	14.6235	14.9072	15.4075	15.8829	14.527	14.2007	14.373	13.8529	14.9382	15.0962	14.4352	14.9633	14.5872	13.7265	14.2608	14.5026	14.7597	14.2917	14.997	15.1224	15.8762	15.4363	15.0477	14.8045	14.7346	15.6129	15.5934	15.7093	15.2897	15.9507	15.837	14.8361	15.2886	15.5498	15.682	15.1727
EFL1	13.7961	14.8519	14.232	13.8639	14.4886	13.9402	14.2617	13.4943	13.8183	14.1767	14.0847	13.0848	12.5489	12.9745	13.8494	12.0901	12.7165	12.7714	13.2448	12.6183	13.4579	12.8463	12.9726	13.3323	12.6787	13.6659	12.4332	13.7735	13.9698	14.0156	14.1734	14.075	14.1905	12.6935	13.2666	13.2877	13.8152	14.1664	14.3791	14.1202	14.0831	14.3657	14.3254	14.1753	14.4755	14.1267	13.7071	14.2549	14.6742
ITGAX	17.3176	16.3561	15.915	16.31	15.6871	16.6009	15.9227	16.8936	17.4299	15.8758	16.5663	18.81	18.8727	17.5942	16.767	19.2153	19.2357	16.6114	17.1925	16.5053	17.1147	18.0337	18.4252	17.3105	18.4015	17.7034	17.423	16.854	16.3026	16.9178	15.9113	16.6561	16.5173	19.5567	17.2385	18.0791	16.4868	16.4564	15.0317	15.9085	17.0696	15.0075	16.3523	15.1173	15.9957	16.6091	16.4323	14.7082	17.3596
PARN	13.9961	13.7894	14.2462	13.9233	14.2587	14.0926	14.5273	14.0668	14.453	14.5269	14.0058	13.8566	13.9371	13.9194	14.207	13.8771	14.2696	13.7849	14.1416	14.0343	14.5177	13.6537	14.081	14.1727	14.1795	14.1682	13.891	14.1495	14.4811	14.0939	14.4611	14.2897	13.9121	13.7279	13.903	13.6556	13.8628	14.0344	14.4678	13.8906	14.0714	14.2044	14.007	14.2008	13.9407	14.1249	13.6619	14.1396	13.5042
IRF8	14.9498	14.7609	14.8974	14.9686	14.5251	14.8792	14.349	15.0537	15.0504	14.6467	14.4293	14.1753	13.1127	14.2926	14.4006	13.5505	13.2179	15.5266	14.6912	15.6315	15.0834	15.1311	13.0144	14.1987	13.7529	15.2286	15.8802	15.1525	14.5393	14.54	13.8711	14.6597	14.1376	13.3224	16.2019	15.5951	14.9993	15.2547	12.5386	14.1272	14.1027	13.3367	12.7625	13.6261	15.0164	14.0627	14.5131	14.0806	14.2997
WRAP53	11.5512	11.8609	11.8841	11.9502	11.8427	11.9019	11.8493	11.4924	11.8382	11.6832	11.8401	11.3497	11.12	11.3061	11.8044	10.507	11.3456	11.3119	11.4964	11.2037	11.3368	11.1109	11.37	11.5344	11.2255	11.4809	10.8953	11.5829	11.6601	11.6555	11.8512	11.7548	11.9852	11.2404	11.4239	11.8146	11.6955	12.0601	12.1359	12.5561	11.9231	11.9916	12.22	11.7923	11.922	11.8825	12.6291	11.901	11.7418
TMC6	16.1825	16.317	16.7504	16.2185	16.7622	16.5191	16.6959	16.1775	16.2281	16.7202	16.3271	15.8652	15.8469	15.9273	16.2654	15.1301	16.1469	16.3786	16.2675	16.5373	16.2033	15.9653	16.0866	16.3299	16.099	16.1704	16.2323	16.2254	16.7177	16.3989	16.59	16.3976	16.6061	15.6619	17.0526	15.9048	16.2716	16.7398	17.5483	17.1176	17.0098	17.264	17.4024	17.5651	16.8823	17.077	17.3718	17.5898	16.0337
BCL10	13.2375	13.0849	13.0043	13.0296	12.5566	13.0512	12.7363	13.5691	13.8902	12.911	12.656	14.0719	14.2701	13.8211	13.1947	14.7108	14.2182	13.6571	14.1137	14.0292	13.8948	13.8475	14.4223	13.8848	14.1745	13.543	14.2518	13.5452	12.7296	12.442	12.4004	12.5014	12.5458	14.3443	13.4598	13.7115	13.2133	13.0199	12.2985	12.2631	12.6116	12.407	12.517	12.8789	13.4433	12.3863	12.3752	12.4448	12.9814
RFX5	14.1193	14.7574	14.683	14.627	14.567	14.4215	14.2235	14.5065	14.1909	14.4143	14.2878	14.4237	14.2197	14.7679	14.4119	14.0386	14.1306	14.2133	14.4636	14.4802	14.1945	14.4672	14.3784	14.5119	14.2406	14.5854	14.5184	14.7761	14.1832	14.3358	14.2069	14.185	14.4893	14.4188	14.1491	14.2769	14.4845	14.9459	14.3302	14.6842	14.2603	14.3975	14.4331	14.6083	15.0705	14.3332	14.9031	14.7164	14.0946
LYST	17.7924	17.3005	17.4797	18.0352	17.4457	17.7418	17.8456	17.6414	15.6334	17.539	18.0177	18.2666	18.4594	18.4585	18.2775	19.3597	19.258	16.8361	16.3688	16.3719	15.4217	18.6095	18.9673	17.8301	18.53	18.2595	17.1011	17.7086	17.422	18.1749	17.2959	18.2249	18.0087	19.2869	16.53	17.5614	17.0415	17.5633	16.9621	17.9445	17.463	17.0549	17.4521	17.5646	16.8192	17.6511	16.9513	17.1659	18.3939
PIK3R1	15.2565	16.2502	16.2399	15.4755	16.1178	16.0538	16.3621	16.3313	16.9583	16.3126	15.4415	16.3294	16.533	16.197	15.9274	15.06	15.896	17.2173	17.124	17.0309	17.0402	15.7183	16.0931	16.0575	16.3842	15.6149	16.7172	15.8087	16.503	15.5147	15.5562	15.5698	15.5885	14.9532	17.0327	16.4167	16.3643	15.0851	15.8781	15.003	15.7706	15.5889	15.8777	16.4023	16.2942	15.2952	15.5312	15.6169	14.8523
NHP2	12.6521	12.7784	13.005	12.7595	13.0713	12.7938	12.764	12.752	12.569	12.8825	12.6668	12.2302	11.9157	12.3218	12.6535	11.0071	11.9491	12.5558	12.6642	12.67	12.6882	12.2482	11.8338	12.5028	11.9133	12.4106	11.9247	12.4706	12.9005	12.554	12.7584	12.7354	12.6949	11.4613	12.4195	12.8425	12.5986	12.7902	13.1164	12.5915	12.3865	12.772	12.144	12.4623	13.2229	12.8207	12.7634	12.6464	12.5417
KDM6A	15.2468	15.906	15.4388	15.9015	16.132	15.2493	15.5828	16.178	16.8722	15.5551	15.8668	16.3996	16.7132	15.8482	15.3356	16.883	16.2812	16.7876	17.0753	17.0942	16.3034	15.7352	15.9781	16.0113	16.2413	16.1176	16.7987	15.5711	15.6221	15.9482	15.3643	15.9938	15.8471	16.2746	16.3065	15.359	15.3561	15.299	15.4929	15.5852	16.0841	16.1717	16.0951	16.46	16.4031	16.2149	15.8277	16.2568	15.8561
MSN	17.2268	17.0694	16.9041	16.9619	16.7549	16.8964	17.0957	17.2314	16.5832	16.9294	17.0757	17.3477	17.5484	17.24	17.1267	17.8693	17.8969	17.2654	16.9472	17.1056	17.0281	17.3145	17.762	17.0586	17.4407	17.3578	16.7578	16.9793	17.0225	16.9959	16.9773	17.0414	16.9543	17.6302	16.8354	17.3063	16.7689	16.513	16.7964	16.9907	16.9948	16.7286	16.7046	16.5634	16.8213	16.5329	16.7444	16.5731	16.9815
IL2RG	15.4473	15.8986	15.8726	15.529	16.067	15.7141	16.2553	15.5936	14.5436	16.1401	15.9431	16.1055	16.4628	16.5807	15.9534	17.063	16.6786	15.7967	15.5352	15.1137	14.5969	16.3758	16.7918	16.428	16.2573	15.9724	15.19	16.3213	15.6746	15.8224	16.282	15.6738	16.2288	16.8695	14.694	15.2648	15.6067	16.0009	16.3787	16.039	15.8548	16.4896	16.3498	16.13	16.0613	15.6527	16.0766	16.0157	15.6599
DOCK11	17.1112	17.1291	17.3496	17.1413	17.4836	17.1149	17.6024	17.1537	16.4794	17.5392	17.2576	17.1706	17.4484	17.3356	17.4038	18.0341	18.0447	16.8533	16.7054	16.9343	16.7566	17.4384	17.784	17.5524	17.6678	17.4151	16.8151	17.322	17.5003	17.4401	17.4313	17.3739	17.0894	17.7852	16.3917	17.0611	16.9182	17.0681	17.3893	16.8725	17.1547	17.3466	17.0809	17.2241	16.9404	17.2284	16.4704	17.107	17.062
PAXX	12.89	13.5058	13.5811	13.3747	13.7013	13.3605	13.7312	13.0304	13.0722	13.4846	13.7578	12.9341	13.122	12.9051	13.2164	12.0856	12.8775	13.299	13.1728	13.1137	12.9876	12.7305	12.9709	13.246	12.9786	12.8416	12.6451	13.1622	13.4952	13.2463	13.3798	13.3436	13.9179	12.5597	13.4256	13.0837	13.5654	13.6167	14.509	14.4291	14.185	14.3252	14.9365	14.4674	13.556	13.8801	14.1664	14.5734	12.8842
SERPING1	12.0579	13.0148	11.813	13.9764	10.4922	11.9144	10.6459	10.618	9.8756	11.2095	13.0825	12.8198	13.476	15.0894	10.7553	17.296	12.9997	12.9494	11.6528	10.6977	14.0229	14.4862	13.0868	13.307	14.2992	12.6794	11.8918	15.2504	12.6062	14.3377	14.427	10.9386	11.8216	15.808	11.3422	12.1781	12.8831	10.8328	10.9384	9.80067	10.9801	7.41462	10.9843	9.49856	10.0761	12.1654	10.2981	7.68422	14.4464
ATM	17.5508	17.9924	18.5036	17.7953	18.8315	18.2896	18.881	18.021	17.7404	19.0293	18.0949	17.257	17.5679	17.5348	18.5851	16.7457	17.781	17.9064	18.0097	17.9082	18.0421	17.8084	17.6434	18.6048	18.0944	18.0204	17.4613	17.9621	18.9325	18.5428	18.566	18.3855	18.0084	16.9981	17.1155	16.9274	17.6665	18.2182	19.0195	18.2057	18.2441	18.6495	18.2708	18.6523	18.3308	18.5302	17.4721	18.7113	17.2738
HYOU1	15.3455	14.9562	14.9339	14.9315	15.3123	15.0293	14.9469	14.685	13.6916	15.0144	14.9638	14.7467	14.6902	14.7347	14.7932	13.5175	14.5965	14.9513	14.5605	15.0372	14.2071	14.2635	14.6164	14.5272	14.2368	14.8823	15.4549	15.2789	14.6503	14.5882	15.2308	15.4059	14.9812	14.3459	14.948	15.2733	15.0795	15.5692	15.0991	15.2787	15.0196	15.0075	15.3586	15.0939	14.9877	14.6443	15.3737	14.992	14.3898
FERMT3	16.566	15.8369	15.7674	16.0037	15.5358	15.8873	15.6678	16.0423	15.7663	15.3458	16.0175	16.2597	16.3345	15.9434	15.7929	16.6585	16.8447	15.9823	15.8226	15.7255	15.9649	16.2484	16.2866	15.6515	16.1121	15.7683	16.2193	15.576	15.4253	15.8048	15.6086	15.8732	15.8182	17.0918	16.5366	16.3841	16.1639	15.4551	15.7833	16.6122	16.1512	15.5029	16.0949	15.6517	15.5565	16.0549	16.2319	15.6898	16.4458
ITGB1	16.1281	16.3646	15.7322	15.8876	16.1469	15.8524	17.0593	16.1688	16.033	16.1494	16.6656	16.208	16.4527	15.9081	16.1849	15.2505	15.7779	16.2933	16.0102	15.9368	15.301	15.8615	16.2487	16.022	15.8792	15.7953	15.2117	16.5647	15.7905	16.1311	16.2973	16.7962	15.9856	14.776	15.8188	16.091	16.3959	15.2887	15.8942	16.172	16.4368	16.4591	16.2575	16.1282	15.5577	15.5383	15.7138	15.878	16.1169
FCGR1A	14.0718	13.0077	11.9542	14.684	11.6934	12.4271	11.4984	12.1256	11.5234	11.5085	13.0016	13.3749	14.23	14.34	11.4061	16.4292	13.6939	13.2542	11.8296	11.5681	13.8201	14.7611	13.0394	11.9492	13.8749	12.5131	12.4697	13.9604	11.8456	13.7109	13.0208	12.164	13.4349	15.6515	12.0374	12.5959	12.7041	11.5291	11.5919	9.71207	11.9728	8.12363	11.3755	9.48503	12.2857	13.5127	11.7418	6.564	14.8234
IL18	10.4987	10.2292	10.4219	11.209	9.88098	10.4666	10.8823	11.481	11.1107	10.2613	10.9187	10.538	9.74615	10.2992	10.8582	11.1134	10.4738	10.912	10.0566	10.8224	10.8859	10.939	10.5391	9.59073	10.7684	10.257	10.5919	9.85428	11.0273	10.5544	9.34864	11.376	9.71781	9.27166	9.7991	10.5463	9.99546	8.81309	8.63755	8.38953	8.97359	7.51199	8.22142	7.65062	8.59041	9.39124	7.85898	7.81753	9.41725
NBAS	15.7655	15.7312	16.0467	15.8163	16.193	15.8077	16.0531	15.7609	15.6917	16.1504	15.8102	15.127	14.8851	15.143	15.6196	13.9739	14.9469	15.4273	15.5061	15.4665	15.6327	14.959	15.0008	15.6111	15.1184	15.3758	15.0462	15.5956	15.8829	15.8327	15.92	15.8894	15.9374	14.534	15.7145	15.4712	15.8485	15.9225	16.4733	16.0097	16.0546	16.2634	16.1553	16.2913	15.9678	16.2891	15.7982	16.1354	15.4825
EPG5	15.6546	15.8281	15.995	16.0819	16.064	15.8786	16.2279	15.8314	16.5599	15.9637	16.1441	16.1546	16.5554	16.5089	15.9374	17.3537	16.5869	16.7924	16.4901	16.7177	16.8868	16.4643	16.1821	16.1247	16.726	15.9594	16.7801	16.0632	16.0581	16.0284	16.0136	15.8749	16.1525	16.9193	17.1193	16.3812	16.0388	16.1896	16.5389	16.4953	16.3998	16.4468	16.5827	16.4923	16.1415	16.3539	15.8824	16.3799	15.8754
RANBP2	16.96	16.9706	17.0437	16.818	17.3388	17.0063	17.1472	17.3157	18.3561	17.2048	16.753	18.1948	18.3924	17.6343	16.7539	18.1566	18.1334	18.0353	18.5466	18.204	18.1326	17.3542	17.2529	17.4921	17.6817	17.9031	18.3177	17.3874	17.1844	16.9041	17.0253	17.0035	16.8209	16.9708	18.145	18.3447	17.0863	17.2501	17.123	16.5871	16.7182	16.9334	16.767	17.144	17.6297	16.8173	16.3403	16.919	16.5805
CD8A	12.2179	13.9462	14.4309	13.2068	13.7741	13.293	14.9023	12.7827	13.1268	14.3023	14.5685	13.1165	14.2447	12.5679	13.7057	11.3183	13.6767	13.6164	14.2055	13.5812	13.0277	13.1916	14.563	14.003	14.1309	12.3575	13.9348	14.6384	14.1517	13.3439	14.4112	13.2368	15.3376	13.3299	14.7158	12.2649	14.0209	13.0549	15.4263	15.4023	13.9737	15.2122	15.0822	15.3257	14.3976	13.4145	14.5674	14.8326	13.6011
DGKE	12.2094	12.4065	13.0473	12.583	13.0856	12.9401	13.3718	12.8513	13.2417	13.2926	12.8483	12.5458	12.4425	12.2734	12.716	11.1285	12.3003	12.8025	12.756	13.0116	13.3296	12.0782	12.5741	12.7297	12.8157	12.2811	12.5324	12.4357	13.4017	12.4503	12.7509	12.9375	13.0268	11.8013	13.8217	12.6113	12.9064	12.8242	13.9197	13.4915	13.1813	13.6337	13.8065	13.9124	13.2397	13.4628	13.2881	13.6902	12.063
OTULIN	13.1962	13.2989	13.3594	13.1153	13.4604	13.2443	13.3529	13.4797	14.4062	13.6602	13.359	13.8284	13.7332	13.7166	13.3868	13.33	13.9493	13.8652	13.862	14.4495	14.0812	13.321	13.5532	13.584	13.6882	13.9275	14.6252	13.5561	13.484	13.3455	13.4733	13.359	13.297	13.1306	14.1013	13.6433	13.8113	13.578	13.831	13.5514	13.3911	13.5271	13.7723	13.8424	13.6102	13.5444	13.4971	13.7489	13.1802
ANGPT1	9.15723	10.0514	9.71535	10.113	9.59109	9.82963	9.81788	10.5221	10.3412	8.90564	9.58853	10.7567	9.7169	9.78664	10.0468	9.58609	10.5279	9.75497	7.95003	8.5241	8.16684	9.27717	10.2963	9.34382	11.0191	10.5556	8.5747	8.99275	8.76656	9.75786	7.77129	9.33551	9.17422	9.66149	8.29532	10.9872	11.2971	8.72924	8.58225	11.5422	10.27	7.49638	9.80632	8.57403	8.61469	9.58334	9.06291	8.40673	10.5339
MS4A1	14.3401	15.095	15.4064	14.9628	14.7915	14.3748	14.8985	15.0079	13.9285	15.342	13.9258	14.0533	13.3513	13.7216	14.8675	9.25632	12.5304	13.9767	14.4614	15.2062	8.39938	14.2498	13.0602	15.2066	14.1212	15.5955	14.3301	15.7067	14.4027	14.725	14.6294	14.1683	13.6774	11.5078	12.1605	12.582	14.5036	15.6823	9.63554	14.4701	12.7047	14.5108	10.9454	14.9719	16.0365	7.70438	14.7265	14.2907	8.84775
WASF2	15.6016	15.5228	15.5858	15.5194	15.2366	15.53	15.6299	15.5674	15.396	15.5933	15.5479	15.5506	15.3631	15.3549	15.6619	15.2872	15.8305	15.5619	15.4899	15.8678	15.5337	15.956	15.5666	15.5053	15.4344	15.4605	15.5895	15.5974	15.947	15.4695	15.3517	15.6599	15.3976	15.9919	16.0433	15.9802	15.4481	15.5964	15.5496	15.0798	15.6364	15.5596	15.3134	15.29	15.3781	15.8312	15.2121	15.2199	15.5925
NCF1	15.3087	15.1714	14.5546	15.0925	14.1089	14.6548	14.0375	15.171	12.3868	14.6645	15.4522	17.4119	17.604	17.0435	15.3885	18.3176	18.1752	14.3357	14.5743	13.6992	13.0372	16.9795	17.8142	15.963	17.341	16.0074	15.7778	15.1669	14.4459	15.464	14.3767	15.5149	14.5966	17.9405	14.9387	16.6611	14.6912	14.8514	13.285	13.0315	15.2116	12.4935	13.3853	12.9343	13.7083	15.096	13.9525	12.5989	15.4153
PSMB4	14.9028	14.7748	15.4775	15.0297	15.102	14.7868	15.0412	15.0342	15.2291	14.896	15.4933	15.0112	15.117	15.1881	14.9393	15.1986	15.1069	15.4511	15.2076	15.4992	15.1927	15.1117	15.2083	15.0909	15.0874	14.8184	15.3984	14.7802	14.9788	14.8851	14.7979	14.9408	15.0558	15.4412	15.6659	15.1601	14.853	14.8667	15.0075	14.7088	14.7108	14.8752	14.8123	14.8176	15.2126	14.9174	15.2175	14.7346	14.8762
C1R	10.4467	10.1572	10.2105	10.7858	10.0132	10.4042	10.4104	10.5895	11.4569	10.4119	10.465	11.4903	11.5721	11.3121	10.6755	12.1966	12.1285	11.0065	10.8077	11.2788	11.7469	11.0338	11.4213	11.1616	12.1505	10.8854	12.2642	10.3506	10.8684	10.1685	10.1244	10.3091	10.6536	12.8632	12.5676	11.4196	10.1243	10.6091	10.8432	10.6347	10.5384	10.5583	10.8492	10.8873	11.2882	10.8383	11.0185	10.4028	11.2854
CARMIL2	14.5992	14.7218	15.4977	14.7873	15.7488	15.1927	15.0513	14.6558	14.7479	15.4691	14.8183	13.8572	13.7219	13.9594	14.7874	11.6256	13.802	14.3155	14.8263	14.6871	14.3764	14.0229	13.8291	15.0454	14.2313	14.4402	13.9857	14.6773	15.0993	15.0019	15.2682	14.8906	14.7725	13.0202	14.2793	13.7198	14.7439	15.6122	16.293	15.6607	15.3583	16.051	16.016	16.0157	15.6573	15.9029	16.1469	16.3397	14.3044
G6PD	15.5004	14.6439	14.5381	14.9355	14.0656	14.8319	14.4568	14.9292	13.1368	14.2913	14.8818	15.4711	15.3329	15.0235	15.0821	16.1129	16.2366	14.7792	14.1654	14.1151	13.5912	15.4798	15.7615	14.584	15.537	14.996	13.3294	14.7226	14.8973	14.694	14.3936	14.8216	14.7428	16.183	14.6419	15.6585	14.745	14.4983	14.5067	14.7458	15.0111	14.3275	14.6125	14.5343	14.2205	14.7208	14.8287	14.5742	15.2738
ITGB2	18.2636	17.7182	17.483	18.1025	16.718	17.4273	17.6754	17.8794	16.5841	17.345	17.7979	17.8816	18.1137	17.5334	17.5904	18.4631	18.3406	17.9383	17.5572	17.7719	17.3525	18.1863	17.8007	17.0835	17.797	17.7623	17.6097	17.2858	17.3856	17.8983	17.3583	17.7452	17.6903	18.2544	18.2341	18.2085	17.7902	17.163	17.4495	17.7225	17.7244	17.2114	17.5049	17.609	17.0823	17.7635	17.7092	17.5405	17.8763
CD3G	12.7047	14.066	14.5003	13.7697	14.5895	13.8607	14.865	13.2966	13.512	14.5504	14.1034	12.8291	13.6696	13.9827	14.0862	11.1982	13.504	13.9483	13.76	13.3813	13.9503	13.3138	13.9042	14.6	13.7135	12.7297	12.569	14.2814	14.4105	13.917	14.918	13.8923	14.5959	12.7115	12.9708	11.9823	13.4431	13.4607	14.6879	14.8054	13.872	14.79	14.5224	14.4202	13.9943	14.0808	14.1981	14.4563	13.7584
ZBTB7B	14.7464	14.1707	14.2963	15.0853	13.7755	14.3214	14.1544	14.6853	13.6347	13.7975	14.686	14.7879	14.7669	14.9019	14.6157	15.7623	15.7186	14.9591	14.1061	14.8233	14.4039	15.2964	15.4805	14.6742	15.1623	14.5697	15.068	14.1213	14.0002	14.6953	14.0603	14.683	14.4848	16.3885	15.2856	14.3979	14.2344	14.2267	13.637	14.4034	14.4082	13.8222	14.4222	13.9097	13.5303	14.4368	14.4076	13.7714	15.0183
ADAR	16.9764	16.9885	17.0879	17.165	16.7851	17.0625	16.9163	16.7732	17.2871	16.9381	17.1187	17.2476	17.5855	17.6317	16.965	18.9513	17.8735	17.3712	17.432	17.3597	17.5881	17.8489	17.6702	17.288	17.9677	17.0759	17.4789	17.4913	17.0725	17.5489	17.8692	16.7723	16.9548	19.1176	17.713	16.9871	17.4239	16.8075	17.3224	16.9155	17.0493	16.9964	17.2614	17.2715	17.4017	17.181	17.1581	16.9899	17.5353
IKZF3	14.0994	14.6999	15.1815	14.679	15.148	14.7609	15.3558	14.2721	14.7643	14.9871	14.9191	14.1194	14.0886	14.3644	15.013	12.2551	13.9658	14.6499	14.8042	14.9778	14.2973	14.2518	14.6053	14.9653	14.4918	14.9174	14.7159	15.3273	14.895	14.7883	15.4158	14.6264	15.386	13.5569	14.091	13.3419	14.7306	15.3723	15.1944	15.6721	15.0924	15.7021	15.5541	15.5622	14.8841	14.4637	15.2105	15.4825	13.7087
TNFSF13	14.327	13.3964	13.6126	14.24	12.672	13.6611	12.8049	14.1693	11.578	12.8087	13.7823	13.4027	12.9739	13.4342	13.3145	13.5115	13.2064	13.6096	12.6554	13.088	12.3884	13.6087	12.8144	11.9877	12.4766	13.0668	12.6513	12.4047	13.6203	14.0688	12.153	14.1178	13.5388	13.7861	13.5545	14.679	13.8446	12.5392	11.9387	11.6434	12.8648	9.70111	11.091	10.5389	12.466	13.7205	11.7664	11.2973	13.9704
CLPB	13.7979	13.5168	13.7439	14.1601	13.4753	13.7346	13.3355	13.5922	12.0874	13.3227	13.7292	13.0093	12.3218	12.9161	13.4931	12.2179	12.7791	12.9086	12.464	12.4535	11.9592	13.3723	12.5653	12.9639	12.5995	12.8852	11.7923	12.9076	13.4105	13.4592	12.9882	13.6377	13.433	12.5636	12.8264	13.8551	13.5696	13.4137	13.8295	13.3495	13.6853	13.2709	13.5313	13.3484	13.4199	13.8581	13.4432	13.4052	13.5243
JAK1	17.0267	17.3311	17.4598	17.0991	17.5685	17.3909	17.4982	17.3596	17.8073	17.6848	17.0268	17.5707	17.7325	17.2892	17.5034	17.5914	17.8957	17.4171	17.9317	17.7538	17.8814	17.1629	17.7439	17.6313	17.8183	17.7126	17.3219	17.2211	17.5375	17.1722	17.416	17.183	17.2018	17.9057	17.3443	17.4187	17.1843	17.4923	17.3096	17.048	17.389	17.3524	17.3142	17.486	17.6478	17.242	17.2517	17.5437	16.8467
MYSM1	14.0894	15.0106	14.4979	14.2855	14.6374	14.4095	14.934	14.9333	15.805	14.8737	14.4726	14.5556	14.7083	14.5942	14.6103	14.6505	14.7873	15.1362	15.4823	15.4461	15.6898	14.5519	14.7171	14.8881	14.9353	14.5873	15.2625	14.5219	14.9324	14.5348	14.6818	14.7756	14.3816	14.1668	15.2239	14.334	14.3959	14.373	14.7846	14.4609	14.4525	14.6321	14.5378	14.7043	14.9598	14.5567	13.8382	14.4066	14.869
NCSTN	15.8266	15.0054	15.0866	15.4904	14.8224	15.1241	14.7599	15.4655	14.553	14.8879	15.1429	15.3763	15.5716	15.203	15.0289	16.2675	15.8975	14.9988	14.9208	14.9747	14.9088	15.2432	15.4556	14.746	15.2523	14.8994	14.7607	14.9521	15.0225	15.1477	14.8233	15.1381	14.912	15.7394	14.8133	15.5142	15.1888	14.6004	14.5169	14.3312	14.5581	14.2225	14.1088	14.5787	14.7686	14.9296	14.6313	14.372	15.189
REL	15.4337	15.4032	15.437	15.2823	14.872	15.291	15.2071	16.2064	17.1222	15.2162	14.7862	16.3572	16.3109	15.9951	15.0107	16.5227	16.1447	16.1766	16.6092	16.9211	16.5972	15.6315	15.6466	15.7583	16.014	16.218	17.3471	15.8885	15.191	14.8842	14.6814	14.8729	14.7561	15.3738	16.4242	16.0627	15.5351	15.3432	14.1481	14.2784	14.6781	14.4998	14.0974	15.0023	16.0496	14.4683	14.236	14.3525	14.6403
EOMES	11.3383	12.7175	12.8378	12.6396	12.7286	12.9732	13.9859	11.6303	12.5464	13.2187	13.2777	12.3617	12.4869	12.6683	12.9874	11.3477	12.3008	12.8903	12.3747	11.9565	12.253	11.1562	13.4295	11.8176	12.9739	11.9621	11.809	13.1982	11.9873	12.7795	13.3436	12.6236	15.1369	12.5096	12.3153	11.0093	12.9772	13.3909	13.3149	15.4251	13.9768	14.7666	15.1565	14.5827	12.3708	12.4235	13.8592	14.6179	12.4488
PRKCD	16.1124	15.2081	15.1455	15.9098	14.4638	15.3564	15.0061	15.6289	14.6472	14.6633	15.7967	16.8246	16.7837	16.1411	15.5636	17.8078	17.5755	15.2029	15.6444	15.1667	14.7869	16.479	16.7969	15.533	16.4599	15.7871	15.9699	15.3065	14.8474	15.7682	14.765	15.694	15.4024	17.5639	15.7819	15.8385	15.4697	14.991	14.5337	14.9728	15.4738	13.8024	14.5429	14.2777	14.506	15.5312	14.6087	13.7246	16.2333
CYBB	17.7651	16.8653	16.6307	17.6041	16.1613	16.6731	16.374	17.4016	15.3902	16.4415	17.1687	16.6224	16.2792	17.1572	16.6646	17.3821	16.326	16.9278	15.5013	16.3447	16.5477	17.2983	16.1048	15.7964	15.9233	16.7246	16.1211	16.4202	16.3646	17.4672	16.0598	17.445	16.8588	16.7119	16.6196	17.2837	16.8548	15.7961	15.3036	15.0469	16.2532	13.1745	14.0379	14.6007	16.0573	17.0065	15.3861	14.1603	17.4452
TPP1	16.3497	15.6119	15.6266	16.3625	15.2028	15.7529	15.5851	16.0161	15.1979	15.268	15.8906	15.6396	15.2826	15.5841	15.4998	15.803	15.6149	15.9838	15.4048	15.8044	15.8418	15.6896	15.3178	14.9794	15.2878	15.4033	15.4566	15.3272	15.6024	15.9392	15.1304	15.9351	15.7426	15.7638	15.6781	16.2746	15.9761	15.1826	15.1164	15.6866	15.4399	14.8633	15.0936	14.9467	14.9142	15.8206	15.4731	14.8578	16.05
B2M	15.6594	15.817	15.8083	16.0999	15.9605	15.6893	16.4841	16.2039	16.1096	16.2547	16.0925	16.9332	17.2768	16.7697	15.8108	17.8218	17.0344	16.4128	16.0616	15.9907	16.3673	16.6957	17.0717	16.3544	17.0102	16.3057	16.0332	16.4131	16.262	16.3136	16.2827	15.9649	16.1461	17.1322	16.0408	16.0632	15.9916	15.3461	16.2511	16.3317	15.9973	16.1686	16.0736	15.9316	16.0823	15.7781	15.6506	15.6868	16.0292
SMAD3	14.1861	14.2205	14.5069	14.0941	14.0328	14.272	14.1309	14.409	15.6672	14.4559	14.4021	13.9911	13.5229	14.3166	13.8587	13.1081	13.5193	14.9102	14.9559	15.0294	14.9526	13.9994	13.7088	14.0178	13.8021	14.2583	15.5723	14.276	13.5325	14.1247	13.8407	14.0831	14.2078	13.0742	15.764	14.1907	14.2421	14.1197	13.7448	14.0783	14.0712	14.5275	14.7631	14.769	14.1476	14.0522	14.9848	14.8017	13.8367
CD3D	12.7193	13.9799	14.2432	13.6534	14.8292	13.7835	14.7197	13.1576	13.6572	14.518	14.1223	12.8255	13.5952	13.9782	14.0055	11.2124	13.478	13.962	13.9326	13.8167	14.0499	13.2618	13.8239	14.3625	13.6867	12.7271	13.3477	14.1491	14.3075	13.8753	14.7714	13.837	14.7269	12.848	13.164	12.1124	13.3853	13.5357	14.9064	14.7728	13.7326	14.9038	14.5683	14.1639	14.0725	14.2001	14.5011	14.6134	13.8243
STIM1	15.2795	15.1174	15.778	15.5479	15.4136	15.2756	15.6848	15.2585	15.1014	15.5675	15.1756	14.9903	15.4538	15.0949	15.4363	14.9713	15.5889	15.4141	15.3847	15.1869	15.2409	15.1544	15.597	15.6663	15.427	15.3104	14.7169	15.2438	15.7136	15.2116	15.2724	15.1146	15.3187	15.3598	15.4098	15.3206	15.405	15.2851	15.5779	15.482	15.4759	15.5838	15.6619	15.8341	15.4629	15.5672	15.8878	15.8127	15.2274
KMT2D	17.7857	17.6099	17.9345	17.8526	17.6194	17.8278	17.8906	17.7774	18.3978	17.7007	17.947	18.3421	18.4494	18.16	18.0191	18.5878	18.9967	18.1343	18.2776	18.2201	18.1817	18.2075	18.6428	18.1727	18.6563	18.0912	18.4423	17.837	17.8599	17.7928	17.8126	17.7231	17.7396	19.212	19.035	18.1592	17.8462	18.0516	18.2117	18.0146	18.1762	18.2008	18.3581	18.2272	17.9602	18.2329	18.1315	18.1737	17.8093
TMC8	16.1013	16.147	16.6766	16.263	17.0822	16.4295	16.8256	16.3026	15.8426	16.8945	16.5369	15.4959	15.7886	15.7551	16.4974	15.0338	16.1103	16.2864	16.7854	16.2562	15.8828	15.9464	15.9029	16.6091	15.9282	16.3939	15.6991	16.2501	16.8995	16.3179	16.5281	16.2837	16.476	15.2485	16.2734	15.6449	16.2524	16.5566	17.5783	16.9906	17.0455	17.3829	17.5362	17.2947	17.0719	17.4914	17.0685	17.7014	15.8413
RPSA	15.67	16.0973	16.3775	15.9345	16.8249	16.0202	16.3384	16.13	16.6934	16.3898	15.5911	15.4214	15.8516	15.6037	16.2139	13.9734	15.4105	16.3489	16.768	17.0489	16.7783	15.7782	15.5022	16.41	16.1851	15.8416	16.2517	16.0395	16.4752	15.8818	16.0094	16.0693	16.1171	14.502	16.6677	16.0379	16.1228	16.262	16.6398	16.1377	15.8075	16.3173	16.0475	16.0062	16.7578	16.159	16.5054	16.5397	15.6473
FADD	10.606	10.8086	10.8329	10.9397	10.6841	10.7551	10.7665	10.7905	11.5005	10.7985	10.8363	10.2783	10.1943	10.3866	10.5879	11.1862	10.983	10.8599	11.1604	11.0242	11.7398	10.7394	10.3724	10.3273	10.5883	9.98887	10.7693	10.3098	10.7076	10.7291	10.8915	10.893	11.3373	12.1378	12.1008	11.0361	11.3359	11.3126	11.6638	12.446	11.5435	11.6575	12.5252	12.3658	11.331	11.5812	12.2594	12.1122	11.8558
IRF2BP2	14.9915	14.6643	14.8261	15.1195	14.5984	15.0664	14.4801	15.2655	16.2724	14.7921	14.6528	16.2037	16.2239	15.5926	14.7896	16.4804	16.2815	15.8102	16.6673	15.8342	16.0154	15.5205	15.3174	15.6681	15.508	16.0717	16.0355	15.3837	14.5362	14.3287	14.1003	14.4918	14.8166	15.4914	16.417	16.7471	15.4857	15.2786	14.8109	14.6761	14.7963	13.8962	15.4888	15.6483	15.487	15.1161	15.7828	15.2465	14.5409
TAP1	15.6578	16.1488	15.6492	16.3601	15.6551	15.718	15.7868	15.0772	15.8683	15.6142	16.0697	16.1181	16.5037	17.3017	15.7767	18.4683	16.8511	16.0139	15.5965	15.7748	16.3612	17.3526	16.8467	16.0476	16.8184	16.0057	16.7572	16.8654	15.9193	16.3668	16.7535	15.4877	15.7513	18.0228	16.4276	16.159	15.7829	16.1584	16.4284	16.6261	16.071	16.2651	16.9875	16.2887	15.9465	16.2406	16.7215	16.2249	16.7832
RHOH	12.9894	13.6316	14.2468	13.4636	14.5611	13.7517	13.8183	13.7528	14.2955	14.1491	13.0405	14.0949	14.2497	13.6608	13.5755	12.2279	13.4246	14.3085	15.0894	14.9019	14.001	14.0801	13.6291	14.6637	13.9747	14.4952	14.4885	14.4378	13.7826	13.4222	13.7698	13.3704	13.8372	12.0012	14.0757	13.8689	13.5747	14.3864	14.1603	14.1479	13.4255	14.116	13.9583	14.2898	14.9729	13.827	14.248	14.2556	12.8901
STAT3	16.339	15.978	15.8562	16.2708	15.4941	15.9401	15.9206	16.0595	16.5936	15.9252	15.8975	17.0012	17.1492	16.7007	15.994	17.9469	17.4793	16.4837	16.9233	16.2925	16.654	16.7155	17.2327	16.3494	17.1972	16.3112	16.7435	16.3161	16.1102	15.9674	16.0965	15.7124	15.9339	18.0002	16.8097	16.6996	16.0998	15.695	16.2082	15.7264	15.9375	15.8276	16.0391	16.1467	16.5293	15.9755	15.8353	15.6807	16.3841
IL7R	14.7619	15.6023	16.4147	15.9621	17.1477	16.3762	16.432	15.8717	16.1403	17.0708	16.056	14.2341	14.8785	15.4418	16.4179	12.5107	15.4282	15.8609	16.0826	16.1758	16.7712	15.8117	15.4688	15.9682	15.6609	14.9503	15.6935	15.1443	17.1391	16.4558	16.7777	16.3146	15.5338	13.2748	15.183	14.4868	15.6856	15.3266	16.7458	15.2275	16.1862	16.4763	16.2901	16.4383	15.3919	17.1384	15.4123	17.1442	14.6891
DNAJC21	13.6434	13.624	13.8715	13.6046	13.8311	13.7676	13.9426	13.8845	14.4522	13.9566	13.6935	13.9266	13.8972	13.7648	13.8928	13.1684	13.7595	13.9809	14.2854	14.2863	14.3751	13.5501	13.7443	13.9342	13.8221	13.9203	13.8616	13.7886	13.7825	13.5862	13.7003	13.8371	13.6988	13.4329	13.968	14.0247	13.8971	14.035	13.8616	13.2659	13.6998	13.9115	13.4283	13.7762	14.0261	13.6007	13.0756	13.3489	13.3511
ITGAM	17.0849	16.5251	16.2289	17.1474	15.7441	16.556	16.3079	17.0272	15.366	15.6974	16.9669	17.242	17.4368	16.505	16.8245	17.8776	17.4794	16.5776	16.36	16.5517	15.7601	17.3956	17.2374	16.2269	17.1331	16.7498	16.1887	16.2323	16.1771	16.3123	15.4708	17.0301	16.6383	18.3498	16.9436	17.4491	16.7518	16.0806	15.7862	15.3398	16.7493	15.1883	15.9209	15.3764	15.9962	16.6571	15.3497	15.8998	17.1712
CD14	16.6006	15.9392	15.244	17.0026	15.0134	16.0614	14.3841	16.7992	14.921	14.7435	15.4769	15.3776	15.9835	14.9413	15.2356	16.4085	16.2958	15.5484	15.32	15.0005	16.1595	15.3988	15.2517	14.1274	14.9942	15.6781	15.0239	14.9317	14.0568	15.7772	14.1667	15.8395	15.4484	17.3041	15.1642	15.2769	15.6566	13.6323	14.8371	11.7712	15.6479	10.0403	13.4394	13.4699	15.4644	16.315	15.0967	12.1887	16.5523
STAT2	15.9432	15.8834	15.8859	16.3029	15.6742	15.986	15.5846	15.4278	14.7348	15.7013	16.333	15.5717	15.6347	16.4889	15.578	18.0061	15.7921	15.8467	15.1479	15.066	15.9957	16.5642	15.5101	15.4613	16.307	15.7639	15.5097	16.5528	15.8799	17.079	16.9674	15.7825	15.8345	17.5086	16.2008	15.8889	16.2762	15.9459	16.365	15.863	15.9254	15.5315	16.0292	15.658	15.7532	16.3719	15.9363	15.6549	16.4887
JAGN1	12.0903	11.8903	12.0283	12.2283	11.884	12.0824	12.0565	12.0768	12.2248	12.1033	11.9748	11.5703	11.4545	11.4233	12.0046	11.3293	11.3563	11.8784	12.0537	12.1656	12.5004	11.6785	11.4462	11.7673	11.4495	11.6213	11.8787	11.7292	12.0071	12.0379	11.8633	12.0357	12.233	11.6556	12.2276	12.1532	12.0411	12.1796	12.1715	12.0594	11.813	11.955	11.7525	12.0918	12.1932	12.1553	12.3306	12.2096	12.2148
PIK3CD	16.4215	16.4362	16.8182	16.5798	16.8063	16.6358	16.6359	16.5732	16.4949	16.873	16.4286	17.0503	17.5377	16.6361	16.8643	17.6412	17.6979	16.5155	16.9442	16.8387	17.1715	17.0339	17.2523	17.1294	17.4037	16.8801	16.7648	16.4522	16.4225	16.6103	16.6552	16.5132	16.4166	18.3545	17.0612	16.1324	16.201	16.8592	17.303	16.607	16.9881	16.9224	17.1014	17.138	17.2042	17.1569	17.1184	17.2033	16.8314
CTPS1	13.2773	13.529	13.6948	13.1054	13.4812	13.4016	13.6373	13.3354	14.589	13.5484	13.0857	14.2359	14.4366	14.0013	13.468	12.1858	13.5038	14.5093	14.9373	13.9285	14.4168	13.1756	13.0008	13.962	13.4912	13.8457	13.9176	14.1476	13.9808	13.1203	13.6157	13.2404	13.1768	12.2475	14.455	14.0486	14.0845	14.4044	14.3259	13.641	13.4946	13.7906	13.6842	13.8241	14.5517	13.8259	14.0566	13.6425	13.2526
PTEN	14.6041	14.5605	14.2294	14.4734	14.2407	14.3345	14.5322	14.5572	14.5114	14.5295	14.1985	15.3222	15.9805	15.3528	14.8108	16.9781	16.5311	14.1828	14.5485	14.2918	14.4259	15.9406	16.1345	15.1247	15.9874	15.0503	14.5373	14.845	15.2205	14.6382	14.3348	14.6646	13.6051	16.1864	14.0347	14.9356	13.5663	13.5714	13.4671	13.2054	13.57	13.1891	13.1534	13.0758	13.7944	13.4996	12.8402	13.2178	14.408
CD8B	12.1472	13.2417	14.2365	12.6205	13.6974	13.0494	14.6652	12.7051	11.9888	14.3216	13.8347	11.9849	13.2775	11.385	13.6156	10.02	12.8078	12.7878	13.4492	12.9011	13.1285	12.882	13.6702	13.8422	13.8413	11.7291	12.1005	13.3314	14.434	13.3904	13.995	13.0429	14.6049	12.5592	12.8738	12.1309	12.8544	12.6768	15.0874	14.382	13.0355	14.3021	14.3221	14.3666	13.9304	13.1975	13.4908	14.021	12.7281
MALT1	14.9185	15.1749	15.4906	15.0739	15.7665	15.3498	15.4662	15.1566	15.6899	15.6686	15.0705	15.0455	14.823	15.313	15.2947	14.078	14.7193	15.5078	15.9018	15.6192	15.8358	15.1722	14.7014	15.3761	15.0835	15.2744	15.7946	15.1659	15.5955	15.3607	15.4542	15.3348	14.8864	13.885	15.3763	15.5058	15.0466	15.2302	15.1835	14.7066	14.7253	15.1698	15.0178	15.0721	15.2649	15.2412	14.7343	15.2686	14.5853
RASGRP1	14.7792	16.286	15.6881	15.0339	16.0057	15.4087	15.9914	14.9533	15.7306	15.9061	15.4683	14.6057	14.993	15.2216	15.3652	12.729	14.6699	15.7531	15.6413	15.5418	15.9955	14.6397	14.9882	15.6624	14.8985	14.8762	15.5863	15.2711	15.5514	15.4561	15.9511	15.3613	15.7604	13.922	14.999	13.5484	15.2432	15.6487	16.6994	16.0009	15.7351	16.3389	16.2815	16.1086	16.2531	15.8417	15.9184	16.0994	15.7267
RNASEH2C	12.5486	12.668	12.5574	12.6226	13.061	12.6207	12.6203	12.3776	11.5863	12.5213	12.4756	12.1697	12.1756	12.0621	12.3259	11.8501	12.3266	11.9978	12.1607	11.8373	11.5841	12.1346	11.9351	12.0939	12.0198	12.3027	11.4034	12.5058	12.4987	12.6384	12.5765	12.5711	12.9185	12.4181	11.9384	12.7612	12.518	12.9273	13.3582	13.2051	13.0164	13.1371	13.4254	13.2492	12.6653	13.0647	13.4317	13.6755	12.8256
MYD88	15.1883	14.2723	14.1639	14.7472	13.7835	14.4431	13.9983	14.5792	13.6318	13.806	14.5672	15.0324	15.051	14.3346	14.227	16.4466	15.8479	14.0266	14.191	13.665	14.3804	14.9526	14.6794	13.6365	14.5806	14.6714	14.1347	14.4526	14.1582	14.6943	14.4215	14.4042	14.5601	16.1606	14.1188	15.0966	14.5816	13.815	14.0628	14.4026	14.265	13.512	14.3314	13.9326	13.9575	14.6395	14.6481	13.9844	15.1908
RELA	14.6908	14.7595	14.9012	14.995	14.6835	14.9473	14.8874	14.975	15.5704	14.8053	14.816	15.7884	15.8189	15.6948	14.8724	16.1683	16.0155	15.6452	15.7999	15.8084	15.3489	15.428	15.9338	15.5203	15.9982	15.2052	15.9977	15.0079	14.7605	14.5811	14.7118	14.6049	14.7061	16.2264	15.6534	15.3417	15.2084	14.9965	14.8848	14.3729	14.7304	14.9545	15.0197	15.2015	15.2543	14.8595	15.1815	14.9014	14.7149
STAT5B	15.544	15.5167	15.8957	15.9424	16.0077	15.8275	15.9272	15.4654	14.7808	16.1085	15.8296	16.629	17.1121	16.2804	16.0338	17.733	17.5794	15.2631	15.6842	15.0962	15.0993	16.5573	16.8975	16.2794	17.0242	16.045	15.1424	15.7215	15.7591	15.7786	15.9399	15.7591	15.8813	18.2054	15.0067	15.928	15.5821	15.6657	16.3174	15.8309	16.03	16.3094	16.3538	16.2218	15.6315	16.2173	16.1697	16.2141	16.1197
CD7	13.9638	14.652	14.6459	13.9519	14.8022	14.5213	14.3921	14.1226	14.6778	14.954	14.0351	14.0301	14.5621	14.2479	14.5774	13.7731	14.1852	14.8609	15.297	14.366	14.978	13.7632	13.4685	14.7492	14.1684	14.4634	14.8221	14.0594	14.9455	14.1631	15.0398	13.9208	13.7598	14.1013	15.1138	14.242	14.155	14.9429	15.0161	13.8112	14.4335	14.7443	14.1647	14.3019	14.9732	14.6514	15.0627	14.9681	13.1607
LIG4	13.1173	12.9571	13.0533	12.7975	13.0445	12.758	12.8734	13.154	13.2078	13.0341	12.4736	12.5905	12.7023	12.8412	12.9252	13.4184	13.0126	12.9729	12.7625	13.2309	13.2064	13.3075	13.0811	12.8417	12.8669	13.1435	13.3912	13.1895	12.7876	13.0201	13.079	12.8301	12.4847	13.0816	11.7898	12.5132	12.3799	12.8161	12.29	12.6414	11.9096	12.0053	11.9606	12.1365	12.2253	11.9784	11.6291	12.1697	12.5662
C8G	8.07162	8.82639	8.53418	8.28307	8.37265	8.4544	9.15552	8.11581	8.07062	8.44462	9.12246	8.31148	8.41943	8.27512	8.54367	7.75051	8.3404	8.10319	8.08938	7.76117	7.87138	8.0234	8.46522	8.02147	8.22775	8.12862	7.92868	8.92954	9.00305	8.5594	9.01244	8.61287	9.32802	7.89082	8.66458	8.3135	8.69265	9.04111	9.76686	9.7451	9.76918	9.7779	10.3369	9.50603	8.39839	9.0358	9.65819	9.87841	8.248
SAMD9L	15.2247	16.0942	15.8068	16.0211	15.728	15.4585	15.431	14.3479	12.2243	15.3574	16.0224	13.7464	13.8808	16.3784	15.3692	18.2447	15.0843	13.8341	12.567	13.1612	14.1454	16.4302	15.85	15.1047	15.2413	15.6342	13.4756	16.928	15.2478	17.1558	17.6775	15.4058	15.5692	17.6798	12.1396	13.8963	16.0476	15.645	15.9827	15.9134	15.3148	15.2564	15.7098	15.4396	14.788	15.3889	15.0092	15.3767	16.7189
CD19	13.7769	13.1415	14.3102	14.0505	13.9751	13.2097	13.0499	12.9916	12.6219	13.6121	12.5382	12.426	11.7258	12.0363	13.1344	8.39521	10.5856	11.8281	12.7133	12.9852	8.23877	12.8074	10.9788	13.6551	12.2844	13.9544	12.5272	14.4474	12.6596	13.3919	12.9921	12.7189	12.3849	9.82323	10.806	11.6417	13.4647	15.1931	8.7543	13.7121	11.9598	13.4819	10.754	14.2054	13.9607	8.29806	14.8821	14.1705	8.23711
IL17RA	16.1466	15.4959	15.4178	16.248	14.9259	15.8094	15.102	15.937	14.832	15.1268	15.9716	16.0411	16.4974	15.8723	16.0689	17.4065	17.0377	15.2212	15.1833	15.2225	15.2314	16.9309	16.5288	15.5191	16.4119	15.6143	15.6604	14.9908	15.4994	15.9263	15.0893	16.0567	15.6608	17.8949	16.4581	16.3041	15.619	15.2691	15.4908	15.0705	16.138	14.7434	15.3679	14.9708	14.7996	16.5357	15.5385	15.3738	16.5677
CD28	12.6728	13.4464	13.8385	13.4916	14.5113	13.7576	13.5879	13.6042	13.6367	14.419	13.0074	12.5531	12.7969	13.4459	13.2692	10.132	12.6467	14.1112	13.8945	14.0341	14.2072	12.7599	12.8447	13.8098	12.9851	12.4932	13.4245	12.5445	13.5044	13.603	14.0006	13.5895	13.3874	11.6236	13.1387	11.3511	13.1217	12.7524	14.0571	13.2659	13.2799	14.1189	13.6179	14.0026	14.2958	14.1607	13.8552	14.0649	13.053
CYBC1	14.4287	13.9659	13.9911	14.3103	13.993	14.0207	14.033	13.7785	13.1908	14.0946	14.011	13.7752	14.3503	13.7335	13.9655	15.1464	14.5923	12.829	12.8584	12.739	12.6439	14.2861	14.1986	13.4482	14.1506	13.8646	12.533	13.9516	13.9378	13.9531	14.2724	14.0898	14.1253	15.7139	13.4356	13.4976	14.0486	14.1497	14.6443	14.8145	14.5189	14.3898	14.7931	14.3243	13.9478	14.4668	14.8724	14.7554	14.2771
CTC1	15.4286	15.1609	15.9828	15.4939	16.2409	15.9458	16.0736	15.5466	15.7442	16.1039	15.3853	15.1014	15.0192	15.0542	15.7902	14.5296	15.4707	15.5804	16.1306	15.7418	15.8436	14.9772	15.4668	15.9487	15.3985	15.2447	15.1315	15.7367	15.8147	15.5352	15.6918	15.748	15.791	15.4	15.4972	14.6863	15.2453	15.91	16.5741	16.1578	16.2673	16.5601	16.6888	16.7791	15.9687	16.4544	16.3157	16.4918	15.002
PRF1	16.0044	16.3883	15.6233	15.401	15.5584	15.7585	16.783	14.7561	13.9162	15.5221	16.0521	15.0531	15.2208	15.9506	16.3123	15.0497	15.4111	16.25	14.9386	14.8745	15.1831	13.9543	15.559	15.3881	15.2527	16.1702	14.7086	16.8787	16.631	15.7595	17.0032	15.6111	16.5926	15.671	15.4151	15.447	16.3557	16.4084	16.1779	16.9225	17.246	16.8938	17.5069	16.5988	15.2199	15.3035	16.6462	16.8941	14.8525
COPG1	15.7136	15.2814	15.3609	15.4217	15.4832	15.3432	15.33	15.3199	15.6075	15.3144	15.4095	15.2167	15.2017	15.0968	15.2404	15.4471	15.4911	15.349	15.6048	15.6166	15.8493	15.0267	15.1607	14.9768	15.2105	14.9873	15.7087	15.1156	15.2001	15.2185	15.3942	15.4825	15.4456	15.8248	16.1323	15.5354	15.4637	15.3537	15.5292	15.2398	15.399	15.3998	15.3768	15.514	15.4045	15.411	15.5281	15.4312	15.3855
NOP10	13.1866	12.4158	12.0154	12.8598	12.4987	12.6549	12.3041	12.5551	12.4914	12.1599	12.378	13.8201	14.1756	13.1436	12.5897	14.6901	14.4739	12.8955	13.0673	12.394	13.096	13.8478	13.9008	13.0182	13.7434	12.9501	13.0541	12.5977	12.03	12.543	12.5826	12.474	12.3055	14.4604	12.3623	13.1909	12.08	12.2927	11.8143	11.7075	11.7444	11.5931	11.3768	11.1764	12.2115	11.784	11.7695	11.3462	12.9237
LCK	14.6375	15.3196	15.8743	15.1626	16.281	15.5188	16.0294	14.7436	14.921	15.9665	15.571	14.3033	14.6462	15.1298	15.7342	12.861	14.6873	14.9659	15.1136	15.2437	15.4327	14.5342	15.0922	15.7675	14.7229	14.656	14.3239	15.3883	15.4853	15.5771	16.1745	15.4173	15.9176	14.1813	14.6887	13.5952	14.9044	15.5821	16.5622	16.3505	15.7216	16.4377	16.4124	16.1039	15.5708	15.9736	16.4158	16.4852	15.051
TBK1	14.0204	13.8633	13.6103	13.7955	13.4562	13.6959	14.2041	14.4998	15.1644	13.8409	14.0333	14.9665	15.3011	14.9067	14.0088	15.9373	15.2711	14.9109	14.8026	14.764	15.1715	14.7477	14.9605	14.2007	15.0201	14.4419	15.3086	14.383	14.2443	14.0481	14.131	14.0416	13.9604	14.7276	14.9455	14.7281	13.8006	13.6356	13.2534	13.7544	13.4936	13.5137	13.6237	13.4402	13.441	13.061	12.7113	13.2822	13.8443
SH2D1A	10.6799	11.7574	12.2147	11.5489	12.4224	11.8218	12.6946	11.9611	13.4712	12.9059	11.8186	11.4835	11.8436	12.1888	11.9134	10.1042	11.7087	13.1868	13.0247	12.7699	13.6752	10.8991	12.2167	12.4288	12.0636	11.3678	12.6772	12.0736	12.1728	11.8517	12.6573	11.9249	12.7042	10.8089	12.2337	9.8122	11.3947	11.6894	12.0578	12.7105	11.7698	12.779	12.6199	12.9349	12.2657	11.8815	12.5558	12.3212	11.5212
IRAK1	14.9599	14.7681	14.9936	14.931	14.4815	14.819	14.6682	14.9322	16.2378	14.6065	14.7425	15.5081	14.6515	14.6788	14.6474	14.2522	15.2194	15.1016	15.6708	15.3107	15.4697	14.6498	14.405	14.5197	14.6398	15.0147	15.2757	14.7904	14.7871	14.6342	14.4604	14.8539	14.6903	14.1636	15.8393	16.005	14.9194	14.8673	14.8622	14.9826	14.8328	14.7158	15.2153	14.6907	14.9748	14.9571	15.2338	15.0544	14.6539
TMEM173	14.1763	14.4174	14.0276	14.685	14.0766	14.0195	14.1569	13.9454	14.4693	14.0531	14.4648	13.1609	12.9138	13.4721	14.2127	13.1302	13.3817	14.106	13.5009	13.8721	13.4967	13.4957	13.3938	13.5263	13.1132	13.5237	13.3943	13.4942	14.3226	14.3668	14.3599	14.7603	14.4677	13.8634	13.9898	14.3901	14.12	13.9206	14.7074	14.4625	14.4717	14.7703	14.9987	14.3503	14.3336	14.9657	14.563	14.8325	14.552
DGAT1	13.4013	13.1226	13.2999	13.6889	13.314	13.3978	13.2094	13.1173	12.6046	13.1227	13.5039	13.8919	13.844	13.4319	13.406	14.4257	14.7101	13.1906	13.3047	13.1855	12.6356	13.925	14.1048	13.3245	14.0954	13.3925	13.0561	12.9903	13.2871	13.3271	13.0729	13.3688	13.4602	14.5417	13.7269	13.9752	13.4381	13.487	13.7949	13.9035	13.7291	13.4849	14.0017	13.9821	13.3631	13.8942	13.9494	13.9438	13.5389
CIB1	14.0686	13.9495	14.0929	14.1279	14.2492	13.9805	14.1237	14.0326	15.4382	14.0436	13.5714	14.2794	14.26	14.2524	13.6869	13.7001	14.4546	14.6166	14.8074	14.8529	14.5959	13.7159	14.3283	14.3404	14.3701	13.825	15.1159	13.7441	14.1148	13.6228	13.8696	13.7936	14.2137	13.9274	15.3158	14.2488	14.4318	14.1479	14.1454	14.3572	13.8858	14.3883	14.5282	14.5106	14.6628	14.1463	15.0012	13.996	13.5434
NSMCE3	11.9718	12.8288	12.9832	12.6807	13.5195	12.7919	12.7826	12.7513	13.36	12.946	12.4008	12.8648	13.0303	12.8875	12.8142	11.1898	12.5567	13.3038	13.727	13.443	13.3431	12.6589	12.4515	13.4575	12.7824	13.4928	12.9926	13.2363	12.8064	12.2195	12.4586	12.3016	12.7151	11.857	12.9108	13.2773	13.171	13.7136	13.0876	12.8238	12.6697	13.291	13.4651	13.533	13.9653	12.5443	13.2482	13.2419	12.402
IL3RA	13.0027	12.2706	12.6287	12.2713	13.1187	12.8044	12.6779	13.059	13.3492	12.4491	12.9809	13.4467	13.239	12.7099	13.0268	12.7632	12.9932	13.5385	13.5071	12.846	13.0841	12.1258	13.2201	13.0244	12.5726	12.996	13.0921	12.8837	12.5543	12.604	11.8061	12.0003	12.636	12.5355	12.5699	13.7325	13.6837	12.3782	12.362	11.6362	11.3396	11.7321	11.3193	11.6693	12.3391	12.3716	11.7806	11.5687	14.4577
IKZF1	15.735	15.7843	16.1477	15.8226	16.0989	16.0421	16.1578	15.3783	15.3475	16.2225	15.9329	15.0393	15.4392	15.3328	16.1098	15.4311	15.66	15.2918	15.519	15.5414	15.4877	15.5023	15.6384	15.8151	15.4086	15.7167	15.2393	15.9727	16.235	16.0017	16.3472	15.9555	16.0372	15.9222	15.2104	15.3473	15.6675	16.1863	16.65	16.2611	16.1663	16.455	16.4457	16.1697	15.8604	16.5228	16.2366	16.6359	15.8834
ISG15	13.0512	13.1208	12.7244	12.7505	12.7236	13.3301	11.5833	11.5255	9.82791	11.6799	13.0851	12.8351	12.7804	14.6745	11.5466	17.5843	12.5516	12.1248	12.1487	11.1044	12.453	14.4066	12.6664	13.1549	13.5577	13.4175	11.4452	15.3975	12.5844	14.2956	15.4954	11.7491	12.5997	16.4288	11.4188	12.4008	14.2465	12.7119	13.1849	12.2453	12.5308	12.5011	13.4126	12.3104	12.7018	12.7501	13.3458	12.5805	14.6778
NHEJ1	12.0504	12.0598	12.3974	12.2116	12.3738	12.2413	12.1916	11.7514	11.0368	12.3069	12.2511	11.5917	11.0163	11.4135	12.0767	10.8457	11.3162	11.4109	11.3938	11.4049	11.0317	11.548	11.4574	11.6701	11.3566	11.6316	10.9745	11.6984	12.2654	12.3656	12.2357	12.262	12.407	11.4935	11.3884	12.077	12.139	12.4878	12.6531	12.4639	12.182	12.5157	12.1676	11.8103	11.9002	12.4197	12.0874	12.2725	12.1372
CARD9	13.6178	12.6641	12.7386	13.3738	11.9312	12.9116	12.2787	12.9807	10.0606	12.1623	13.2677	12.476	10.9856	12.0059	12.5876	11.8433	11.9653	12.2645	10.9191	12.193	10.9091	12.324	11.5679	10.8985	11.2882	12.3328	11.3878	11.2366	12.7876	13.0258	11.4218	13.5117	13.114	12.2551	13.1381	13.4822	12.993	12.3806	12.1484	12.5464	13.5467	9.97271	11.4921	11.5049	11.5167	13.5878	12.275	11.0711	13.5103
PAX5	13.7826	14.3068	15.09	14.2553	14.1205	14.1041	13.8191	14.0388	14.541	14.4443	13.2604	13.5135	12.516	12.4367	14.1399	8.61195	11.1513	12.7698	13.5065	14.4062	7.87138	13.7036	11.6875	14.541	13.2038	15.1413	13.4394	15.2679	13.0063	13.714	13.3882	13.2105	12.5588	10.9794	11.2113	12.0679	14.0374	15.3616	8.57659	13.3169	12.3623	13.7354	10.2746	13.9873	14.9106	6.80755	14.0799	13.5394	8.02009
GIMAP5	13.4099	13.9108	14.6089	14.3863	14.8023	14.1036	14.6048	13.5289	13.8858	15.1152	14.0735	11.7723	12.2054	12.9375	14.3131	11.5073	12.5765	13.6629	13.6491	13.9148	14.9337	12.7683	12.9261	13.822	13.3089	12.8814	12.6906	13.5666	14.049	14.5764	15.0764	14.44	14.7083	12.3057	12.4443	11.0588	13.1067	13.532	15.2465	14.5993	14.3659	14.9201	15.0439	14.1727	14.3972	15.0167	14.2348	15.2177	13.8699
CD55	16.2593	15.8866	15.719	16.0955	16.0234	15.7464	15.2895	16.6581	16.0903	15.949	14.8622	17.1951	17.4014	16.7181	15.5094	18.1745	17.8949	15.4136	16.421	15.8286	16.0865	17.5099	17.3796	16.2007	17.0702	16.6498	16.3084	16.1452	16.1894	15.4662	15.2286	15.2707	14.6679	18.2398	15.7445	16.4873	15.6105	15.4786	15.5705	13.3605	14.9749	14.7212	13.9121	15.018	16.4477	15.8239	14.4885	14.8304	15.994
MRTFA	15.1922	15.0036	15.3137	15.2272	15.0666	15.1264	15.0352	14.9869	15.0115	15.1208	15.2872	14.7727	14.9361	14.8815	15.4126	15.746	15.5753	14.6541	14.9771	15.0298	15.2305	15.2249	15.3479	15.1624	15.0736	15.1339	14.6741	14.7988	15.1053	15.3358	15.1636	15.2929	15.0616	15.8506	14.8413	14.8936	15.0002	15.2847	15.3658	14.987	15.2646	15.1306	15.0498	14.8687	14.7742	15.6048	15.2897	15.1244	15.4526
ADA	14.0111	13.359	13.1396	12.6549	13.3945	13.0154	13.1776	12.4807	14.4238	12.9561	13.1692	12.6959	12.5071	12.598	12.8908	11.6632	12.152	13.4264	13.421	13.066	13.6573	12.1488	12.6191	12.9984	12.42	12.9984	13.2429	13.1017	13.432	13.248	13.726	13.0288	13.6014	11.8685	13.3584	12.318	12.8118	13.6488	13.8262	13.9693	13.4253	13.8001	14.3619	13.9869	13.4021	13.7326	13.7202	13.9544	13.4029
ELANE	8.31063	8.50899	8.3378	10.4076	7.6975	9.126	8.0729	11.2853	8.32135	7.9298	8.13759	9.07659	10.9812	10.1377	9.44096	11.5274	13.9558	9.43279	8.92889	7.94487	8.27705	11.0266	10.6151	8.49391	9.82875	8.2908	9.49001	11.4905	12.3275	9.10247	7.92746	10.5843	9.72677	9.77474	9.40161	11.3552	9.13011	8.98972	7.79596	7.2965	10.8745	6.57152	8.03853	10.0888	8.08992	9.35606	7.21477	8.09218	13.2993
PLCG2	16.4969	15.9342	16.1291	15.9947	15.7123	15.9602	15.765	15.8873	16.3284	15.6302	15.7814	16.5237	16.5438	16.3058	16.1874	17.2368	17.5127	15.6925	15.8096	16.4719	14.8087	16.4059	16.9369	16.3225	16.8459	16.6701	16.7813	16.4497	15.6545	15.955	15.8043	15.9578	16.0206	17.3774	16.1125	16.2258	16.0987	16.9263	14.2901	16.4487	16.2348	15.7453	15.9874	16.3506	16.4454	15.1192	16.3259	15.7049	16.0068
IRAK4	13.4815	13.4835	13.7911	13.5054	13.8494	13.7316	14.1927	13.827	13.4227	14.1656	13.7532	13.4781	13.8991	13.7482	13.9681	14.3826	14.1657	13.325	13.3993	13.4375	13.7946	13.6809	13.9795	13.8314	13.9086	13.7877	13.0925	13.8101	14.3426	13.7708	14.2426	14.0222	13.7892	14.3806	12.9051	13.2736	13.6174	13.5634	13.9372	13.8539	13.745	13.87	13.8365	13.7939	13.3239	13.7582	12.8371	13.7823	13.3032
CSF2RA	14.4176	13.6753	13.2872	14.0442	13.025	13.945	13.255	14.2639	14.3221	12.6461	14.1113	15.2413	15.1714	14.5725	14.4843	15.8977	16.1664	13.2405	14.0386	13.2357	13.837	15.1711	15.4162	13.9818	15.4535	14.1315	13.9311	13.3952	13.4504	13.9422	12.4635	14.3773	13.9685	16.3172	14.9311	15.4029	14.05	13.0208	12.2191	12.1126	13.9773	8.90559	10.9172	11.595	12.7451	13.9682	12.0683	9.70321	15.0022
CARD11	15.5637	15.7789	16.2889	15.691	16.2439	16.0773	16.3022	15.4014	15.355	16.3165	15.993	15.1789	15.4097	15.2956	15.9943	13.5638	15.0984	15.986	15.793	15.9616	15.2321	15.2244	15.4437	16.2893	15.5089	15.9434	15.4869	16.0324	16.3243	15.6402	16.2933	15.689	16.0547	14.4026	15.3714	15.2687	15.972	16.619	16.714	16.4849	16.4793	16.6658	16.7336	16.8278	16.516	16.1441	16.5938	16.6431	15.0267
LRBA	16.7719	16.9881	17.5314	16.9883	17.6127	17.1494	17.6717	17.1608	16.9778	17.6265	17.1615	16.57	16.6126	16.8328	17.1953	14.8202	16.4741	17.1787	17.224	17.1661	17.0009	16.4661	16.6464	17.463	16.8299	17.017	16.2816	17.2056	17.3823	17.1484	17.4586	17.0731	17.2107	15.7373	16.5997	16.3473	17.2905	17.3688	18.0146	17.6874	17.604	17.8799	17.7792	18.0685	17.6711	17.6542	17.4021	17.8121	16.6344
TTC37	15.4139	15.6161	15.9483	15.7229	16.1683	15.7588	16.0847	15.6367	15.9164	16.0654	15.6849	14.8773	14.6842	14.8618	15.7023	13.6242	14.703	15.3	15.6016	15.553	15.822	14.8044	14.8516	15.612	14.9367	15.3212	15.5202	15.4063	16.0896	15.8708	15.9077	15.9256	15.6807	14.1315	15.5405	15.1881	15.6349	15.6308	16.3251	15.6335	15.7964	16.0891	15.8053	15.9837	16.1519	15.9186	15.1909	15.9235	15.2566
PNP	14.8673	13.6424	13.5166	14.0823	13.7044	14.2901	13.0732	13.8729	14.029	13.041	13.6449	14.882	14.1717	13.7734	13.0285	13.5605	14.1115	13.7317	15.1743	13.9752	13.9117	14.5881	12.9161	13.0616	13.3079	14.0735	13.8928	14.6219	13.0151	13.6447	13.3747	13.5878	13.8838	12.8094	14.0855	15.4389	14.719	14.3188	13.9071	14.0523	13.2805	13.4337	13.6024	12.9693	13.7829	13.3282	13.5561	13.7192	14.1696
CD247	13.3726	14.1418	13.9606	13.4878	14.4661	14.0492	14.4125	13.54	14.0643	14.2955	13.5281	13.4075	13.689	13.7644	14.0847	12.0384	13.4248	14.5094	14.6305	14.7277	14.4291	12.7322	13.2058	14.4498	13.342	14.1922	13.8906	13.807	14.3039	13.9424	14.621	13.7472	13.921	12.8835	13.8506	13.0684	13.9266	14.4869	14.38	13.9672	14.5781	14.2276	14.204	13.9819	14.0099	14.4206	14.1493	14.4748	12.8766
CD3E	13.7886	14.7157	15.2035	14.5098	15.3432	14.8774	15.4796	14.4373	13.7333	15.4986	14.9583	14.2489	14.8578	14.9015	15.2367	12.3526	14.6019	15.2412	15.1473	14.7938	14.4619	14.3892	14.9865	15.5488	14.8933	13.8617	13.5267	15.1474	15.324	14.8507	15.5464	14.9801	15.1508	13.3427	13.9736	13.2219	14.5649	14.461	15.7563	15.4075	14.7803	15.565	15.2795	15.1505	14.8804	14.9167	14.9588	15.4919	14.3291
FCGR3A	15.1592	14.7966	12.7806	13.9132	13.7109	13.8521	14.4595	14.0109	12.5998	13.7799	13.9243	15.4135	14.8357	14.5334	14.0669	17.1477	15.0103	13.758	12.3815	11.9731	11.6091	15.5131	15.0326	14.3484	14.8755	15.0208	11.7902	14.6014	15.0588	14.8022	15.122	14.499	15.0848	16.5965	11.6059	14.0402	14.4118	14.5741	13.1433	15.6386	15.0338	14.5074	14.8693	13.5264	12.2391	12.9978	14.0802	13.7309	14.0334
PSMB8	14.6816	14.8545	14.5722	15.0669	14.5832	14.7414	14.6816	14.386	14.3245	14.5423	14.8245	14.9267	15.266	15.4327	14.7454	16.0378	15.2328	14.6821	14.5222	14.4313	14.8475	15.3263	15.1333	14.6477	15.1575	14.8842	14.5561	15.0779	14.7557	14.9587	15.2009	14.6358	15.0449	16.3103	14.6472	14.9508	14.7078	15.0042	14.8478	15.1854	14.5193	14.7544	14.9538	14.794	14.9253	14.8138	15.254	14.8461	15.1917
TAP2	15.148	15.7491	15.6702	15.984	15.5871	15.5261	15.8178	14.5918	14.8995	15.4216	15.7866	15.5541	15.956	16.3311	15.1511	16.8086	15.9842	15.7351	15.2378	15.0341	15.4808	16.0754	15.5262	15.69	16.2256	15.8143	15.0071	16.187	15.6042	15.8867	16.222	15.2374	15.9254	16.3274	15.6134	15.3535	15.636	15.957	15.8906	16.1999	15.892	16.1044	16.4684	16.0136	15.7822	16.047	16.4893	15.9239	15.4909
SAMD9	15.3174	15.8405	15.708	15.5888	15.8499	15.771	15.6187	14.9737	15.3475	15.8014	15.4717	15.3593	15.9208	16.1586	15.6876	18.3938	15.7574	14.9536	15.3064	14.7782	15.5136	16.1316	16.2595	15.8343	16.1031	15.8952	15.0937	16.8431	15.6744	16.4921	17.3118	15.4263	15.7116	17.4945	13.8281	14.7385	15.7754	15.5105	15.6243	15.5471	15.4014	15.5648	15.8399	15.5344	15.2195	15.2193	14.7371	15.5503	16.2092
IGKC	16.6217	15.5281	13.856	13.7599	16.5091	15.3679	14.8993	14.5607	13.8947	14.747	13.7695	12.8642	12.9742	13.4148	14.7918	10.0991	12.1896	13.8759	14.3416	15.6374	11.4535	13.7394	12.5683	15.2042	13.2114	15.3227	14.0653	17.5743	13.0406	14.9466	16.9475	16.0265	12.4237	10.8023	10.5479	16.8634	16.0352	16.7679	9.04858	14.07	12.5071	12.6936	10.5324	14.0852	14.6725	7.89955	14.5874	14.0491	11.6519
[truncated: 13 more rows]
[truncated: 14 more columns]

## Sheet: Z-scores_mRNA
Z-scores of overlapping mRNA
[truncated: 315 more rows]
[truncated: 14 more columns]

## Sheet: code
To generate “protein_RNA_correlation”
# transform the data
Z-scores_protein <- t(Z-scores_protein)
Z-scores_mRNA <- t(Z-scores_mRNA)
[truncated: 5 more rows]
