# Supplementary material for: A complementary approach for genetic diagnosis of inborn errors of immunity using proteogenomic analysis
Source: PNAS Nexus. 2023 Mar 28;2(4):pgad104. doi: 10.1093/pnasnexus/pgad104 (PMC10109033; doi:10.1093/pnasnexus/pgad104)
Supplement: pgad104_Supplementary_Data [file pgad104_supplementary_data.zip › PNASNEXUS-PNASNEXUS-2022-01178-T-s06.xlsx]

## Sheet: Proteomic_data
Expression data of 314 overlapping proteins (using Normalized_data1 in Dataset S1)
Uniprot	Gene_Symbol	B1_P1	B1_P2	B1_P3	B1_P4	B1_P5	B1_P6	B1_P7	B1_P8	B1_P9	B1_P10	B1_P11	B1_P12	B1_P13	B1_P14	B1_P15	B1_P16	B1_P17	B1_P18	B1_P19	B1_P20	B1_P21	B1_P22	B1_P23	B1_P24	B1_P25	B1_P26	B1_P27	B1_P28	B1_P29	B1_P30	B1_P31	B1_P32	B2_P33	B2_P34	B2_P35	B2_P36	B2_P37	B2_P38	B2_P39	B2_P40	B2_P41	B2_P42	B2_P43	B2_P44	B2_P45	B2_P46	B2_P47	B2_P48
A2RRP1	NBAS	24.6524	25.1008	25.1345	25.0869	24.8288	25.0345	25.5552	25.387	25.0802	25.0683	25.2075	25.1332	25.4193	25.2397	25.0798	25.1251	25.5699	25.4303	25.0731	25.101	24.613	25.208	25.0569	25.2341	25.1722	25.3993	25.1639	25.4381	24.7823	24.9056	24.6366	25.0164	25.085	25.7948	24.0076	25.5148	25.8146	25.3067	25.5068	26.7289	26.8058	25.8776	26.0595	26.0166	25.95	25.9911	24.4385	26.0686
O00115	DNASE2	24.0412	24.1576	23.6144	23.838	23.4227	23.6564	24.4207	23.4324	23.9063	23.7565	24.5992	23.6922	23.5023	23.5389	23.8608	21.975	22.3839	24.016	23.2587	23.2873	21.8525	22.3577	23.6362	23.1464	23.4941	23.6846	23.1934	24.3698	24.193	23.5537	24.6946	23.7454	24.8807	22.87	21.1584	21.7128	23.9331	23.7306	22.6224	23.9222	24.4244	23.9488	24.5672	24.4505	24.0625	23.7829	24.9365	25.2424
O00186	STXBP3	25.7485	25.7158	25.809	26.1423	25.876	25.722	26.3622	26.5101	26.0682	26.1067	26.1289	26.2895	26.216	26.0858	26.0893	26.2461	26.4296	26.3014	25.6871	25.696	25.7269	26.0365	26.2344	25.9001	26.1853	26.1108	25.945	25.8717	25.6388	25.6757	25.4323	25.7101	25.7065	26.2155	26.0974	26.5382	26.7756	24.8865	26.628	27.4864	26.7985	26.6591	26.5267	26.9098	26.2967	26.1071	26.2385	26.412
O00203	AP3B1	26.5687	26.5154	26.3458	26.5069	26.267	26.4056	26.6102	26.6541	26.2526	26.2782	26.5624	26.8272	26.7899	26.5525	26.5871	26.9608	27.0501	26.4779	26.2414	26.5318	26.4405	26.8763	26.7873	26.4621	26.7471	26.5875	26.4285	26.5335	26.2235	26.2403	26.2541	26.5052	26.438	27.3048	26.4045	26.7883	27.0442	26.313	25.4864	27.2617	26.2429	26.9547	25.2782	26.1271	26.1453	26.0623	25.6945	25.7847
O00287	RFXAP	20.9358	20.7509	20.7805	20.6679	20.7154	20.712	20.5691	20.4756	21.0367	19.0066	20.7297	19.961	17.6226	18.0302	20.7966	0	17.2428	20.6831	20.6998	20.8482	20.4436	20.1604	20.5788	21.014	20.4465	19.2006	20.5478	21.3589	20.8668	20.4924	21.1464	20.9012	20.6399	20.1181	0	20.4004	18.3836	20.5672	20.2122	0	0	21.8342	0	20.5203	19.9614	20.6145	20.7772	19.7699
O00329	PIK3CD	26.4182	27.2196	27.2512	26.7686	27.2957	27.0655	26.9153	26.5078	26.8879	27.3772	26.8545	26.8443	27.2831	27.1847	27.1615	27.2859	27.4771	26.9333	27.0743	27.2679	27.4015	27.1971	27.231	27.322	27.3573	26.825	26.9526	26.7824	27.5769	27.2045	27.4986	27.4347	27.5869	26.9547	25.6268	26.6685	26.2533	26.9963	25.8218	25.7747	25.8075	27.6655	26.3469	26.3297	27.1639	27.5028	25.8533	26.2687
O14593	RFXANK	18.8735	16.6554	0	18.4062	18.3179	18.5584	17.3612	0	18.8317	18.8328	0	0	0	0	19.1718	0	0	0	0	0	0	0	0	17.8367	0	0	19.336	18.6559	18.4223	17.7086	19.3449	19.3189	19.2977	0	20.8989	0	19.4207	0	20.1922	0	0	18.5512	20.1657	0	19.4969	18.6237	18.8676	20.9162
O14617	AP3D1	26.5066	26.6768	26.7408	26.7011	26.5754	26.5867	26.9148	26.9782	26.4564	26.6845	26.5647	26.9381	26.9413	26.7649	26.6239	27.1174	27.1309	26.8577	26.5687	26.6102	26.8098	26.8293	27.1078	26.7135	27.1142	26.7643	26.5981	26.3894	26.4808	26.4635	26.5971	26.6271	26.9581	27.5448	26.2802	27.3275	27.2986	26.2745	25.2372	27.0221	26.0905	26.8775	24.8723	25.7057	26.1628	26.7622	24.9617	25.3505
O14686	KMT2D	23.2942	23.0443	22.8482	22.6346	22.6183	23.1172	22.4569	22.2331	22.5921	23.1739	22.9727	22.0124	22.452	22.6886	22.7772	22.6394	22.777	21.9702	22.8383	23.3631	24.3499	22.6736	22.9049	22.725	23.073	22.3467	22.0403	22.1271	23.3019	23.3826	23.9277	23.2872	23.4111	23.5229	21.3028	21.9335	22.1949	22.6647	23.0516	19.9196	21.1707	24.5352	21.0825	20.3924	21.6782	22.7717	20.9466	22.3564
O14773	TPP1	28.1819	28.1446	27.6264	28.3259	27.3584	27.8724	27.483	27.6139	27.4855	27.5253	28.0919	28.0059	28.1389	28.1542	27.7697	28.368	28.4884	28.0931	28.0515	27.8869	28.0791	28.4759	28.4022	27.6806	28.1555	27.7605	27.9912	27.7585	27.6234	27.9636	27.1945	28.1022	28.4645	28.9652	30.1584	28.5005	28.0931	28.4399	30.1551	29.0491	30.2705	28.9669	28.8229	29.955	28.6739	29.0311	28.8437	29.4284
O14920	IKBKB	25.5006	25.7337	25.6407	25.6838	25.5584	25.6851	25.665	25.9447	25.4961	25.4629	25.7773	25.4984	25.7872	25.789	25.6562	25.8918	25.8872	25.7283	25.8106	25.5722	25.7461	25.7378	25.753	25.5887	25.6769	25.8307	25.6087	25.6135	25.5675	25.7532	25.6261	25.9576	26.0014	26.1218	25.737	25.9831	25.8935	25.8184	25.4781	26.3692	26.2913	26.2609	26.0352	25.6244	25.7224	25.75	25.5448	26.2921
O15156	ZBTB7B	20.9665	19.3975	19.9101	19.7859	19.665	20.3127	19.2054	19.3037	19.9128	19.3872	19.5239	20.9143	21.0966	20.8622	19.9397	21.4328	21.4766	19.1468	20.4618	20.1391	20.1459	21.2919	20.5413	20.3465	21.4724	20.2183	20.7468	19.9198	19.9499	20.7486	20.2103	20.4298	19.6954	21.9007	20.3148	20.2444	18.6838	19.5923	18.2318	18.204	0	19.776	0	0	19.9584	20.5879	20.1191	17.2883
O15533	TAPBP	27.1194	27.8319	27.78	26.7311	27.6606	27.7153	27.8172	26.7425	27.6433	27.7911	28.0772	27.1556	27.4828	27.8302	26.957	27.8238	27.209	28.1785	27.115	27.3419	28.0197	27.6693	27.6474	28.0778	27.408	27.3595	27.1659	27.6088	27.8311	27.9537	28.8098	27.6786	27.2276	27.407	27.5096	26.8053	27.7839	28.4279	28.78	29.2487	29.0651	28.9962	29.8685	28.8933	28.3599	28.3883	29.527	30.1467
O15550	KDM6A	20.811	20.801	19.8078	20.1418	20.5432	19.7403	18.5613	21.2107	20.5655	20.0879	21.0211	20.0731	22.302	21.1095	19.5745	22.9124	22.055	19.2262	21.038	20.2413	19.7793	20.0433	21.695	22.2485	22.4524	19.6945	19.4775	20.2123	20.2495	20.6995	20.6369	21.7376	21.493	20.5645	19.608	18.1595	18.806	17.9569	21.062	20.3858	0	21.3599	20.677	22.4216	21.4463	21.576	20.2986	21.4783
O15553	MEFV	24.8946	25.0574	24.0214	24.9627	22.6432	24.8993	23.0749	24.5794	23.9755	23.037	24.8289	26.0014	26.4205	26.1049	24.8667	26.7222	26.6166	24.4394	25.2187	24.7204	25.2933	25.953	26.4306	24.9229	26.3661	25.2033	25.8555	24.4084	24.2697	25.0526	23.7294	24.9431	24.3613	26.7229	22.9606	25.7186	23.9298	23.6033	22.579	22.1008	23.9062	16.5204	21.301	22.1963	23.8714	24.6554	23.6757	22.2585
O43167	ZBTB24	18.6854	19.3147	19.9123	18.1161	19.9173	19.4926	16.7331	17.5006	18.1109	19.8915	18.5586	0	18.5839	0	19.0508	0	0	15.5314	0	19.0663	0	0	0	19.2458	0	18.8838	0	0	19.7501	19.2954	19.9158	19.7184	19.5559	17.0685	0	0	18.0765	17.4217	19.4115	0	0	20.7755	20.4013	19.7805	20.0944	20.431	19.3438	21.5405
O43516	WIPF1	28.0405	28.2724	28.3043	28.1109	28.298	28.2421	28.3599	28.3541	28.2963	28.2706	28.1275	28.4077	28.5813	28.6415	28.4312	28.7505	28.6957	28.2967	28.0436	27.9277	28.0216	28.4049	28.69	28.4021	28.5948	28.3827	28.2187	28.2568	28.2871	27.9407	28.6053	28.4286	28.8487	29.3405	26.7014	28.2739	28.4415	27.9709	27.4231	27.0111	24.5108	28.6592	27.4266	26.908	28.0379	28.1115	28.7619	26.4179
O43561	LAT	22.0055	21.2242	21.7612	21.466	21.7336	21.6635	22.7128	22.9116	22.1126	22.0678	21.7455	22.7931	22.865	21.0412	22.7133	0	21.382	22.4705	21.6476	21.6256	21.9821	18.912	21.638	20.6781	21.1628	23.2021	21.6421	22.0311	21.3411	20.9818	21.2646	20.6021	21.1834	19.3852	0	22.1454	23.8089	20.6729	22.2683	24.0002	19.771	21.9966	23.5866	21.077	22.0286	22.1102	23.1318	23.7262
O43586	PSTPIP1	25.8911	25.8542	25.5799	26.009	25.4754	25.8587	25.2698	25.4229	25.4524	25.5381	25.9727	26.7882	27.1729	27.0672	26.3743	27.3726	27.4103	25.8082	26.4158	26.1287	26.1181	27.0134	27.1933	26.6628	27.1891	26.492	26.7281	26.0727	25.4555	25.8282	25.3904	26.1216	25.7134	27.0693	26.615	26.4077	24.8497	25.8016	25.8505	24.1905	24.8243	25.9817	25.8179	25.4902	25.3377	25.2546	25.3172	26.0583
O43826	SLC37A4	21.7944	22.1675	22.0278	22.5331	22.3724	22.0008	22.909	22.9885	22.547	22.1213	22.5317	23.2768	23.5734	23.2541	22.4198	23.3545	23.7522	22.9265	22.9449	22.5183	22.5048	23.3417	23.6603	22.7036	23.662	23.3069	23.4658	23.0629	21.836	21.6085	21.5775	21.4237	21.4499	21.9819	20.9403	22.5953	23.3801	22.5346	21.5164	24.4131	23.9744	18.2998	23.817	22.82	21.7282	19.0038	21.5245	22.8037
O60449	LY75	25.4154	25.5975	25.4408	25.706	24.6479	25.5431	24.8233	24.6788	25.0458	25.5062	25.6713	24.9161	25.4773	26.0436	25.5378	25.7091	25.7116	24.4203	24.9673	25.1917	25.0683	25.6233	25.745	25.1944	25.6611	25.5771	25.1384	25.5741	25.7101	25.3083	24.8613	25.2761	25.5479	25.9739	25.9781	25.8435	25.0862	25.4598	26.1817	26.1061	26.8232	26.0104	26.5674	26.5082	25.7234	25.3536	25.786	26.795
O60610	DIAPH1	28.3653	28.6854	28.8822	28.6239	28.8271	28.6788	29.4572	29.0458	28.4016	28.6364	28.906	28.7972	28.7634	28.5347	28.6828	28.7576	28.6369	29.2415	28.6544	28.687	28.6945	28.4474	28.648	28.5107	28.5844	28.603	28.5225	28.5018	28.7659	28.6477	28.8158	28.8729	29.2016	28.869	27.6069	28.9948	29.3295	28.8279	27.8084	29.4641	29.1167	28.9782	28.6748	28.2044	28.3223	29.0167	28.0708	27.7237
O60674	JAK2	22.569	23.5186	23.2513	24.1447	22.7826	23.6232	23.3689	25.0648	23.4874	23.5832	23.9161	24.2015	24.4642	24.4893	24.0787	24.632	24.5019	24.6679	23.0136	23.7593	23.5268	24.5689	24.4063	22.9546	23.9258	24.165	22.7877	23.217	23.3305	23.4058	22.2291	23.2806	23.5957	24.7267	23.9569	24.8186	24.7804	22.1369	23.3741	25.8317	25.0654	22.5414	23.2979	23.361	24.0882	24.1763	23.2248	22.3538
O60784	TOM1	25.908	25.4231	25.054	25.9037	24.8976	25.8165	24.8311	25.3058	25.2841	25.069	25.3892	26.6145	26.6395	26.7507	25.8814	27.2533	27.1439	25.5262	25.7477	25.5687	25.8361	26.7207	26.7822	25.8914	26.903	26.1914	26.2699	25.6271	25.368	25.7091	24.7999	26.0744	25.8831	27.5502	26.2095	26.9544	25.5764	25.8868	24.7311	24.3083	25.8446	24.8547	24.6466	24.7897	24.8616	25.7466	24.6337	23.7715
O60832	DKC1	26.4155	26.7672	27.1296	26.6884	27.1694	26.9423	26.5646	26.3468	26.8863	27.161	26.7041	26.1303	26.2191	26.3583	26.747	26.1662	26.2513	26.4483	26.9502	27.0662	27.0065	26.3657	26.2946	27.1199	26.245	26.2705	26.4798	26.6788	27.1883	27.1266	27.489	27.0272	26.9393	25.9609	27.1366	25.8462	25.838	26.9865	27.7812	26.4486	27.1335	28.08	27.347	27.2381	27.5461	27.718	27.5419	28.624
O60880	SH2D1A	22.5452	23.9528	24.0441	23.3998	24.2493	23.623	23.6447	22.934	23.6144	24.4517	23.1141	22.7048	22.4925	23.4296	23.3513	20.2102	22.0653	23.9549	23.8881	23.6952	23.7025	22.0737	23.5076	23.3108	23.0493	22.8099	23.6767	23.7794	24.0773	23.6527	24.5294	23.919	25.1467	22.3099	21.6254	21.6737	23.3845	24.0081	22.6903	22.6661	21.8593	24.0672	23.6987	23.2222	23.1719	23.4984	22.8484	23.3106
O60934	NBN	24.6038	24.7323	24.5587	24.9291	24.5294	24.513	24.1419	24.1885	24.5572	24.6462	24.6964	24.4402	26.016	24.6919	25.2366	24.5883	24.6647	25.2015	24.4638	24.664	24.4575	24.4907	24.7039	25.3769	24.6765	24.3284	24.5719	24.5461	24.5968	24.7164	24.7707	24.9813	24.777	24.6294	25.0073	23.8175	24.0747	24.7257	24.7979	23.6204	22.1047	24.8018	24.2964	24.0842	24.506	24.4965	24.5576	24.9234
O75083	WDR1	30.1132	30.3461	30.7234	30.2374	30.7193	30.3652	31.0949	31.0274	30.5882	30.785	30.2848	30.489	30.6286	30.247	30.3169	30.6596	30.6924	30.6881	30.1586	30.0909	30.2621	30.054	30.4371	30.1929	30.5136	30.3801	29.9946	29.9868	30.5654	30.0377	30.6178	30.4652	30.8518	30.9167	31.0765	31.0011	31.1749	29.7001	30.5417	31.2014	30.1266	31.1323	30.3245	29.9052	30.4494	30.5929	30.1792	29.6271
O75558	STX11	25.0124	25.8032	26.3785	26.3193	26.15	26.2955	27.596	28.0162	26.7185	26.5277	26.1751	26.4752	26.4465	25.6732	25.7531	26.6063	26.3967	27.3094	24.5297	25.5724	25.3892	25.4847	26.0967	25.3537	26.1653	26.587	25.437	24.917	25.6853	25.5021	25.022	25.2885	25.1633	26.0648	22.8664	27.0894	27.1078	23.4339	25.3809	28.3453	26.1596	24.0482	24.9914	24.7704	26.2084	26.2693	25.6554	26.0134
O75792	RNASEH2A	24.8972	24.9925	24.5259	24.6249	24.659	24.6251	24.4597	24.5911	24.5884	24.6249	24.8264	24.7022	25.0302	25.057	24.8529	25.5432	25.2711	24.6507	24.6085	24.721	24.7976	25.2746	25.0451	25.0533	24.9832	24.6216	24.6878	25.0298	24.8004	24.9155	25.0249	25.3594	24.8322	25.1381	24.8448	24.2139	24.4255	24.7449	23.7929	23.412	23.0184	24.6064	23.913	23.6511	24.5766	24.2873	24.6789	23.9702
O75888	TNFSF13	20.0126	19.1474	18.72	20.1131	19.5354	19.8298	18.0169	20.8244	18.1043	16.853	19.4261	20.9867	21.9601	21.551	18.3515	22.1666	22.5103	20.0961	0	0	0	21.0732	20.1638	19.0504	21.749	19.5551	20.8256	0	17.2971	20.4121	15.8396	20.1388	18.6758	21.611	21.1934	19.887	20.3561	0	19.2047	21.4209	22.7553	17.4857	22.4716	20.6832	20.0313	20.8062	18.0849	21.1857
O75907	DGAT1	19.1736	20.4038	19.6112	20.231	19.9778	19.9442	19.8764	18.5729	20.2523	19.8216	20.312	21.5206	21.7343	21.535	20.276	21.9454	21.9466	19.7008	22.1041	19.1706	20.6701	21.5897	21.7434	20.4677	21.0181	20.8164	20.4483	21.6088	19.4237	18.6398	19.733	20.0835	19.8492	21.8673	19.2077	19.9617	19.7409	19.7628	18.3205	21.0631	20.9637	18.7349	21.0537	17.8864	20.3929	20.8701	19.6394	21.3141
O95267	RASGRP1	20.5485	21.3601	21.862	20.4321	21.9629	21.2448	21.5154	20.6729	21.2061	21.6334	21.4831	19.9549	16.39	20.8574	20.8145	19.223	0	21.0181	21.6143	21.7881	21.38	19.404	20.8366	21.7721	22.1557	21.4183	19.9311	20.2216	21.9444	21.6221	22.2906	21.1614	21.6997	16.8307	0	18.963	20.0468	21.6607	21.8344	21.9032	19.2884	22.8314	22.3151	22.8903	20.3058	22.1393	22.2489	23.6895
O95394	PGM3	20.0585	19.6379	19.6971	21.1692	19.1249	19.697	18.761	19.5929	19.5282	19.3168	19.5351	23.0529	22.1623	22.2528	20.2661	22.6733	22.7475	19.9446	21.7978	19.9465	20.4292	22.6863	22.5848	20.8578	22.2639	20.902	21.6463	21.8185	20.1264	20.7296	19.3543	20.4857	20.6256	23.0207	21.5656	22.1523	21.5505	19.7819	0	19.841	19.002	18.4753	22.3288	18.7623	19.9076	20.7868	18.4739	0
O95453	PARN	24.7791	24.7888	24.8605	23.9385	24.7634	24.7034	24.3733	24.1168	24.436	24.3515	24.0822	22.7425	22.9293	23.2496	23.9631	22.0393	21.973	23.7976	23.8881	24.4547	24.3227	23.2884	22.9053	24.3852	23.1234	23.3711	23.5107	24.1974	24.7963	24.9519	25.1587	24.8506	24.5523	22.3663	24.9363	23.6339	23.5253	24.2823	25.0704	23.0535	23.9139	24.9483	23.5132	24.6805	24.5098	24.5694	24.1851	24.9295
O95786	DDX58	26.3923	26.6288	26.9264	26.4037	26.6313	26.794	26.5594	26.2317	26.1771	26.8954	26.3704	26.1933	26.4036	27.2901	26.3531	26.9198	26.2074	26.4102	26.9723	26.6466	26.879	26.9641	26.2734	27.4555	26.485	26.244	26.3755	27.0025	27.2579	27.001	27.9865	26.545	26.8171	26.8011	25.8031	25.7264	26.489	27.1977	26.6366	25.2607	26.2518	27.2205	26.4829	26.5557	26.3869	26.4719	25.0454	26.0874
O95936	EOMES	18.9448	21.2101	20.7599	20.3713	20.1103	20.1666	21.3844	0	20.1115	21.6482	21.723	17.6767	20.7974	21.7676	21.4055	0	19.3811	21.926	19.8119	20.9592	18.5422	0	20.3527	21.7623	21.497	0	21.0895	21.644	20.404	19.9738	21.8704	19.2209	23.5649	17.6714	18.0262	0	20.1683	20.7578	21.218	22.5064	17.5831	23.058	22.3985	22.1141	19.351	18.1385	22.8402	22.1709
O95999	BCL10	22.2701	22.3803	22.5655	22.2364	22.1608	22.3486	22.1865	22.2325	22.7918	22.3742	23.4182	22.7939	23.2072	22.684	22.2763	22.8179	22.4983	22.3312	23.6209	22.0116	22.2812	22.571	22.5439	22.5663	22.5938	23.2198	22.3573	22.1076	22.2296	22.329	23.3676	21.7808	22.563	23.1128	21.9671	23.4243	22.7419	22.7751	22.6328	0	20.1015	24.2165	22.3479	21.7691	22.8093	22.2761	23.2554	20.9663
P00491	PNP	29.6138	29.365	29.8561	30.0079	29.8078	29.6805	30.0796	30.3176	29.9907	29.9138	29.6579	30.0546	30.2514	29.9805	29.8231	30.3717	31.2994	29.9172	30.2918	29.9228	30.2082	30.3377	29.9226	29.8554	30.0808	29.9812	30.6697	30.4465	29.6692	29.5838	29.42	29.7269	29.8126	30.1478	30.8545	30.4167	30.8708	30.9959	29.5113	30.3516	30.8345	28.4637	29.8004	29.7183	29.474	28.4178	29.196	28.6954
P00736	C1R	21.8295	18.4317	18.5837	19.7448	18.481	18.1473	24.3204	19.3935	21.3903	17.3606	21.9477	0	0	19.7785	23.5308	0	0	26.04	0	23.2228	20.7582	21.957	22.1854	21.7349	21.9861	20.2586	23.7923	19.2487	24.2717	22.9978	21.3408	19.8129	18.5951	22.6477	0	22.6621	26.7441	19.0931	0	22.7333	20.9678	20.0836	21.0124	20.6594	19.6927	20.2426	23.7892	20.5684
P00747	PLG	25.7286	24.2493	25.8738	25.5894	25.9912	25.5741	26.9872	26.964	26.8067	26.0915	25.6393	25.09	24.5701	23.6555	25.5264	23.2096	24.164	26.5855	23.806	25.0287	24.9969	23.6946	25.1221	23.9288	24.9374	24.3026	25.2085	24.493	25.9357	25.2347	23.5305	23.4284	24.865	23.3801	22.1873	25.8861	26.2994	25.5318	22.9098	28.4028	26.6969	23.7347	25.9576	26.018	25.8833	25.5109	27.9735	26.5534
P00813	ADA	26.3228	26.4683	25.8487	25.4137	26.2559	25.7864	25.5081	25.1361	25.7539	25.9324	25.2092	25.8897	25.8773	25.814	25.7135	26.1662	25.9927	25.9099	26.4013	25.6143	26.1861	25.7474	26.0132	26.0688	26.1771	25.7405	26.2913	25.7029	26.4947	25.6822	26.6473	25.9327	26.3411	25.9989	26.5266	25.2275	24.899	26.2397	26.485	24.8074	25.1596	26.5905	26.6383	26.051	25.6242	26.43	24.9513	26.0597
P00973	OAS1	22.8603	24.2985	23.1724	23.3401	19.2953	23.4304	20.4714	20.7192	20.0063	20.3316	24.4629	0	0	25.1329	21.8979	25.96	0	21.0234	22.542	19.1485	21.3012	22.5767	0	22.5273	0	18.345	22.2944	25.6244	21.6818	24.1673	26.4505	23.6356	21.4886	23.5953	0	20.6007	23.6331	20.3412	0	18.7477	0	18.6491	22.1448	19.8965	23.4595	20.122	23.1691	21.3024
P01024	C3	27.6036	25.728	26.2135	26.5684	26.3485	26.0061	27.2624	27.1722	28.5606	26.498	26.0196	27.1593	26.2612	25.9866	26.9215	25.9077	26.5247	27.2046	26.5153	25.0512	25.8139	26.4663	26.4519	25.6852	26.2409	26.0132	26.8849	27.6319	26.72	26.0135	24.5966	23.6551	25.7791	26.1126	26.2713	28.0454	27.6063	28.122	26.2271	29.6062	28.4293	25.8889	28.1563	27.9027	27.1427	26.8035	31.027	26.2895
P01031	C5	21.984	16.8802	19.9058	18.7737	20.4081	19.7485	23.0998	22.715	23.0885	20.603	20.2435	20.5165	17.4583	0	21.0124	17.9138	19.3669	21.1465	0	17.3703	17.7221	18.1781	18.1467	0	17.0171	18.5789	19.8713	19.8893	20.7974	19.2527	0	17.0196	20.2785	15.127	19.4154	21.3147	23.2582	20.0325	19.2177	25.0555	22.8596	18.6222	22.2133	21.5874	21.2037	20.9145	24.5881	19.7808
P01111	NRAS	23.018	22.6502	22.2235	22.5042	22.7273	22.8127	23.2009	23.336	23.2018	22.7839	22.7258	23.688	23.5639	23.4836	23.1694	23.951	23.905	23.0102	23.3106	23.0537	23.3265	23.3627	23.8089	22.8884	23.6532	23.5577	19.3035	23.586	22.4936	22.064	22.3245	22.0029	22.5773	23.8553	24.9286	24.1434	24.2342	23.9711	24.0485	24.989	24.7913	23.086	24.8077	25.2527	23.152	22.5362	23.4401	23.548
P01116	KRAS	23.7653	23.4758	23.5552	23.3926	23.6706	23.8868	23.8966	24.3572	23.8139	23.3857	23.8403	24.7888	24.9279	24.5515	24.1162	24.9161	24.9824	23.9935	24.2136	23.8646	24.2145	24.345	24.8729	24.2808	24.8268	24.4721	24.8811	24.1734	23.6471	23.5344	23.1897	23.3955	23.4047	24.9833	25.2802	24.744	24.3338	24.2225	24.9169	25.3789	26.172	24.6419	25.5766	25.7043	23.744	23.6324	24.2135	24.0307
P01137	TGFB1	26.9356	26.1668	27.3875	27.2745	27.2423	26.8818	28.5289	28.3728	27.907	27.7656	27.3651	26.913	26.3416	26.161	26.8052	26.2015	26.297	28.0838	25.6913	26.2688	26.6073	26.0729	26.4563	25.915	26.4452	26.5188	26.3188	26.3049	26.8323	26.8932	26.0185	26.0544	26.6649	25.9123	26.918	27.5298	28.7957	25.3706	27.5948	29.6556	28.2861	26.3367	27.2927	27.211	27.4541	26.8145	27.8322	27.5765
P01730	CD4	24.0534	24.853	24.8218	24.7435	25.532	24.6611	24.5735	24.1236	24.802	25.407	24.6067	23.1718	22.3548	24.254	24.1536	0	22.6883	24.6731	25.099	25.4235	24.806	22.7035	22.473	24.7981	22.9121	23.5344	23.9347	23.3325	24.5869	24.94	24.7987	25.0483	24.7212	21.7829	23.6236	23.0752	23.9784	24.1845	25.3492	23.8881	25.2863	26.4106	25.5474	25.5042	24.8055	26.6676	25.7023	25.6319
P01732	CD8A	22.6789	23.8986	24.9358	23.056	23.6142	23.7786	24.8435	23.0521	23.2437	25.0637	24.9704	22.2987	23.2486	20.5646	23.5827	0	22.3803	23.2141	24.6176	23.8057	23.9708	22.7958	23.4605	23.5739	23.678	21.3107	23.2975	24.3755	24.7626	24.2161	24.9659	24.5393	25.8096	22.2584	23.8514	22.9265	23.4736	22.5322	26.0089	24.4637	24.5744	25.9061	25.1241	24.907	24.6582	24.19	23.6885	25.6139
P01834	IGKC	28.1301	27.0123	27.0734	26.7526	25.9824	26.9384	26.0101	26.1855	26.6856	26.839	26.7755	26.4989	26.0236	26.1476	26.2322	25.0241	26.0024	26.8296	26.3872	26.202	25.8729	26.1118	25.4782	26.5748	25.7483	26.7288	27.6415	28.2444	26.9205	26.6561	26.8242	25.7851	26.4959	25.2216	26.1973	28.4022	29.56	28.8025	26.0477	28.3952	27.7323	26.8093	27.2584	27.0938	28.607	26.9344	28.6636	27.3197
P01871	IGHM	28.682	27.379	27.3817	26.2642	26.6398	26.126	26.1906	26.3615	28.4555	27.5359	26.5193	25.1874	23.3917	24.6491	26.3687	0	22.0127	24.6528	26.415	27.3149	24.2219	27.1212	25.063	27.2749	24.6392	28.0806	26.7884	28.0228	26.1365	26.2438	27.4145	26.496	24.7762	22.7691	27.7825	29.8892	27.604	28.775	26.219	26.3832	25.7793	26.4676	23.6004	28.2731	27.729	20.4242	30.3675	27.8717
P02786	TFRC	24.7865	24.06	23.6289	27.6965	24.1233	23.3977	28.6747	24.5382	23.8047	23.4033	25.0346	27.2173	23.8093	26.055	24.316	24.5781	22.9669	24.3831	25.1829	24.0126	24.2141	28.7334	23.3914	24.069	22.5506	25.2321	23.2488	30.0741	23.0738	23.7081	24.25	24.7888	23.4236	23.1951	22.184	24.8746	25.5176	27.5961	24.5166	26.4805	25.9625	24.0809	24.0501	24.5392	25.2319	24.1802	25.93	25.8472
P04234	CD3D	23.9313	25.1557	26.0331	24.6111	26.4054	25.1002	25.2206	24.5298	24.8954	26.3179	25.2195	23.2833	23.5085	24.5649	24.2929	0	20.2416	24.7153	25.7252	25.3108	25.5859	22.5636	24.1452	25.2328	23.9967	23.4676	24.8527	23.9322	25.3256	25.2558	25.6648	24.6547	25.9299	21.631	24.4828	21.8802	23.5312	24.6738	27.438	25.4684	25.156	27.3055	27.7313	27.1352	25.5984	26.9035	27.0621	28.8129
P04839	CYBB	27.9278	27.7846	26.8987	28.0244	26.4505	27.689	25.8061	26.9196	26.6518	26.2458	27.5029	29.4604	29.6498	29.5257	28.7307	29.9098	30.1727	27.1854	28.5093	27.7207	28.0145	29.4936	29.5019	28.6965	29.7247	28.9634	29.0321	28.6551	26.8595	27.5059	26.2394	27.6099	26.8358	30.4045	27.939	29.3202	26.0285	28.5657	26.5568	26.146	30.44	24.5079	27.4246	28.9452	27.2386	27.5186	25.9495	26.7695
P05107	ITGB2	30.6582	30.4211	29.6047	30.2146	29.1273	30.1221	29.1331	29.322	29.5241	29.2064	30.2642	31.2	31.3963	31.0435	30.4938	31.7316	31.4264	29.5465	30.3925	29.9345	30.0406	31.0369	31.1613	30.4844	31.4711	30.5644	30.7419	30.1453	29.7168	30.251	29.8145	30.1162	30.4203	31.7006	31.5331	30.675	29.071	30.5707	30.5173	30.1925	33.1449	30.1501	31.6126	32.3457	30.9087	30.7788	30.8139	32.1381
P05155	SERPING1	23.2971	22.2908	21.886	23.012	21.2534	22.7734	22.8414	23.3064	25.0296	22.3763	22.2692	22.6012	21.4857	22.696	22.1459	22.0503	21.0627	23.7424	21.5094	22.4478	23.8526	22.7861	19.2245	20.7346	20.6859	21.0823	22.9724	23.6493	22.841	23.1495	22.383	21.2364	22.3194	21.7458	23.3807	24.7831	24.2818	24.2924	23.1186	24.5694	24.987	21.7296	22.7763	23.0392	23.3994	23.6513	26.5512	22.1936
P05161	ISG15	25.0032	25.2824	25.1818	24.5171	25.0562	25.5165	24.1062	23.8067	24.5492	24.8253	25.1654	23.9467	24.4594	25.8222	24.1651	27.154	23.5171	24.3859	24.6358	23.7992	25.3097	25.6456	24.2455	26.3058	24.4775	24.4994	22.7862	26.7955	25.3952	25.7201	27.3213	24.6555	25.1441	25.7766	21.9694	24.0762	25.5486	24.7165	23.5657	23.7269	22.9702	25.1929	24.0269	24.7126	25.1867	23.5924	24.9166	26.6622
P05164	MPO	33.152	32.6945	31.4679	32.4701	31.1603	32.8923	30.2493	31.7483	32.1626	30.695	32.272	34.5847	34.8338	35.0288	33.985	35.493	35.2442	32.1343	33.8656	32.8221	32.806	34.8821	34.706	34.4564	35.3864	34.2751	34.2256	33.7995	31.8585	32.4097	31.0879	33.0394	32.6609	35.5701	35.6987	34.5652	30.7478	34.058	33.3645	32.0444	37.3708	30.9205	34.0635	35.6651	34.2109	33.4086	31.8597	33.8332
P05556	ITGB1	29.177	28.5052	29.0363	28.9971	29.0341	28.6969	29.9389	30.0262	29.4404	28.982	28.9562	28.6858	28.3722	27.1175	28.7177	27.3939	27.5318	29.5523	27.2517	28.2336	28.0879	26.7147	27.7705	27.5519	27.7682	28.9547	27.6631	27.7665	28.5666	28.6797	27.6268	27.8769	28.3114	26.3559	26.964	28.8914	30.1648	26.091	28.379	31.8915	29.4457	28.5585	29.3471	28.9053	29.5273	28.708	30.0246	30.3157
P06127	CD5	26.2425	27.1596	27.5401	26.5418	27.9599	27.2062	27.0706	26.1533	27.3598	27.6174	27.0895	24.9955	25.6195	25.7456	26.0735	20.2982	24.4586	26.5482	27.4175	26.9486	27.4641	25.306	25.683	27.1161	25.5186	25.2861	25.9941	26.2184	27.4334	27.3054	27.9486	26.6421	26.9283	22.6087	26.0404	23.6874	24.8143	26.3165	28.3734	27.7388	27.4311	29.0338	29.5012	28.6045	27.235	28.01	28.6118	29.8536
P06239	LCK	25.8807	26.9359	27.2462	26.3788	27.6117	26.8749	27.0031	26.0843	26.719	27.4554	26.8245	24.9601	25.2672	25.5859	26.4929	21.4584	24.5081	26.5226	27.0889	26.9357	27.2277	25.0513	25.3569	26.6534	25.5879	25.1876	25.8225	25.7634	27.1936	27.0251	27.4175	27.1011	27.3038	23.8654	25.7926	24.3859	25.808	26.4076	28.621	26.6317	26.9561	28.9656	27.0444	27.6608	26.8567	28.1064	27.4648	28.2401
P07360	C8G	20.927	0	15.7775	15.6943	17.189	18.5808	20.0438	19.2468	21.3452	18.338	17.3403	0	0	15.4182	17.8742	0	18.1064	17.5358	0	15.5334	16.5304	17.2289	18.4947	0	18.3823	0	0	17.3773	18.9297	13.1289	15.8578	0	15.1458	0	0	20.5079	19.3746	0	0	22.9993	21.0101	16.8379	0	18.5947	18.2452	17.5103	22.7484	17.2394
P07766	CD3E	25.3788	26.3234	26.9496	25.7305	26.9812	26.2717	26.4908	25.6434	26.0129	26.8834	26.2909	24.5753	24.0475	25.2535	25.7627	18.9307	23.3525	26.0645	26.8281	26.5013	26.8465	24.5557	24.6688	26.4144	24.4266	24.4077	25.3652	25.6141	26.7397	26.7526	27.2364	26.4403	26.5772	23.3931	26.2081	22.5594	25.4096	25.6125	27.9426	26.8528	26.02	27.9407	28.0195	27.7046	26.4945	27.9773	27.7622	29.4726
P08174	CD55	26.3681	25.1969	25.4665	25.8672	25.5897	25.7089	25.7145	25.9613	25.6451	25.435	25.7972	26.1454	26.4226	26.2559	25.6105	26.6105	26.2486	25.8545	25.8449	25.5687	25.708	26.4821	26.6514	26.0503	26.3326	26.0446	25.9439	25.7096	25.4932	26.0915	24.994	24.4574	24.509	26.2711	26.1649	25.7408	26.1924	25.4051	25.4266	28.4672	27.6606	25.0811	27.1865	27.3694	26.2761	25.4827	25.8973	26.9388
P08246	ELANE	28.6664	28.2624	26.9185	29.0319	27.2947	28.9137	24.7773	27.238	27.9617	26.5535	27.3409	31.6349	31.6984	32.8113	31.272	32.7696	32.8314	28.5028	30.7368	28.9694	29.3557	32.1631	31.0923	30.6843	31.5584	30.5417	31.596	30.7976	28.1323	27.5053	26.3518	28.4887	27.3737	32.4543	31.0532	31.3124	26.0981	30.8312	28.3635	28.4193	33.4249	24.3412	31.4545	31.7553	30.6592	28.0623	25.9904	29.3827
P08571	CD14	27.0755	26.9627	26.0296	27.3922	25.1684	26.4803	24.8095	26.3566	25.5265	25.4698	26.8849	25.9035	25.1133	26.0511	25.6595	25.7055	25.5723	26.1937	26.2184	26.7685	27.1655	25.6862	24.5705	24.8072	25.2407	25.3211	27.0438	24.4871	26.057	26.931	25.5612	27.7297	26.7259	26.7787	26.6267	27.0175	25.8458	25.8444	26.3732	23.9515	27.5034	23.9276	24.4335	25.6516	26.6637	28.0364	25.266	25.5652
P08575	PTPRC	30.6838	30.9394	31.0801	30.6168	31.03	30.9291	30.2671	30.0809	30.4561	30.9273	30.8743	30.3918	30.6821	30.7867	30.7088	30.7122	30.8731	30.3292	30.8069	30.9454	30.7574	30.7154	30.7721	30.8404	30.8708	30.5144	30.6182	30.5338	30.8836	31.0017	31.1857	31.1183	31.5923	31.3289	31.7853	30.6014	29.9107	30.9847	32.7297	30.9619	32.0932	32.8019	31.7582	32.2393	31.3065	31.5717	31.7191	32.7016
P08603	CFH	26.0721	23.8497	24.8212	25.2357	24.8041	25.0401	26.201	26.0079	25.6275	24.7235	24.5216	24.8036	24.2113	22.7047	24.1423	23.1981	24.546	25.88	22.9079	22.1129	23.8683	23.9585	24.0913	22.8779	22.7945	23.1151	24.531	24.7474	26.0813	24.3985	22.1299	22.418	24.1803	23.771	22.4276	25.4243	26.9656	24.5778	22.5048	28.0516	26.5728	22.8174	26.5555	25.7028	25.7216	24.5929	28.6493	25.3287
P08637	FCGR3A	25.1315	24.3205	21.3085	24.3791	23.1699	24.479	22.6864	22.4855	23.6817	22.1189	22.0821	27.3291	27.3376	27.3877	26.1128	26.996	26.7552	24.1545	24.7979	24.9604	0	27.2739	21.2551	26.209	18.9196	26.3075	26.0242	25.5192	23.9633	23.1683	23.7509	22.6445	23.3914	28.4308	27.7918	27.2298	23.2595	25.9853	24.0188	24.193	27.6202	22.2925	24.7141	27.6429	23.1812	21.2944	23.9666	24.1045
P08865	RPSA	28.7995	28.7948	28.8133	28.3159	28.8908	28.8202	28.3038	28.2667	28.6239	28.5893	28.336	27.7424	27.5218	28.094	28.2046	27.7717	27.5436	28.42	28.7622	28.9272	28.7088	28.5233	27.8203	28.6441	27.7893	27.8182	28.2315	28.6967	28.8081	29.0914	29.1921	28.9986	28.946	27.7933	28.406	28.0535	28.0592	28.4435	28.5739	27.3659	27.7916	29.2669	28.2708	28.7034	28.719	28.3818	28.7508	28.5823
P09564	CD7	22.3448	23.4251	23.2623	21.7457	23.6556	23.3837	23.0088	22.6435	22.9526	23.8171	21.8459	20.9573	21.5348	21.5928	22.3825	19.8902	20.8061	22.5973	22.6727	22.6616	23.0323	20.8649	20.3933	22.5657	21.2767	21.4477	22.5789	18.2757	23.8649	23.1771	24.05	22.6634	21.753	19.5741	0	20.6792	0	22.3336	0	22.4156	21.932	22.6531	23.1899	22.7447	22.8046	23.8288	23.3496	24.4867
P09601	HMOX1	26.6261	24.7896	24.0005	24.915	23.1134	24.4855	24.035	24.5972	26.5207	23.4304	24.6004	24.7258	22.7855	23.9935	23.2716	21.7955	23.167	24.2288	23.8208	24.4685	25.3684	23.3291	22.3178	22.3775	23.0385	24.086	25.1162	23.4355	24.555	25.2372	23.8935	24.8374	24.8348	22.6413	25.7625	24.6765	24.0034	23.7289	26.2277	26.2374	26.3601	23.7971	24.5963	25.5612	25.4845	23.913	25.8674	25.868
P09693	CD3G	23.4037	23.7795	25.0654	23.8138	24.9733	24.0971	24.6908	23.5175	24.2871	24.1513	24.4041	22.3316	22.6531	23.0932	23.7557	0	22.0955	24.2169	24.7768	24.5402	25.0365	22.6078	23.1237	24.5494	23.1944	22.5831	23.9558	23.5926	24.8876	24.3496	24.4409	24.0482	24.4499	0	24.7507	21.5314	23.3501	23.7526	26.5658	24.9156	24.7383	26.1381	26.4888	26.5798	24.7678	25.5147	25.4498	27.3879
P09769	FGR	27.2921	26.5464	25.8085	26.7344	25.3046	26.48	25.343	26.1987	26.0315	25.2524	26.328	28.28	28.5158	28.268	27.4595	28.8206	28.8873	26.158	27.1704	26.6113	26.7353	28.3918	28.5351	27.559	28.737	26.741	27.8199	27.2157	25.9544	26.5437	25.7521	26.33	26.3612	29.4331	28.4193	28.0645	25.5329	26.4277	26.051	26.033	26.5573	25.235	25.1198	26.073	25.619	26.5896	25.7388	25.7721
P09884	POLA1	21.7822	21.7772	18.0183	19.6437	19.4804	19.3753	20.6506	18.3877	21.2232	20.375	19.5245	17.5781	0	21.7686	18.7297	15.962	20.3864	18.9753	21.5122	22.0189	0	21.3159	0	19.8461	0	0	0	20.3101	19.1676	20.6476	20.892	20.6917	20.9809	0	20.4623	19.2971	0	18.2573	19.445	0	18.1252	20.4486	0	0	20.8032	20.5758	21.306	21.8682
P10144	GZMB	24.2769	24.1479	22.462	22.4777	23.1109	23.6887	24.428	22.3561	23.2613	23.5734	24.3622	22.8739	22.8415	23.9403	23.6416	22.5188	21.7742	24.6692	23.2889	23.4427	23.4796	20.724	23.8695	24.1947	21.7446	24.3357	22.6494	25.7096	25.6963	23.3462	26.1832	23.2916	24.5295	22.6225	24.2956	21.8077	23.7992	25.7209	26.0957	24.9075	25.8444	24.2954	26.4911	24.8873	23.352	22.6819	25.4529	26.2497
P10747	CD28	19.9047	20.4913	20.3858	21.0281	21.588	20.955	20.3982	20.4583	20.5174	21.3859	21.0638	0	0	0	19.9704	0	0	20.9252	21.7627	21.4807	21.517	0	0	20.5592	19.3521	0	20.4759	19.3264	20.8271	20.8421	21.0528	20.7203	20.6039	0	20.471	16.0832	20.4735	19.3373	21.9722	20.842	20.3943	21.149	22.6135	21.8408	21.4012	21.6136	23.3712	23.822
P10966	CD8B	21.2336	22.2317	23.3446	21.0012	22.5703	22.256	22.9958	21.6698	21.6815	23.5934	22.9492	20.0745	21.1317	0	22.1741	0	20.1369	21.4478	23.1194	22.281	23.1053	18.7673	19.7744	22.1894	22.1274	18.4938	21.2278	21.3539	23.652	20.2816	21.1558	22.0652	22.9883	17.6689	19.294	18.7323	18.9465	20.4057	22.8087	21.6718	17.2948	22.476	23.1425	22.3827	22.5941	21.7434	21.3787	22.8503
P11215	ITGAM	28.6472	28.8288	27.8868	29.0766	27.2079	28.9181	27.1061	27.8479	27.7225	27.1271	28.5718	30.9006	31.172	30.8727	30.2185	31.5326	31.4701	28.1515	29.7095	29.0007	29.0912	31.0546	31.0631	30.1801	31.3063	30.35	30.1542	29.7397	27.8609	28.5206	27.2864	28.9149	28.8134	32.0847	31.8795	30.743	27.8774	30.2959	29.8218	27.9516	32.9591	27.9219	30.222	31.7789	29.9652	29.1446	28.2366	29.5992
P11413	G6PD	29.1505	29.0089	28.9131	29.1893	28.8726	29.4974	29.243	29.3091	29.0035	29.1058	28.8006	30.6995	30.9569	30.6425	30.2713	31.5019	31.5023	29.4379	29.72	29.2857	29.3773	31.0571	31.3162	30.2717	31.2241	30.5492	30.411	29.9895	29.0649	28.8541	29.0171	29.1985	29.6028	31.9666	31.2944	30.8024	29.8259	29.6418	28.8952	29.9578	29.3617	29.2756	29.1573	29.2428	29.2067	29.0495	28.8867	28.3619
P11586	MTHFD1	28.6773	28.4809	28.3084	28.4541	28.3381	28.2977	28.2861	28.3834	28.4096	28.0686	28.2825	28.5442	28.483	28.7891	28.2817	28.9333	28.6503	28.3861	28.6941	28.2984	28.5473	28.921	28.714	28.2863	28.5707	28.2142	28.3957	29.0498	28.1453	28.3214	28.5507	28.516	28.4503	28.8404	28.7368	28.4062	28.5607	28.7958	27.7392	28.483	28.4023	27.8734	28.2787	27.4076	28.3973	28.1355	27.7863	26.9081
P11836	MS4A1	26.4471	26.6942	27.0202	26.2586	26.3532	25.9971	25.6474	25.6506	26.9327	26.2655	25.6482	24.9487	23.0108	24.4258	25.5206	0	20.4154	24.5718	25.7277	26.6985	19.0984	25.0688	22.5392	26.223	24.3577	26.4226	26.1723	26.5073	25.634	26.3733	25.7038	25.5926	24.7832	21.1414	22.4423	23.9059	25.6666	26.9638	18.034	24.6223	23.3205	25.4588	20.6879	26.2294	25.7718	0	25.8241	26.0805
P11912	CD79A	23.3326	23.9241	24.4006	23.6206	23.2947	23.0788	22.52	22.9581	24.4948	23.2835	23.178	21.228	20.4334	20.7837	22.9254	12.4863	0	20.7916	23.6945	23.292	0	22.0852	20.1985	23.5107	22.2297	23.821	21.9198	24.15	22.1687	23.3485	22.4612	21.1335	21.5783	0	20.5779	20.3959	22.8069	24.3905	14.4979	0	0	23.143	17.0913	24.25	24.4604	0	24.2193	23.6757
P12314	FCGR1A	24.6875	23.3457	21.7785	24.542	21.3635	22.7829	21.7037	22.5414	22.4651	20.9714	23.9473	23.6363	24.2356	24.3828	21.8731	25.431	24.1894	23.3552	23.8181	22.9122	24.4888	24.9233	23.3569	23.2283	23.7034	22.2722	23.214	23.952	22.2687	24.3194	22.7191	22.841	23.812	25.0559	25.1305	24.4527	22.667	22.6674	24.3683	19.833	24.5889	20.5021	24.143	24.8988	24.1755	24.796	23.6684	22.996
P13051	UNG	20.296	20.4868	20.9202	20.7633	20.932	20.9308	20.8428	20.0208	20.3854	21.5622	0	0	0	0	0	0	21.9994	18.7979	25.0084	22.1372	0	0	0	19.9895	0	23.0885	0	23.8608	21.3852	20.8239	20.5539	20.9341	21.5442	0	22.4348	0	23.8689	0	19.0272	18.7997	0	22.2107	20.727	21.8816	21.4449	21.1256	22.2208	22.4365
P13498	CYBA	28.6668	28.019	27.477	28.3097	27.0141	28.3453	26.6329	27.4702	27.5608	26.9385	28.0382	29.7836	30.2254	29.9417	29.1251	30.3334	30.3001	27.5802	29.0414	28.282	28.3369	29.854	30.1921	29.3636	30.1343	29.4542	29.4787	29.0773	27.3953	27.9777	27.1921	27.9623	27.8057	30.0404	29.8989	28.4216	26.7194	28.555	28.6582	28.5586	30.8569	22.9592	30.3306	30.384	28.4192	25.0181	28.724	30.0283
P13501	CCL5	23.721	24.5944	26.2032	25.7348	26.0752	24.4488	25.7889	27.0588	27.3106	25.2769	26.4749	24.8302	25.1155	23.632	25.11	23.3019	23.4908	25.4887	23.2973	23.9478	24.3813	22.5552	24.0863	22.877	23.9669	26.2153	23.437	24.7625	25.8241	25.4372	24.4284	23.9587	25.1825	22.0208	0	26.6966	26.2825	20.8012	0	26.3046	21.3629	21.0408	22.1297	21.9302	22.1446	20.9153	25.1536	25.5648
P13612	ITGA4	25.4513	25.6135	25.3254	25.6293	24.8033	25.0087	24.8733	24.2913	25.1778	25.6295	25.7661	24.1901	23.6705	24.3738	24.6679	20.7458	22.6092	25.209	24.4521	25.2696	24.9189	23.1521	23.2615	24.5266	23.5227	24.2136	24.1079	25.1062	25.2731	25.6468	24.9466	25.12	25.6253	21.8754	24.4429	24.3581	24.7513	25.031	26.1535	25.5794	25.5072	25.964	26.4518	26.5886	25.0799	25.6256	26.6809	27.5398
P13686	ACP5	21.1935	20.7379	20.8159	20.5606	20.6167	20.7267	20.8188	20.3886	20.8049	21.3277	21.5013	19.863	19.3483	21.1382	20.4526	18.2399	18.8927	20.8716	20.5144	20.8143	20.4417	20.6906	20.6125	19.7425	20.7149	20.2975	19.7253	21.3651	21.348	21.4569	21.5407	20.068	21.9792	20.3114	22.4129	20.154	19.8172	22.3647	22.6177	19.4654	22.4005	21.9868	21.0662	21.3738	21.2303	21.3174	22.5306	21.9068
P13987	CD59	23.7325	23.5246	23.7262	24.7506	24.0199	24.3779	23.8163	24.0133	24.4251	23.9279	24.0601	26.7673	26.9156	26.8704	25.8229	27.1597	27.2815	24.0582	25.8966	24.9154	25.4134	26.9406	26.8829	26.0257	26.8632	26.66	26.6451	26.0459	23.6778	23.6482	22.7983	23.3285	22.6999	26.7583	0	24.4942	23.9836	25.3131	0	25.8448	28.1577	21.2997	28.2622	27.1209	24.6335	23.6697	23.7467	25.4567
P14222	PRF1	28.7413	29.3138	27.4068	27.2165	27.6605	28.0122	29.1251	27.5133	28.0365	27.9937	28.3766	27.6626	28.0141	27.7995	28.5718	27.2035	26.7254	28.9052	28.3426	28.3268	27.1739	25.9652	27.4729	27.966	27.2886	28.7145	26.9492	29.1117	29.5354	28.0357	30.3651	28.3318	29.0732	27.1093	28.9876	27.4721	28.5241	29.6522	30.0752	28.6207	30.6408	30.0413	30.2304	29.0052	27.456	27.8563	29.275	30.6889
P14598	NCF1	27.4007	27.4245	26.6896	27.0068	26.2376	27.3142	25.3806	26.6018	26.3254	26.1757	26.9962	29.3145	29.5849	29.3735	28.5446	29.9646	29.9847	27.0177	28.1528	27.6361	27.5872	29.4132	29.487	28.3521	29.5234	28.8695	28.7004	28.4924	26.4514	27.0576	25.8186	27.2145	26.456	30.2689	29.1294	29.1889	25.8647	28.0243	24.6713	22.688	26.7769	24.034	23.5384	26.1231	26.3309	26.4344	25.4221	23.2149
P15153	RAC2	30.0437	30.6359	30.576	30.4487	30.7905	30.5907	30.4825	30.0598	30.3786	30.616	30.3335	30.8422	31.3788	31.4581	30.7803	31.7018	31.5463	30.0804	30.7851	30.6147	30.6834	30.9803	31.4682	31.3564	31.4955	30.9095	31.0967	30.5116	30.5128	30.3985	31.1208	30.3896	30.474	31.1123	30.594	30.161	29.9557	30.3617	29.956	31.1533	30.0276	28.6306	30.7139	30.5616	29.6943	28.3308	31.1201	31.6242
P15260	IFNGR1	22.0256	21.1759	20.6497	20.3521	20.4976	21.4009	21.6211	21.8557	21.8473	19.0765	20.1729	21.2026	22.758	21.6013	19.7534	22.4202	22.6318	21.8149	20.2469	20.0309	20.4592	21.9616	22.4685	21.7025	22.5677	20.5478	21.3389	20.3331	20.8718	22.03	20.4052	20.2131	19.4514	23.1546	20.827	22.098	20.0495	19.6558	19.1752	22.8356	22.96	21.2846	0	20.0022	21.7803	21.251	21.8041	22.7119
P15391	CD19	22.8588	21.5745	23.0012	22.2609	22.3767	22.0211	21.7217	21.6385	23.3501	22.9121	21.4831	19.4789	18.7	16.7585	21.6983	0	0	20.8432	22.1486	22.2044	0	21.0128	0	22.0485	19.5926	23.2543	22.4797	23.2094	21.9172	22.2742	21.3084	21.9204	19.5983	0	0	0	20.6075	23.7577	15.7207	17.6294	0	22.5581	0	21.9737	22.2861	0	22.3507	22.2243
P15509	CSF2RA	22.1154	22.7047	22.2437	23.0614	21.2057	22.6979	20.7179	22.157	22.0074	19.9128	22.4932	23.9993	23.8397	23.8099	23.0168	24.1311	23.5535	22.253	22.7188	22.7015	22.92	23.7796	23.8422	22.378	24.3105	22.5018	22.8816	21.7558	21.8475	23.2082	21.3965	23.2934	21.9557	24.513	25.072	23.7238	20.6803	21.886	23.6775	20.5536	25.0299	0	23.3432	24.0838	23.3117	23.7963	22.1916	23.3917
P15529	CD46	24.949	24.271	24.8994	25.0976	24.8443	24.87	25.3353	25.7668	25.0618	25.0553	24.8186	25.5429	25.2484	25.2696	25.4999	25.3961	25.1663	25.4568	24.1224	24.5674	24.3911	25.0564	25.5932	24.7657	25.2838	25.4455	24.6401	24.5518	24.592	24.9382	24.3208	24.3959	23.9716	25.4835	0	24.6643	25.2731	24.0161	20.2254	27.1935	26.3051	24.3724	25.5702	25.497	25.0946	24.9903	25.4618	25.774
P16070	CD44	27.1648	27.2651	27.0968	26.9374	26.8486	27.0474	26.5647	26.715	26.7867	27.1679	26.2426	26.2472	26.6424	26.7858	26.5928	26.8802	26.8418	26.5096	26.975	27.2178	26.9155	26.6866	26.648	26.5505	26.9892	26.2185	27.3017	26.3779	26.335	27.1012	26.8089	27.3675	27.5499	27.1826	26.0097	26.6111	26.2955	27.0869	27.0667	26.8096	27.4645	28.1768	28.0636	28.217	27.3508	27.8802	27.4125	28.7112
P16284	PECAM1	28.034	26.7428	27.9315	27.6073	27.5045	27.3832	28.6014	28.835	27.9276	27.7435	27.4184	27.6183	27.3928	26.6432	27.5497	26.9406	27.0239	28.2731	26.5752	27.1133	27.2649	26.433	27.1855	26.6683	27.1469	28.0956	27.1034	26.752	27.168	27.3131	26.2597	26.7826	27.3662	26.8844	27.0016	28.6431	29.6419	25.9218	27.1387	30.4705	29.1701	26.8232	27.9638	27.6945	28.3823	27.7407	28.1609	28.169
P16871	IL7R	18.6522	19.7433	20.7911	20.425	21.6723	20.5839	20.7328	19.4901	19.1905	21.2475	21.1084	18.7323	17.3072	19.8854	20.5748	0	0	20.1997	20.8951	21.6708	20.1496	18.1601	18.7618	20.3855	19.0282	22.1922	20.4519	21.1123	21.4732	21.4714	20.6756	21.2773	20.6055	0	20.9985	18.7409	20.0034	0	23.0077	19.7523	20.0851	22.6466	21.6969	22.6868	20.0731	22.4546	20.0151	23.3516
P16885	PLCG2	28.3389	28.208	28.1377	27.9997	28.0562	28.1239	27.967	28.455	28.3836	27.8213	27.8515	28.9464	29.0511	28.9063	28.4403	29.3397	29.3183	28.0769	28.2228	28.3648	27.285	28.9024	29.299	28.8051	29.1212	28.8158	28.5529	28.6714	27.8009	27.9656	27.8434	27.9741	28.0962	29.5005	28.9168	28.661	28.3219	28.9065	25.5989	28.469	27.3295	27.4013	26.8302	27.7621	28.3296	26.5548	28.2797	26.7619
P17812	CTPS1	25.9725	25.9494	25.6563	25.9745	25.8278	25.8441	25.9407	26.1819	25.8249	25.6494	25.9996	26.3213	26.1276	26.4081	25.9133	26.599	26.2629	26.2057	26.2596	25.8021	26.3898	26.7418	26.1455	25.9485	25.974	26.2061	26.4355	26.644	25.8403	25.6617	25.8447	25.9687	25.6341	26.3517	25.9597	26.5056	26.5982	26.4697	24.8626	26.7752	27.0784	25.2145	26.7483	26.2295	25.8986	25.7508	25.9372	25.385
P17947	SPI1	23.6763	23.3203	20.7873	23.433	20.3694	23.1889	20.1506	21.3005	22.7624	21.9579	22.8817	24.6317	24.624	24.5504	23.2753	24.9424	24.8441	22.7359	23.514	23.5919	23.4395	24.3666	24.5299	23.3071	24.6912	23.3776	24.5705	22.9476	22.5371	23.3486	21.6636	23.2942	23.6875	26.0088	23.6471	25.2788	22.3215	24.7322	21.7619	0	23.6938	20.2776	0	22.2196	24.0367	24.2704	21.7886	19.2656
P18858	LIG1	23.4453	23.3006	22.5354	26.0021	26.1704	22.3696	22.0343	22.4609	22.0813	22.6004	22.6441	20.7927	21.3738	27.4458	26.9439	27.9913	20.4472	22.3343	22.0142	24.5854	25.9883	22.6181	20.4582	27.4341	20.1808	26.9645	21.0637	23.0626	24.8985	25.3459	25.629	23.4205	25.9706	22.2715	27.3496	28.2532	27.5524	24.1405	22.9634	27.5624	20.0086	23.4265	21.6422	18.9288	25.6692	22.5133	23.7746	22.2117
P19838	NFKB1	26.5956	26.5585	26.5861	26.3832	26.7309	26.6552	26.4404	26.3859	26.4907	26.7977	26.224	26.6112	26.6823	26.7364	26.6483	26.7987	26.9786	26.1862	26.7462	26.8062	26.9216	26.7824	26.6374	26.7756	26.7511	26.359	26.6386	26.3834	26.8405	26.6286	26.8931	26.7642	26.4209	27.095	27.1519	26.3463	26.1485	26.7241	27.3999	26.2845	26.6925	26.9305	26.2501	26.8129	27.066	26.8992	26.4684	26.9652
P19878	NCF2	28.6886	28.1008	27.4077	28.4615	26.6923	28.4788	26.2367	27.3999	27.0608	26.7802	28.3547	29.9888	30.2192	29.9659	29.2403	30.5577	30.5035	27.7342	28.7488	28.2617	28.3193	29.899	30.1658	29.164	30.1778	29.2891	29.0703	28.9242	27.4175	28.0992	26.8349	28.3083	27.6369	30.4969	30.1509	29.0844	26.5231	28.0466	26.3913	24.6839	27.3873	22.7005	25.3093	26.328	26.7047	27.6391	26.1036	23.9787
P20023	CR2	21.3019	21.0078	23.0616	19.1614	22.8469	21.5683	21.1403	20.6735	23.4208	23.1578	20.2413	19.8648	17.2987	0	20.5841	0	0	18.3358	20.4414	21.024	0	0	0	22.0194	19.4026	21.8922	18.8182	22.3032	21.558	22.3898	22.2888	21.4497	19.3192	0	0	18.104	19.8956	22.9812	18.5637	0	0	21.7122	0	21.5401	23.2128	0	22.2711	22.3721
P20138	CD33	24.1019	24.055	23.1796	23.9679	18.0069	24.0241	22.934	23.4059	23.2582	21.8569	23.3063	24.7268	24.6518	24.8095	24.0262	24.606	25.0777	23.7146	23.2454	24.0559	23.9245	24.6306	24.9716	24.016	24.888	24.0424	25.1655	23.4097	22.9444	24.1039	21.396	23.9399	22.5365	24.5964	24.841	23.1543	22.8255	22.7385	23.7478	18.2842	24.2576	18.1646	24.4692	23.9782	24.1265	23.8566	23.6838	24.9724
P20273	CD22	24.6154	23.8668	25.409	24.1255	24.5863	24.2794	23.8396	24.447	25.0348	24.7586	23.7394	23.0722	21.8967	22.7914	24.0643	0	17.0842	23.1426	24.377	24.8341	0	23.2949	18.4422	24.367	22.4333	24.7651	24.4113	25.1691	23.9956	24.309	23.5248	23.8518	23.2081	0	21.8953	19.6465	23.4428	25.2306	0	22.291	21.0475	24.539	20.2161	25.2776	24.8098	0	25.1497	25.8765
P20702	ITGAX	26.4859	26.2277	24.9678	25.95	24.8709	25.6589	24.4492	25.7527	25.8427	25.1342	26.2504	26.4308	26.9599	26.4865	25.8054	27.0249	26.77	25.9082	25.8543	26.0849	26.2842	26.6089	26.7379	26.0155	27.0121	26.4627	26.3904	25.661	25.9044	26.1916	25.3745	26.2713	26.2004	27.2351	27.6746	26.7749	25.1498	25.7454	26.2865	26.2121	28.4975	25.5309	26.3636	27.8945	25.9238	26.9487	26.5821	27.1769
P20963	CD247	26.5235	27.1656	26.9332	26.3606	27.5375	26.8904	26.9334	26.1627	26.9236	27.4664	26.9361	25.6822	25.5567	25.9697	26.7801	21.8424	24.5215	26.785	26.9714	27.3129	27.1837	23.5744	25.3109	26.9439	25.3879	26.5646	25.1306	26.3629	27.4617	27.1916	28.0005	27.2487	27.018	23.9636	26.2742	24.0885	25.9056	26.8228	28.0691	26.5452	26.4745	27.9679	27.9244	27.0432	26.7058	28.0412	28.18	29.2594
P21580	TNFAIP3	21.9823	23.0254	23.4862	21.6739	23.4138	22.804	22.885	22.6998	23.6109	23.2396	22.8089	22.1049	22.8973	22.5584	22.1759	22.6692	22.7391	23.4766	23.6567	23.4194	23.7456	22.5286	22.6512	23.011	23.0316	22.4654	23.5448	22.3987	23.2522	22.9121	23.5119	22.7195	22.4905	22.3626	22.6268	21.2753	22.2759	21.0736	22.6373	18.5178	18.9871	24.1625	21.8558	0	22.5088	23.0513	21.5091	22.0994
P23458	JAK1	24.6252	25.4228	25.2253	24.7262	25.4803	25.0773	25.0834	25.2013	24.8576	25.4281	24.8016	25.2867	25.558	25.2583	25.1708	25.3391	25.5625	25.0126	25.048	24.9438	24.724	25.2461	25.4583	25.3867	25.3996	25.2976	25.0007	24.7707	25.0684	25.1065	25.2495	25.0649	24.9565	25.6548	25.2153	25.2519	24.9613	25.4162	25.5972	26.0178	26.153	26.2368	25.4274	26.0233	25.3769	25.7176	25.3539	26.2427
P25445	FAS	21.5989	21.5572	20.973	21.7643	20.8152	21.5014	21.0816	20.8864	21.4438	21.5383	22.4187	22.5321	22.3923	23.0825	21.4727	22.8511	22.1793	22.0708	21.8055	21.5217	22.1948	22.5064	23.0465	22.0752	23.0529	21.7038	22.1463	22.574	20.9725	21.3566	21.2507	21.4044	21.5578	22.1169	20.9064	20.9383	21.1222	19.2137	21.8544	21.8317	21.0102	21.3944	23.9515	22.4843	21.0559	20.9553	23.7004	22.825
P25788	PSMA3	27.7292	27.1878	27.2949	27.5243	27.3426	27.4528	26.9704	27.064	27.154	27.0871	27.3438	27.4342	27.4908	27.6751	27.3435	27.5333	27.6794	27.3658	27.6262	27.4961	27.9239	27.7195	27.2396	27.5965	27.486	27.3382	27.9614	27.7825	27.6259	27.5346	27.5552	27.3877	27.3734	27.2386	28.2884	26.8188	27.6387	28.3846	27.6066	27.2496	28.181	27.6934	28.4692	28.404	27.3777	27.2976	26.7583	27.2604
P25942	CD40	23.4006	23.6349	23.965	23.9083	23.4889	23.5046	24.6323	24.6048	24.397	23.0636	23.2798	23.2639	22.9614	21.0703	23.4052	21.54	22.0183	23.9349	22.7547	23.5605	22.3151	21.8432	22.3701	23.4703	22.7471	24.2169	23.1757	24.0421	22.9632	23.4953	21.7392	21.2523	21.9247	18.7101	0	22.5376	24.8209	22.4517	0	26.6967	23.0939	21.8304	23.9617	23.4418	23.797	22.1163	23.8745	25.1303
P25963	NFKBIA	20.9192	20.4028	20.5362	20.7117	21.0779	20.9957	20.8801	19.9675	20.8844	20.9981	20.3681	16.9643	0	0	18.9814	20.4436	16.8599	20.3877	20.2642	20.4267	21.271	19.9377	20.5538	0	20.6834	0	19.0357	0	21.2656	20.7805	20.7766	20.564	20.4713	18.5383	20.6929	19.0892	20.4238	0	20.775	19.6612	21.5802	20.708	0	0	20.4894	21.0229	20.7315	0
P26038	MSN	31.5534	31.6363	31.3867	31.1183	31.398	31.3849	31.2215	31.1017	31.2016	31.1651	31.1326	31.0981	31.2187	30.9804	31.0887	31.3418	31.3736	31.0885	30.8583	30.9512	30.9015	31.0676	31.4568	31.1291	31.2208	31.1409	30.6266	30.5327	31.424	31.4453	31.7193	31.4374	31.394	31.5011	31.5273	30.8353	30.7692	30.4013	31.0431	31.0063	30.0055	31.4401	31.0716	30.1767	30.8269	31.0252	30.6568	31.1435
P26951	IL3RA	20.072	16.7742	17.1394	0	20.1205	20.4448	18.3886	19.1915	13.3635	19.868	20.0031	0	0	21.091	0	0	0	20.5945	0	21.0366	18.778	0	19.7867	18.3655	0	0	0	0	19.5019	19.6701	0	19.059	20.2478	0	0	0	20.8272	0	0	18.6421	19.1441	0	17.5219	0	20.8532	0	18.048	17.6675
P27986	PIK3R1	26.1188	26.4257	26.3603	26.2296	26.4981	26.4847	26.5929	26.4996	26.4812	26.3698	26.2694	26.4409	26.4897	26.5155	26.5022	26.671	26.7403	26.4295	26.3527	26.4508	26.5622	26.5794	26.8585	26.4925	26.8355	26.5181	26.4916	26.1422	26.6158	26.2456	26.5995	25.7877	26.5787	25.7824	26.4734	26.1824	26.5088	25.9034	26.9412	26.5954	25.3699	26.3775	26.6447	26.215	26.4884	26.1785	26.0014	26.5783
P28062	PSMB8	27.3789	27.374	27.363	27.4909	27.4216	27.1634	27.3016	27.2349	27.2304	27.4826	27.2614	27.2227	27.3102	27.2914	27.128	27.5255	27.3926	27.3492	27.2249	27.3393	27.39	27.2489	27.0958	27.2807	27.0769	26.9743	27.1869	27.4077	27.6761	27.5249	27.6878	27.6145	27.2414	27.0325	27.6683	26.859	27.0499	26.9402	27.1999	26.6017	26.4819	27.2984	27.2589	27.0684	26.8333	27.461	26.4161	27.0574
P28065	PSMB9	27.8722	27.6209	27.7467	27.8858	27.4122	27.7509	27.3317	27.5144	27.5495	27.6881	27.2845	27.3139	27.0974	27.829	27.4525	27.4103	27.4937	27.6151	27.5698	27.6494	27.6093	27.562	27.3686	27.4795	27.4019	27.342	27.6765	27.9017	27.8278	27.653	28.0157	27.5826	27.6793	27.4484	28.0767	27.0226	26.9821	27.4996	27.5386	26.6888	26.5418	28.4213	26.6403	26.5068	27.3917	27.4854	26.7208	25.6595
P28070	PSMB4	27.8481	27.9855	27.6093	27.5806	28.1031	27.817	27.4504	27.4708	28.0086	27.4504	27.5748	27.6712	27.8359	27.7303	27.7978	27.3697	27.8192	27.7204	27.8439	27.5922	28.082	28.0263	27.7242	28.0879	27.9685	27.7592	28.0829	27.9233	27.4061	27.3432	27.9657	27.3288	27.526	27.3759	28.1545	26.7793	27.7358	27.9108	27.627	27.9118	27.8094	26.5013	28.7062	28.3331	27.3404	27.2118	27.3197	28.4771
P28907	CD38	25.5905	25.4414	24.848	24.4424	25.4203	24.7935	24.7539	24.5043	24.9581	24.8608	24.7274	24.1517	23.8998	24.8113	24.5161	23.8112	24.1628	25.5259	24.4238	24.9183	24.782	24.2835	24.2684	25.102	24.0996	24.8818	24.4333	25.0316	25.038	25.0498	26.2842	24.7969	24.1072	23.6517	0	22.8848	25.1041	24.559	20.3073	25.3188	24.7548	23.7087	25.444	24.4979	25.0468	24.4256	26.2767	26.2078
P29144	TPP2	27.4753	27.8178	28.046	27.946	28.124	27.9231	28.3334	28.3509	27.7762	27.9735	27.7869	27.8825	27.8664	27.743	27.928	27.5711	27.7538	28.2163	27.991	27.9238	28.1002	27.8305	27.5842	27.7083	27.6043	27.961	28.2931	27.8012	27.6848	27.6153	27.827	27.8457	27.4875	27.5151	27.2473	27.9095	28.8676	28.3137	27.342	29.3034	29.0581	27.6147	28.9457	28.6053	27.6037	27.7041	27.9091	27.6723
P29597	TYK2	23.997	23.726	23.9145	23.7619	23.7348	24.0444	23.7011	24.1124	23.2055	23.7136	23.6273	22.6981	24.0675	23.7649	23.4997	23.7855	23.428	23.7616	22.5608	23.7438	23.0401	23.5106	23.7811	23.3961	24.1514	23.4495	22.6791	22.6162	23.6395	23.9886	23.5461	23.7939	23.7293	23.4537	23.3	23.8903	23.4283	23.737	24.1772	24.44	25.1018	24.2686	23.843	24.3068	23.9677	24.5814	23.0112	24.3539
P29965	CD40LG	22.9476	21.6718	22.6671	23.0467	22.9096	22.609	24.2429	24.2038	23.4844	23.3376	22.9776	22.8638	22.2527	20.1507	22.8001	21.2143	21.2564	24.0377	20.0151	21.4133	20.9505	0	21.6437	21.7446	21.433	23.0089	21.4018	21.4563	22.5051	22.3274	21.386	20.7068	21.9825	0	0	23.2322	24.8013	0	21.9309	26.5617	24.2574	22.6966	23.4961	23.41	23.2062	22.6231	23.9032	24.0926
P31146	CORO1A	32.0788	32.4269	32.419	31.9164	32.6642	32.4137	32.1913	31.8528	32.0943	32.3853	32.2271	32.1531	32.4828	32.3585	32.3772	32.6201	32.5969	32.1203	32.3976	32.2948	32.167	32.3743	32.5595	32.5096	32.5488	32.1879	32.1543	32.0893	32.3707	32.3861	32.9076	32.46	32.0546	32.6026	32.2949	31.7854	31.5049	31.6801	32.4186	32.1228	31.4068	33.0521	33.0157	32.0696	32.3517	32.3583	32.4319	33.7856
P31785	IL2RG	21.1599	21.5103	21.05	20.4809	21.413	21.0682	21.568	19.9433	17.7029	21.4427	20.7473	0	20.6208	21.4537	20.5483	22.5101	21.4248	18.9194	0	0	18.9546	21.8113	17.9355	21.0197	0	20.4695	0	20.9994	20.946	21.587	22.1069	21.6018	21.6526	22.9165	21.8937	20.9331	20.0328	20.6429	23.1353	21.0272	22.8988	22.5733	22.7369	20.5195	20.3634	21.9278	22.2353	22.7261
P32248	CCR7	20.8109	18.5928	21.4095	19.0493	21.8923	20.952	21.3252	21.2251	21.0327	21.7663	0	20.145	0	18.3579	20.4884	18.5119	15.9322	18.4841	20.3891	20.5271	20.7434	0	17.6089	20.8147	0	19.3495	0	0	22.0382	21.512	21.6285	21.7416	19.2594	0	0	0	17.5983	0	0	0	0	20.3211	0	0	20.7607	22.2443	19.3301	20.0813
P33991	MCM4	26.103	25.7094	24.1741	25.1305	24.8075	24.7219	24.0984	24.5214	24.5699	23.6012	24.7334	23.8935	23.0477	25.2248	24.8059	24.3887	23.7899	24.889	24.0302	24.4573	24.6362	25.2625	23.1179	24.9073	23.4421	23.8689	24.4674	25.1532	24.8052	25.1262	25.6204	25.7514	25.2437	23.5339	26.6256	25.4515	24.6757	25.6732	24.478	23.7201	24.1457	24.3688	23.6465	24.0393	25.1295	24.6338	26.0496	24.9804
P33992	MCM5	27.4193	27.1156	26.0047	26.4329	26.3637	26.3405	25.4591	25.9889	26.3037	25.6032	26.0594	25.1882	24.5836	26.588	26.2868	25.459	25.1117	26.2976	25.756	26.1739	25.6022	26.3899	24.2725	26.337	24.7389	25.5143	25.6722	26.7719	26.2818	26.6568	27.0992	27.3684	26.7799	24.7573	27.6851	26.3099	25.8492	26.9306	25.9534	25.5778	25.2501	26.3699	25.1149	25.3544	26.7731	25.9704	28.0305	27.1225
P36402	TCF7	21.5758	22.1315	22.7142	21.4965	23.3733	21.2137	22.0283	22.052	22.0951	22.9552	22.023	0	0	0	21.5392	0	0	18.3588	22.3541	22.3741	22.4778	0	0	21.8898	20.2629	0	0	0	22.8844	22.5377	23.3465	22.2936	21.8622	0	0	0	19.1587	21.4751	22.7262	20.1586	0	23.3847	0	0	22.22	23.4981	22.7248	22.9315
P40189	IL6ST	21.3479	19.9458	21.6524	21.8865	21.8945	20.3219	23.1163	22.4891	21.8113	21.3109	20.0472	0	16.9778	18.94	19.1279	0	0	22.2002	18.8195	18.1891	19.6692	0	19.6691	0	19.1011	20.4713	0	0	20.0267	21.6058	19.481	20.7753	20.6683	0	0	22.8761	24.0192	16.812	20.5514	24.928	20.024	20.4701	21.1482	0	22.5715	22.3362	22.332	21.3314
P40259	CD79B	23.863	24.8317	25.3695	24.8027	24.3277	23.8592	23.4361	24.0926	25.0474	24.2898	23.8272	23.5515	21.79	22.7516	23.8974	0	0	22.1474	24.5096	24.468	0	23.3327	20.2748	24.5042	23.0804	24.8776	23.7059	24.5603	22.31	24.3985	23.3845	23.1841	22.6553	19.0657	21.7752	21.9332	23.6555	24.6574	0	23.103	21.6838	24.1873	20.183	24.8665	24.95	16.6008	24.3412	25.2536
P40692	MLH1	22.0393	22.1659	22.2826	21.8591	22.2347	22.2402	22.3094	21.5678	22.3642	22.3089	22.2914	20.4761	19.3884	20.7905	21.3915	20.6191	19.3386	20.6356	22.1445	22.0686	22.1948	0	21.1052	22.1629	20.986	21.1882	22.2296	22.213	22.5596	22.4848	23.0355	22.7179	22.4454	20.4949	21.9731	19.6958	21.635	20.7491	21.2566	21.6933	0	22.0006	22.6687	18.2206	22.4626	22.1687	22.7831	22.8125
P40763	STAT3	26.8396	26.7737	26.5927	26.8027	26.6331	26.7488	27.1676	26.9384	26.4708	26.7952	26.9609	27.3553	27.4652	27.5986	26.9377	27.9637	27.8566	27.017	27.1548	26.6709	27.0633	27.6001	27.4697	27.233	27.4336	26.9943	27.2056	27.2344	26.9548	26.8566	27.085	26.973	26.9625	28.0567	27.91	27.2926	27.4944	26.8508	27.2019	27.908	27.661	27.0433	27.1991	27.0006	26.7519	26.824	26.7071	27.2223
P42224	STAT1	29.2912	29.5572	29.1915	29.1734	29.292	29.0673	28.9543	28.3495	28.7521	29.3017	29.3653	27.9785	27.9016	29.4644	28.1252	29.0425	27.7187	29.7207	29.2742	28.503	29.7591	29.0679	28.1321	29.6445	28.3259	28.039	28.5482	29.9843	30.4018	30.2864	31.0685	28.8836	29.8837	28.4865	29.0809	27.9883	28.7568	28.9844	30.5408	28.3125	27.9939	30.2693	29.3194	28.8145	29.4375	29.4934	29.5359	29.9383
P42229	STAT5A	24.4793	25.0219	24.8928	25.0336	24.8748	25.0193	25.3227	25.1879	25.0612	25.2629	24.7366	24.7645	24.4074	24.5387	24.8556	25.065	23.7759	25.256	25.1617	24.7149	25.6222	24.6817	24.5557	24.8756	24.8421	24.6717	24.3401	24.2155	25.2675	24.9983	24.871	24.2747	24.3829	24.0672	21.6436	23.9487	24.763	23.7267	23.5565	24.9674	21.9552	24.2502	18.5239	0	23.926	24.1573	24.2218	23.9353
P42768	WAS	28.1371	28.2728	28.1765	28.0331	28.3142	28.2497	28.2324	28.2249	28.1498	28.2542	28.2956	28.4665	28.793	28.6299	28.4175	28.753	28.818	28.2482	28.3005	28.232	28.1186	28.4765	28.7397	28.5467	28.6575	28.4381	28.3446	28.2394	28.1747	27.9204	28.5104	28.0694	28.3758	28.8224	26.9794	27.9204	28.3638	27.9064	27.4361	27.6542	25.5983	28.3303	27.2796	26.3511	28.0275	28.0037	28.5436	25.8863
P43246	MSH2	25.8126	25.6234	25.63	24.878	25.5373	25.5723	24.8148	25.2641	24.5992	25.4632	25.358	24.7886	24.6199	25.2867	25.147	25.0854	25.058	25.0528	25.355	25.0964	25.3751	25.1641	25.0206	25.4762	25.297	24.7012	25.0655	25.1772	25.6027	25.6459	25.8899	25.7949	25.3064	25.0309	25.1631	24.7671	24.3983	25.3767	24.3107	22.669	23.2683	25.5617	23.6532	23.5731	25.0147	25.3331	24.213	22.9316
P43403	ZAP70	26.6315	28.0426	27.7621	26.9929	27.8473	27.5528	28.0318	26.8181	27.356	27.978	27.883	26.2546	26.3547	27.186	27.6468	24.566	25.6574	27.7565	27.555	27.657	27.6624	26.1151	26.4651	27.5508	26.6815	26.7609	26.862	27.3373	28.382	27.7345	29.0472	27.9948	28.6043	25.6223	26.9138	26.1751	27.1919	27.8198	27.947	26.9867	27.2126	29.0705	28.0448	27.7988	27.6269	27.7549	27.9073	27.9397
P45983	MAPK8	21.4104	21.6978	21.6458	21.2165	21.8489	21.9185	21.6258	21.2585	21.4026	21.5181	21.8796	20.5324	21.4562	21.6161	21.5542	20.6244	19.9494	21.5877	21.1687	21.3018	21.4212	20.5669	20.8152	21.4499	21.2229	20.7136	20.1756	21.3645	21.5103	21.7401	21.8979	21.8212	21.3565	20.9618	22.2538	21.3358	20.9716	21.2556	21.9205	21.3222	21.2018	21.7829	19.6289	18.698	21.1249	21.1511	20.425	18.3883
P48382	RFX5	23.3362	23.2284	23.6351	23.05	23.2729	23.2643	23.0303	22.2258	23.3419	23.2289	23.3131	22.201	22.2045	23.2944	23.2113	22.5055	20.6915	23.3109	23.3466	23.4478	22.9128	22.6319	22.8917	23.537	23.0493	23.218	22.942	23.3568	22.9606	23.555	23.8165	23.2204	22.6507	22.1252	23.0384	21.8351	22.3702	22.788	23.348	22.0894	21.3926	23.1049	22.2431	22.9207	23.0322	22.5881	23.1776	24.4743
P48736	PIK3CG	23.6762	24.118	23.9856	24.1252	24.0231	24.0324	25.099	24.8075	24.4922	24.0421	24.2358	25.0571	25.1143	24.6471	24.4484	25.2842	25.2489	24.9273	23.619	23.9415	24.0149	24.8398	24.8792	24.4594	24.8037	24.8316	24.5708	24.2584	23.965	23.0957	23.9171	23.5291	24.4123	25.5361	24.3009	25.0152	25.4016	24.0541	22.4371	25.8266	24.231	24.2373	24.1756	23.3924	24.2079	24.0459	24.0268	23.641
P49768	PSEN1	21.0227	20.8067	20.1923	21.0319	19.5048	20.8449	20.046	20.8186	20.4397	19.99	20.6291	22.1554	22.5367	22.3549	20.8475	23.0649	22.6809	20.4372	21.2565	20.7887	21.2025	22.4029	22.8619	21.7272	23.1729	21.5639	21.6954	21.3158	19.8727	20.3713	19.737	20.7413	20.2043	22.7188	21.907	23.2092	20.7708	20.7639	21.8559	21.5446	22.7115	20.6982	0	0	20.8869	20.8711	21.0752	20.8903
P49792	RANBP2	27.0989	27.3321	27.1591	26.9102	27.2702	27.144	26.813	26.5809	26.92	27.0358	27.2583	26.6719	26.8807	26.976	27.0345	26.9132	26.9657	26.7685	27.1179	27.1293	27.0071	26.8841	26.9536	27.2116	27.0945	26.3754	26.8843	26.9056	27.2043	27.2549	27.6853	27.3511	27.5072	27.1331	26.9149	26.5276	26.3269	27.4219	28.2319	27.1022	27.5049	28.5699	28.0464	27.8971	27.242	27.645	27.3985	28.6961
P49917	LIG4	22.3842	22.5252	22.3522	22.0193	21.8234	22.0995	20.7314	21.1675	21.67	21.0603	21.318	22.0557	21.4582	22.3677	22.0376	23.1424	22.7401	22.0411	22.0223	22.0249	21.4781	22.2277	22.0703	22.2634	22.4966	22.2269	0	22.4309	22.3601	21.6934	22.2139	22.0593	22.4732	23.3072	23.4331	22.7833	21.605	22.9499	21.0167	18.6804	0	22.591	0	17.8529	22.334	21.6796	20.4786	17.3763
P49959	MRE11	25.4209	25.6607	25.6621	25.3536	25.6441	25.4162	25.4188	25.2518	25.4095	25.7246	25.5257	25.046	25.1951	25.4435	25.3222	25.3005	25.3031	25.0285	25.8487	25.7955	25.6855	25.5376	25.1943	25.595	25.4573	25.3602	25.7338	25.8046	25.6937	25.5029	25.9979	25.7141	25.7445	25.4398	26.3096	25.3668	25.2123	26.4797	26.0408	24.6462	25.8658	26.2459	25.8015	25.89	25.7097	25.6937	25.4202	25.6131
P50851	LRBA	26.2121	27.2336	27.8446	27.6527	27.9397	27.4397	28.969	28.7553	28.0154	27.9249	27.878	27.5331	27.3507	26.6036	27.6576	26.6636	26.8235	28.4789	26.6596	27.2288	27.1905	26.3753	27.0365	27.1375	27.0093	27.9332	26.891	27.0451	27.5173	27.0137	27.0602	26.9394	27.4185	26.4835	19.7059	27.9708	28.8668	26.543	26.5267	29.5624	27.8484	27.3913	26.9616	26.5117	27.6545	27.5103	26.8775	27.1623
P51159	RAB27A	27.5124	27.5141	27.0147	27.457	26.7373	27.8129	26.6678	27.0702	27.0314	26.8634	27.3551	28.9879	29.6047	29.2181	28.3625	30.0152	30.0282	27.3607	28.0475	27.486	27.4542	29.3496	29.7058	28.8832	29.7593	28.8167	28.8061	28.3424	27.0089	27.1994	26.848	27.5626	27.8868	30.3675	28.4392	28.9884	26.8252	27.7265	28.5331	28.0488	29.6529	28.0504	28.3883	28.8014	27.3072	28.0828	28.5325	29.26
P51617	IRAK1	21.0485	21.2626	20.9432	20.3417	21.0691	20.4472	21.423	21.8567	21.0979	20.8862	21.1864	20.2597	20.5747	20.6227	20.6618	21.9131	21.6888	21.2199	20.1175	20.9252	21.5173	21.0788	21.6254	21.0101	20.8521	21.3847	20.4352	21.4768	20.3748	20.9945	21.3989	20.7176	21.0622	22.2744	21.2752	21.3333	21.7647	19.9972	21.5073	22.2583	21.2761	20.7476	20.3041	20.6389	20.7597	20.2574	20.8669	21.891
P51684	CCR6	19.8132	18.4881	21.2021	20.1624	20.8433	20.5741	19.8432	20.4257	21.0571	19.5073	19.9205	19.5337	0	0	19.5363	0	0	19.5822	20.2999	20.7801	0	19.0349	0	21.0199	19.2179	20.3348	20.4238	20.7675	19.7793	20.7542	19.1025	17.9063	17.4051	0	0	0	19.0742	19.0989	0	19.0153	18.1977	17.1856	19.4018	19.1282	19.703	0	20.0974	20.7249
P51692	STAT5B	24.5892	24.9158	25.1599	25.0975	25.2755	25.0315	25.3926	25.4897	25.1699	25.535	25.1137	25.758	26.0822	26.0245	25.5738	26.3632	26.1098	25.7447	25.6707	25.654	25.6756	25.9659	25.9016	25.4309	25.8813	25.5038	25.6959	25.5064	25.3027	24.9831	25.3306	25.4099	25.0526	26.4515	23.6753	25.3689	25.7341	25.241	22.914	25.9572	25.084	25.0082	25.3501	24.5909	25.0995	25.2352	24.6296	24.781
P52333	JAK3	24.0482	23.8939	24.6384	24.4828	24.3682	23.6622	25.1137	25.1481	24.6298	24.7686	24.1276	23.8449	24.1516	23.649	23.7267	22.5103	21.9909	24.7812	23.5507	23.2229	23.6536	22.8078	23.1948	23.708	23.061	23.7093	22.1947	24.3029	24.4547	23.84	24.617	23.6237	24.528	22.8894	20.3384	24.0841	26.0348	23.4977	23.7372	26.4119	24.7728	25.5226	25.0747	24.529	24.9523	24.4364	24.1314	24.7911
P52429	DGKE	18.0193	18.6806	18.4026	18.7691	19.4564	18.9692	20.264	20.3516	19.4379	19.7296	18.7122	19.5556	19.2382	0	18.2019	0	0	19.4118	0	0	16.6055	0	0	18.447	0	17.8509	0	0	19.4481	18.049	18.7048	19.4884	18.8861	19.716	18.7762	19.8168	20.1917	0	21.5987	22.3357	21.0747	21.1061	18.1599	20.8053	20.0394	20.536	20.4732	20.5844
P52630	STAT2	26.2224	26.175	25.9536	26.0252	25.3967	25.8726	25.3447	26.8274	25.2784	25.5842	26.0648	25.315	24.9091	26.3854	25.3091	26.6262	25.6613	26.017	25.5396	25.4984	26.4026	26.1241	24.9657	25.9678	25.1189	25.2423	24.8781	26.6453	26.1023	26.9237	26.9486	26.1399	26.1292	26.1226	27.8796	25.6492	26.0874	25.4817	28.3933	24.6214	25.4239	24.8434	24.7585	24.6841	25.4413	26.1931	24.8175	24.8843
P52701	MSH6	25.4532	25.7064	25.2998	24.7302	25.5511	25.3425	24.6629	24.6826	24.0227	25.1136	24.9654	24.1392	23.8279	24.7526	24.8934	24.4895	24.0868	24.6722	24.9245	24.9592	25.0649	24.3191	23.9785	25.2655	24.5031	24.4432	24.3739	24.5414	25.5085	25.5485	25.6628	25.6261	25.4593	24.4128	25.7254	24.8958	24.4342	25.5717	25.5498	23.4573	23.6348	26.0638	23.4592	24.1268	25.1476	25.5043	25.4036	24.8066
P53621	COPA	28.7204	28.9148	28.8404	28.8294	28.8596	28.7779	29.073	29.0359	28.5976	28.8631	28.7184	28.658	28.6343	28.7035	28.7111	28.8517	28.8927	28.9516	28.5317	28.823	28.7303	28.7338	28.699	28.5808	28.8196	28.6468	28.5432	28.7827	29.0687	28.8795	29.1045	29.1844	29.1084	29.2053	29.4064	29.0592	29.3194	28.7923	29.3587	29.9505	28.9367	29.4664	28.4328	28.5193	28.9419	29.1165	28.9261	29.1672
P53634	CTSC	24.4607	24.6682	24.4716	24.9152	24.3438	23.8314	25.2928	24.5976	24.5962	24.9187	24.2842	25.9459	26.0762	26.417	25.8691	27.0281	26.9294	25.1368	25.1068	24.8763	24.7996	26.2633	25.5414	25.0545	26.3843	25.0698	25.2875	25.5692	24.7785	24.8134	25.2897	24.8056	26.8239	27.5452	26.3968	26.6585	26.1371	26.9631	25.8005	25.9421	28.3861	26.6667	26.5447	26.6049	26.3794	26.1341	25.5063	26.6468
P54278	PMS2	21.3124	21.4454	21.9151	21.3183	21.5014	21.6417	21.2071	20.3481	21.6515	19.0925	21.4577	0	0	18.8913	19.625	0	0	21.0841	21.4256	21.3339	18.1633	0	0	21.4234	0	19.1261	19.3368	18.5351	22.0494	20.9898	22.3186	21.7262	21.5145	0	20.4268	19.6982	20.2938	19.8464	20.794	18.8935	0	21.2445	17.3753	18.6641	20.5359	22.143	21.6587	21.4519
P54819	AK2	29.1641	28.9453	28.8253	28.6861	28.8603	28.8544	28.6521	28.6216	28.832	28.9597	28.9935	28.5738	28.5474	28.4221	28.488	28.9252	28.7765	28.6948	28.4673	28.6871	28.7183	28.3245	28.7037	28.4191	28.6713	28.372	28.4372	28.3936	28.7994	28.8612	28.8499	29.065	28.9451	28.5191	28.328	28.743	28.5456	28.2083	29.3861	27.9256	28.1947	29.1777	27.9582	28.7153	29.0564	28.9287	29.0428	28.5925
P55160	NCKAP1L	26.7148	26.907	27.2333	26.8072	27.1074	26.9924	27.2199	27.3158	27.0615	27.1374	26.8054	27.2761	27.341	27.3875	27.1652	27.6589	27.6292	27.0298	26.9471	26.7881	26.7303	27.3917	27.5355	27.3157	27.541	27.1986	27.1029	26.8249	27.0738	26.5989	27.1603	26.8383	27.214	28.1815	27.3767	27.4746	27.3016	26.8859	26.251	27.3138	26.5477	27.1273	25.3272	26.6876	26.9424	27.1865	25.8461	26.3431
P55265	ADAR	27.1654	27.5687	27.2637	27.0429	27.3438	27.2931	26.9374	26.4868	27.0147	27.3476	27.2901	26.8831	27.0093	27.2638	27.0427	27.5804	27.2165	26.8622	27.2758	27.0585	27.1386	27.2339	27.1458	27.489	27.2226	26.7262	27.0187	27.2396	27.7433	27.6875	28.2864	27.3804	27.4342	27.3671	27.9612	26.6374	26.5646	26.9307	28.7373	26.953	27.1267	28.0572	28.1113	27.8826	27.4779	27.8982	27.8881	29.0097
P60033	CD81	21.3195	21.8863	22.4065	22.0077	22.4893	21.4326	22.4878	22.0256	22.6889	22.7798	22.4137	20.4453	19.742	21.2545	21.3956	0	0	21.2057	21.9893	22.3218	21.2339	19.1085	20.7382	21.5828	20.3966	21.7722	21.4622	21.8954	21.7841	21.8827	22.8644	22.3597	19.9938	0	19.2084	0	19.4877	20.4515	18.3306	20.959	0	18.7588	0	0	0	16.9825	0	19.6737
P60484	PTEN	22.9718	22.3052	22.2024	22.3544	22.4389	22.4486	22.4391	22.7364	22.6327	22.2988	22.3591	23.3951	23.6126	23.5139	22.2064	23.9115	23.7267	22.6131	22.8886	22.0577	22.3747	23.3621	23.6562	22.6308	23.6619	22.5336	22.4914	22.1605	22.5736	22.4408	22.379	22.0355	22.1175	24.3652	23.3536	23.7934	22.5777	22.0845	21.3238	22.637	22.3626	21.5453	22.6835	21.6645	22.0363	22.2319	22.0918	21.8475
P60709	ACTB	35.2298	35.3366	35.2409	35.2315	35.4409	35.243	34.1584	33.9221	35.3781	35.3759	34.9451	33.624	34.904	33.7157	35.1057	34.0362	33.5046	33.9254	34.7279	34.7044	34.4976	33.608	33.7224	33.6698	34.8957	34.7115	34.4843	34.4459	33.8354	33.8418	34.0874	33.9392	35.4021	33.9225	35.7687	34.8138	35.3539	34.5162	35.7255	34.9346	34.4398	35.7112	35.6348	35.1975	33.7309	33.9294	34.3711	26.079
P61011	SRP54	25.8249	25.6562	25.9999	25.6391	25.9692	25.8611	25.5579	25.4201	25.5806	26.1088	25.8448	25.4111	25.6518	25.6526	25.7738	25.6817	25.7087	25.6781	25.975	26.0095	26.0228	25.8402	25.7011	25.8269	25.6465	25.1832	25.734	26.1231	26.1719	26.0718	26.3093	26.3789	26.0748	26.1245	25.6846	25.8947	25.2246	25.9499	26.0049	25.3505	25.2715	26.8931	25.2522	25.5501	25.2562	26.3272	25.8606	25.1046
P61073	CXCR4	20.3632	20.7618	21.8429	21.2997	21.6886	21.4531	21.9407	22.5894	22.9299	21.4278	20.0143	21.6487	21.9781	20.0585	21.4018	21.1734	21.1294	22.0212	21.4743	21.0211	21.7721	20.4421	21.0429	20.6825	21.4249	21.8389	21.6455	21.0664	21.7046	19.9828	19.2338	18.4704	19.0465	19.2988	17.7445	20.6335	21.8506	0	16.5884	24.308	20.1656	18.8304	20.3156	19.4621	21.3899	20.4843	20.6264	20.962
P61619	SEC61A1	26.4364	26.5416	26.0872	26.4171	26.4031	26.3585	26.1136	26.1753	26.215	26.0935	26.4459	26.114	26.0667	26.2076	26.1588	25.8954	25.9599	26.293	26.1049	26.4	26.1143	26.2109	26.2253	26.1112	26.2565	25.835	25.8584	26.1009	26.2696	26.3174	26.6029	26.5367	26.0284	24.4111	24.9904	25.188	25.8286	24.8913	25.8048	26.94	24.5535	20.3663	25.7451	25.5107	24.7496	23.7877	26.0076	27.8643
P61769	B2M	26.9913	26.9304	26.899	26.8274	25.42	25.5188	27.5254	27.2396	26.7841	26.6029	27.1929	26.8423	27.0728	26.9116	26.5241	27.1311	26.9423	27.4415	26.7182	26.8228	26.7441	26.7612	26.8283	26.8701	26.9086	26.8848	26.6312	27.0184	27.202	27.3695	27.217	25.7967	26.2628	25.7623	25.8078	25.4659	27.1747	24.9167	27.715	26.4611	26.7955	25.4617	27.6408	26.8114	26.9576	26.8981	28.0014	27.6804
P78314	SH3BP2	24.3954	24.6302	20.146	21.3293	19.6097	20.0943	20.2956	23.7128	20.5123	19.7884	21.6181	24.2011	23.2812	23.1001	24.7473	23.6134	23.5408	20.8362	21.7467	20.4854	24.4926	23.1554	24.5644	21.7271	23.0846	24.2576	22.4999	21.9626	20.1916	20.5878	20.2526	24.1547	21.2901	24.287	23.5655	22.9136	22.079	20.928	21.0171	19.3171	20.1425	21.2045	19.903	18.4227	20.6019	20.1126	25.5137	16.9138
P78527	PRKDC	30.2241	30.4265	30.348	29.9935	30.3021	30.1916	29.7175	29.474	29.9528	30.2332	30.2614	29.4258	29.4866	29.8216	29.909	29.7755	29.7007	29.6685	30.0785	30.227	30.0339	29.7454	29.6988	30.142	29.8445	29.5895	29.7223	29.8639	30.3064	30.4778	30.9195	30.629	30.5745	30.1571	29.7754	29.7986	29.2563	30.4505	30.2201	28.3454	29.5585	31.4779	28.8847	29.3306	29.5878	29.7619	27.802	30.1701
P84022	SMAD3	20.3741	21.1776	20.5448	20.2776	20.6783	20.6077	20.954	20.7986	20.9113	20.7097	20.7272	18.4717	18.2231	19.5954	18.918	0	18.0697	20.7968	20.991	20.6843	20.5943	20.0579	0	19.9483	19.0879	20.7639	20.2695	20.933	20.1066	20.8071	20.3092	20.6025	20.3001	0	18.0214	19.6082	20.2324	23.3196	17.6108	18.4283	0	20.1744	20.1369	0	20.0957	19.9038	20.7964	19.4408
P98170	XIAP	22.7221	22.503	22.7145	22.2386	22.6609	22.5016	22.041	22.2124	22.3199	22.5263	22.3341	22.1897	22.5635	22.605	22.5531	22.7898	23.4707	22.5447	22.7371	23.2331	22.0832	0	21.9947	22.8498	23.1737	22.8423	22.3931	22.4323	22.7049	22.9162	22.2711	22.8503	22.5746	22.2447	22.3741	21.6615	22.3599	22.4949	22.6625	22.9688	21.8832	24.1462	22.9405	21.7165	22.3445	22.4224	23.2466	23.4403
Q00653	NFKB2	25.4099	25.0025	25.2657	24.5509	25.551	25.3204	24.7552	24.9851	25.0998	25.6148	24.8522	24.7454	24.8777	25.1896	24.9593	24.9028	24.7906	24.9871	25.2866	25.1642	25.2009	25.0368	25.0416	25.3565	24.8152	24.8988	25.2616	24.9736	25.406	25.087	25.6585	25.1526	24.9934	24.8679	24.6564	23.1052	24.5846	25.3974	25.397	24.0785	23.3075	25.9185	24.7127	24.0095	25.6149	25.1076	24.7866	24.7849
Q00978	IRF9	22.2854	22.2491	22.2329	21.9293	21.8956	22.0119	21.507	21.3261	21.8287	21.8418	22.2135	22.2328	22.8353	23.1018	22.1365	23.7794	22.8868	22.5699	21.8059	21.5429	22.0243	23.1501	23.0826	23.1608	23.2515	22.327	22.2805	22.6734	22.4601	23.1281	23.4843	21.6277	22.5408	23.7639	20.143	20.6047	21.7083	22.4744	21.2518	0	18.9886	21.6439	22.6552	21.0825	22.4922	21.9597	22.3055	21.2746
Q01201	RELB	22.2924	20.8448	20.8815	20.4153	20.4593	20.955	20.3082	20.5725	21.2858	20.9319	20.8571	20.3645	20.5373	21.697	20.5599	20.3605	19.421	21.0818	21.5887	21.2074	20.8698	21.4702	20.8391	20.2807	17.7991	19.3609	21.9093	21.0454	20.6052	21.0075	21.3532	20.8885	20.586	20.3187	21.1414	17.8341	19.9364	21.0573	20.3354	0	0	20.6571	20.3299	20.3782	24.0605	20.1391	20.0786	20.0775
Q02548	PAX5	21.3494	21.5101	22.234	21.6454	21.9359	20.7925	20.5991	20.4481	22.3075	21.6927	19.9047	20.2064	18.8022	0	21.2548	17.07	0	19.2179	20.6761	22.3381	0	19.4228	0	21.5937	20.0743	22.8514	21.8246	22.3272	20.0367	21.2599	20.6016	21.0224	18.9791	0	0	0	20.9189	21.3836	0	0	0	19.8669	0	18.0879	21.1893	0	20.3394	17.9666
Q02556	IRF8	24.0944	23.5437	23.8877	23.2704	23.2764	23.6317	22.1651	23.3988	23.821	23.266	23.1091	21.4778	18.9944	21.6437	22.7353	18.6555	18.5238	22.6997	22.78	23.9929	23.4082	22.2385	18.8955	22.9041	20.4544	23.419	22.6597	23.665	23.2044	23.5568	23.0113	23.5466	22.6444	20.3856	22.9856	22.2632	22.5728	23.842	19.6215	21.2935	19.8557	22.1555	19.2922	20.3921	23.0259	21.9365	22.1432	22.4222
Q02880	TOP2B	27.8125	27.9949	27.8948	27.6013	27.6908	27.6311	27.3013	27.1984	27.4878	27.8404	27.7139	27.2987	27.5533	27.7125	27.643	27.6198	27.7561	27.3687	27.9492	27.9995	27.7542	27.722	27.7	27.8819	27.7783	27.4745	27.6198	27.799	27.7797	27.9707	28.1593	27.9738	27.8801	27.9231	28.8216	27.5951	26.9716	28.062	29.2001	27.4714	28.2842	29.0973	28.2226	28.6072	28.4476	28.6677	28.8414	29.5148
Q03426	MVK	21.568	22.1601	21.7226	21.8345	21.9217	22.1436	22.4179	22.3126	21.9373	21.7281	21.8317	23.7443	23.9177	23.4338	22.2775	24.0292	23.9955	22.0449	21.5374	21.8444	22.2507	23.2039	23.7	22.5875	23.5243	22.8767	22.6825	22.5337	21.9425	21.6391	21.759	21.7914	22.2597	24.3243	23.3384	23.4982	22.03	22.7852	21.6579	20.6282	21.0357	20.4575	21.2624	21.6564	22.0861	19.6338	20.9724	20.332
Q03518	TAP1	26.0713	26.8125	26.613	26.5549	26.5523	26.3308	26.7973	25.9035	26.3116	26.3251	26.7384	26.2041	26.3805	26.8845	26.1414	27.0281	26.176	26.9158	26.5847	26.218	26.7453	26.6778	26.4897	27.0815	26.4854	26.2971	26.3984	27.2138	26.7665	26.5202	27.3711	26.024	25.9828	26.4519	25.0623	26.2488	26.6114	27.0016	27.3085	26.9949	26.8631	26.6523	27.3115	26.716	26.6798	26.9277	26.7963	27.9578
Q03519	TAP2	26.1644	27.0714	26.9139	26.8694	26.737	26.6277	27.0359	25.8425	26.9005	26.8958	27.0858	26.4729	26.502	27.1016	26.3541	26.233	26.2573	27.1474	26.9179	26.4914	26.9412	26.6447	25.9315	27.1551	26.5214	26.557	26.2698	27.3693	27.1093	26.9774	27.6428	26.6768	26.3604	25.6981	25.5632	26.268	26.9902	26.6479	27.6892	27.9506	27.7281	27.4979	28.0919	27.1324	27.3469	27.2322	27.7053	28.8723
Q04206	RELA	26.1937	26.3432	26.4575	26.2192	26.4186	26.2607	26.2931	26.0717	26.2324	26.3553	26.3	26.1797	26.2431	26.3118	26.3915	26.1252	26.1259	26.0992	26.704	26.4021	26.7147	26.0674	26.2468	26.5275	26.284	26.1786	26.2912	26.3343	26.5601	26.1867	26.6816	26.3677	26.4804	26.1912	26.4708	25.828	26.1559	26.3907	26.6341	26.2814	26.3203	26.925	26.7385	26.4621	26.1356	26.4304	26.4677	27.0589
Q04864	REL	25.2484	25.0666	24.589	24.734	24.2445	24.7745	23.9548	24.3762	25.0504	24.4254	24.778	25.194	25.5912	25.512	24.7952	25.8874	25.7572	24.4991	24.8712	24.9148	24.721	25.3937	25.5806	24.8135	25.6066	25.1118	25.2134	24.8684	24.5809	24.7637	24.7261	24.6467	24.6407	25.7512	25.9394	24.7703	23.9422	24.4487	24.4363	23.9977	24.5209	23.8856	24.2546	24.5593	24.528	23.6687	24.7483	24.9032
Q05655	PRKCD	26.5421	26.1101	26.0014	26.4635	25.789	26.3568	26.4721	26.9166	26.009	25.9347	26.1303	27.7032	27.7404	27.4396	26.8407	27.8857	27.9971	26.5517	26.5105	25.8924	25.7962	27.5726	27.5679	26.5793	27.5562	27.0223	27.1627	26.7263	25.7359	26.0881	25.0387	26.2335	26.3832	28.2497	26.9182	27.7068	26.9158	26.3635	25.2546	26.8989	27.02	24.4557	24.8438	24.6731	26.1403	26.3973	25.4834	24.4294
Q06187	BTK	27.6017	27.2275	27.6916	27.4163	27.5587	27.3662	28.3613	28.6495	27.9776	27.7383	27.4791	27.51	27.4434	26.9521	27.6555	27.1896	27.2855	28.1948	26.6712	27.2531	18.822	26.9788	27.2881	27.1803	27.107	28.0112	27.345	27.4731	27.1475	27.2733	26.3436	26.9131	26.9439	27.1038	26.2258	27.6861	28.4387	26.9791	24.3438	29.1959	27.2161	25.7185	26.5612	26.2122	27.4754	26.7603	27.4711	26.6671
Q08881	ITK	22.8681	23.0732	22.9787	22.0568	22.9902	22.6321	23.1774	21.7306	22.3334	23.1304	22.8345	0	19.736	21.4682	22.2758	0	0	22.0182	22.9297	21.9094	22.8663	19.2648	20.7366	22.9321	20.7127	21.1038	18.9585	22.2862	23.5242	22.8952	24.0914	22.8197	23.5107	0	22.7666	0	21.3552	22.5588	23.8974	22.1422	22.1106	24.3399	24.3658	23.1681	22.9683	22.8165	23.4978	24.1292
Q10589	BST2	24.0535	24.0024	23.6647	24.2648	23.048	23.8448	23.1876	23.6505	23.0406	23.2916	24.1318	23.2329	22.8424	23.7106	23.088	24.0081	22.4605	23.2546	23.7988	23.5839	24.1112	23.7252	22.8083	23.4429	23.0187	23.3403	23.5515	23.9656	23.8939	24.6162	24.5846	23.0931	22.3867	22.1083	21.5338	21.4113	22.5023	22.2373	22.1689	20.3116	23.1723	20.4087	23.4687	22.5185	22.9666	22.0454	22.8206	23.4869
Q13043	STK4	27.5084	27.6065	27.6409	27.3784	27.6945	27.7609	27.5988	27.4075	27.2759	27.7288	27.4676	27.9968	28.2522	27.837	27.8117	28.3744	28.2516	27.3965	27.7167	27.6958	27.6034	27.8805	28.3053	28.0492	28.1557	27.8187	27.8465	27.8515	27.5589	27.3104	27.9428	27.6017	27.7707	28.7044	28.2876	27.8446	27.517	27.4832	28.4294	27.6482	27.2566	28.417	27.8336	27.4778	27.6302	27.455	27.7643	27.9732
Q13114	TRAF3	21.1886	19.5417	20.0721	17.9524	20.2451	20.6365	18.7569	19.4557	18.8318	19.826	18.2449	22.3115	21.9818	22.4292	22.9678	23.2153	23.144	19.7174	19.5812	21.8363	19.053	22.5082	23.7659	22.7956	22.3525	21.767	20.9322	20.8503	21.8356	19.8101	21.0526	20.2456	21.3144	23.2236	20.0957	20.9556	22.2733	22.1574	19.8146	23.697	20.9083	22.4843	22.4563	20.455	20.6129	21.4493	19.1966	21.6494
Q13158	FADD	20.7171	20.2609	20.9481	20.89	21.0408	21.3859	21.5927	20.6804	21.1193	21.2068	19.8199	22.946	22.5592	22.1933	21.2589	22.3885	23.3086	20.6306	21.0291	21.1638	21.0858	22.2924	22.4808	20.7885	22.7129	21.9643	22.3261	21.0512	21.0071	20.4628	21.1349	21.6841	20.6592	23.6634	21.366	22.8783	21.944	21.7457	20.4675	16.9041	21.1216	21.648	18.9423	19.4344	20.2796	20.5267	19.3129	0
Q13241	KLRD1	18.4573	19.3406	18.5658	18.1655	18.8134	20.0871	19.3092	18.3214	18.8134	17.8981	19.0335	18.7125	19.8541	18.6861	19.6487	0	0	19.2157	17.3356	18.4701	16.9965	0	19.8684	19.2885	19.3023	0	0	19.4077	19.8947	18.8311	19.5772	18.3147	19.1481	19.6559	0	0	18.7043	19.3207	0	20.6329	20.4033	18.8875	20.9303	19.6676	19.1523	0	19.8178	21.2727
Q13315	ATM	27.192	27.7182	28.0779	27.0451	28.2089	27.8501	27.6787	27.0067	27.3931	28.016	27.4353	26.6621	26.8452	26.9518	27.4041	26.0449	26.3668	27.214	27.8869	27.7661	27.7823	27.0159	26.6029	27.7529	27.0085	27.0402	27.0352	26.8973	28.1626	28.0441	27.2261	27.9805	27.9302	26.7664	26.3016	26.5346	26.4029	28.0022	28.4602	26.2544	27.7834	28.9254	27.4584	27.4249	27.0742	27.3722	25.8868	28.6257
Q13422	IKZF1	25.3582	25.2154	25.1066	24.6884	25.257	25.15	24.9761	24.4719	25.0259	25.265	25.1838	24.291	24.5898	24.8197	24.9248	24.4189	24.4171	24.8223	24.9743	25.1238	25.1828	24.4455	24.521	25.289	24.7242	24.3294	24.7721	24.698	25.4249	25.4203	25.6546	25.0658	24.8104	24.4438	24.9731	23.675	23.884	24.8514	25.7151	25.1105	25.2246	25.9957	26.4407	25.7447	25.1815	25.4762	25.9641	27.0413
Q13432	UNC119	22.5759	22.0621	21.6691	21.8121	21.5472	21.9592	21.0283	21.2913	21.8922	21.7266	21.2673	22.7101	22.8744	22.8235	22.2448	23.0408	23.0938	21.7529	22.2877	21.7899	21.9493	22.7794	22.8374	22.1134	22.9813	22.3802	21.9015	21.7249	21.8076	21.6172	21.5904	21.5932	21.7384	23.3853	23.175	22.85	21.279	22.3547	21.4436	0	0	21.0849	18.0247	19.9529	21.4961	21.2002	20.9521	18.7002
Q13478	IL18R1	20.6883	19.9176	19.9694	19.5731	19.4861	21.1278	19.5706	19.3009	29.2991	20.4794	20.8542	21.8524	23.3768	22.9141	22.1516	23.9687	23.1159	20.6781	22.1367	20.7651	21.2063	22.4716	22.5899	21.4057	23.8519	19.4997	19.3223	21.9399	21.3421	20.3477	18.3228	19.5759	20.53	23.8833	23.6512	23.1723	20.4708	0	23.2284	20.7173	23.3189	22.4235	22.2459	24.0974	20.7492	19.7723	20.6629	23.1922
Q13546	RIPK1	24.8914	24.705	24.8339	24.6725	24.9222	24.8214	25.1577	24.9281	24.7969	24.8866	24.8979	25.1441	25.3151	25.4117	25.1045	25.6207	25.6076	25.0874	24.9782	24.8641	24.7664	25.2336	25.2017	25.0397	25.1621	25.0479	24.8956	25.0117	25.1773	24.8891	25.0798	24.9892	25.0982	25.7126	25.2305	25.1867	25.367	25.274	24.8841	25.2387	24.5098	25.7144	25.0503	24.5963	24.4149	24.8948	25.1506	25.1392
Q13586	STIM1	27.5962	26.931	27.4744	27.4072	27.2197	27.1368	28.2247	28.1156	27.6691	27.6659	27.2467	27.1898	27.4706	26.7182	27.2016	27.06	27.3827	27.6861	26.576	26.4584	26.2892	26.7843	27.4631	27.265	26.9989	27.3465	26.278	26.6305	26.9704	26.9821	26.7535	26.4624	27.1281	27.1938	27.5573	28.0548	28.4979	26.0624	28.34	30.2147	28.3422	27.9803	28.0389	28.1813	27.948	27.7044	28.6131	29.249
Q13724	MOGS	26.9068	27.3741	27.0146	26.8344	26.9812	26.984	26.156	26.7999	26.8032	27.1746	27.2572	26.7044	27.0087	26.9779	27.0271	27.0707	27.0487	26.9195	27.0723	26.8844	26.9712	27.0898	27.1972	26.9724	27.1648	26.838	26.2288	26.7945	26.9841	26.6317	27.0905	27.053	27.2001	27.3788	27.9251	26.8001	26.3877	27.7642	29.125	28.394	29.2788	28.6958	28.1505	28.8792	28.1358	27.8952	27.9332	29.2319
Q13761	RUNX3	23.6018	24.4103	24.0163	23.2911	24.0659	23.9268	24.4048	23.2918	23.9279	24.0506	24.4582	22.5986	22.4128	23.6466	23.7974	19.7173	21.242	23.8801	23.9513	24.0515	23.7283	21.9238	23.661	23.9083	22.3467	23.5756	22.1088	24.0823	24.3437	23.993	24.9672	24.0071	25.1246	22.9054	24.9539	23.3012	23.5784	24.5586	26.1764	24.7541	24.8111	26.4999	25.5807	25.7055	24.289	24.0375	25.1773	25.9576
Q14116	IL18	24.1239	22.8834	23.1652	24.5139	22.9186	24.0528	24.1295	24.6736	24.3396	22.7351	23.29	26.0356	26.3723	26.0284	24.8876	26.7767	26.6025	24.5178	24.7327	23.8686	24.391	26.0485	26.3252	25.1666	26.2605	25.9818	25.6766	25.0852	22.5345	23.3255	21.3033	23.1854	23.4817	26.5301	26.1269	25.76	24.7549	23.8935	22.1492	23.1112	23.8537	18.4611	22.8984	23.3097	22.8724	22.3272	21.896	20.0022
Q14653	IRF3	22.8064	22.7561	22.8731	22.7916	23.1832	22.6256	22.9921	22.945	22.9638	23.1899	22.4136	22.5953	23.1443	23.0204	23.0044	23.2494	23.5835	22.8589	22.7509	23.0305	23.0309	23.1757	23.1512	22.6591	22.8237	22.7486	23.498	22.9333	23.2746	22.578	22.9776	23.0498	23.1422	23.9285	22.1062	23.3163	23.0694	22.5956	21.9406	20.9032	21.5163	23.1397	22.6744	22.0286	22.4699	23.0021	22.4756	20.6338
Q14765	STAT4	23.0873	24.3595	24.2065	23.6165	23.8744	24.2889	24.3487	23.652	23.4313	24.3506	24.6123	22.4246	22.6289	22.9473	23.6378	18.7129	21.805	24.3399	23.7446	24.263	23.9316	22.0267	23.0755	23.4082	23.5559	23.3727	23.6906	23.2385	24.738	24.2561	24.2622	24.0552	25.152	20.4032	22.6658	22.0202	23.5587	24.9359	24.8299	23.4595	23.2236	25.6946	24.0196	24.0985	23.9325	24.0179	22.5869	23.4896
Q14790	CASP8	25.1798	25.4886	25.2252	25.5109	25.0558	25.4411	25.3221	25.0645	25.0762	25.1693	25.3001	26.0912	26.1235	26.0873	25.4387	26.1535	26.0932	25.1886	24.8924	25.2715	25.1046	25.9543	26.0885	25.6753	25.9514	25.7122	25.2416	25.4611	25.288	25.1242	25.3838	25.6089	25.947	26.5682	26.5715	26.0451	25.1534	25.551	25.6112	24.3658	24.9295	25.869	25.1226	25.2963	24.7997	24.843	24.4678	24.0917
Q15080	NCF4	26.9729	26.2355	25.5691	26.8375	24.787	26.8939	24.2305	25.6476	25.7199	24.5872	26.2746	29.0041	29.248	28.9513	28.029	29.6011	29.3829	25.9445	27.5876	26.8906	26.7584	28.8466	29.1216	28.2384	29.1795	28.2974	28.3215	28.0987	25.4828	26.076	24.6333	26.4409	25.7805	30.0229	28.7245	28.8973	25.1878	27.1799	24.2415	22.7217	26.4895	22.2367	23.329	25.6472	25.3326	25.8688	23.9576	21.848
Q15306	IRF4	23.4657	23.0267	22.1108	20.673	23.8014	22.7047	21.1272	21.3885	22.4052	22.3186	21.1298	19.2712	20.4638	0	19.8124	0	0	19.2346	19.399	22.5652	18.4583	18.4489	0	22.3386	0	21.897	20.1727	23.7556	20.4065	22.2902	23.6688	24.274	20.5076	0	20.2809	21.6909	21.3904	24.0706	18.6487	20.2806	0	21.674	19.5699	19.635	21.8899	19.7838	22.2813	20.6699
Q15389	ANGPT1	22.3769	21.5258	23.7772	24.3627	23.8968	22.9756	25.0628	25.2335	24.6061	23.6862	23.5623	22.9315	20.6016	18.8608	23.2917	19.9014	0	24.6963	0	20.0966	21.8004	18.6345	21.9575	21.1399	21.7499	21.7572	21.5492	18.4382	22.8415	23.2007	20.2908	20.2237	22.0118	19.0873	0	23.5841	24.9504	0	22.9726	26.8664	24.0023	21.3178	23.4405	22.3386	24.2293	22.3655	23.6636	23.0476
Q15669	RHOH	22.4852	23.3195	23.9142	23.1439	24.1489	23.5991	23.9839	23.25	23.6235	24.2696	23.5163	22.293	22.6588	22.6067	23.4886	20.9796	22.37	22.9115	24.1901	23.9765	23.8522	22.584	22.9909	24.0123	23.0468	22.8798	22.8718	23.5528	24.018	23.8137	24.4833	23.6028	23.5674	20.1194	0	0	21.856	23.6003	0	23.8804	22.2153	22.4877	24.7038	25.0046	23.1843	22.6564	24.0107	25.5093
Q15833	STXBP2	28.109	27.6746	28.2394	28.2935	28.187	28.1828	29.0455	29.2623	28.6291	28.2728	28.3681	28.7765	28.8705	28.4233	28.4423	28.9282	28.7754	28.9718	27.7173	27.7601	27.8675	28.4003	28.7777	28.1979	28.6878	28.7088	28.1581	27.9647	27.9268	27.6977	27.1793	27.541	27.7502	28.777	28.2229	28.487	29.3386	26.9341	27.4936	31.0895	28.2076	26.92	28.3993	27.5649	28.3807	28.3075	28.902	28.2196
Q15904	ATP6AP1	25.3164	24.801	24.371	25.0147	24.254	24.4694	24.495	24.9843	24.6237	24.261	24.5566	26.151	25.8581	25.7287	24.6014	26.5032	26.5987	24.7682	25.0749	24.7811	24.7139	26.0939	26.1989	25.0046	26.3098	25.4151	25.547	25.2161	24.3904	25.0802	23.883	24.4311	24.7288	26.913	27.27	25.7239	25.2633	24.5522	24.9716	26.4429	27.8733	24.3663	25.9301	26.8695	25.6625	25.4824	25.6021	26.3789
Q16635	TAZ	19.1494	19.2262	18.8007	19.9803	18.8439	19.8482	16.3169	19.7363	17.0939	20.0519	20.1159	19.6135	20.3184	19.9717	19.221	21.2129	21.1909	18.8884	18.8916	19.6552	18.6611	20.0218	19.959	19.0514	0	0	19.6415	18.8701	19.6212	19.3473	18.828	19.7368	19.1439	19.0748	22.1017	20.141	18.5086	0	21.4518	21.3726	21.6392	17.7728	21.0787	22.2361	19.1875	0	21.0767	21.7187
Q2NKJ3	CTC1	16.1119	17.2292	18.824	17.166	20.3544	18.5344	18.9119	14.2107	18.3345	19.9653	17.8041	0	0	0	19.6109	18.8681	0	19.0394	0	19.298	19.6179	19.6839	20.2418	19.0758	19.5212	0	0	0	20.0333	18.4087	18.7754	19.4082	20.5564	0	19.0551	0	0	0	19.8001	0	0	22.1432	0	0	18.694	20.5526	18.0178	19.6809
Q53G44	IFI44L	0	20.2393	20.2061	17.753	18.3236	22.12	0	0	17.8906	17.2157	22.1347	17.4156	17.1962	23.5879	17.8514	24.0683	17.5629	18.7402	20.9019	15.2898	23.2707	22.0914	18.2629	23.8276	17.7613	0	0	25.5133	22.0784	24.1804	26.5344	19.0231	16.9651	21.4116	0	20.0938	24.5044	21.4373	21.8834	0	0	16.3879	0	0	21.4182	20.5723	15.1529	23.6199
Q5F1R6	DNAJC21	25.3367	21.9137	21.7147	22.2063	22.3219	21.8219	21.9037	22.3745	21.8841	21.9293	24.5881	21.4857	21.1177	21.4156	25.6777	24.9204	21.1271	25.6721	21.8601	21.9207	22.3009	21.717	26.3903	21.4577	18.2489	21.7189	26.3959	21.7523	21.7398	22.0079	21.8766	21.8117	21.6099	24.0581	20.2884	21.173	24.1405	21.4471	22.0303	19.2317	19.0466	20.8353	21.7846	20.4157	23.8387	21.6829	24.5267	18.734
Q5JSL3	DOCK11	27.0276	27.476	27.4203	27.0338	27.5182	27.3913	27.3496	27.0003	27.1365	27.3247	27.276	27.2511	27.5043	27.4067	27.2748	27.642	27.5975	27.0944	27.3813	27.3994	27.2263	27.3648	27.5191	27.4823	27.5472	27.3363	27.2344	27.0345	27.3631	27.1758	27.4813	27.3859	27.4272	27.8796	27.2234	27.1613	26.753	27.4917	27.201	27.7321	28.1977	28.088	27.176	27.404	27.1618	27.3923	26.8548	28.0348
Q5K651	SAMD9	25.673	25.9748	25.9207	25.6949	26.0454	26.0104	25.8577	25.5973	25.5733	25.9484	25.6605	25.8069	25.9048	26.222	25.5382	25.7146	25.7673	25.8917	26.1367	25.8412	25.844	25.9746	25.6988	26.3531	25.8046	25.6958	25.7808	26.9707	26.3766	26.3818	26.9922	26.0096	26.0657	26.3281	25.0817	25.672	26.0997	26.2843	25.6721	25.1914	24.1694	26.4246	25.1763	24.6277	26.0824	25.7533	24.9885	24.8267
Q5TBB1	RNASEH2B	24.5274	24.4995	24.0827	24.121	23.983	24.2079	23.8451	23.8793	24.193	24.0632	24.2429	24.0546	24.0105	24.3257	24.0434	24.5635	24.0197	24.0558	24.1812	24.1289	24.1566	24.4059	24.1011	24.4109	24.1386	24.0373	23.9805	24.5484	24.0783	24.1779	24.3753	24.5922	24.6357	24.7173	25.4512	23.9729	24.0069	24.31	24.5341	20.189	22.0131	24.7959	23.8871	23.9542	24.3697	24.0558	24.5119	23.9383
Q5TC82	RC3H1	20.9075	20.3764	20.544	20.2911	20.3077	19.896	20.5452	20.1548	20.178	20.5406	20.2087	20.4003	20.5335	20.3763	20.4774	20.4338	20.1946	20.4882	20.1878	20.8264	20.3656	20.4902	20.6943	20.3451	20.693	19.8111	20.4013	20.0234	20.6769	19.8466	20.8184	20.6806	20.4962	20.824	19.4011	20.6294	19.2991	21.3442	19.9063	0	0	20.2126	0	17.081	20.0921	21.2898	20.0974	0
Q5VVJ2	MYSM1	18.6068	20.0649	19.5184	18.6775	19.3725	19.8694	19.6099	17.2323	19.5402	19.9939	19.6182	0	0	16.7693	19.2699	0	0	17.786	19.8749	19.2462	19.8554	17.634	0	20.0417	18.7215	18.4232	0	18.0259	19.9286	19.4561	20.275	19.9784	19.7398	0	20.2045	18.6786	18.0208	22.1706	20.378	0	16.6595	20.8297	20.6342	19.0184	19.8163	19.5633	19.1617	20.293
Q6F5E8	CARMIL2	23.5109	23.7507	24.6888	23.6036	24.7988	24.407	23.6591	23.5714	24.3157	24.8967	23.8649	20.3586	21.6463	21.9262	23.7162	0	20.3065	23.7966	24.4928	24.7786	24.3635	23.2196	21.6375	24.2337	22.2995	23.135	24.0733	23.2799	24.6297	24.2754	24.6801	24.3665	24.1665	17.1982	21.1735	22.2777	22.9848	24.8024	24.8735	22.2338	23.4632	25.6287	22.9784	24.3615	24.387	24.8357	23.2098	24.896
Q6P9H5	GIMAP6	22.3609	22.699	21.8753	22.3905	22.0221	22.2198	22.216	22.0781	21.52	21.9647	22.6159	21.1259	19.9567	21.7845	21.8735	0	18.9131	22.2457	21.9436	22.3046	22.6398	21.6176	21.3182	21.5101	21.0781	21.9084	21.7623	21.682	22.2796	22.1908	22.6107	21.2854	21.9067	19.539	22.2539	19.955	21.046	21.2618	22.5519	21.538	20.9105	21.4361	23.2392	21.6359	21.9497	20.5684	23.1595	22.879
Q6PGP7	TTC37	24.9945	25.7278	25.6775	25.5648	25.6078	25.472	25.9148	25.7535	25.3503	25.5512	25.4805	25.3224	25.568	25.9614	25.406	25.218	25.7374	25.7159	25.4711	25.6107	25.6279	25.3813	25.6107	25.0991	25.6424	25.3103	25.4043	25.737	25.6355	25.6094	25.3773	25.7667	25.3246	25.9378	24.566	25.4292	25.5133	25.3746	25.2544	25.9145	26.1473	25.8503	25.9779	25.3479	25.4273	25.6115	24.5788	25.5094
Q70J99	UNC13D	27.3681	27.9281	27.9738	28.0128	28.2011	28.0222	28.8854	29.0399	28.4042	28.2413	28.1597	28.9174	29.0267	28.6323	28.4019	29.1836	29.2035	28.618	27.8914	27.7524	27.9002	28.6732	29.1231	28.2167	28.8536	28.7144	28.2076	28.1293	27.7207	27.5352	27.4217	27.6966	28.2135	29.4813	27.7547	29.2473	29.6827	27.3491	26.4451	29.4368	27.9637	27.0017	26.5631	26.3686	27.8022	28.2394	26.7795	26.3402
Q7LDG7	RASGRP2	26.2496	26.0181	27.1219	26.7842	27.4166	26.8301	27.8274	28.0118	27.3093	27.4573	27.0051	27.1373	27.2169	26.5325	27.1305	27.0589	27.1391	27.7633	26.6161	26.7876	26.7073	26.7085	26.8546	26.8286	26.88	27.441	26.8253	26.5805	27.0406	26.5293	26.6896	26.3977	26.7937	26.9725	25.3276	27.7208	28.3889	26.3584	25.7003	29.1738	27.4001	27.0066	26.4303	26.3415	26.5262	27.2954	27.0786	26.7385
Q7Z2Z2	EFL1	24.2284	24.4489	24.1675	24.1418	24.1083	24.2774	24.6173	24.8158	24.3651	23.9773	24.0973	25.0105	24.938	24.5371	24.4509	24.7021	25.1308	24.2228	23.7417	23.634	23.6742	24.7293	24.686	24.5666	24.8205	24.2666	23.9893	23.9356	24.1757	24.1771	24.3213	24.3937	24.4216	24.9351	24.3469	24.7225	24.631	24.3795	23.193	24.1467	23.097	24.7585	22.6538	22.8465	24.2823	24.3182	22.7613	21.0049
Q7Z403	TMC6	20.5356	21.3022	21.4219	20.6345	21.9528	21.6971	22.3452	20.5813	20.5392	22.1389	19.5034	22.5188	22.8759	22.5683	22.1075	24.2154	22.7464	22.4071	21.8761	21.7923	21.1147	23.3385	23.2565	20.787	23.276	22.9808	21.9712	21.056	21.6135	20.6187	20.3469	20.812	20.5601	24.2957	19.587	21.7596	19.8634	20.8097	19.596	21.2454	22.8705	18.5071	19.5616	21.397	20.7192	21.0761	20.0787	21.1424
Q7Z5L9	IRF2BP2	24.2097	24.1936	23.8122	24.1012	23.271	24.0612	23.6536	23.7822	24.2389	23.7904	24.0955	23.6009	23.031	23.8098	23.7019	23.1541	22.1505	23.9178	23.5725	24.1923	24.2886	23.6556	23.1025	23.3686	22.7016	22.8086	23.5757	23.1185	23.1894	24.1535	23.5956	24.3334	23.913	23.2477	22.7717	23.4427	23.3785	23.6297	22.6187	19.6463	20.2675	22.24	22.5593	21.631	22.859	24.111	23.5206	21.221
Q7Z7G8	VPS13B	19.3393	16.9062	16.7058	0	15.9723	17.1143	19.3863	18.2328	17.1573	18.0973	18.1815	0	0	0	0	0	0	18.0863	0	0	17.5476	0	0	17.3176	0	17.7824	0	0	17.9893	17.4924	18.2559	18.2317	19.3608	16.7716	0	20.0309	18.9547	0	0	18.868	18.1065	18.8579	0	0	18.2408	16.6159	0	0
Q86UX7	FERMT3	30.3192	30.8714	31.8284	31.5773	31.9716	31.4182	32.8664	33.0153	32.2239	32.0299	31.8989	31.5583	31.4237	30.526	31.581	30.9861	31.0624	32.5811	30.5373	31.0388	31.1191	30.5161	31.053	30.8149	30.8005	31.8428	30.5473	30.6568	31.4006	30.824	30.5542	30.6121	31.5275	30.9491	30.6058	32.3326	33.1215	29.8303	30.197	33.8934	31.5679	30.5299	31.2794	30.6253	31.8772	31.8875	32.384	29.8802
Q86WV6	STING1	25.4613	26.331	24.872	26.084	24.8535	25.0503	24.6302	24.0686	25.1827	25.0785	24.8482	24.1763	24.2263	25.9969	26.1287	26.4473	26.5291	26.1915	25.7335	25.4863	25.9495	25.8794	26.7512	25.4331	26.2653	25.9504	26.0592	25.2763	25.2247	25.4315	25.9439	26.3853	26.3165	26.9606	25.6305	26.9484	25.6026	26.1756	27.179	26.2859	27.974	27.5111	26.7785	27.2467	26.8465	25.9646	25.3031	27.7671
Q8IU68	TMC8	22.1078	22.9739	21.6487	22.2909	22.6641	23.1186	22.5572	21.6853	21.5228	22.2073	21.8449	23.7397	23.8786	23.7406	23.35	24.4666	24.2925	22.6323	22.6554	22.6428	22.1061	24.5564	24.3536	23.0127	24.3706	23.4747	23.4374	22.654	21.6855	21.9916	21.7549	22.2617	22.4153	25.3683	22.0881	23.8531	21.4283	23.5653	23.0302	20.4254	24.8502	21.6538	22.6069	24.5113	21.5704	22.7701	20.6769	23.5448
Q8IVG5	SAMD9L	23.2907	24.8153	24.3493	24.3361	23.1364	24.206	22.9366	23.6259	23.5051	23.6864	24.5475	23.6406	23.622	24.8134	24.0579	25.0348	24.5153	24.1755	25.4051	22.5289	19.9824	24.513	24.7254	25.53	23.983	24.595	25.9136	26.1188	24.1884	24.6368	25.1323	24.2905	24.4308	25.7676	23.9658	23.5862	24.3484	25.3548	24.1265	22.9783	21.5417	24.5075	22.3989	21.4343	24.2616	24.1148	23.2086	24.8334
Q8N1F7	NUP93	27.0223	27.2251	27.071	26.9908	27.0947	27.1188	26.7088	26.6161	26.9311	27.085	27.3286	26.8454	27.1319	27.2104	27.0255	26.9496	26.9077	26.7985	27.1855	26.9965	27.0632	26.939	27.0029	27.1699	27.1363	26.8099	26.9728	27.1871	27.1113	27.1633	27.6201	27.2697	27.2889	27.1933	27.3644	26.4898	26.226	27.2279	28.2407	27.1836	28.457	28.4828	27.7812	28.1515	27.5887	27.7227	27.9158	28.5186
Q8N5M9	JAGN1	22.6664	23.4668	23.9825	22.1329	24.027	22.0436	20.6504	24.2323	24.2916	23.2515	24.1003	21.6609	24.2044	22.8811	22.3723	22.5563	21.7173	22.2084	23.179	22.1103	23.1566	20.8328	22.5311	22.4497	22.7808	22.8816	20.9182	16.7256	24.1262	23.9813	24.3514	23.3418	21.5606	19.8022	24.9295	23.5614	21.8111	0	25.3335	26.0256	23.3184	0	22.9155	23.9869	21.3253	18.8875	24.0197	26.1073
Q8NF50	DOCK8	28.3301	28.7122	28.6394	28.4503	28.6167	28.6152	28.2161	28.2621	28.2399	28.6517	28.5351	28.4427	28.6683	28.7201	28.5564	28.7232	28.6214	28.2812	28.6254	28.5709	28.4028	28.6183	28.6538	28.7289	28.7127	28.5053	28.4202	28.3361	28.6331	28.623	28.8271	28.728	28.6188	28.9521	28.1379	28.3189	28.1356	28.4359	28.5198	28.2031	28.4148	29.0874	27.8242	28.3788	28.3363	28.8041	27.32	28.737
Q8TCT8	SPPL2A	22.9082	22.3403	22.3258	22.9899	22.2445	22.5437	22.149	22.681	21.8432	22.2696	22.7043	23.967	23.5579	23.4964	23.0016	24.2754	24.2163	22.7829	23.0057	22.8421	23.1155	24.0037	23.0661	22.7274	23.6108	23.3036	23.7475	23.4194	22.3794	22.5494	21.8906	22.3517	21.8394	24.2332	0	23.6858	22.2989	23.6143	0	22.8416	24.6135	21.521	21.3689	23.3359	22.1177	22.0624	21.8073	20.1044
Q8TDP1	RNASEH2C	24.2536	24.1113	23.9207	23.1962	24.034	24.0206	23.6526	23.9141	23.9589	23.7966	24.3902	22.9094	22.9617	23.6769	23.4896	24.5405	22.8764	24.1443	21.5182	20.0454	19.3462	23.2039	23.0684	23.4544	23.8209	23.0284	26.5631	23.6377	23.9476	23.6989	23.9411	24.4239	24.0216	24.8449	23.8812	21.3124	23.0042	0	22.7506	0	22.9159	23.3331	22.0666	22.2988	23.61	23.1529	22.4501	21.7852
Q8TDQ0	HAVCR2	22.3618	22.068	21.4327	21.9545	21.0258	21.9384	21.103	22.0038	22.2306	21.3741	22.1556	0	19.3716	20.1117	21.3091	0	0	21.9721	0	21.7535	22.2257	20.4351	18.9465	21.3338	19.0164	21.7725	21.6031	22.4829	22.6932	22.572	22.1896	21.5163	21.6107	0	22.8568	21.4415	21.8666	22.2122	23.3831	22.1977	23.2097	22.0573	22.2513	0	22.0722	21.6557	23.034	23.9095
Q8WV28	BLNK	21.901	21.7035	22.2038	21.495	21.5631	19.744	20.7051	19.7642	22.4269	21.5763	19.2405	0	0	18.9478	20.9735	0	0	20.6866	21.887	22.1469	18.8887	20.4615	0	21.3601	19.1343	20.9786	22.1621	22.3953	19.0296	21.1193	20.7634	17.9065	19.2253	0	0	0	19.4508	22.0038	0	0	0	18.2178	0	0	22.2626	0	21.5138	17.7501
Q92539	LPIN2	20.343	19.4276	19.7742	22.5949	19.6132	21.1698	22.2356	21.9275	21.1572	20.2835	22.4136	24.1339	24.118	24.1306	22.5349	24.0144	23.8542	22.4692	24.3193	21.9462	21.3571	24.9007	23.4873	22.6422	23.6237	23.8085	22.7789	25.0463	18.3365	18.4987	21.0478	18.48	20.5421	24.0503	22.9719	23.0242	23.146	24.4032	21.9023	23.9566	27.2982	21.7777	26.4982	25.5072	22.6787	21.3115	22.397	18.8989
Q92542	NCSTN	25.2952	24.7298	24.5556	24.9912	24.057	24.5422	24.3617	24.9247	24.1998	24.0091	24.9545	25.5905	25.8931	25.8819	25.1601	26.0496	26.1516	24.891	24.983	24.7083	24.9654	25.5352	25.7806	24.9955	25.6747	25.2261	25.7406	24.9523	24.3409	24.8881	24.1327	24.7702	24.28	26.0532	27.0585	26.2325	25.1581	25.0423	26.165	25.6174	27.8182	24.8909	25.7913	26.4953	25.5244	25.1735	25.1283	25.6043
Q92597	NDRG1	25.292	25.7202	25.3923	25.8698	25.2519	25.1117	25.2554	25.11	25.2344	25.3495	25.6414	24.8412	24.7141	25.253	25.2921	25.1356	25.0514	25.3521	25.3686	25.8341	25.4527	25.1055	25.2825	24.9968	25.4401	24.8065	25.0741	24.6853	25.4071	25.5327	25.3641	25.9116	25.8227	25.1277	25.2932	24.9975	24.8755	24.7604	25.228	23.9263	24.2394	25.8978	25.3969	24.5779	24.9248	25.3444	24.6486	25.3347
Q92608	DOCK2	28.6785	28.9664	28.9237	29.6223	28.8692	29.0433	28.4117	28.2797	28.5774	29.0936	28.6444	28.883	29.0964	29.1543	28.8134	29.3299	29.4659	28.5497	29.0767	28.9291	28.8549	29.1154	29.3519	29.1018	29.5185	28.7603	28.8986	28.8943	28.9809	28.9659	29.1204	29.108	29.2225	29.8036	29.2094	29.079	27.8767	29.3705	28.8741	27.7593	28.892	29.6137	27.9069	28.77	28.83	29.3205	27.7104	29.1552
Q92844	TANK	23.3648	23.2377	22.8164	23.2834	21.5419	23.3057	22.1448	22.2607	23.4477	23.0448	23.2972	23.8927	24.0827	24.1065	23.237	24.58	24.0116	23.1621	23.4989	23.331	22.8836	24.1886	24.1944	23.3559	24.2111	23.4531	24.0737	23.9034	23.1184	23.0461	22.9208	23.3072	23.1161	23.7609	0	22.2859	22.7833	21.2	20.3371	19.7495	0	22.3346	22.1152	21.2349	22.0334	22.1332	22.3113	20.7794
Q92851	CASP10	23.6728	23.6712	23.0027	23.0522	23.2384	23.255	22.7432	22.1911	22.6016	22.9284	23.1152	23.4779	24.3381	24.2214	23.6677	24.5997	24.8123	23.0813	23.5375	23.255	23.7962	24.5569	24.139	24.3939	24.4859	23.9896	23.1494	24.0214	23.6741	23.4545	24.2242	23.5052	22.9992	25.4047	23.4128	24.1928	21.7785	24.1881	22.982	20.9045	22.3689	22.9685	21.9896	22.1692	23.2922	23.0902	21.7928	22.1904
Q92878	RAD50	26.9459	27.2989	27.3069	26.7773	27.2634	27.157	26.8889	26.6149	27.0334	27.1281	27.1188	26.4907	26.7748	26.9279	26.9295	27.0323	26.7345	26.7625	27.344	27.2652	27.03	26.9781	26.8724	27.3038	26.8932	26.7237	26.8884	27.2862	27.3442	27.3058	27.6651	27.2425	27.4492	26.7679	27.8875	26.495	26.4132	27.5492	27.7724	26.3274	26.9368	27.8543	27.5373	27.5273	27.3867	27.2013	27.1528	27.7232
Q92888	ARHGEF1	28.9852	29.3183	29.3655	28.8786	29.6149	29.4377	28.9979	28.6288	28.9246	29.5921	29.2483	28.8287	29.099	29.1539	29.2391	29.1751	29.256	28.9464	29.3397	29.2911	29.2822	29.0943	29.3494	29.4849	29.328	28.864	29.0906	29.0282	29.5148	29.3998	29.9402	29.5327	29.5837	29.5502	29.2659	28.9056	28.4675	29.3068	30.0762	28.4021	28.4885	30.2555	28.9265	28.974	29.2346	29.4828	29.4023	29.1656
Q92925	SMARCD2	25.9189	26.1438	26.0303	25.6685	25.7517	25.8796	25.3019	25.3859	25.7795	25.8688	25.7935	25.576	25.424	25.703	25.7749	25.6748	25.5597	25.5256	25.7393	25.6939	25.8644	25.7374	25.6969	25.9017	25.5366	25.5737	25.5385	25.7036	25.8938	26.169	26.3244	26.25	26.2572	26.0118	27.0505	25.5283	25.3805	26.2508	26.9047	25.275	26.2658	27.106	26.0973	26.6626	26.0293	26.3651	25.9364	27.0032
Q969U7	PSMG2	22.9401	23.256	23.015	23.1083	23.3778	23.0714	23.2455	22.5258	23.0751	22.3521	23.395	23.4278	22.7627	23.774	22.6735	23.0143	22.4713	23.5618	24.2508	23.4875	23.6646	24.4135	22.4293	23.3588	22.3626	22.6996	23.7705	24.6175	23.1651	22.9881	23.3528	22.5855	22.9251	22.1352	23.3158	22.7786	23.8646	23.1596	22.726	23.2802	24.311	19.7562	25.2883	24.1367	22.7853	19.9503	22.9591	22.7734
Q969V6	MRTFA	22.4853	22.3743	22.3825	22.674	22.5699	22.2522	22.248	22.9135	22.3885	22.0928	22.2725	22.7051	22.7063	22.2356	22.3373	23.196	22.497	22.625	21.9269	22.1299	22.2657	22.5505	23.3536	22.6263	23.1739	22.6293	22.8236	22.3062	22.5542	22.438	21.8315	22.1054	22.5091	22.8063	0	22.2564	22.524	20.7998	20.5783	0	0	21.4977	21.5458	20.5683	21.112	22.279	22.0815	19.329
Q96AP0	ACD	20.8749	22.3661	22.5443	21.3205	22.4012	22.403	21.9936	20.5083	22.0094	22.5634	22.7668	20.8262	21.4476	21.5097	22.5975	20.7996	20.8721	21.4759	22.0195	22.5344	20.7218	21.2198	22.7628	23.1524	21.7647	21.9337	21.138	20.3237	22.62	22.6224	23.0758	22.6077	22.2949	22.6895	22.3724	21.1431	21.2273	21.6783	23.2901	18.8172	22.0016	23.2071	21.3282	22.4871	22.6262	22.8159	22.9599	21.7406
Q96BN8	OTULIN	24.1757	24.0359	24.0955	24.0537	23.9063	24.0232	24.1206	24.2035	24.0579	23.9716	23.9688	24.6408	24.8422	24.7486	24.1988	24.8332	24.9845	24.3474	24.229	24.3319	24.3124	24.9446	24.9867	24.2127	24.7661	24.4914	24.7425	24.4114	24.1363	23.7993	24.0543	23.7025	24.0352	25.0469	23.2786	24.1685	24.4855	24.2817	23.0751	23.8554	23.5007	22.6649	24.2053	23.22	23.5598	23.8255	23.2703	22.7998
Q96D31	ORAI1	19.9543	20.6421	20.6887	20.7757	20.9697	20.6448	21.8868	21.7311	21.5921	20.9702	20.9265	21.1294	20.6597	19.2882	19.7414	19.5724	19.4135	21.2869	19.943	20.4852	19.8463	18.8331	21.5462	20.7592	0	20.3852	19.6468	20.1586	20.6496	20.4257	18.6325	18.0684	19.8652	19.5614	19.366	19.636	21.1071	0	20.8675	24.0513	19.6121	20.8129	22.0554	21.0732	20.1087	20.1663	21.6685	22.2829
Q96EP0	RNF31	24.3438	24.6173	24.6566	24.8668	24.4952	24.6368	24.8167	24.9305	24.4968	24.6316	24.6901	25.1385	24.7856	25.363	24.5855	25.7693	25.3134	24.9111	24.9738	24.7104	24.7703	25.2926	25.4002	25.0077	25.2178	24.665	24.9277	25.5751	24.9162	24.7345	25.1891	24.6525	24.7778	25.725	25.0283	25.41	25.3309	25.3042	25.4446	25.2795	25.7453	25.5349	24.7957	25.3582	25.0031	24.8026	24.0483	25.3976
Q96F15	GIMAP5	24.6262	24.4215	25.6062	25.3856	25.6358	25.5065	25.4528	24.4822	25.1876	25.9575	25.7712	24.2243	23.8849	24.7743	25.238	22.0538	23.4537	25.39	24.6874	24.7053	25.5394	23.1101	24.4881	25.3514	24.3705	23.8544	24.7262	24.1852	24.9317	25.5188	26.0611	25.38	26.068	22.6291	24.9587	23.0865	24.8644	24.8432	27.1604	26.2285	26.0906	27.1273	27.39	26.6465	26.4303	26.6321	27.153	27.9984
Q96F46	IL17RA	23.3608	22.7472	22.5351	23.2065	21.9607	22.8187	22.5966	22.9632	22.0455	22.0189	22.9349	23.3905	24.3589	24.1675	23.0538	25.0498	24.5846	22.7943	22.0982	22.5871	22.2448	24.4059	24.2793	23.6458	24.4608	23.3032	22.7982	22.0368	22.1408	22.5729	21.5617	21.9347	22.1373	24.7817	23.9426	24.0962	23.0314	21.388	22.806	24.03	24.4718	22.3096	21.9154	22.5382	22.8047	23.1641	22.3585	22.04
Q96J02	ITCH	24.176	24.3014	24.2544	24.1296	24.1335	24.4274	24.4437	24.3743	23.8986	24.258	24.0691	24.4965	24.7002	24.3284	24.3109	24.5716	24.9734	24.3477	23.8098	24.232	24.0424	24.4191	24.6731	24.2549	24.7888	24.3589	23.8504	23.373	24.1844	23.9896	24.0743	24.1978	24.2173	24.9909	24.7243	24.114	24.2266	25.3245	23.9349	24.2912	24.5232	23.6193	24.4918	23.6108	24.0261	23.7192	23.8683	23.6726
Q96MG7	NSMCE3	23.6756	23.294	23.2807	23.2064	23.2243	23.2257	22.3314	22.4615	23.5166	22.286	22.8905	21.5798	23.2315	22.4636	22.1283	21.9922	21.7074	22.0209	22.9178	22.876	22.1093	22.2913	22.0497	23.3032	22.704	22.6741	22.5766	23.156	23.3722	23.2495	23.7362	22.7162	22.509	20.4868	22.3896	20.3917	21.3099	22.6471	24.0136	21.75	20.5767	23.437	24.0148	22.2102	23.3623	22.6088	23.7434	23.8517
Q96Q11	TRNT1	25.1413	25.3191	25.4437	24.819	25.448	25.0399	25.1328	24.9415	25.2623	25.2715	24.8316	24.6956	24.857	24.7751	25.1215	24.5155	24.8351	24.9463	25.0809	25.403	24.9931	24.7346	24.8231	25.2935	24.9538	25.0409	24.2155	24.8599	25.2267	25.0325	25.7798	25.401	25.159	24.4968	25.3475	24.8471	25.0177	24.7949	26.4745	25.0033	24.9922	26.3725	25.1666	24.7922	25.0936	25.3691	24.7117	24.8335
Q96RT1	ERBIN	25.3594	25.6057	25.7233	25.4894	25.8476	25.5777	26.1385	26.5772	26.1238	25.665	25.6541	25.6084	25.7939	25.2198	25.5707	25.5419	25.6185	26.2181	25.5849	25.5944	25.8294	25.2574	25.4499	25.3999	25.7375	25.8485	25.7216	25.3433	25.5206	25.3082	25.4213	25.4567	25.4947	25.4396	25.2535	26.1167	26.9631	25.1393	25.886	27.6463	26.4637	26.2387	25.5315	26.1712	26.098	26.1565	25.9027	25.6107
Q99698	LYST	25.0694	24.8922	24.1389	25.3359	24.2319	25.0442	24.8679	25.1033	24.726	24.1034	25.0982	25.836	26.1884	26.0677	25.2554	26.5138	26.4035	25.0569	24.9257	24.7858	25.0635	26.0172	26.0439	25.166	25.9677	25.6963	25.3141	24.7308	24.2991	24.6685	23.9177	24.9447	24.7434	26.7669	25.1983	25.6902	24.0902	24.1668	21.8196	25.1383	25.3505	21.808	21.5295	24.2306	24.2802	24.1236	23.176	21.7246
Q99828	CIB1	22.5847	22.9199	22.6882	22.7357	22.9522	23.0678	23.3497	22.7622	22.3248	23.0112	23.0561	23.765	23.686	23.5626	23.4586	24.8179	23.9189	23.3911	23.5209	23.3909	23.1421	24.4756	24.4489	23.2728	24.3818	23.9396	24.0322	23.2464	22.4217	22.2215	22.5226	23.1681	22.513	25.163	22.1348	23.7405	22.3309	23.8405	22.7877	21.8367	24.5124	22.9326	22.2162	23.8578	22.6499	22.4611	22.9201	23.4614
Q99836	MYD88	24.1356	24.1366	23.8347	23.9751	23.8114	24.1391	24.0368	24.124	23.9292	23.7635	24.1629	24.753	24.8546	24.7797	24.4528	25.632	24.997	24.075	24.2414	23.9979	23.8637	24.9617	24.7352	24.2531	24.6925	24.4214	24.672	24.5882	23.9541	23.9351	24.3081	24.1417	23.9076	25.4289	24.6406	24.4823	24.0229	24.3128	23.275	23.5339	22.8268	21.5394	23.5383	22.4367	22.9662	21.4242	23.3106	23.2291
Q9BQA9	CYBC1	24.8819	24.4676	24.4008	24.9443	24.334	24.3964	24.6077	24.6458	24.5146	24.478	24.3312	25.2783	25.2863	25.1753	24.7572	25.4077	25.4024	24.6142	24.9558	24.7733	24.2166	25.1197	24.9269	25.0126	25.2108	25.0425	25.5054	24.9347	24.0883	24.0968	24.3628	24.1113	24.7528	25.7214	25.3006	24.5144	25.221	25.0227	25.4846	26.0202	26.2176	23.8491	25.9979	25.6033	25.4653	25.7707	25.4359	26.7078
Q9BSI4	TINF2	20.5445	21.1342	21.4627	21.4844	20.5488	21.3459	21.5574	20.1365	20.8096	20.8285	21.4691	20.9799	20.7981	20.4379	20.5104	19.6376	20.1399	21.4633	21.2949	20.3335	20.5337	21.2223	20.6226	21.1354	21.0047	20.0903	0	20.5328	21.0845	20.5658	22.3075	21.1082	21.3874	20.5991	19.5736	20.7503	19.1729	19.0192	20.9983	20.1987	19.6845	22.5281	22.8724	19.0548	21.2639	21.7383	22.3917	22.7661
Q9BUH6	PAXX	25.8579	26.6713	26.6214	26.3516	26.6797	26.5144	26.613	25.8791	26.3317	26.6821	26.8028	26.2505	26.3214	26.403	26.4785	26.1151	26.1946	26.4954	26.775	26.5849	26.7514	26.1827	26.2231	26.6065	26.4949	26.0625	26.7921	26.4902	26.4891	26.5347	27.0072	26.4429	26.8381	26.2652	25.4731	25.7304	26.0064	26.3378	26.5225	24.0285	24.6545	24.6097	25.8785	25.5484	25.9392	24.277	25.6427	24.5148
Q9BUR4	WRAP53	19.6681	20.7352	21.2104	20.6795	19.4475	21.0407	18.9528	20.2157	21.0768	20.872	20.1944	0	19.7734	21.2242	0	0	18.499	20.8935	21.0709	21.7461	20.7358	0	18.1383	21.6922	21.3729	0	0	20.9895	20.9987	21.2278	21.1904	20.9977	21.3957	21.5216	20.0536	21.0304	18.2079	21.6269	20.3946	18.8236	0	21.9081	20.2412	21.5493	21.5978	21.2487	19.4661	21.0384
Q9BXL7	CARD11	24.4544	24.7549	25.1602	23.83	25.0325	24.9685	24.7061	23.8142	24.113	25.0036	24.3972	22.8063	21.9196	22.9915	24.4888	15.7106	20.847	24.3089	24.7597	24.9198	24.4789	22.3027	22.4344	24.7315	21.5962	23.2167	22.7536	24.3727	24.8731	24.4867	25.4695	24.7161	25.2651	20.5602	24.2795	23.4334	23.9784	25.0912	25.5748	23.6108	24.1419	26.1593	24.8281	25.2722	24.851	24.485	24.6724	25.5422
Q9BYM8	RBCK1	24.5534	24.7044	24.7298	24.7757	24.7648	24.8614	24.6994	24.9607	24.4644	24.7274	24.6189	25.0638	25.3682	25.4015	24.6562	26.1047	25.632	24.9411	24.9431	24.8452	24.8622	25.3563	25.1868	24.868	25.328	24.8971	25.0764	25.5359	25.1586	24.8863	25.1672	24.7079	24.3545	25.8009	24	24.012	24.8319	23.8111	24.3718	25.1807	23.9355	23.8657	24.7414	23.1962	23.9454	24.5188	24.3088	25.0844
Q9BYV9	BACH2	22.2062	22.65	23.4066	21.165	23.2114	22.3429	21.673	21.7657	22.621	23.4759	20.8208	0	0	0	22.1418	0	0	19.9168	22.4159	22.5799	22.3496	19.7891	0	22.9061	0	22.5508	0	22.368	22.7434	22.7969	23.0672	22.9635	20.467	18.668	20.7359	21.1496	21.5287	20.8562	23.7573	0	0	23.7075	20.0598	21.0298	23.1456	22.5835	19.8053	21.729
Q9BYX4	IFIH1	23.769	22.9028	22.4445	23.4719	22.9045	22.5797	21.5288	24.4458	21.3669	22.4884	22.9066	20.1894	20.3635	22.5767	19.4406	23.1875	18.3674	22.1174	21.756	21.8035	22.4046	22.0214	19.5862	22.0796	20.8791	20.4744	21.0615	23.1676	23.282	24.21	24.3151	22.3685	22.9286	22.0022	21.1387	21.0795	21.9091	19.5548	21.39	19.5203	20.3156	22.889	22.6274	20.8476	22.3883	22.3902	21.5416	22.6382
Q9C000	NLRP1	22.4891	22.7694	22.5712	23.2466	22.4985	22.631	21.8855	21.9089	21.7447	22.4422	23.1617	22.0338	20.5373	22.2689	22.0639	17.8297	21.1353	21.4748	22.7086	23.1257	23.5138	21.2717	21.5141	21.5568	21.6785	19.8786	20.9316	22.5268	23.1314	22.3237	22.8792	22.8598	22.8903	21.3491	21.9164	23.2793	21.885	22.682	23.9248	21.255	20.4071	24.0153	21.5212	18.5267	22.6901	23.5231	20.8404	22.4237
Q9C0K0	BCL11B	22.9049	24.1785	24.5084	23.2227	24.6741	24.2105	24.3994	23.2363	24.0542	24.7979	24.2218	19.0941	22.2091	22.4373	23.6309	0	20.2122	23.67	24.5699	24.3631	24.9922	21.9469	22.5985	24.1695	22.2516	22.2451	23.2615	23.2096	24.7505	24.3394	25.3717	24.1557	24.2873	0	22.3861	20.9554	22.381	24.2338	26.3716	23.4322	23.6339	26.2283	25.4189	25.1407	24.3334	25.3563	24.8269	25.0543
Q9H078	CLPB	24.8155	24.4021	24.4703	24.5921	24.3278	24.6698	24.6118	24.655	24.6245	24.1755	24.9963	24.1673	23.991	24.3159	24.3518	24.5494	24.2274	24.435	24.2353	24.4348	24.6202	23.7742	24.1538	23.9591	24.8138	23.9757	24.5312	24.4696	24.8488	24.7859	24.3675	24.9057	24.7361	24.6958	25.6857	24.3141	24.1046	23.75	25.5719	26.3448	25.8747	24.5134	25.7284	26.7572	25.604	25.2827	25.7255	26.6321
Q9H0U3	MAGT1	25.4667	25.1988	25.2512	25.2582	25.3641	25.2251	25.6099	25.8337	25.4011	24.9673	24.8341	25.0019	25.4707	24.5034	24.2444	25.1372	25.7493	25.3024	25.0501	24.005	25.3169	25.6083	25.7697	24.58	25.6875	24.7572	23.8112	23.9938	25.3951	25.3962	25.0377	25.348	24.5541	24.6902	26.5334	25.0609	25.6987	24.4933	26.3555	27.6529	26.8103	25.9887	26.543	26.3903	25.9246	26.151	26.8973	27.4381
Q9H165	BCL11A	20.3269	20.0724	20.7102	18.8557	19.2941	19.0364	17.6662	18.7519	20.9358	19.2889	18.5459	0	0	0	18.5087	0	0	0	19.9889	20.1963	18.5723	17.4242	0	19.886	0	18.9049	20.2212	20.8117	17.7303	20.2186	19.19	18.2928	15.5357	0	0	0	18.9623	19.6066	0	0	0	19.6371	0	16.0833	21.4353	0	20.4182	18.5703
Q9H1C4	UNC93B1	23.4673	23.0821	22.6778	23.3193	21.9557	22.9702	21.6068	23.0646	22.1713	22.3823	22.7936	23.3739	23.1796	23.7817	22.8121	24.2843	23.8259	22.5252	23.0087	23.0538	23.0619	23.9168	23.4055	23.18	23.7573	23.2655	23.5455	23.6605	22.6371	23.323	22.6316	23.1281	23.3584	24.9093	23.4708	24.3318	23.326	24.2848	21.8192	21.6736	25.2499	21.6459	20.8083	22.6877	23.8875	24.2204	22.3959	21.6152
Q9H257	CARD9	24.1077	23.1145	22.884	22.5969	22.0664	23.1408	22.7469	23.3511	22.8253	22.9229	22.9115	23.6879	22.8612	23.3722	22.8036	22.6782	23.6435	23.2135	22.4194	23.7393	23.8509	23.5617	23.2708	22.0629	23.3701	23.273	21.2308	22.371	22.672	23.13	21.8964	23.6306	22.9661	23.2092	24.3261	24.2124	23.7121	21.2568	20.0412	22.2143	22.8648	18.4724	19.4767	18.1793	22.1627	22.6318	21.0876	17.3768
Q9H668	STN1	20.1752	19.8516	20.6301	20.8636	20.9427	20.3148	21.1428	20.3574	21.0268	20.8466	20.2638	19.4517	20.5115	20.488	20.6645	20.9438	19.9196	20.6674	20.4037	21.0188	21.1428	20.0195	20.4852	20.8167	21.5035	20.1405	20.9746	20.404	20.6464	20.7146	20.6427	20.5269	21.3294	20.8872	22.3947	19.6391	20.4866	21.5635	21.8162	19.6949	19.6041	21.9897	21.5605	20.8295	20.3951	20.4655	20.429	22.2056
Q9H9Q4	NHEJ1	21.9432	21.7758	22.4283	21.905	22.499	22.512	22.0064	22.2305	22.1523	22.1592	20.2634	21.719	21.5777	20.9317	21.6774	21.0285	21.5727	21.9109	22.5653	21.6506	21.2431	21.6102	21.6334	21.817	21.8607	21.2751	0	22.3087	22.4274	21.915	22.6999	22.5192	22.8575	21.9586	21.3875	22.3598	22.6703	22.1701	22.4437	22.0607	20.8277	22.1084	22.6424	21.6928	22.2351	21.558	0	22.2959
Q9HB58	SP110	24.3655	24.3463	24.7106	23.8889	24.7358	24.4128	24.2364	23.6767	24.465	24.6202	24.3077	24.2247	24.2021	24.7084	24.0655	24.8668	23.8011	24.134	24.6749	24.6184	24.1378	24.3317	24.237	25.3067	24.2117	24.2297	23.1834	24.9935	24.7447	25.1113	25.7676	24.4643	24.5322	24.1651	24.0043	23.7762	23.7992	25.1773	24.6396	23.4557	22.9259	25.5396	24.1809	24.8306	24.5585	24.7138	24.6605	24.8946
Q9HCE0	EPG5	23.1437	23.174	23.04	23.3153	22.8016	23.2397	23.064	22.9942	22.5549	22.5315	23.4072	22.755	23.0079	22.8445	22.9791	23.432	23.1998	23.0938	22.7641	23.1814	21.9854	23.364	23.056	23.1524	23.3154	23.2952	22.6717	23.286	22.8469	23.1771	23.3339	23.0671	23.6211	23.3791	24.5738	23.5249	22.9518	23.0692	24.0933	23.1468	24.1959	23.2178	21.8267	23.1836	22.5471	21.692	26.4908	22.6468
Q9NPE3	NOP10	22.3971	22.5499	23.1979	22.5077	23.1636	22.7453	22.2282	22.2931	22.5845	23.0686	22.9308	22.6431	22.2969	22.6443	22.9216	22.6093	22.8244	22.4202	23.7676	23.2008	23.6167	22.8293	22.27	22.7172	22.8245	22.9967	23.4996	23.0161	23.1957	22.9502	23.6533	23.4595	21.382	21.1836	0	20.4066	22.1722	23.0859	0	19.5179	0	18.5741	0	20.954	20.1229	21.3368	20.8566	22.9185
Q9NPP4	NLRC4	25.754	24.4637	23.3935	24.7401	22.3097	25.0819	22.204	24.0428	23.7762	22.5927	24.4425	27.737	27.9641	27.732	26.4582	28.3164	28.3408	24.1218	26.2578	25.1668	25.1419	27.7043	28.0739	26.9449	27.9029	26.7393	27.0194	26.2571	23.8553	24.3432	22.9848	24.779	24.3992	28.6949	26.6611	27.1056	22.7476	25.2225	21.7479	19.2136	25.0776	17.5005	19.4401	22.5824	26.0414	23.8713	19.8189	19.8478
Q9NRW7	VPS45	25.3529	25.1659	25.1793	25.3489	25.3071	25.1484	25.8762	25.7461	25.4275	25.3212	25.4843	24.9562	24.6693	24.7036	24.959	24.4587	24.3826	25.6496	24.9174	24.9688	25.2849	24.7641	24.5461	24.5181	24.301	25.4435	25.1481	24.926	25.3146	24.9828	24.9362	24.9287	25.2362	24.4438	25.5229	25.3969	26.2368	24.8355	25.9316	27.3094	25.5002	25.45	25.9157	25.34	25.3907	25.6666	26.0488	26.1711
Q9NRZ9	HELLS	22.9982	20.5835	18.5539	16.0348	20.5649	18.3073	17.4615	19.2167	17.451	17.5007	19.3026	0	0	20.699	18.7029	0	0	25.5176	0	0	0	19.0119	0	19.4838	0	0	0	21.0145	19.7602	19.1601	21.5985	20.7961	20.7045	0	19.6979	0	19.612	19.6204	20.288	18.3555	0	20.912	0	0	20.2206	18.5984	22.4462	21.5316
Q9NSU2	TREX1	22.2811	22.7074	22.1718	22.2278	21.885	22.2935	21.9735	22.4066	22.7925	21.7747	22.6985	21.5595	20.6845	21.817	22.2705	21.1346	20.2452	22.0105	21.7827	22.6137	22.9321	21.4406	20.4161	22.2029	21.2219	21.9041	21.6905	22.3084	22.3375	22.8102	22.6531	22.7034	22.0953	19.5264	22.6982	22.0065	22.3985	22.5937	22.4931	23.2068	21.7061	19.0073	22.6757	22.8754	21.2598	19.5453	23.4806	24.6009
Q9NWZ3	IRAK4	25.9038	25.292	25.51	25.15	25.4606	25.3868	25.6873	26.0006	25.519	25.5281	25.3373	25.6672	25.8369	25.7989	25.4627	25.8372	25.8861	25.7942	25.3629	25.1312	25.86	25.6109	25.603	25.1625	25.5108	25.5216	25.4236	25.2028	25.3823	25.0119	25.7836	25.4522	25.1893	25.81	24.4289	25.1357	0	24.9254	24.5489	25.3849	29.171	24.8289	24.983	28.2814	24.3631	25.0636	24.1364	24.3579
Q9NX24	NHP2	25.2025	25.2878	25.6554	25.2783	25.5057	25.3009	25.0514	24.8096	25.1849	25.6052	25.2674	24.5794	24.959	24.9784	25.3431	24.7525	24.9074	24.821	25.6475	25.5541	25.3528	25.0964	24.9697	25.3983	25.1026	24.8681	25.398	25.4493	25.6198	25.5627	25.9445	25.5628	25.2563	24.6867	25.0556	25.0666	24.4898	25.6143	26.2586	22.617	24.2448	26.2768	24.1694	25.5485	25.3758	25.446	25.4386	24.8191
Q9NZC9	SMARCAL1	22.5654	22.5654	22.6792	22.2198	22.7964	23.03	22.7101	22.281	22.5773	22.8978	22.0143	20.674	22.1566	20.8829	22.0472	20.9306	21.6743	22.4383	21.857	22.464	22.2472	21.3882	21.1206	22.099	21.964	22.2634	20.969	21.5986	23.0366	23.0042	23.2228	23.0478	22.9376	20.9167	23.1071	21.6928	21.5037	22.8819	23.0053	20.5108	21.8881	23.4224	21.0204	22.0087	22.422	22.9509	22.7283	21.8385
Q9NZK5	ADA2	26.537	26.5348	26.0795	27.1566	25.7942	26.2225	25.6394	26.3583	25.8715	25.7503	26.5148	26.0927	26.0166	26.8851	26.4734	26.2549	26.086	26.5594	26.0023	26.2891	26.4009	26.3073	26.7846	26.292	26.411	26.4725	26.4168	24.9004	21.8637	26.8332	25.941	27.0747	27.1046	26.4823	28.3894	26.3389	26.1682	25.4406	28.552	25.5556	28.2183	26.3672	26.9372	27.0784	27.0332	28.1277	26.7786	27.6646
Q9NZQ7	CD274	19.3968	16.1749	18.0445	20.8468	17.8162	18.6351	20.3393	19.7596	20.3909	19.7838	19.3091	21.0389	17.2313	19.5722	17.7019	19.6995	17.6673	20.3703	0	0	19.5032	19.4241	0	0	0	18.7223	0	18.9695	16.9414	17.0014	16.055	0	18.3091	0	0	19.0997	22.3628	0	17.0385	22.379	0	0	20.9719	0	19.1653	17.5727	19.8109	19.5354
Q9UDY8	MALT1	22.2649	23.0747	23.3959	22.4661	23.2512	23.1148	22.4728	22.1708	22.6569	22.9927	22.3564	22.1107	21.6867	21.9555	22.9353	21.7956	22.1224	22.5363	23.0339	23.1802	23.4928	22.9099	21.361	22.9556	22.4928	22.3201	22.6307	22.5007	22.5898	22.9473	23.0686	23.5987	23.0924	22.8285	21.6177	22.0307	21.9479	24.1526	19.4967	20.1481	19.0382	23.3714	20.8129	0	22.4476	23.1172	21.0135	20.3664
Q9UHD2	TBK1	25.2002	25.5534	25.2319	25.5335	25.2872	25.6014	25.6381	25.6375	25.3432	25.427	25.789	26.2258	26.2592	26.25	25.8016	26.3895	26.5204	25.7228	25.4703	25.6016	25.2444	26.3201	26.3302	25.5842	26.2086	25.9652	25.7772	26.1998	25.3966	25.1583	25.1662	25.502	25.8716	26.6692	26.6593	25.8744	26.0174	25.8357	25.5018	26.6731	27.0396	26.19	26.4767	26.3611	25.4065	25.0898	26.0123	26.6707
Q9UHX3	ADGRE2	22.4418	20.73	20.3199	20.6376	17.2202	20.716	20.2847	19.668	19.3363	18.4416	19.6423	21.9029	21.8242	22.1165	21.2608	20.9172	22.0543	19.532	20.3433	19.9776	20.2611	21.7717	22.3998	20.3216	22.1755	21.9723	21.7045	0	21.188	21.4151	19.4	20.1185	20.6222	19.7619	21.8276	21.5935	21.4618	0	21.727	20.645	22.3535	17.3654	18.561	20.791	21.5186	20.0538	20.4906	19.1624
Q9UJU2	LEF1	22.5583	23.1195	23.287	22.2292	24.1737	23.14	22.753	22.5512	22.8368	23.5338	22.3181	0	20.4842	17.5242	22.4657	0	17.9474	21.8173	23.7115	22.8429	23.7166	21.191	0	23.5018	21.7975	21.4173	20.5211	21.7438	23.8461	23.5751	24.3677	22.7721	20.8031	0	19.3652	20.8484	19.005	23.0379	23.6255	0	0	23.3135	25.0195	22.7148	22.868	24.1587	23.2332	23.1079
Q9UK59	DBR1	24.57	24.8977	24.8872	24.8642	24.5946	24.9247	24.5514	24.5713	24.3575	24.899	24.8682	23.957	23.9872	24.4647	24.7	24.4779	24.1848	24.4649	24.6793	24.9866	24.5993	24.7889	24.4856	24.8409	24.1607	24.5856	24.377	24.5998	24.8822	24.917	24.7794	25.0673	24.7715	24.7083	24.8879	23.8545	24.1251	24.8724	23.9712	23.0781	23.2113	25.0168	24.3358	24.1537	24.485	24.7269	24.0229	24.1758
Q9UKT9	IKZF3	24.0191	25.008	25.2718	24.4269	25.1919	24.7905	24.9322	24.1031	25.005	25.0793	24.8834	22.4774	23.5112	24.4607	24.7568	0	21.252	24.3176	25.0355	25.2453	24.0088	23.8549	23.7387	24.8813	23.9361	24.6689	24.966	25.4693	24.8375	25.0098	25.6548	24.6401	25.2292	19.6532	22.7537	21.3004	24.124	25.5278	24.6734	25.603	25.2303	26.0901	26.6144	26.5131	25.3744	24.5242	26.3175	27.0049
Q9UL17	TBX21	22.8994	24.1311	23.4511	23.2803	23.0927	22.4579	24.1124	20.6517	22.7139	22.7409	24.1617	21.9297	22.6374	23.2775	23.6465	0	21.129	23.6647	23.1674	22.5815	22.5629	20.0344	22.7733	23.0736	22.228	23.1509	22.7337	24.0105	24.1648	22.8534	25.0921	22.7397	24.4799	21.5405	23.9991	21.2678	23.0256	24.8478	23.9173	23.9013	23.3838	24.9825	25.144	24.4794	21.7327	21.7389	24.5857	24.7803
Q9UL45	BLOC1S6	21.3742	21.5293	21.8172	21.9789	21.7594	21.2827	21.7272	22.1096	21.6842	22.0078	21.1506	21.5573	21.3169	21.3747	22.0719	21.6904	22.2702	21.6183	21.1178	21.1299	22.138	22.172	21.8004	21.6096	21.8376	21.281	21.492	21.5166	21.6237	21.5328	21.9029	21.8753	21.9108	22.4049	18.7688	22.5912	22.1614	22.4524	19.4965	0	0	20.5948	0	0	21.2956	21.7655	19.7055	0
Q9ULG1	INO80	23.799	23.5826	23.5886	21.8366	23.4458	23.3975	21.9342	21.8906	22.0611	23.276	22.3254	21.2499	21.389	23.4863	23.9319	20.9934	23.644	21.779	22.902	22.9171	22.2547	21.9512	23.4256	22.7178	23.5925	20.6471	23.4248	22.5797	23.2048	23.4161	23.0462	22.5837	23.3295	22.3185	23.0383	22.1776	20.8899	22.8287	23.7503	22.5813	23.6046	23.9061	24.1681	24.2725	22.8983	23.6504	23.132	24.6297
Q9ULT0	TTC7A	22.7375	23.3046	22.8268	22.8884	22.1541	22.7403	22.0332	22.3567	22.6895	22.4378	22.7106	22.3556	21.6259	22.3098	21.8716	22.1465	21.933	22.0985	22.4934	22.7863	22.8773	22.323	22.0811	22.4176	22.139	22.3646	22.1037	21.7139	22.1044	23.0055	22.7359	22.9705	23.1	23.077	22.8572	22.9947	22.3866	23.425	22.642	23.5174	23.3832	23.2963	22.4566	22.659	23.4229	23.9157	23.1158	23.5124
Q9Y2Q5	LAMTOR2	24.761	24.3395	24.7913	25.0772	24.1609	24.6714	23.7327	25.0952	25.0224	24.0493	24.448	25.0102	25.8979	25.4313	24.0993	25.4628	25.3414	23.6476	24.6788	24.3283	24.4615	24.8176	25.2134	24.2885	25.1207	24.8983	25.1779	24.859	24.316	24.725	24.2332	24.8272	23.3517	24.6271	24.0903	24.7904	24.0521	24.2081	21.7947	25.8872	22.7085	20.3401	21.9067	23.207	20.9319	20.5901	22.8485	25.5874
Q9Y3A5	SBDS	25.769	25.6957	25.9471	25.712	26.2759	25.8735	26.1133	25.7681	26.1714	26.1313	25.4678	25.4732	25.36	24.8588	25.4863	25.2556	25.0886	25.9092	25.6469	25.9229	25.8727	25.0757	25.3482	25.4599	25.3444	25.5636	25.7396	25.6265	26.0843	26.0221	26.0175	25.8526	25.3356	24.9495	25.2192	25.4777	26.2514	25.0807	25.7189	26.151	24.3205	26.1557	26.1175	25.4698	25.5656	25.6704	25.6871	25.5896
Q9Y3Z3	SAMHD1	31.694	31.7371	31.339	31.1628	31.3045	31.384	30.7395	30.6961	30.88	31.3758	31.5267	29.6813	29.2802	30.0222	30.5146	28.8795	28.8433	31.0614	30.8311	31.27	31.3816	29.5265	29.2374	30.5092	29.5755	29.8274	30.4672	30.0516	31.5508	32.06	31.7409	31.9766	31.8624	29.252	31.1226	30.227	30.1063	30.763	32.0681	29.8554	30.3102	31.8892	31.1281	30.8975	31.2412	31.9476	31.164	31.6557
Q9Y4E6	WDR7	24.3703	24.5475	24.3902	24.9584	23.8109	24.3739	24.1025	24.9252	24.7238	23.955	24.6968	24.8598	25.1494	24.9128	24.6255	25.4423	25.3238	24.6482	23.9463	24.3833	23.9047	25.0878	25.0976	24.3952	25.0624	24.5891	24.3612	24.0682	24.1921	24.4863	24.2107	24.7294	24.1983	25.5375	24.2407	25.0274	24.0535	23.8449	20.9489	24.7186	25.0217	22.8139	22.4228	23.8908	24.5839	24.2297	22.4575	22.4915
Q9Y4G2	PLEKHM1	20.4788	19.7886	19.2707	19.1826	18.8145	19.3611	20.0879	17.8078	19.0561	18.9485	18.7597	21.1535	20.5149	20.6923	19.809	22.4204	22.402	19.2161	19.3857	17.537	18.5104	20.8421	21.5337	19.1175	21.9548	19.4494	20.916	19.9956	19.0115	19.7907	20.1247	19.8184	19.1141	22.4538	20.2661	21.7855	20.2119	15.4769	18.5133	19.6663	18.4731	18.8548	16.4697	19.2303	19.8596	19.439	18.2951	0
Q9Y4L1	HYOU1	28.5281	27.786	27.5872	27.956	27.601	27.6461	28.2692	28.0748	27.7126	27.9216	27.8695	27.4882	27.3944	26.9223	27.3614	27.1231	26.9862	28.2266	27.0832	27.437	27.3527	27.4657	27.3885	27.1339	27.3146	27.5687	27.4162	27.5031	27.4629	27.8381	27.8036	27.9337	28.0118	27.7959	28.4641	28.4578	29.1758	27.9952	28.4901	29.5439	28.8135	27.904	28.3698	28.146	28.3356	28.6939	28.8103	29.0292
Q9Y678	COPG1	27.4458	27.6493	27.6125	27.4543	27.446	27.5042	27.6669	27.9247	27.3311	27.6695	27.532	27.5078	27.5462	27.472	27.5534	27.6059	27.8302	27.6448	27.3263	27.3707	27.3363	27.6921	27.8625	27.6493	27.7222	27.3815	27.1778	27.4971	27.6408	27.4962	27.778	27.5433	27.8742	28.1972	26.7393	27.4779	28.1698	27.6889	26.5864	28.1205	26.827	27.7359	26.7542	26.4412	27.3947	27.7001	26.5401	26.8951
Q9Y6K9	IKBKG	25.4074	25.1195	25.2164	25.1893	25.1443	25.3257	25.4009	25.5775	25.3142	25.2353	25.1899	25.4863	25.7911	25.5876	25.292	25.7653	25.8092	25.424	25.196	25.105	25.0613	25.6113	25.8068	25.4748	25.6176	25.3958	25.3149	25.336	25.2106	25.1986	25.3183	25.3915	25.2265	25.8461	23.5553	25.2581	25.4644	25.1476	24.3481	24.0076	23.4356	25.3181	24.833	23.5833	24.7991	25.1647	25.3769	23.7731
Q9Y6W5	WASF2	26.5153	26.5098	26.6009	26.0883	26.5893	26.5492	26.9948	27.0875	26.6986	26.5862	25.7076	26.9148	26.8473	26.6554	26.4656	27.0673	27.1335	26.7012	25.6277	25.9743	25.0447	26.6225	27.0573	26.7357	27.1423	26.6557	26.2215	25.823	26.3228	26.4654	26.5869	26.192	26.2045	26.9818	24.1585	26.3491	25.9585	24.9323	25.156	26.4451	23.6165	25.7744	24.9653	24.5399	25.9145	25.9182	25.2025	24.9439
[truncated: 21 more columns]

## Sheet: T-RNA-seq
Expression data of 314 overlapping genes
	B1_P1	B1_P2	B1_P3	B1_P4	B1_P5	B1_P6	B1_P7	B1_P8	B1_P9	B1_P10	B1_P11	B1_P12	B1_P13	B1_P14	B1_P15	B1_P16	B1_P17	B1_P18	B1_P19	B1_P20	B1_P21	B1_P22	B1_P23	B1_P24	B1_P25	B1_P26	B1_P27	B1_P28	B1_P29	B1_P30	B1_P31	B1_P32	B2_P33	B2_P34	B2_P35	B2_P36	B2_P37	B2_P38	B2_P39	B2_P40	B2_P41	B2_P42	B2_P43	B2_P44	B2_P45	B2_P46	B2_P47	B2_P48	B2_P49
FGR	16.9199	16.0969	15.7195	16.658	15.1623	16.0075	15.8233	16.4388	15.1576	15.3537	16.3402	16.5773	16.9932	16.5836	16.1599	17.6123	17.55	16.1419	15.4654	15.8722	15.4776	17.1486	17.0411	15.6732	16.9731	15.6996	16.5539	15.6912	16.2856	16.412	15.6331	16.3224	16.3331	17.8129	17.0241	17.3421	16.0118	15.9097	15.0269	16.2103	16.3508	14.9468	15.8045	15.3571	15.0082	16.2214	15.6555	14.9888	16.4477
CFH	8.72072	10.2577	8.94224	10.4745	9.27654	10.6766	9.78883	10.218	8.23501	10.6089	11.1826	9.1052	9.19669	8.74424	9.98573	9.62239	10.8467	9.01811	7.93944	10.3877	7.9619	7.91693	10.0529	8.04975	10.518	8.51951	8.94565	8.81845	12.1651	10.2075	8.85022	10.558	11.3714	8.64436	10.8271	9.9158	13.8169	9.59392	11.899	11.6715	12.6739	11.698	11.4098	12.41	9.87034	9.26553	9.52063	11.2958	8.78221
CASP10	13.9838	13.913	13.7289	13.7424	14.0253	13.7177	13.649	13.5827	12.505	13.6406	13.758	12.6926	12.5129	12.8594	13.7167	13.7203	13.0364	13.417	13.1433	13.1233	13.873	13.3356	12.044	13.3205	12.8669	13.423	13.5755	13.5214	13.8863	14.2429	14.4754	14.1423	13.4406	13.7005	13.948	13.6951	13.5804	14.4475	14.6704	13.539	13.9946	13.5514	12.8187	12.9279	13.9936	14.2753	12.6956	13.7542	14.0142
AK2	13.9526	13.9234	14.0894	14.0423	14.2105	14.0537	13.991	13.7896	12.9549	13.9809	14.0016	13.563	13.3268	13.6782	13.9226	13.707	13.7941	13.3201	12.9675	13.1731	12.8183	13.5056	13.4634	13.4244	13.2432	13.6648	13.5215	13.6642	13.8948	13.8844	13.8933	14.109	14.0092	13.4504	13.7061	13.8161	13.8575	13.7239	14.2985	13.978	13.7372	13.8161	13.7946	13.5134	13.7774	14.0571	13.8505	13.8842	13.9425
CD38	13.6936	13.6822	12.7532	12.213	14.0903	12.6973	12.6182	12.1857	12.2088	12.8999	12.3528	11.8106	11.3722	12.8336	12.2854	12.5174	11.7756	13.308	11.7776	12.1647	12.636	12.116	11.4597	12.963	11.6701	13.4557	12.6258	13.8039	13.002	13.0279	14.968	13.7472	12.8025	12.5442	11.5779	12.5227	12.837	14.4019	11.6345	13.1087	12.3673	12.3436	12.9928	11.9003	13.2052	12.239	14.1363	12.1681	12.3635
MPO	11.2666	10.7062	10.5822	11.57	9.69902	11.1208	10.3732	13.3212	10.6879	9.85956	10.7966	11.0232	12.0782	11.1019	10.7959	12.6726	14.9124	11.3134	10.234	9.84255	10.7012	12.5616	12.112	9.79317	11.8913	9.86574	10.7371	13.2709	13.6887	11.0019	9.7173	12.6914	11.6657	10.6118	11.6496	12.8734	11.415	10.3237	8.74432	8.94855	11.799	7.23429	7.76469	10.2844	9.54369	10.6735	9.10212	7.83627	14.4369
CD79B	13.7396	14.0096	14.4112	14.0633	14.3298	13.4355	13.6562	13.4736	13.3805	13.9571	13.1504	12.3208	11.3018	12.0128	13.7125	10.2077	11.3412	11.6468	12.0671	13.2676	9.63677	13.011	11.4934	13.3181	12.0908	14.2905	12.5007	14.401	12.7806	13.8002	13.1097	13.5176	13.114	11.5627	10.215	11.4402	13.4007	15.2474	10.7846	13.705	12.2933	13.7057	10.8831	13.225	14.073	10.5545	14.3878	14.0975	11.6451
CD4	15.4177	15.7143	15.4549	15.8866	15.1402	15.4248	15.134	15.6238	14.4034	15.3487	15.6016	14.7896	14.1564	15.5532	15.2627	14.2166	14.3623	15.6402	15.1442	15.6406	15.3236	15.0193	14.3747	14.5334	14.0679	14.9497	15.0626	14.0895	14.9267	15.7182	15.1507	15.5731	15.4731	14.6754	15.4461	15.5219	15.5609	14.5397	14.5378	14.5201	15.2791	14.517	15.1326	14.3959	14.301	15.838	15.7125	14.7976	15.6595
BTK	15.5757	14.7478	15.1779	15.1596	14.903	15.0779	14.7195	15.1896	13.0863	14.7271	14.8943	14.4019	14.0018	14.18	14.9853	14.8551	14.3822	14.3181	13.3167	14.2077	9.43203	14.5983	14.6212	14.2423	13.9843	15.117	13.3098	14.8755	14.4614	15.1938	14.1911	15.095	14.6992	14.8215	14.0139	14.6829	15.1668	14.9765	12.8024	14.6361	14.3247	13.1574	12.5514	13.5112	14.5025	14.08	14.2047	13.6886	15.4581
CD22	15.3097	15.0347	16.3393	15.4294	15.6731	15.4752	15.1638	15.2652	14.3388	15.7911	14.8146	14.7319	13.9548	14.0226	15.5594	10.3042	12.6704	13.9957	14.9232	14.7695	10.1354	15.1474	13.309	15.6869	14.1207	16.3363	14.2547	16.7173	14.6411	15.2856	14.5281	14.9894	14.2328	12.3142	12.3471	13.6031	15.2269	17.0658	10.3305	15.0216	13.7766	15.5304	12.1274	15.4454	16.0727	9.64832	15.9959	15.9013	9.82245
PGM3	12.3868	12.1656	12.6102	12.3415	13.1666	12.4358	12.6915	12.3684	13.5104	12.7679	12.5273	12.0406	11.9484	11.786	12.449	10.8804	12.3168	12.036	12.7718	12.8166	13.0947	11.7432	11.9537	12.41	12.0279	12.1393	12.7013	12.2133	12.5566	12.5366	12.5859	12.7579	12.5053	11.3708	12.7116	12.2138	12.6112	12.7563	13.2012	12.6302	12.5922	13.0007	12.8855	12.9683	12.6351	13.0761	12.202	12.886	11.964
WAS	15.5918	15.1517	15.0945	15.5425	14.6713	15.2166	15.0415	15.1584	14.2843	15.0468	15.4533	16.2701	16.3231	15.9031	15.3786	17.2668	16.8797	14.9665	14.7893	14.5268	14.717	16.1184	16.5494	15.4244	16.3184	15.693	14.6526	15.3156	15.3821	15.4504	15.2088	15.2491	15.1517	17.1146	14.8771	15.8822	15.0501	14.8735	15.0767	14.6632	15.3841	15.0187	15.0174	14.7715	14.6846	15.4096	15.1665	14.734	15.6323
RUNX3	14.12	15.0698	14.7985	14.3073	14.2655	14.6107	15.3766	14.3621	15.5515	14.6502	14.8841	14.8708	15.1657	15.2925	14.6788	13.3141	14.7428	15.9085	15.9088	16.0383	15.2985	14.2663	15.1001	14.9182	15.0594	14.8549	16.2214	15.0689	15.1825	14.2888	15.0674	14.1703	15.091	14.1127	16.5505	14.7113	15.3855	14.9945	14.7478	15.2468	15.2636	15.3935	15.7976	15.6398	14.7436	14.2295	15.3856	15.2581	13.6614
MRE11	13.6879	14.1668	14.0511	13.8196	14.4901	14.1913	14.4022	14.1273	14.0546	14.595	14.0832	13.7917	13.5768	13.5098	14.1743	13.4324	13.5177	13.9085	13.6836	13.7989	13.8964	13.3462	13.9501	14.2135	13.8787	13.9602	13.3907	13.6866	14.1929	14.3162	14.4312	14.0572	14.1342	13.3944	13.9019	13.6227	13.738	13.846	14.4367	14.1442	13.9558	14.164	13.9873	14.4697	14.1427	14.4858	13.3381	13.8862	13.3725
FAS	13.2114	13.2551	13.0332	13.4638	13.2169	13.1864	13.2844	13.3541	13.4973	13.4969	13.6198	14.1821	14.6324	14.676	13.2264	16.1477	14.7951	14.0746	13.4066	13.7245	13.6131	14.277	15.0129	13.8829	15.0015	13.4259	14.4193	13.6509	13.3488	13.0443	13.4071	13.3186	14.0213	15.2056	13.7358	13.8916	12.9007	12.2603	13.4739	13.8297	13.5571	13.8318	14.4046	13.8564	13.0725	12.7997	13.6108	13.3753	14.064
CD44	17.0824	16.5338	16.4476	16.7053	16.2397	16.6892	16.4506	16.8962	17.3737	16.6635	16.3839	16.5541	16.6151	16.3103	16.2965	16.4739	16.3696	17.0823	17.4095	17.2318	17.2704	16.8366	16.1897	16.6632	16.5138	16.3143	16.9856	16.3333	16.3128	16.5185	15.9864	16.5966	16.4295	17.2907	16.8438	16.4296	16.3758	15.8173	16.3739	15.631	16.2495	16.1041	15.8862	16.1649	16.8451	16.5052	15.9235	16.0061	16.7122
IFNGR1	15.8598	14.9971	15.0029	15.4303	14.8209	15.1594	14.811	15.9754	16.3359	14.6859	15.1324	16.2528	16.735	15.8683	15.205	16.6608	16.7607	15.6672	16.4482	15.9836	16.4874	16.053	16.3088	15.385	16.6202	15.7733	16.3141	14.7331	15.7228	15.4997	14.2434	15.4615	14.9468	16.9277	16.3086	16.2624	15.1926	14.0075	13.7512	14.1183	14.6465	13.4249	13.395	13.9176	14.4942	14.8557	13.3229	14.3914	15.3259
CYBA	16.0043	15.619	15.2275	15.7945	15.1842	15.4982	15.6145	15.7949	15.3283	15.2371	15.6325	15.9847	16.1244	15.9395	15.5336	16.5644	16.506	15.8991	15.4284	15.7132	15.528	16.0477	16.1199	15.2532	15.9768	15.6067	15.8132	15.5505	15.5611	15.5699	15.3599	15.6116	15.4825	16.2415	16.1445	15.851	15.71	15.1536	15.1618	15.3	15.5493	15.0953	15.6125	15.5193	15.3467	15.4505	15.7444	15.2712	15.7475
LY75	14.0029	14.1703	14.4171	14.3188	14.0775	14.243	14.2133	14.0882	13.7801	14.4869	14.1794	13.5805	13.7126	14.0765	14.2451	14.104	14.2948	13.8494	13.514	14.1995	14.2669	13.7496	14.3115	13.7164	14.1114	13.8424	14.0403	13.901	14.5517	14.006	13.8186	14.0545	14.6229	14.6665	14.9329	14.2572	14.1965	14.3661	14.907	14.6167	14.4113	14.7364	14.76	14.5438	14.5199	14.3746	14.452	14.6061	14.1472
SEC61A1	15.2358	14.866	14.8337	14.9452	15.0744	14.9114	15.0329	14.9547	15.1622	14.9375	15.0816	14.7095	14.4517	14.7915	15.0846	14.2085	14.6592	15.3862	15.0794	15.3705	15.3077	14.7517	14.7246	14.8439	14.6011	14.7258	15.4641	14.825	14.9256	14.8452	15.0659	15.3767	15.0353	14.4112	15.4496	15.3034	15.0859	14.9264	14.8413	14.8159	14.7174	14.7858	14.7549	14.7369	14.9068	14.8424	14.8581	15.0179	14.7835
CASP8	15.0442	15.3992	15.1258	15.104	15.3171	15.2029	15.4439	15.603	16.3994	15.1784	15.724	16.2363	15.9921	15.9958	15.373	16.119	16.2187	16.7481	16.0341	16.3743	16.389	15.4796	16.445	15.9916	15.9905	15.2036	16.8027	15.1978	15.755	15.239	15.1979	15.2544	15.9253	16.2936	16.873	15.6577	15.2547	14.7811	15.3978	15.7134	16.1027	15.842	16.0552	16.1002	16.3893	15.5963	15.4844	15.3764	15.5635
RFXANK	13.0917	12.7663	12.9135	13.0115	12.9867	12.8998	12.8157	12.815	12.5227	12.6749	12.9801	13.0535	12.9556	12.8539	12.8345	13.8463	12.8047	12.6112	12.6327	12.4189	12.6064	12.7017	13.1383	12.9152	12.5839	12.547	12.2685	12.7969	12.7598	12.8724	12.8197	12.7317	12.8259	12.8272	12.8455	12.8417	12.6695	12.8889	13.1121	12.7272	12.7993	12.9117	13.0683	12.8379	12.7466	13.104	13.2925	12.9604	12.8515
AP3D1	15.7313	15.4391	15.6385	15.6648	15.31	15.6507	15.4896	15.341	15.386	15.5198	15.679	15.297	15.2294	15.2302	15.5172	15.0225	15.5658	15.1788	15.3108	15.1774	15.53	15.2968	15.3463	15.2371	15.2621	15.3212	15.3844	15.2928	15.5705	15.5172	15.6233	15.605	15.6345	15.7126	15.6472	15.7242	15.5587	15.6972	15.7812	15.6363	15.8412	15.761	15.815	15.6853	15.5689	15.8168	15.8483	15.7744	15.4079
SPI1	16.217	15.218	14.905	15.9097	13.8751	15.3291	14.5215	16.1293	15.693	14.4109	15.3837	16.9362	16.9562	16.3618	15.2704	17.8207	17.4406	16.0475	15.7986	16.1254	16.1401	16.6234	16.8724	15.764	16.9494	15.8946	16.462	15.0784	14.9074	15.6463	14.2088	15.5879	15.1143	17.9894	17.0736	16.1701	15.3949	14.4244	13.7145	13.8159	15.4415	11.3328	13.5013	13.4065	14.7228	15.4546	14.516	12.0593	16.1536
TTC7A	15.4809	15.6566	15.6181	15.7997	14.9647	15.2761	15.084	15.4656	16.5983	15.152	15.6962	15.0643	14.4454	15.0587	15.1445	14.1456	14.472	15.4877	15.944	16.0351	15.7574	15.2361	14.4418	14.9425	14.6379	15.1016	15.7905	15.0424	15.1456	15.5119	14.8963	15.5084	15.2652	14.8173	16.3572	16.2066	15.7564	15.6189	15.1274	15.1632	15.5628	14.919	15.1152	15.3379	15.4359	15.7292	15.7262	15.1289	15.5086
RASGRP2	15.9304	16.4987	16.5416	15.941	16.978	16.1918	16.4071	16.0888	15.6861	16.6168	16.1006	15.5931	15.9381	15.4933	16.2469	15.5802	16.3309	15.905	16.5632	16.255	15.9226	15.921	15.8698	16.5525	16.1526	16.2051	15.4126	16.2472	16.8365	16.2657	16.51	16.2145	15.8502	16.1359	16.093	15.7386	16.0226	16.6251	17.0149	16.6427	16.7544	17.0363	16.9424	16.9236	16.9545	17.0747	16.798	17.235	16.3276
RAB27A	13.9928	13.7312	13.6368	14.0821	13.2574	13.8464	13.9697	13.8108	13.251	13.5627	13.9867	13.6899	14.1445	13.8071	13.963	14.7194	14.5809	13.3183	13.2658	13.2157	13.4233	14.1269	14.3268	13.2462	14.1451	13.4627	13.3598	13.6547	13.6099	13.6434	13.4773	13.8173	14.4035	15.0721	13.4839	13.4662	13.7349	13.0073	13.5799	14.0912	13.8096	13.8405	14.1686	13.9716	13.1161	13.3299	13.5612	13.6706	14.3636
WDR1	16.7025	16.6292	16.162	16.1463	15.9736	16.301	16.3523	16.3152	16.38	16.133	16.1622	16.7285	16.969	16.6185	16.2281	17.2263	17.3263	16.1874	16.3317	16.1077	16.4385	16.3627	16.8946	16.1521	16.6635	16.3641	16.2081	16.4363	16.0581	15.8884	16.2173	16.1383	16.4542	16.9364	16.4338	16.6249	16.4138	15.9988	16.4488	16.7691	16.3856	16.3676	16.4017	16.1769	16.456	16.2614	16.7224	16.1545	17.3627
ATP6AP1	14.8399	14.1607	14.1116	14.5905	13.8387	14.2672	14.0394	14.5046	14.4386	13.9076	14.3713	14.5141	14.4509	14.4092	14.2495	14.9875	14.9878	14.8155	14.249	14.5622	14.6215	14.6692	14.7438	14.0028	14.4567	14.1031	14.9417	13.9283	14.3929	14.4375	13.9355	14.412	14.1566	14.8541	15.1803	15.186	14.4878	13.7403	13.8201	13.873	14.0019	13.6529	13.8565	13.7762	13.8378	14.277	14.2557	13.6415	14.4891
TFRC	16.1184	15.1161	14.7762	14.9424	15.251	14.9206	15.0553	15.3305	15.8188	14.8738	14.7163	15.9292	15.7933	15.3561	14.5799	15.8141	15.6488	15.7869	16.2181	15.8199	15.287	15.7395	14.8781	15.4075	15.2781	15.7181	16.3925	15.812	14.8664	14.5867	14.859	15.0077	14.596	14.745	15.9173	16.7592	15.1553	15.1241	14.8515	14.4564	14.9155	14.9515	14.9561	15.0402	15.5185	14.8181	14.8648	14.6806	14.318
TRNT1	12.3454	12.6869	12.8089	12.532	13.004	12.69	13.0658	12.8286	13.0884	12.9711	12.7778	12.3395	12.305	12.2507	12.8198	12.2778	12.5474	12.6406	12.8677	12.9345	13.1525	12.4749	12.613	12.7733	12.703	12.3801	12.5934	12.2942	12.8656	12.8613	13.1262	12.9515	12.9722	12.3831	12.6086	12.3522	12.4403	12.708	13.5179	13.2462	12.9008	13.2128	13.1714	12.7833	13.007	13.1815	12.2268	13.1417	12.7799
TBX21	12.7708	14.1239	13.8999	13.5973	13.3857	13.6092	14.8087	12.6287	13.1775	13.3034	14.3608	13.6553	14.1667	13.6614	13.9981	12.4216	13.2923	13.9545	13.9478	13.2441	13.0247	11.8704	13.8593	13.6053	13.4406	13.9978	12.9003	14.4715	14.0321	13.3298	14.8016	13.4615	14.9607	13.3687	14.0642	12.6423	13.9577	14.9797	14.3031	15.8346	15.016	15.1727	16.006	15.0344	13.1233	13.2046	14.8669	14.9956	12.6191
ACTB	18.3649	17.5601	17.3232	17.7363	16.8006	17.6328	17.5729	18.044	16.8954	17.422	17.6679	17.9665	18.5673	18.3312	17.9035	19.1111	18.8844	17.8125	17.6473	17.4796	17.3812	18.4443	18.5401	17.8644	18.3315	18.2048	17.2241	18.0839	17.6036	17.7548	17.7317	17.834	17.5589	18.4082	17.4155	17.9485	17.5836	17.1859	17.6893	18.1568	17.7146	17.3696	17.4934	17.1935	17.6815	17.6771	18.1995	17.2521	18.129
MLH1	14.0947	13.9761	14.1303	13.8643	14.308	14.0451	14.049	13.9991	14.2665	14.1804	14.0234	13.9294	13.6154	13.7234	13.7149	12.8077	13.4672	14.1122	14.3111	14.3077	14.214	13.3487	13.4133	14.0829	13.6486	14.0006	13.9942	13.9783	14.1037	13.8455	14.1009	14.1745	14.1768	13.2764	14.2115	13.6214	13.983	14.312	14.4055	14.2337	14.1116	14.2082	14.1313	14.0158	14.3633	14.1331	13.9947	14.3163	13.8278
UNG	10.9835	11.1175	11.2825	10.9961	11.6583	11.1007	11.4302	10.4206	9.88053	11.3491	11.1105	10.1293	10.055	10.8804	11.177	9.21388	10.3265	9.99017	10.0655	9.7559	10.0009	9.90931	10.4919	10.5454	10.1007	10.6295	9.29129	10.9564	11.3113	11.0925	11.6248	11.1967	11.7539	10.0123	9.69047	10.1064	11.1495	11.6928	11.5797	11.8608	11.3215	11.9236	11.6049	11.3965	10.9777	11.3085	11.9601	12.1483	11.2757
ARHGEF1	17.0697	16.9983	17.5241	17.2454	17.6912	17.3136	17.5378	17.2272	17.156	17.5191	17.3776	17.0801	17.2062	17.0874	17.3381	17.48	17.8598	17.284	17.4832	17.3868	17.2425	17.2556	17.4689	17.5736	17.5615	17.3065	17.0148	17.1444	17.7252	17.2482	17.4446	17.2084	17.2112	17.5916	17.8171	17.2406	17.1157	17.5428	18.3129	17.7442	17.9719	17.9963	18.3115	18.1704	17.7547	18.0495	18.1059	18.284	16.9358
STXBP2	16.3527	15.2627	15.4592	15.8909	14.9317	15.5732	15.3816	15.8108	15.7444	15.2122	15.7749	16.4966	16.5059	16.1299	15.5529	17.0973	16.9603	16.0294	16.0683	15.8638	15.7843	16.3546	16.4431	15.6234	16.4609	15.703	16.1877	15.373	15.575	15.5861	15.0979	15.5836	15.5458	17.2062	16.7464	16.3234	15.6914	15.26	15.2235	15.4556	15.7115	14.9117	15.425	15.2276	15.2681	15.8766	15.5749	14.9468	16.1415
TOP2B	16.364	16.4897	16.7995	16.4337	16.9198	16.5121	17.0254	16.7299	17.5329	17.1045	16.4236	16.0145	16.2443	16.281	16.7255	15.7173	16.1851	16.6247	16.8661	17.0416	17.4154	16.1003	16.2586	16.7439	16.2969	16.5543	17.1413	16.5736	16.8424	16.6807	16.8709	16.7881	16.3256	15.6144	16.7798	15.7797	16.2281	16.3615	16.4364	15.8766	16.2414	16.4214	16.0982	16.3323	16.508	16.2486	15.7442	16.259	15.8157
NFKB2	15.7183	15.683	15.4435	15.5318	15.2758	15.4525	14.7428	16.1878	17.2702	15.2136	15.1802	17.817	17.8445	17.3706	15.6308	18.1025	17.6567	15.989	17.3008	16.8534	16.5004	16.9434	17.5627	16.7185	17.4512	16.7405	18.0155	15.8715	14.2374	15.371	14.7039	14.9356	15.1064	17.6027	17.0715	16.8429	15.4604	16.2863	15.6715	14.8289	15.1148	14.8774	15.1805	15.4899	16.4259	15.4012	15.6175	14.9944	15.5765
ITCH	15.549	15.4777	15.5979	15.4287	15.7491	15.6013	16.1407	15.6474	16.5342	15.647	15.522	15.916	16.05	15.7105	15.6987	16.1356	16.3534	16.1343	16.1097	16.2941	16.4059	15.5558	16.0784	15.8079	16.3075	15.7235	16.4448	15.4472	15.7786	15.6484	15.6741	15.7106	15.5024	16.3247	16.4231	15.6306	15.583	15.6735	15.583	15.5922	15.6675	15.5362	15.9572	15.8234	15.6312	15.3566	14.8206	15.5155	15.3214
PSEN1	14.8282	14.339	14.177	14.4578	14.1026	14.4637	14.2854	14.6389	15.1171	14.1706	14.5696	14.9169	14.9698	14.6509	14.4187	15.4461	15.3421	14.194	14.6433	14.5234	15.1869	14.7283	14.9208	14.1713	14.8025	14.3845	15.1103	14.1194	14.3027	14.5093	14.15	14.5335	14.3173	15.5054	14.9523	14.6758	14.3379	14.0998	13.9682	13.8362	14.172	13.651	13.6047	13.7261	14.0458	14.2104	13.4288	13.7438	14.811
TCF7	15.0939	15.1545	16.1129	15.3556	16.1948	15.6937	15.8666	15.3732	15.9724	16.5078	15.0828	14.2744	14.7652	14.4024	15.5678	12.5523	14.5802	15.3579	16.3532	16.0727	16.658	14.4804	14.4934	16.0401	15.1259	14.895	15.3216	14.6419	15.7434	15.627	16.203	15.5869	15.1605	13.8765	14.8382	13.8173	14.5626	15.4831	16.5519	14.9549	15.2976	16.2187	15.7183	16.1112	16.1259	16.5149	15.9373	16.224	14.4669
PTPRC	18.413	18.1379	18.3314	18.1813	18.5368	18.1875	18.8382	18.4399	18.0375	18.7541	18.2004	18.4936	19.0055	18.6896	18.5833	19.5387	19.2591	18.6759	18.3864	18.6773	18.4568	18.7445	19.2134	18.8751	19.1857	18.5961	18.8253	18.4993	18.6185	18.5842	18.8023	18.4393	18.3348	19.3704	18.3834	17.7934	18.082	17.9867	18.3274	18.0737	18.1991	18.3755	18.127	18.2833	18.1148	18.0781	17.7367	18.0048	18.1947
CD59	11.6899	11.8268	11.9783	12.1922	12.7529	12.0418	11.9776	11.9292	12.2253	12.3576	11.5881	12.3901	13.1273	12.6041	11.994	13.8873	13.4149	11.7797	12.4376	12.0015	12.0429	13.1077	12.9943	12.4467	13.1088	12.0871	12.0509	12.5497	11.8351	11.8624	12.1152	12.0807	12.0134	14.7644	11.587	12.2212	12.0905	11.7698	12.0143	11.2931	11.6649	11.9695	11.4623	11.7719	11.9682	11.7385	12.6231	11.7933	12.5427
SH3BP2	16.0233	15.428	15.412	15.5471	14.6465	15.3826	15.3954	15.9418	15.4424	15.0074	15.7242	16.1101	15.9551	15.9137	15.4003	16.7348	16.7503	16.2247	15.5335	16.0832	15.7419	16.0755	15.9536	15.3278	15.783	15.897	16.4405	15.2084	15.4853	15.6326	15.0018	15.6382	15.3007	16.5442	17.2066	16.4888	15.392	15.3829	15.211	15.6449	15.7925	14.8871	15.3974	15.0454	15.1907	15.5691	15.1684	14.962	15.869
OAS1	14.6379	14.4595	14.2122	14.566	13.867	14.3305	13.3772	12.9579	10.8692	13.372	15.1384	12.7181	11.6766	14.819	13.0818	17.7484	12.2158	12.5474	11.4123	10.9485	12.1511	14.6332	12.3642	13.4027	12.9401	13.4062	11.2617	15.4392	13.9708	16.0067	16.5523	14.3802	14.0751	16.4072	11.2576	13.2628	15.2349	14.0205	13.9374	13.774	13.2913	12.7872	13.3632	12.8533	13.0577	14.1051	13.6996	13.1403	15.9218
NLRC4	14.2633	12.5833	12.4913	12.9864	12.0996	12.6677	12.3	12.4666	11.0575	12.2758	13.8635	12.4493	12.7759	11.9913	12.714	13.8561	13.1264	10.9091	11.7844	11.2326	11.6904	12.9523	12.6363	10.8767	12.2636	12.012	10.9291	11.7831	12.8752	13.8042	12.7148	13.5161	14.0394	15.1611	11.1321	12.9223	13.228	12.339	12.6011	12.4614	13.1281	9.71165	10.817	10.3923	11.0344	13.5657	11.0661	10.2315	14.4722
WDR7	15.4321	15.4031	15.6868	15.5902	15.7566	15.5695	15.7166	15.3125	15.0591	15.7424	15.6516	14.9237	14.8148	14.9681	15.5042	14.1702	15.0086	14.7441	14.9604	14.7532	15.1677	14.794	15.0995	15.3429	15.0237	15.1775	14.6041	15.1988	15.7605	15.6319	15.7089	15.5112	15.6225	14.802	14.9781	15.0545	15.4345	15.5963	16.3162	15.7399	15.9152	16.0478	15.9552	16.1008	15.6068	16.0704	15.5817	15.886	15.2684
NLRP1	16.3601	16.6748	16.984	16.7834	17.1614	16.9913	17.171	17.0256	16.9274	16.899	16.9906	17.0079	16.8806	16.861	17.2369	17.0666	17.5388	16.9731	17.1341	16.9792	16.9052	17.0084	17.5337	17.1133	17.516	16.9368	16.7883	16.4986	16.874	16.9164	16.7338	17.0023	16.8473	17.4263	17.5769	16.8075	16.8241	16.8095	17.6561	16.9986	17.5385	17.3831	17.5723	17.7869	17.3016	17.7434	17.3748	17.6462	17.0142
RNF31	14.9088	14.8749	14.9286	15.1033	14.7072	14.9784	14.9038	14.5715	15.0263	14.7467	15.2706	15.326	15.6061	15.4544	14.8754	16.0986	15.7092	15.1014	14.8335	15.0659	15.3679	15.2797	15.4215	14.8809	15.6828	15.0118	15.4833	15.1487	15.0623	15.277	15.3948	14.8028	15.1619	16.6587	16.1355	15.1329	15.157	15.2616	15.6754	15.5257	15.3574	15.2321	15.7996	15.4365	15.0415	15.5405	15.663	15.4776	15.4132
TINF2	14.5242	14.4214	14.5347	14.6357	14.4592	14.5369	14.5447	14.535	14.7132	14.719	14.5615	14.9859	15.1941	14.6912	14.6303	15.194	15.1115	14.0985	14.9785	14.2523	14.462	14.618	14.9854	14.6114	15.0064	15.0387	14.2982	14.8151	14.3743	14.4598	14.6255	14.4442	14.7224	15.8405	14.1443	14.7472	14.6195	14.8832	14.828	14.7499	14.7092	14.7242	14.9973	14.869	14.8301	14.6279	14.8948	14.9249	14.5379
UNC13D	16.1841	15.6682	15.8396	15.7869	15.7567	15.9037	15.849	15.5499	15.0291	15.6665	15.9353	16.4035	16.6489	15.9941	16.0969	17.0391	17.4739	15.3626	15.5575	15.1279	15.0251	16.3777	16.8936	15.9993	16.5258	16.1064	15.368	15.8644	15.8403	15.8039	15.8342	15.7458	16.0277	17.5906	15.8633	16.2016	15.9205	15.991	16.4462	16.5985	16.4878	16.2328	16.7375	16.3697	15.7851	16.1837	16.5726	16.4245	16.2958
ADA2	16.0286	15.8267	15.7462	16.2791	15.2092	15.8729	15.5283	16.065	13.9275	15.4466	16.1434	15.3404	14.5284	15.4271	15.6518	15.372	14.8502	16.0407	14.8004	15.2225	15.6348	15.7644	14.6935	14.9233	14.7508	15.4421	15.1374	15.1592	15.0576	16.386	15.6897	16.2125	15.9149	15.0229	15.1587	16.1293	16.1755	15.0642	15.5214	15.3171	15.3895	14.7811	15.2144	14.8647	14.9458	16.1834	15.3127	14.9716	16.0937
MSH2	13.6755	13.7105	14.2635	13.2905	14.7928	13.9509	14.5346	13.2023	13.3303	14.504	13.4958	12.4043	12.4763	12.7569	13.7311	11.5112	12.293	12.2866	13.4193	12.3732	13.3343	12.3096	12.8001	13.4633	12.6274	13.5879	11.9103	13.2305	14.1052	13.8921	14.5951	13.9417	13.6031	12.0062	11.7095	12.2251	13.1548	14.1059	14.6255	14.449	13.696	14.2504	14.0498	13.7417	13.9181	14.1135	13.6654	14.4639	13.2551
BLNK	12.9145	12.572	13.534	12.7937	13.2772	12.7612	12.652	12.2748	11.8835	13.218	12.1199	11.6758	10.5695	10.9597	12.7809	9.14016	10.092	10.8778	11.1831	11.1821	10.9657	12.4911	10.6488	12.5938	11.453	13.6907	11.6987	13.7186	12.1256	13.0594	12.7733	12.8202	11.4175	9.69607	8.9801	10.7628	12.5836	13.9904	8.50377	12.002	10.9082	12.2427	8.83281	12.2146	12.5943	9.8611	12.0514	12.2463	8.87345
JAK2	15.7343	15.8663	15.7045	16.4294	15.3172	15.7879	15.8875	15.8968	14.3434	15.8252	16.416	15.5129	15.6885	16.0836	16.0208	17.3466	16.3053	15.5938	14.3775	14.5184	15.9862	16.4958	15.9236	15.309	15.7496	15.7927	15.3662	16.0071	16.1907	16.7383	16.1864	16.2334	15.9001	16.5373	14.7638	15.6953	15.5989	15.2349	15.2263	15.1786	15.4836	14.4579	15.0477	14.9674	15.1642	15.9852	14.629	14.4933	16.2553
TOM1	15.1458	14.3545	14.1001	14.8845	14.001	14.7562	13.7235	14.9092	15.2776	13.8693	14.1849	16.2043	16.3522	15.2939	14.1062	16.5867	16.5276	15.1504	15.8789	15.1526	15.1352	15.544	15.5163	14.9309	15.9116	15.298	15.6279	14.5677	14.1645	14.1485	13.2941	14.0718	14.049	16.1323	16.187	15.8929	14.671	13.7674	13.693	13.1411	14.3712	13.3124	13.5664	13.9282	14.4048	14.4818	14.192	13.5244	14.7608
HMOX1	15.1415	13.9691	13.3773	14.0837	12.4474	13.8162	13.0654	14.4226	15.8011	12.9499	13.8312	14.2135	13.4378	12.8745	12.8156	12.912	13.4398	14.4012	14.6186	14.2878	15.8819	13.2477	12.5232	11.9361	12.6548	13.7066	13.1435	12.6314	13.3143	13.9219	12.6286	13.661	13.664	12.992	14.2626	14.5489	14.3928	12.6219	12.0799	12.6867	13.3758	10.3384	11.418	11.2157	12.8471	13.535	13.0735	10.4355	14.5437
MCM5	14.2953	14.4671	14.6164	14.3885	14.5959	14.3056	14.2736	14.2176	14.2991	14.276	14.2171	14.2069	13.7831	14.2663	14.2691	12.883	13.8978	13.962	14.1326	14.0966	13.8815	13.5297	13.4456	14.2991	13.8254	14.2776	13.65	14.3555	14.0101	14.1249	14.6014	14.2991	14.5321	13.5977	13.8857	14.0519	14.3493	14.8718	14.2609	14.9211	14.403	14.6178	14.4465	14.7385	14.7372	14.2636	15.7739	14.45	14.6893
NCF4	14.5897	13.671	13.5891	14.8012	13.319	14.2373	13.1841	13.9807	12.0335	13.1112	14.1916	16.0126	16.5166	15.3301	14.6973	17.6434	17.0886	13.2031	13.6225	12.915	12.4105	16.1623	16.4874	15.1853	16.3236	15.3724	13.3679	14.7371	13.468	14.0232	12.7567	13.9813	13.7549	17.8357	13.9335	15.2236	13.8999	13.9868	12.8129	12.505	14.3114	11.9976	12.7123	13.1665	13.3	13.964	13.3749	12.4673	15.185
GZMB	14.4824	14.7594	13.4464	13.1365	13.6264	13.6547	14.9812	12.8897	12.3063	13.707	13.7797	13.826	13.9539	14.2933	14.3983	13.5301	13.9031	14.867	13.5278	14.3305	13.3166	12.3753	14.1063	13.9994	13.6791	14.4946	12.981	15.3691	15.0043	13.4281	15.3647	12.9735	14.4483	14.1482	13.8542	13.7638	14.7299	15.1698	14.1935	14.8361	15.0963	14.7294	15.3237	13.8837	13.2994	12.3776	14.0708	13.5349	13.0009
PSMA3	13.4527	13.355	13.3293	13.3777	13.5209	13.2647	13.7494	13.776	13.9566	13.7886	13.4005	13.1467	13.3968	13.5952	13.3372	13.4892	13.283	14.077	13.8436	14.0592	14.3073	13.4451	13.3886	13.5789	13.5349	13.2608	13.9126	13.5017	13.6939	13.8292	13.9486	13.7561	13.4847	13.244	13.6184	13.1679	13.1659	13.1358	13.5642	13.3729	12.9585	13.1407	13.1352	13.3545	13.5659	13.1192	13.0421	13.2479	13.4378
MTHFD1	14.1638	14.0962	14.3216	14.0671	14.4955	13.9856	14.1761	13.8045	12.7167	14.1796	13.9844	13.1945	12.6996	13.8876	13.8179	12.5035	12.8383	13.3656	12.8658	13.0177	12.6377	13.2901	13.0256	13.6755	12.8573	13.4287	12.807	14.1294	14.1703	14.0012	14.4739	13.9846	14.2407	12.9141	13.3182	13.6454	13.91	14.3993	14.4248	14.3572	13.775	14.3117	13.8727	13.9757	14.2317	14.0052	14.5291	13.9662	14.261
SRP54	13.9953	13.7674	13.8489	13.8186	14.1051	13.7442	14.0883	14.1507	14.8996	14.1699	13.8073	13.9983	14.5773	14.1476	13.8643	14.898	14.5853	14.0163	14.5809	14.3626	14.8663	13.84	14.1954	13.959	14.2282	13.9442	14.8575	13.9472	13.9715	14.0909	14.4243	14.2539	13.6537	14.0079	13.9045	13.3643	13.4968	13.4489	13.7727	13.4001	13.3083	13.5477	13.2052	13.6109	13.7549	13.469	12.7041	13.3338	13.533
NFKBIA	15.5836	16.4634	15.103	15.6199	15.0608	15.2018	14.8492	17.6743	16.4817	15.3242	15.1095	19.245	19.1591	18.6601	16.4386	19.2912	18.9107	15.4138	16.5398	16.0246	14.3644	18.4221	19.4078	18.1028	18.8149	17.4624	17.3776	16.1123	16.2161	15.1435	14.1963	15.3436	14.8213	19.8033	16.8708	17.6662	16.0653	17.5396	15.6907	13.6649	15.0764	14.4577	15.0132	15.3369	16.042	16.274	15.5817	14.6906	14.6923
CD40	12.4094	12.8609	13.2642	13.0762	12.8009	12.6997	12.3515	13.0641	13.6767	12.5977	12.206	12.3361	11.436	11.0211	12.2182	10.4378	10.3177	12.0688	12.1497	13.7831	10.5745	12.5135	10.5993	12.6997	11.5141	13.5657	12.9677	13.5036	11.4644	12.7756	11.8481	12.0736	12.1054	10.5772	11.3626	11.8774	13.189	13.453	9.88153	11.81	11.4194	11.977	10.461	11.8451	13.2735	11.2561	12.4314	12.0184	10.7659
STK4	15.432	15.5499	15.8288	15.6139	15.937	15.8754	16.2015	16.0091	16.5421	16.2135	15.6194	16.2244	16.4325	15.9479	16.0386	16.646	17.0895	16.038	16.3956	16.3376	16.4741	16.0872	16.5	16.3082	16.4768	16.2401	16.1892	16.0268	16.1148	15.7288	15.897	15.8418	15.5607	16.5819	16.142	15.5394	15.67	15.4597	15.9818	15.3714	15.717	15.8542	15.5896	15.7619	15.8684	15.7996	15.1043	15.697	15.7811
SAMHD1	17.3541	16.8049	16.7921	17.063	16.5063	16.7915	17.0655	16.9713	15.3881	17.1237	17.2874	16.0194	15.9499	16.5713	17.0711	16.9983	16.184	16.9943	16.1839	16.4439	16.5828	17.1937	16.1539	16.6322	16.4559	16.5028	16.0855	16.4709	17.4699	17.5196	17.0385	17.3788	16.727	16.8004	15.9801	16.2635	16.4869	15.872	16.9138	16.2877	16.6432	16.3948	16.3691	16.2914	16.1584	17.1762	15.8692	16.3241	16.9183
LPIN2	14.3201	14.8496	15.1352	15.0735	15.2053	15.2181	15.0617	14.5581	15.1664	15.1208	15.0741	15.133	14.9445	15.3784	15.3171	15.9041	15.5024	14.8536	15.4427	15.128	15.4142	15.0579	15.4931	15.123	15.3907	15.1175	14.5791	15.5408	14.5866	15.1931	15.4403	14.9008	15.3113	16.3896	14.9302	15.1333	14.3101	15.0825	15.8714	15.4265	15.3116	15.7405	15.8298	15.1622	14.7821	15.6229	15.1239	15.5336	15.5573
POLA1	13.5332	13.9592	14.0155	13.6838	14.2879	13.8761	14.108	13.8602	13.2858	14.0409	13.7954	13.2488	12.8891	13.6195	13.7297	12.0556	13.071	13.3719	13.1373	13.0901	13.1603	13.0222	12.9875	13.7201	13.1328	13.5414	12.4356	13.8363	13.9746	13.547	14.1181	13.8692	13.8635	12.5302	13.5577	13.3735	13.7144	13.9786	14.3188	14.3822	13.9708	14.2382	14.132	14.2061	14.2367	13.8756	14.2968	14.1203	13.7266
XIAP	13.4094	13.2574	13.3594	13.1747	13.5692	13.2834	13.6691	13.4053	13.8632	13.6475	13.3834	12.9863	13.1218	13.2414	13.375	13.608	13.3034	13.6663	13.5916	13.784	14.0677	6.75238	13.5355	13.4224	13.4933	13.1548	13.8572	13.3323	13.4586	13.5129	13.7779	13.6111	13.5151	13.5671	13.7722	13.3131	13.3687	13.3165	13.667	13.5128	13.2163	13.5451	13.4531	13.268	13.3882	13.3723	12.7855	13.5566	13.4517
TAZ	13.4087	13.2286	13.665	13.6595	13.7381	13.4709	13.5987	13.4268	13.1263	13.6097	13.6055	13.078	12.9753	12.9567	13.3768	12.9189	13.7029	13.4122	13.1903	13.36	13.0518	13.1576	13.1797	13.305	13.1524	13.0769	13.1794	13.1001	13.7297	13.5748	13.3121	13.4885	13.6152	13.411	14.2231	13.5413	13.5547	13.5826	14.4438	14.2221	14.1541	14.113	14.4201	14.2319	13.7052	14.2481	14.2591	14.5468	13.3115
MAGT1	13.7961	13.3595	13.4687	13.5237	13.6131	13.5465	13.867	13.917	14.294	13.7848	13.403	13.857	13.9142	13.7826	13.5096	13.7671	13.8853	13.9895	14.1062	14.0496	14.3063	13.7671	13.6625	13.6949	13.8781	13.6343	14.3871	13.744	14.0125	13.5775	13.7698	13.7886	13.4911	13.3719	13.8969	14.311	13.6818	13.3221	13.4096	13.0949	13.1651	13.194	12.9232	13.1262	13.8543	13.1912	12.9163	13.189	13.1367
CD40LG	10.4312	11.7333	12.4785	12.0215	13.0542	12.3867	12.4636	11.6085	12.0645	12.8168	11.905	10.4529	10.2891	11.2129	11.6913	9.07297	10.7328	11.9781	11.961	12.6912	12.4636	11.1905	11.0573	12.1803	10.6993	10.6499	11.4804	10.5463	12.1933	12.1247	12.3324	12.0411	11.9516	9.82488	10.9139	9.59716	11.4186	11.6026	11.9627	11.8635	12.1924	12.4944	12.6609	11.8504	10.9912	12.5676	11.5452	12.7278	11.811
ACP5	12.8914	12.1838	12.6631	13.114	13.1353	12.4666	12.3499	12.0878	13.5322	12.6392	12.571	12.2502	11.7599	12.5501	11.6971	11.2112	11.6437	12.9136	12.8459	12.701	12.8073	12.6935	11.4008	12.0545	11.7327	12.1611	13.2322	12.9878	12.2891	12.4656	12.6715	12.291	12.894	11.5851	13.1378	12.296	12.4886	13.4902	12.3891	13.132	12.0757	12.9494	12.7185	13.2317	13.0167	12.3379	13.8682	12.8227	11.992
CORO1A	17.2816	17.0517	17.1734	17.0823	17.3671	17.1194	17.0966	17.0712	16.5543	17.126	17.1594	16.9275	17.2893	17.1942	17.4096	18.0918	18.0432	16.758	16.6709	16.7452	16.7517	17.5081	17.6153	16.9981	17.3386	17.2997	16.1999	17.1805	16.9558	17.1166	17.1948	17.2955	17.2309	18.1095	16.9583	17.1415	16.9087	17.0813	17.5268	17.6342	17.4519	17.2826	17.5641	17.2898	17.1863	17.3364	18.0054	17.6254	17.4705
NUP93	14.1899	14.2547	14.4166	14.3797	14.3627	14.3048	14.2495	14.3537	14.7846	14.2035	14.3947	13.9205	13.4481	13.953	14.0656	13.2852	13.5562	14.4265	14.5557	14.4702	14.8546	13.7144	13.5878	13.9013	13.5784	14.0273	13.7501	13.8124	14.2553	14.2194	14.3232	14.2756	14.3944	13.5384	14.8742	14.5079	14.2006	14.3198	14.5631	14.3162	14.3247	14.2691	14.2687	14.2976	14.6141	14.4925	14.5029	14.2819	14.2559
ACD	12.3664	12.6122	12.6662	12.604	12.7892	12.6332	12.789	12.2221	12.6035	12.616	12.7985	12.3791	12.2424	12.2357	12.7708	11.7952	12.5765	12.5016	12.4071	12.9072	12.0014	12.1542	12.7208	12.5646	12.3702	12.6246	12.7437	12.729	12.5126	12.5295	12.7632	12.659	12.8525	12.6326	12.8337	12.6438	12.789	13.2677	13.1232	13.2876	12.9302	13.1993	13.3724	13.0536	12.7215	12.8294	13.45	13.4601	12.6266
MEFV	15.4391	15.2466	14.6214	15.8226	13.8711	15.0828	14.1355	15.0565	12.1578	14.1575	15.5012	16.4121	16.6337	16.3329	15.5323	18.1038	17.455	14.7157	14.1143	14.2485	14.3073	16.4167	16.9989	15.2576	16.7994	15.8181	15.4214	15.2022	14.9051	15.8494	14.7661	15.4463	14.9944	18.0413	15.4158	16.1068	15.1186	13.9586	14.2461	13.4535	15.6123	9.83857	13.4323	12.8104	13.6312	15.3492	14.0311	11.3084	16.3468
BLOC1S6	12.6532	12.5261	12.4635	12.6256	12.3736	12.3765	12.7355	13.0772	13.2007	12.6252	12.3722	13.2402	13.8393	13.2689	12.4697	13.909	13.2091	13.2487	13.3547	12.9056	13.5867	13.2327	12.68	12.9875	13.4662	13.0689	13.2168	12.8033	12.5564	12.5158	12.2753	12.5119	12.1534	13.0182	12.7605	12.7779	12.7558	12.4505	12.1191	12.2226	12.2417	11.9318	12.0421	12.0112	12.6434	12.1514	11.962	11.9343	12.3091
NBN	14.8737	14.7432	14.583	14.7643	14.5192	14.6166	14.6156	14.9882	14.828	14.7043	14.5875	16.3323	17.2613	17.5705	14.7197	18.7641	16.81	14.7673	15.3911	14.9358	15.0131	17.2089	17.319	16.3194	17.089	15.4044	16.6838	15.4344	14.6848	14.7445	14.7265	14.7188	14.4725	16.4824	14.4563	15.6227	14.3476	14.3231	14.0916	14.1629	14.0794	14.0862	14.0615	14.0881	14.256	14.0124	13.3608	13.8151	15.3047
IKBKB	15.1536	15.2736	15.5844	15.4313	15.5728	15.4202	15.2543	15.1949	14.6753	15.4934	15.6721	15.0896	14.9534	15.0959	15.4295	14.9279	15.3903	14.8159	14.8843	14.7802	14.7703	15.05	15.1894	15.2092	15.003	15.1614	14.6122	15.0057	15.4409	15.5877	15.4653	15.531	15.5748	15.4422	14.9646	15.0503	15.3359	15.7438	16.2929	15.7741	15.7724	16.167	16.2126	16.0102	15.4485	16.0209	15.8972	16.0462	15.3588
NDRG1	14.7445	14.6321	14.4229	14.7451	14.5177	14.8353	14.3634	14.6616	14.5972	14.3628	14.4322	14.9247	14.7677	14.468	14.1417	14.8377	15.3148	14.6671	15.4058	14.5033	14.1882	14.3896	14.6692	13.9886	14.4648	14.5274	15.0499	14.4125	14.1849	14.1019	14.1186	14.3306	14.5308	15.3391	15.1932	15.1364	14.6008	13.8981	14.1795	14.18	14.4067	14.5937	14.4015	14.2588	14.0682	14.1687	14.3671	14.1128	14.7482
MCM4	12.8293	13.1504	12.6572	12.009	13.2103	12.6829	12.8233	12.5221	11.9017	12.5271	12.2486	12.5429	12.4779	13.4019	12.9702	11.4484	12.664	12.2027	12.7194	11.6062	12.1329	11.979	12.119	13.2359	12.2023	12.6694	11.0478	13.3312	12.6657	12.1025	13.8553	12.6817	12.995	12.2189	11.3779	12.631	12.5547	13.1547	12.8508	13.8497	12.5567	12.8386	13.1956	13.1733	13.5872	12.5505	14.7701	12.7599	14.0478
RELB	14.5195	14.0738	13.6624	13.9463	13.3087	13.6564	12.81	14.5832	15.4953	13.2619	13.3282	15.8116	15.637	15.1985	13.3654	15.9167	15.499	14.9387	16.1293	15.5261	15.2624	15.0441	15.0356	14.6912	14.9718	14.8893	15.8501	14.167	12.3584	13.362	12.8753	13.0332	13.4208	15.3692	15.6114	15.2101	13.8785	14.3138	13.1083	12.9235	13.222	12.7977	13.4339	13.9197	15.0656	13.6228	14.3023	13.1368	13.8892
RNASEH2A	10.9588	11.456	11.2618	11.2832	11.7284	11.2586	11.3154	10.7147	8.7684	11.1871	11.4055	10.5816	9.95171	10.7834	11.1474	9.80065	10.3199	10.2787	9.65388	9.38749	8.81017	10.373	10.435	10.5546	9.94089	10.8407	8.48321	11.1957	10.9518	11.0455	11.6799	11.3223	11.7063	10.6051	8.9037	10.9103	11.0554	11.6658	11.6463	12.2692	11.2126	11.4782	11.8394	11.0043	11.0327	11.1823	12.178	11.3891	11.5503
TGFB1	15.7983	15.9187	15.7624	15.9028	15.415	15.8655	15.8711	16.0192	16.8106	15.5909	16.0524	16.4791	16.4488	16.3128	15.8495	16.8413	16.7989	16.7553	16.4131	16.7421	16.2575	16.3126	16.4568	15.9723	16.3526	16.1141	16.9077	15.946	15.6127	15.8438	15.6146	15.7915	15.8969	16.9373	17.0947	16.5949	16.5803	15.8407	15.611	16.093	16.0567	15.6873	16.0806	15.8207	15.6611	15.7286	15.9561	15.6732	16.1453
CD79A	14.5637	14.7544	15.3193	14.6049	14.9593	14.4136	14.2973	14.632	16.0093	14.8434	13.538	13.826	13.1109	13.1651	14.4971	9.21866	11.9639	13.4603	15.1806	15.3867	10.5716	13.823	12.3939	14.7755	13.769	15.4185	14.9798	15.5893	13.861	14.2813	14.0692	14.1783	13.0488	11.4555	12.5976	13.2806	14.6818	15.6668	11.7088	13.7418	12.4685	13.8186	10.7071	14.2404	15.5728	9.92581	14.9309	14.2437	9.60134
CD33	13.6144	13.2018	12.9629	14.1183	12.2282	13.3154	12.6385	13.4676	11.6925	12.3219	13.7004	12.9248	11.695	12.7704	13.2484	12.5791	12.7285	13.1286	11.7264	12.5898	12.1661	13.0388	12.2601	11.3489	12.0042	12.5572	12.2415	11.5713	12.8262	13.6378	11.8235	14.1074	13.3457	12.702	13.1224	14.2436	13.5249	11.976	12.095	11.489	12.9908	8.9424	10.5373	9.95854	11.8198	13.6704	11.6035	9.71701	13.5149
TYK2	16.3905	15.8847	16.2522	16.4073	16.093	16.2668	16.2167	16.3281	16.4331	15.9928	16.4947	16.9243	16.8916	16.3947	16.317	17.2109	17.7279	16.3703	16.3787	16.4115	16.2885	16.6533	17.1361	16.3473	16.9209	16.2983	16.9197	15.9524	15.9994	16.2425	15.9011	16.1696	16.2428	17.4842	17.3399	16.6777	16.205	16.3584	16.6321	16.5595	16.8659	16.4358	16.8494	16.7449	16.528	16.7348	16.7956	16.5771	16.4808
LIG1	13.7167	13.6944	14.414	13.8769	14.7657	14.1325	14.2888	13.69	13.9384	14.2495	13.6754	13.0309	13.2332	13.351	13.7657	11.7299	13.2302	13.5154	14.361	14.204	13.75	12.9722	13.0586	14.133	13.4354	13.8525	13.0671	13.7587	14.1651	13.7619	14.4364	13.9693	13.8136	12.6319	13.7917	13.2628	13.8189	14.4385	14.9301	14.4438	14.5966	15.0206	14.6676	14.9869	14.5436	15.0996	15.1632	14.8562	13.9854
DNASE2	13.5313	12.523	12.5749	13.3116	12.5856	12.491	12.6154	12.5966	12.0816	12.3542	12.9923	12.6706	12.2768	12.8259	12.661	11.9406	11.8127	13.4093	12.0453	13.0368	12.4138	12.5336	12.9559	12.3824	12.4554	12.4238	13.3225	12.4809	12.9715	13.1637	12.6742	12.8949	13.0355	13.5206	13.8541	12.7966	13.5487	12.59	12.5497	12.8629	12.4381	12.6242	13.0982	12.6424	12.1191	12.8248	13.2179	12.9333	12.8298
JAK3	17.105	16.2223	16.5049	16.7536	16.6505	16.2715	16.4496	16.1562	16.3995	16.7526	16.3971	16.4976	16.9187	16.5982	16.3111	17.1984	17.145	16.5274	16.8658	16.0171	16.5327	16.8869	16.6101	16.639	16.8112	15.9468	16.547	16.4591	16.5483	16.4582	17.0868	16.0889	16.518	18.3153	16.4686	15.8004	16.256	16.7408	17.7184	16.6218	16.4948	17.0646	17.2708	17.0624	17.0117	17.3236	17.4536	16.9749	16.4561
PIK3CG	15.9656	15.2878	15.262	15.1823	15.484	15.3444	15.35	15.5258	16.1868	15.2536	15.2693	15.8672	15.9738	15.0614	15.4051	16.4998	16.4721	15.9888	16.0264	16.3397	16.6653	15.4831	15.6634	15.4547	15.6864	15.6682	16.3821	15.4988	14.8613	15.041	15.3104	15.4277	15.6174	16.8397	16.2799	15.0948	15.5308	15.5757	15.2831	15.9505	15.4205	15.2364	15.8298	15.2797	15.3846	14.9712	15.0625	15.4337	15.4573
C5	12.3131	11.786	12.0082	12.4552	11.6803	11.837	11.981	11.9713	9.84314	11.9252	12.078	11.731	10.9497	11.8534	12.0396	12.581	11.3921	11.4034	10.9005	11.2501	10.4937	12.3129	11.1881	11.5123	11.8354	11.6896	10.4137	12.1256	12.9985	12.5216	12.0379	12.4618	11.9145	11.651	10.8819	12.2937	11.8077	12.0969	11.366	11.2734	12.1519	11.4158	11.3011	11.5218	10.7438	11.9072	11.2699	11.3368	11.8241
DOCK8	18.0175	17.7823	17.9127	18.0134	17.8498	17.9527	17.8056	17.8358	16.8289	18.029	17.9871	18.3509	18.4498	18.3516	18.113	19.2695	19.1844	17.3577	17.1957	17.3443	17.3102	18.4027	18.5878	18.116	18.5246	18.2579	17.3083	18.0923	17.8291	18.0906	18.0144	18.051	17.8257	19.2394	17.9931	17.8632	17.7136	17.7811	18.1027	17.8316	18.0748	17.9289	17.9472	18.0951	17.755	18.1226	17.9144	18.0514	18.2227
DDX58	14.3375	14.3462	14.6727	14.6495	14.902	14.8194	14.7848	13.6503	12.7283	14.7637	15.2611	14.4375	14.9132	15.5641	14.784	18.1636	15.2579	13.0258	13.3383	12.7484	13.8218	15.8327	15.407	14.852	15.3226	15.1218	13.4572	15.9612	14.6374	15.9411	16.2514	14.7098	14.9223	17.7586	12.7689	13.9957	14.754	14.7932	15.2018	14.9542	14.6044	14.9452	15.2181	14.6208	13.8359	14.7008	13.7433	14.6866	15.8901
MAPK8	13.1617	13.9056	13.53	13.1856	13.938	13.2127	13.6037	13.7008	14.8656	13.6827	13.1402	13.4916	13.5961	13.0888	13.2191	12.9655	13.4095	13.8202	14.7132	14.3293	15.0502	12.8902	13.0914	13.5709	13.4066	13.3101	13.9441	13.1033	13.5041	13.3798	13.4433	13.2632	13.1672	12.933	14.1316	13.1412	13.326	13.2567	13.5525	12.8669	13.3937	13.4873	13.215	13.1938	14.3381	13.5662	12.4427	13.1669	13.6201
STN1	12.8681	13.0588	13.5668	13.6913	13.6953	13.6386	13.6859	13.1547	12.527	13.812	13.5046	12.8665	13.246	13.3065	13.6306	14.236	13.3723	12.6655	12.1618	12.7543	13.0009	13.1398	13.4468	12.9957	13.8961	13.155	12.5747	13.0076	13.6002	13.6693	13.1733	13.623	13.5593	13.8528	12.7634	13.1857	13.2315	13.2422	14.2197	13.6004	13.5686	13.8712	13.7196	13.3536	13.2736	13.6244	12.9716	14.0157	12.8796
SMARCD2	14.1409	14.0385	14.3288	14.3694	14.2306	14.2078	14.2687	14.2094	14.4487	14.2288	14.3909	14.1423	14.074	14.1268	14.3595	14.3383	14.3466	14.3571	14.4078	14.7749	14.481	14.1903	14.5364	14.2756	14.2432	14.1542	14.4319	14.0217	14.1222	14.1906	14.2978	14.3355	14.4532	14.746	14.7819	14.2616	14.2347	14.5684	14.4719	14.4387	14.0978	14.3467	14.4579	14.3823	14.2322	14.3253	14.7532	14.4522	14.2544
UNC119	13.8119	13.0348	12.9997	13.2925	12.8298	13.134	12.7979	13.362	13.6065	12.9089	13.0697	14.1751	14.0845	13.7885	13.1883	14.5907	14.5047	13.5511	13.7992	13.89	13.5569	13.9165	14.431	13.456	13.9552	13.7653	14.6186	12.8038	13.0608	13.1057	12.5769	13.1033	12.8998	14.3221	14.0899	13.9153	12.9644	13.0313	12.3625	12.8926	13.0306	12.3006	12.3785	12.5795	12.8911	13.0928	12.8586	12.3252	13.2011
NFKB1	15.5968	15.3475	15.307	15.3008	15.2556	15.4381	15.1679	15.5717	16.7848	15.3142	15.2103	16.0931	16.3995	15.9943	15.2578	16.8529	16.2465	15.8705	16.7835	16.78	16.0935	16.2733	15.3847	15.6187	15.5438	16.2591	16.8761	15.4259	15.4947	15.4395	15.2301	15.416	15.1856	16.0573	16.3157	16.3934	15.3497	15.5838	16.1907	14.7926	15.155	15.1502	14.7562	14.9098	16.1309	15.4948	14.8993	15.2559	15.6188
CTSC	16.082	15.2402	15.0229	15.3471	14.8793	15.0892	15.3623	15.3685	14.9326	14.9282	15.3759	14.985	14.4666	15.2219	15.0973	15.7229	15.6295	15.4403	14.4649	15.1879	15.7318	15.0128	15.7312	14.3481	14.8871	15.1472	15.1597	15.1516	15.3208	15.2426	15.3977	15.3394	15.8722	15.2931	15.5963	15.0484	15.281	14.8459	14.7269	15.7444	15.1251	15.188	15.2991	14.9887	14.5576	14.6249	14.7234	14.8721	15.4124
UNC93B1	15.4893	14.8101	14.6052	15.0585	13.9474	14.8035	14.1606	14.9377	14.0041	14.1262	15.0073	14.7615	14.5627	14.702	14.4685	16.313	15.018	14.6984	14.2888	14.6049	14.6558	15.2709	14.6919	13.9768	14.6564	14.8178	14.8001	14.65	14.8441	15.323	14.559	14.8671	14.6097	16.4464	15.821	15.5282	15.3374	14.8631	14.0667	14.4262	14.8944	13.523	13.7197	14.3728	14.6586	15.18	14.6946	13.9836	15.6062
CD5	13.7416	14.7715	15.2511	14.6992	15.314	14.7499	15.2456	14.4546	15.7439	15.3377	14.4202	14.2223	14.6998	14.5656	14.4288	11.5942	14.1417	15.2758	15.963	15.8099	15.8673	13.7408	14.431	15.4137	14.3523	14.1284	15.1032	14.6627	14.9908	14.4885	15.0734	14.4086	14.8813	13.4093	15.1061	12.967	14.3589	14.3487	15.386	15.3491	14.9272	15.5672	15.5289	15.4723	14.9798	15.1776	15.6649	14.9315	14.0376
CD81	14.2245	14.4367	14.5698	14.4323	14.2505	14.1969	14.5923	14.0595	14.4683	14.4632	14.4593	14.0452	14.0559	14.3589	14.3079	12.7943	13.8125	14.7626	14.5251	14.6155	14.2743	13.8338	14.2645	14.4171	13.9356	14.4806	14.3747	14.7746	14.2657	14.1312	14.6227	14.1102	14.8939	13.3585	14.729	14.016	14.4983	14.5697	14.252	15.3378	14.377	15.0437	15.0681	14.9747	14.4957	14.1197	15.47	14.9613	13.7478
MVK	10.901	10.9904	11.0957	10.8433	11.3759	11.0288	11.139	10.5365	10.359	10.9495	11.1251	11.3036	11.3474	10.9741	11.1756	10.8639	11.1901	10.539	11.2126	10.8112	10.2049	11.741	11.0656	11.4132	10.7657	11.3436	11.3047	11.1751	10.8805	11.0982	11.1436	11.2541	11.2897	10.6919	10.2809	11.4532	10.7893	11.7881	11.4389	11.7506	10.9904	11.4432	11.5197	11.4326	11.1936	11.1631	11.3366	11.3719	10.8095
BACH2	14.0556	14.415	15.2825	13.8341	15.0009	14.556	14.4493	14.4522	15.2434	14.9796	13.4989	13.4339	13.3438	12.3056	14.6488	10.1144	12.5413	14.036	15.2758	15.5178	15.2061	14.0121	12.3262	15.1473	13.9665	15.2596	14.8267	14.8894	14.7057	14.2409	14.3744	14.0111	13.1289	11.7437	14.4285	13.3049	14.2427	15.5109	15.2975	13.3891	13.9812	14.8819	13.8593	14.5115	15.5513	15.0524	14.0187	15.1663	12.8388
ZBTB24	13.3295	13.6217	13.9896	13.5514	13.8789	13.6629	13.7386	13.778	14.5568	14.1828	13.6852	13.2618	13.084	13.1246	13.7495	12.3222	12.6972	13.6263	14.1804	14.2477	14.5321	12.9661	12.9968	13.563	13.212	13.7652	13.9374	13.4836	13.6984	13.337	13.6087	13.5945	13.6573	12.6486	13.9397	13.5504	13.7558	14.0997	14.1418	13.6524	13.5695	14.0289	13.8411	14.1797	14.2864	13.9096	13.5508	13.7318	13.1298
CCR6	11.371	11.4313	12.3897	11.6792	12.5065	12.0855	11.384	11.373	11.9859	11.8892	11.9143	11.0094	10.9812	10.9126	11.6431	8.6557	10.9323	11.8625	10.9736	12.6048	10.9252	11.408	10.6165	11.3999	10.9625	11.8338	12.2047	12.0924	12.1666	12.4002	11.5179	11.8775	11.5378	9.76792	11.5186	10.6111	12.8795	13.6104	10.0543	12.3949	11.6075	12.2626	10.9857	11.9837	11.7732	11.2597	12.1652	12.7822	9.97084
ERBIN	16.3647	16.4509	16.7199	16.4135	16.9902	16.5068	16.9963	16.7612	16.9322	17.0008	16.4425	16.5732	17.0195	16.8275	16.9147	17.6236	17.373	16.7371	16.8742	16.7358	17.0962	16.8202	17.1814	17.1866	17.2354	16.9241	16.4188	16.9	16.8827	16.7232	17.0288	16.7843	16.299	16.6517	15.8166	16.1875	16.1371	16.3085	16.3329	16.2055	16.227	16.3222	16.1631	16.3555	16.299	16.2532	15.5054	16.1837	16.2284
ITK	15.2453	15.7896	16.0818	15.5676	16.7277	15.8567	16.2658	15.3779	15.8935	16.4633	15.5855	14.5416	15.1235	15.0426	15.6678	12.5183	14.861	15.9021	16.286	16.0529	16.1576	15.0916	15.2702	15.7517	15.3225	14.7736	15.2715	15.4215	16.7052	15.698	16.3355	15.7433	15.9798	13.9029	15.8435	14.1069	15.5333	15.6025	16.9806	15.8134	16.3397	16.6049	16.5715	16.4298	16.1002	16.8445	16.2112	16.6069	15.2308
RAD50	14.3913	14.4074	14.6624	14.3341	14.8859	14.6717	15.0601	14.3254	14.0977	15.0541	14.7627	13.3874	13.1952	13.7911	14.5877	12.7531	13.445	13.6972	13.5341	13.9672	14.3017	13.7636	13.7685	14.27	13.6523	14.1091	13.3307	14.4183	15.0453	14.8726	15.1639	14.9745	14.727	13.2304	13.4074	13.6634	14.3618	14.5901	15.1401	14.5822	14.6785	14.9358	14.8	14.7221	14.3708	14.8151	13.8742	14.7139	14.1035
ZAP70	15.3264	15.94	16.2552	15.7081	16.5687	16.0199	16.6699	15.5098	15.9101	16.3519	16.2115	15.3632	15.6152	15.7559	16.0432	13.83	15.4123	16.2879	16.3749	16.0531	16.1141	14.974	15.5495	16.2462	15.7269	15.5896	15.2669	15.9442	16.3184	15.8648	16.6829	15.8059	16.4554	14.8444	16.2554	14.9214	15.985	16.3413	17.2777	17.0672	16.955	17.166	17.4066	17.2946	16.5333	16.6954	17.2683	17.2666	15.3701
ITGA4	16.5988	16.9219	17.1325	17.2395	17.2525	16.9072	17.4319	16.8709	16.5536	17.7601	17.3016	16.3323	16.365	17.3335	17.1211	16.0509	16.5375	17.3573	16.2909	16.5461	16.454	16.6147	16.7978	17.047	16.3267	16.7687	16.4096	17.1491	17.2039	17.4254	17.288	17.0844	17.1406	15.7739	16.196	16.4954	16.6856	16.6145	17.3643	16.6277	16.7893	17.3014	17.2451	17.1577	16.6214	16.8469	17.1012	17.1174	16.8731
IFIH1	13.9563	14.2323	14.1714	14.371	13.9683	14.1773	14.0539	13.8249	14.5478	14.1887	14.7423	15.5542	15.9997	16.4475	14.3424	18.0824	15.7862	13.9851	14.5178	14.4265	14.7731	16.1458	16.0394	15.298	15.9662	15.2915	15.9722	15.7739	13.9884	15.8428	16.0167	14.2695	14.3325	16.7728	14.5422	15.0695	14.475	14.5807	14.5637	14.0826	14.0008	13.9796	14.4813	13.9034	14.0577	14.1751	13.5048	14.0769	15.3777
MOGS	14.4443	14.2674	14.6605	14.6482	14.5633	14.5053	14.7876	14.1946	14.5362	14.4835	14.6355	13.7805	13.6837	13.8683	14.417	12.9543	13.8799	14.3364	14.1486	14.6244	14.4441	13.773	13.8737	14.1506	13.8642	14.0993	14.0376	14.1078	14.6899	14.552	14.6128	14.7429	14.7801	13.7582	15.0477	14.1549	14.6889	14.5881	15.0531	15.0721	14.9061	14.9788	15.3407	15.2662	14.5409	15.2505	15.3267	15.3378	14.2859
STAT1	16.2214	17.1172	16.5783	17.2666	16.4345	16.6034	16.5941	15.7817	15.5385	16.8271	17.0144	16.9722	17.5839	18.0396	15.911	19.0408	17.6088	16.8672	15.9988	15.8451	17.3573	17.6933	17.1417	16.5161	17.9437	16.5263	17.3019	17.4732	16.8954	17.8114	18.0896	15.8243	16.9334	18.002	16.829	16.3411	16.5468	15.9952	17.5795	16.3583	16.1493	16.515	17.4037	16.6141	16.5435	17.0087	16.6518	15.7305	17.1606
IL18R1	11.7193	11.8413	11.7175	12.031	11.8457	12.6603	12.6951	11.7889	12.3786	12.3921	12.3008	12.5121	12.961	12.9128	12.6817	14.5917	13.7725	12.3907	11.983	11.6521	12.3971	13.5138	13.298	12.0145	13.1034	12.284	12.3418	12.3696	13.4308	12.1439	11.5016	12.1353	12.7985	14.4485	12.1926	14.3025	13.3498	12.6161	12.7905	12.7013	12.7398	12.6669	13.226	12.7987	12.0284	11.6321	11.2865	13.5599	12.0981
WIPF1	15.4619	15.7592	15.9194	15.7288	15.9552	15.8641	16.0217	15.452	15.9168	15.9399	15.9531	16.2754	16.3954	16.3018	15.9997	17.4681	16.8948	15.8095	15.7174	15.6086	15.7006	16.1968	16.845	16.2533	16.6718	16.0372	15.7086	16.032	15.8253	15.6467	16.251	15.7997	15.7929	17.3068	15.0393	15.4688	15.7083	15.7001	15.7123	15.5148	15.7152	16.1142	15.5629	15.438	15.4894	15.7052	15.6937	15.3766	15.9074
MSH6	14.5306	14.5408	14.7499	14.4898	14.8977	14.5238	14.7601	14.7593	15.5969	14.8298	14.6982	14.5787	14.9109	14.598	14.7705	14.056	14.5475	14.8752	15.5365	15.2878	15.4019	14.6368	14.4639	15.0399	14.7934	15.0153	15.0142	14.7592	14.5991	14.8211	15.0356	14.7119	14.6704	15.1128	15.2781	14.9299	14.5856	15.2742	15.0759	14.8271	14.5453	14.8401	14.5686	14.4711	15.2736	14.9475	14.7611	14.9123	14.8192
STXBP3	14.2253	13.9676	14.1654	14.2222	14.2857	14.082	14.7322	14.7448	15.063	14.5819	14.2278	14.4878	15.105	14.7458	14.6691	15.7302	15.4223	14.3873	14.7294	14.8275	15.016	14.7357	15.2046	14.6367	15.1842	14.4932	15.0287	14.2618	14.4019	14.6549	14.4652	14.705	14.1607	15.3705	14.3397	14.0341	14.0145	13.6678	13.8887	13.8248	13.8258	13.7536	13.5909	13.7192	13.5866	13.7217	12.7852	13.5679	14.3132
LAMTOR2	12.5183	12.0536	11.9413	12.4721	12.1082	11.9894	11.8347	11.8543	10.7603	11.4725	12.0693	11.6798	11.2821	11.8446	11.8044	11.6149	11.5775	11.8281	10.809	11.3602	10.8298	12.0357	11.7321	11.2509	11.3158	11.5041	10.9063	11.6049	11.7917	12.1038	11.8549	12.0975	12.3104	12.2177	11.6067	12.4582	12.2017	11.921	11.6391	11.5626	11.5217	11.4486	11.4197	10.8081	11.3545	11.8475	11.9871	11.3815	12.3475
NCF2	16.7675	15.9009	15.4292	16.5018	15.1648	16.2328	15.2147	16.6225	14.967	15.1266	16.1644	17.241	17.3766	16.9603	16.3823	18.8108	18.2844	15.6222	15.4052	15.4345	15.5014	17.2898	17.7378	16.221	17.4712	16.7272	16.3349	16.2197	15.6609	16.4507	14.8924	16.3254	15.9446	18.5315	16.5865	16.8822	15.9974	14.951	14.7552	13.7787	16.1981	11.4937	13.9588	13.6737	14.8977	16.0362	14.6647	12.7214	17.0735
CR2	13.1439	13.3693	14.3831	12.9211	14.44	13.2218	13.2479	12.6313	11.7174	14.1507	12.4745	11.852	11.0131	11.0192	13.3559	8.36878	10.5983	11.2726	12.1967	11.5153	11.4739	12.4643	10.6122	13.7018	12.0924	13.315	10.636	13.9237	13.3761	13.0534	14.245	12.6351	11.7222	10.5269	10.7903	10.8768	13.1295	14.9401	12.8065	12.1244	11.2846	12.961	9.87566	12.3487	14.1492	12.5567	13.1071	12.8969	10.6778
CD46	15.0838	15.0363	15.0063	15.2095	15.2304	15.1176	15.4599	15.4088	15.3411	15.4293	15.1018	16.0257	16.577	16.3334	15.5928	17.278	16.7321	15.4192	15.412	15.4976	15.5492	16.3253	16.7927	15.997	16.9299	15.8313	15.3964	15.4513	15.4869	15.523	15.2521	15.4713	15.0218	16.9508	15.3759	15.4897	14.9957	14.5909	15.1267	14.6517	14.9904	14.8605	14.891	15.0439	14.9826	15.1706	14.3449	15.0634	15.368
TNFAIP3	15.3067	17.3715	16.4324	15.9527	17.1056	16.2372	16.6198	17.585	17.2761	16.7628	16.0556	19.0714	19.3076	19.041	16.6772	19.2547	18.8527	17.9066	18.2316	17.4038	16.1941	19.5054	19.4106	18.4891	19.0287	17.6904	18.591	17.5659	17.7956	15.045	15.7966	15.0568	15.5869	18.9259	18.2509	19.0962	17.1293	17.5889	16.1682	14.527	16.3324	16.0913	16.8175	17.0395	17.6361	16.6945	16.6524	16.4662	15.2609
BCL11A	13.8372	13.6645	14.5316	13.8421	13.7042	13.8289	13.3828	13.5032	13.5136	13.9944	13.0747	12.9965	11.8484	12.4066	13.7099	11.5491	11.7203	12.7022	12.9909	13.5163	12.8411	13.0683	11.7574	13.5186	12.7738	14.3482	13.8814	14.4406	12.6868	13.7984	13.1183	13.3327	12.8905	11.8948	12.4606	12.3662	13.8111	14.9293	10.6641	13.2183	12.5776	13.1301	10.875	13.1608	13.9799	12.1014	13.7503	13.2999	11.8797
HELLS	11.9946	12.5399	12.1081	11.8699	12.7425	12.281	12.9049	12.4617	13.0727	12.5844	12.2736	11.9855	11.7358	13.1147	12.2873	10.528	12.1291	12.6899	12.2388	12.0039	12.4283	11.9934	12.1536	12.8484	12.2665	12.0729	11.9811	13.0058	12.7994	12.3211	13.3566	12.5562	12.497	11.1766	12.3604	11.483	12.0694	12.3317	12.8312	13.4603	12.3783	13.1215	12.7711	13.1342	13.1715	12.249	13.3021	12.6388	12.819
CD274	9.92939	10.3454	10.1765	11.5144	10.308	10.2133	10.2051	10.3356	10.7669	10.7654	10.2422	10.9695	12.612	12.5711	10.0786	14.6461	11.2009	11.4533	11.1394	10.9587	12.8541	12.5106	11.3909	11.1027	12.1362	10.5423	13.0406	12.0839	10.1617	10.3069	10.7233	9.77212	10.9674	14.2171	10.1715	9.88175	9.7759	10.44	10.3017	10.4364	10.1631	11.0237	11.2102	11.1792	10.3124	10.7311	10.6683	10.4188	12.1242
CXCR4	14.7464	16.4015	16.3825	15.6758	17.2505	16.1299	16.3547	16.7564	17.6923	16.5325	15.0789	17.7502	18.0261	16.2875	16.007	17.7618	18.1382	16.3973	17.4758	16.8009	16.2633	17.3513	17.122	16.7072	16.7834	17.5716	16.918	17.2091	16.8651	15.2058	15.3227	15.2614	14.9778	16.6604	16.6449	17.9318	16.9428	15.7254	15.2316	13.4052	16.0227	15.7031	14.915	16.4227	17.1902	15.3501	15.6857	16.3579	15.1943
PLG	6.66281	6.99313	6.88061	6.89461	6.91066	6.91844	7.13699	6.91117	6.60191	7.12785	7.13223	6.82993	6.7311	6.65165	7.33376	6.41057	6.98245	6.64431	6.85799	6.62153	7.14233	6.17429	6.80197	6.49418	6.82513	6.97027	6.56401	6.8022	7.20393	6.98758	7.33571	7.24393	7.17213	6.68739	6.39914	6.48646	6.74642	7.21408	7.19411	8.55978	7.29901	7.12492	7.23321	7.23537	6.80216	6.76542	6.48063	6.39975	6.68542
COPA	16.9384	16.4603	16.3679	16.6552	16.3106	16.4742	16.5084	16.6606	17.2522	16.3351	16.498	16.49	16.6026	16.4888	16.3	16.6306	16.6719	16.879	16.9945	17.1326	17.1417	16.192	16.2393	16.1605	16.6028	15.9878	17.3313	16.2029	16.4472	16.3488	16.2662	16.5051	16.4516	16.5684	17.637	16.6759	16.6423	16.095	16.2848	16.2178	16.3408	16.1368	16.1694	16.3731	16.7116	16.3733	16.4158	16.1509	16.5196
PMS2	12.9993	12.9603	13.4296	13.1581	13.4709	13.2321	13.4657	13.2201	13.8506	13.5572	13.2585	12.6689	12.7478	12.7354	13.3345	11.9827	12.618	13.0595	13.3885	13.4258	13.789	12.601	12.8761	13.0622	12.8656	12.866	13.0786	13.0305	13.4801	13.2018	13.3959	13.2859	13.3628	12.4313	13.6135	12.7433	13.0627	13.5032	13.926	13.4514	13.5924	13.6815	13.6081	13.9275	13.6154	13.5842	13.3964	13.846	12.8063
NCKAP1L	17.1597	16.7488	16.8063	17.0059	16.656	16.7326	16.8652	16.9841	17.3051	16.6998	16.9151	16.6103	16.3976	16.6957	16.7982	16.5939	16.7714	16.8107	16.6421	16.7858	17.2592	16.5883	16.5401	16.5589	16.5098	16.6353	16.9048	16.5876	16.78	16.7678	16.6859	16.8756	16.9119	16.8665	17.3996	16.8472	16.8675	16.6213	16.7452	16.7435	16.7927	16.6082	16.669	16.6933	16.8751	16.9233	16.9385	16.5994	16.872
C3	13.5587	11.2257	11.2647	11.049	10.2406	11.3346	10.1469	11.21	12.3838	10.3052	11.4742	11.7154	10.5075	12.5893	10.5355	12.3369	10.5107	11.5736	10.8077	11.6652	11.2366	12.0303	12.1941	10.9695	10.9136	11.7397	13.0424	10.0527	11.0368	10.1212	9.89034	10.8343	11.455	11.7398	12.2178	11.3863	11.662	10.6449	8.26129	11.5558	10.5035	7.78469	9.08632	8.3032	9.25173	10.3712	9.2443	8.3909	11.712
RBCK1	14.285	14.3506	14.3649	14.4889	14.1677	14.5933	14.1466	14.024	12.4471	14.2249	14.5042	14.8037	14.6136	14.7571	14.1941	16.5654	15.4369	13.726	13.6887	13.5754	13.0052	15.0541	14.7429	14.2474	14.8259	14.51	12.6679	15.1347	14.3837	14.9934	14.9909	14.1126	14.5926	16.4415	13.585	14.6699	14.7074	14.5173	14.8748	15.237	14.8883	14.6655	15.2368	15.2118	14.3182	14.9803	15.3747	14.8552	15.2035
CCR7	14.5145	14.65	15.2013	14.2901	15.4033	14.9024	14.4777	14.7332	15.5418	15.3791	13.352	13.5017	13.6641	12.6161	14.6955	10.2452	13.1376	14.2318	15.7214	15.4227	16.1068	14.3591	12.8434	14.8569	13.8577	15.0862	14.8412	14.623	15.3912	14.7149	15.5217	14.4087	13.6023	11.3225	14.0304	13.6685	13.8632	14.72	15.8179	13.5537	14.3905	15.1914	14.2197	14.8994	15.5118	16.1382	14.7919	15.3769	13.7112
IRF3	14.2629	14.1641	14.7499	14.7157	14.8551	14.5878	14.8433	14.0974	13.883	14.5553	14.7512	13.8511	13.7598	14.0497	14.4487	13.6853	14.0111	14.2553	14.0456	14.1814	14.1212	13.9082	14.1732	14.3777	14.1751	14.1315	13.7373	14.3774	14.6239	14.5445	14.6627	14.6144	14.8442	14.1552	14.7441	13.719	14.4472	14.7902	15.4588	15.3819	14.9359	15.3636	15.7087	15.4346	14.2795	15.1831	15.4784	15.5852	14.1458
SBDS	13.1964	13.2497	13.6287	13.4502	13.7787	13.6327	13.9031	14.0556	14.5249	13.8033	13.3843	14.9742	14.7734	14.4676	14.2014	14.236	14.6952	14.8286	15.0929	14.9739	14.4468	14.5239	14.5946	15.0107	14.881	14.604	14.7558	14.3566	13.9546	13.074	13.1319	13.2514	12.9833	13.992	14.5233	14.7333	14.0101	14.5701	13.5201	12.4772	13.1456	13.4334	13.0354	13.6657	14.4198	13.2141	12.8566	13.0253	12.5867
STAT5A	15.0073	14.8743	15.0862	15.3712	14.9716	14.9884	15.0506	15.2322	16.0603	15.1462	15.1675	15.9072	16.0725	15.547	15.0544	16.2707	16.0198	15.8247	16.0801	15.9507	16.1217	15.3095	15.5525	15.3202	16.1064	15.1524	16.1615	14.8341	15.2841	15.2099	15.1339	15.1695	15.0415	16.5733	16.6907	15.3283	14.9824	15.053	15.5099	15.0144	15.1053	15.0729	14.9398	15.329	15.5238	15.4148	15.5441	15.165	15.1523
BCL11B	14.3957	15.377	16.0303	15.3292	16.2926	15.7029	15.8012	15.069	15.901	16.0634	15.1995	14.3978	14.9418	14.8323	15.418	12.1181	14.6931	15.6079	16.2089	16.2068	16.3081	14.5676	14.8787	15.9043	15.1344	14.8086	15.372	15.0502	15.9075	15.3803	15.9285	15.4223	15.6626	13.7919	15.5105	14.1987	15.3571	15.5997	16.5703	15.942	15.7959	16.648	16.5622	16.4283	15.8354	16.5836	16.3704	16.6494	14.8847
ADGRE2	16.3615	15.1328	14.2817	15.0003	13.1576	15.2351	14.1105	15.1343	15.3536	13.7168	14.6134	16.9056	16.4652	15.9616	15.2997	16.4286	17.2887	14.7077	14.8233	14.7822	15.094	16.0215	16.6348	14.606	16.4226	16.162	15.7748	14.4683	15.1981	15.2163	13.7627	14.6728	14.7776	16.7277	15.5555	16.0014	15.037	14.0314	13.6684	14.1465	15.0727	10.163	12.5541	12.0522	14.1459	14.7364	13.8979	11.4225	16.0286
RAC2	15.5223	15.2319	15.2502	15.3371	15.2932	15.2999	15.3072	15.1937	13.6609	15.3493	15.2882	15.8705	16.339	15.7306	15.4499	16.9628	16.7745	14.7563	14.8923	14.3474	14.2659	15.9645	16.2588	15.5789	16.1271	15.7102	14.4233	15.5902	15.3419	15.3911	15.7408	15.4115	15.3585	16.673	13.8977	15.3661	14.7822	15.4608	15.5943	15.3795	15.2988	15.4197	15.2755	15.0419	15.0462	15.1368	15.695	15.2449	15.3894
PSMG2	13.5459	13.6056	13.7062	13.6154	13.8274	13.5086	13.7186	13.9038	14.1471	13.6826	13.6397	13.4165	13.232	13.4021	13.4069	12.7904	12.9117	14.1055	14.0796	14.3197	14.3882	13.1073	12.9455	13.4862	13.342	13.1292	13.6161	13.2583	13.7089	13.7206	13.6742	13.712	13.7267	12.7251	14.1077	13.7883	13.6309	13.3085	13.547	13.2492	13.1677	13.4499	13.0921	13.1802	13.8641	13.5013	13.1353	13.2107	13.4631
INO80	15.3888	15.2088	15.5791	15.3073	15.4154	15.3823	15.519	15.5846	15.7123	15.5606	15.3284	15.3363	15.2378	15.1275	15.3118	14.4274	15.186	15.3794	16.0696	15.7226	15.6869	15.0705	14.9353	15.5398	15.1461	15.501	15.2724	15.4932	15.3659	15.3282	15.3518	15.3833	15.2623	14.6707	15.329	15.4802	15.3608	15.661	15.7516	15.2905	15.5075	15.6191	15.5678	15.7053	15.7478	15.5397	15.2218	15.536	14.9748
BST2	13.0438	13.2224	13.0603	13.672	13.0004	13.303	12.7856	12.6482	11.1138	12.6967	13.3651	12.6207	12.2622	13.4792	12.7482	14.972	12.5843	12.8711	11.7871	12.3098	11.9697	13.7969	12.4463	12.224	12.7431	12.8945	12.0185	13.6381	13.1392	13.8352	14.0102	13.0375	13.0481	14.1386	11.9133	12.9589	13.4064	12.6007	12.9042	12.9899	12.4146	12.2145	12.9145	12.2303	12.4684	12.7329	13.1612	12.8737	13.5107
DKC1	13.571	13.44	13.975	13.6191	14.0781	13.7548	13.9851	13.9025	14.6201	14.0023	13.6295	13.4431	13.5557	13.0964	13.6452	12.5307	13.3807	13.8114	14.654	14.299	14.8139	12.9642	12.9792	13.6351	13.2946	13.3907	13.5032	13.3919	13.9028	13.6628	13.7411	13.828	13.7832	13.022	14.2131	13.69	13.5989	13.7555	14.2082	13.7442	13.7168	13.9547	13.7039	13.9564	14.3567	13.9298	13.7429	13.8834	13.3948
TRAF3	13.9159	13.8725	13.9579	13.7155	13.8181	13.7898	13.5896	14.1134	14.9868	13.9943	13.705	14.1827	14.0991	14.0575	13.4373	13.8176	13.8381	14.3561	14.7598	14.7853	14.7066	13.714	13.5016	13.8547	13.4376	13.699	14.7446	13.7563	13.2917	13.8363	13.5897	13.6846	13.8982	13.2608	15.0545	13.6413	13.738	13.9972	14.0496	13.6607	13.4137	13.8506	13.8911	14.2157	14.5573	14.0802	14.299	13.7588	13.8846
DIAPH1	16.9853	17.6884	16.9124	16.9607	16.6366	16.924	17.3334	17.04	16.6284	16.8956	17.2217	16.8219	16.8817	17.0751	17.1274	17.186	17.5503	17.2545	16.7164	16.892	16.7195	17.0328	17.3052	16.9852	17.1116	16.9353	16.8704	16.9696	16.9814	16.9655	17.0558	17.0579	17.1577	17.1358	17.1532	16.9742	17.2642	16.7105	17.1295	17.286	17.3821	17.1729	17.288	17.0668	17.4977	16.9027	16.947	16.9501	18.0617
VPS13B	17.243	17.062	17.3917	17.1942	17.3563	17.226	17.5715	17.3217	17.1646	17.4749	17.2797	17.4189	17.6379	17.4557	17.3594	18.0686	17.9569	17.109	17.2173	17.1825	17.0706	17.3643	17.7573	17.5365	17.8233	17.3588	16.6086	17.4514	17.4878	17.1998	17.3439	17.3419	17.1775	17.8792	16.9239	17.0346	17.2066	17.2716	17.7032	17.276	17.4737	17.6164	17.543	17.8284	17.4891	17.6614	16.8879	17.3766	17.0932
AP3B1	15.7405	15.553	15.7228	15.7004	15.5476	15.6348	15.8487	15.8969	16.1216	15.7677	15.7279	15.8617	15.9093	15.8238	15.7441	16.4259	16.2257	15.7644	15.8806	15.9036	16.2656	15.8212	15.9228	15.7766	16.1271	15.8455	15.7074	15.7342	15.7999	15.6446	15.6551	15.7784	15.5352	16.0615	16.0737	15.7962	15.6285	15.4734	15.6818	15.3903	15.6048	15.5358	15.4277	15.8012	15.5826	15.6718	15.0052	15.4167	15.5022
RFXAP	10.1867	10.4103	10.7571	10.428	11.0913	10.5807	11.1143	10.044	11.079	10.9805	10.7219	9.59521	9.73558	9.9536	10.7849	8.76591	9.80821	10.3246	10.5325	10.5531	11.0125	9.81988	10.0882	10.2418	10.0831	10.1316	10.3795	10.3857	10.8797	10.7765	11.0469	10.9014	10.7951	9.64668	10.7671	9.91274	10.4061	10.6915	11.4177	11.1287	10.7622	11.3702	11.3147	10.7115	10.6509	11.0272	10.5125	11.491	10.4007
GIMAP6	12.8503	13.3875	13.7256	13.6443	13.9595	13.486	13.4052	12.6736	12.2078	14.0342	13.6701	11.4712	11.5218	12.1622	13.4817	11.4957	11.9191	12.5217	12.1466	12.6607	13.6195	12.4956	12.3305	12.6747	12.0227	12.3692	11.7853	12.9372	13.3308	13.9968	14.1424	13.6811	14.2535	12.4937	12.5088	11.8696	12.7306	13.8581	14.6581	14.7579	14.0433	14.3091	14.8577	13.9485	13.3189	14.5353	14.2565	14.9247	13.6582
KRAS	12.4897	12.4367	12.5532	12.4918	12.5265	12.359	13.0317	12.8349	14.238	12.9101	12.6393	13.1685	13.1395	12.6394	12.5818	13.5967	13.6225	13.2803	13.6439	13.7581	13.9514	12.5292	13.1403	13.0539	13.2908	12.5748	13.6489	12.7416	12.7692	12.7797	13.155	12.7918	12.6921	13.2317	13.2228	12.5165	12.4994	12.0881	12.1544	12.4248	12.1027	12.2305	11.9815	12.5103	12.5638	12.1742	11.6483	11.5025	12.8472
IL6ST	15.8151	15.4283	16.3145	15.7113	17.0168	15.9247	16.1651	15.9435	16.4675	16.5352	15.3308	15.5532	15.8549	15.6181	16.1845	15.5672	15.6617	16.3489	16.9836	16.8421	17.0266	16.2432	15.5595	16.8024	15.9597	15.8824	16.2367	15.5812	16.9863	16.2943	16.7118	16.0736	14.9006	15.0448	16.0094	15.8151	15.2235	15.8849	16.4896	14.7668	15.7682	15.9277	15.3207	15.6224	16.1768	17.5505	15.1893	15.9514	15.6257
DOCK2	17.8845	17.9599	17.7048	17.6928	17.3969	17.6211	17.6778	17.8679	17.0251	17.7296	17.6592	17.8771	17.8251	17.8188	17.6954	18.3931	18.5488	17.7242	17.4871	17.6568	17.2669	17.8811	18.0912	17.7333	18.1049	17.7561	17.2735	17.6723	17.6613	17.6748	17.4656	17.6872	17.6508	18.3555	17.9001	17.938	17.5617	17.5627	17.8739	17.6814	17.8579	17.6059	17.6999	17.8866	17.8932	17.8313	17.596	17.5919	18.241
KLRD1	12.6218	13.5918	13.0157	12.9154	12.9581	13.253	14.6987	12.6806	12.8182	13.0526	13.8123	12.6985	13.4127	12.844	14.135	12.5964	13.222	13.9793	12.7615	13.3826	12.5922	11.9315	14.2354	13.2375	13.5147	13.6257	13.2362	14.4359	14.6447	13.4274	14.6188	13.5731	14.2504	12.4891	13.0829	12.8781	13.3989	13.7001	13.4522	14.6775	14.2901	14.6021	14.3662	14.0863	12.9781	12.5371	12.5884	14.3097	10.8522
TPP2	15.8406	16.1452	16.4446	15.9443	16.7299	16.264	16.6508	16.5779	17.3082	16.8038	16.0441	16.1548	16.1355	15.954	16.1702	14.9697	15.7513	16.7211	17.2245	17.1792	17.6195	15.5398	15.4936	16.6291	16.1173	16.0379	16.624	15.9813	16.5898	16.2208	16.5013	16.4125	16.0294	14.8768	17.1359	15.9069	15.9732	16.0493	16.7428	15.8146	16.1758	16.3732	16.1425	16.5893	16.7625	16.6272	16.0482	16.3416	15.7386
HAVCR2	14.2942	13.3489	12.564	13.2862	12.9361	13.226	12.6713	13.4122	14.6253	12.5443	12.7212	13.1419	12.576	13.098	12.3293	12.7713	12.74	13.3928	13.4492	12.4085	14.1433	12.5491	11.7182	11.5861	11.4717	13.2218	12.6158	13.4338	13.721	13.1288	13.0754	12.6234	12.8233	12.1123	13.3311	14.3092	13.4484	13.0391	12.7272	12.9689	13.5821	12.325	12.548	11.8783	13.4244	12.9281	13.3295	12.665	13.0583
STX11	14.2009	14.2064	13.4621	14.7171	13.0898	13.9495	13.0116	14.171	13.7545	13.168	13.4896	15.4309	16.1261	15.5255	13.5403	16.7403	15.8444	14.7844	14.5968	14.214	14.6233	15.522	15.3606	14.3239	15.9981	14.6732	15.1319	13.8208	13.7099	13.745	13.0229	13.4212	13.7961	15.9714	15.0655	15.1634	13.9416	13.135	12.4836	13.0432	13.8628	11.2581	13.0867	12.6054	13.4168	13.5883	13.7485	11.8676	14.562
RC3H1	15.5986	15.5284	15.6905	15.6015	15.5716	15.7012	15.6975	15.6218	16.4169	15.6293	15.6874	16.0457	16.1152	15.9702	15.8437	16.7693	16.7603	15.9987	16.1671	16.2246	16.2324	16.1516	16.4822	15.9759	16.3292	15.9209	16.1886	15.692	15.7799	15.6058	15.5526	15.5865	15.626	16.9394	16.421	16.2331	15.6832	15.9457	15.8841	15.5759	15.9252	15.8665	15.7414	15.6909	15.8876	15.746	15.2938	15.7937	16.0448
SP110	15.2504	15.2647	15.4555	15.3047	15.3138	15.3786	15.2847	14.7617	14.542	15.3662	15.3453	15.5704	15.7789	15.7368	15.3232	17.6917	16.1274	14.5628	14.8687	14.609	15.1394	15.8552	15.8411	15.5075	16.0862	15.6055	14.7544	15.9294	15.4808	15.9238	16.3219	15.0978	15.1181	17.368	14.4159	15.2457	15.4665	15.4416	15.7427	15.0508	15.1753	15.4931	15.2437	14.884	15.3959	15.4738	14.7982	15.0558	15.7764
RNASEH2B	13.2973	13.6438	13.8676	13.3891	14.2292	13.6233	14.3272	13.8707	14.3834	14.2756	13.6211	12.9852	13.273	13.3296	13.715	13.0568	13.0553	13.8272	14.048	14.0845	14.4661	13.4038	13.1773	13.9211	13.4937	13.6509	13.6376	14.0039	14.0081	13.7573	14.2903	14.0109	13.5848	12.8046	13.4957	13.096	13.3009	13.6603	13.6996	13.8638	13.1917	13.7367	13.5972	13.6769	13.5091	13.3411	13.4155	13.6217	13.0554
TANK	14.4661	14.4082	14.3324	14.5436	14.2364	14.2973	14.2646	14.9368	15.4401	14.3608	14.2252	15.3089	15.5078	15.2315	14.1603	15.859	15.0169	14.975	15.3327	15.5529	15.4854	14.8463	14.911	14.434	14.8553	14.6176	15.9489	14.7312	14.0955	14.3026	14.2348	14.2508	14.3991	15.2323	15.2171	14.3063	14.3141	14.0877	13.9011	14.0831	14.0864	14.0425	14.1428	14.2174	14.6006	13.8911	13.4653	13.8276	14.8442
VPS45	13.8339	13.7658	13.9465	14.0937	13.9655	13.8506	14.0099	13.5542	12.5464	13.9036	14.14	12.7686	12.1727	12.9099	13.6097	12.1111	12.5543	12.7413	12.0402	12.2489	12.4122	12.904	12.6996	12.8876	12.5262	12.9517	11.9849	12.9997	13.7773	14.1334	13.8275	14.0481	14.0887	12.7188	12.3451	13.051	13.7842	13.6009	14.2104	13.9323	13.9201	13.8589	13.7321	13.759	13.4524	14.0588	13.3177	13.8383	13.704
IRF4	14.155	13.6464	13.0196	12.2849	14.0206	13.1433	12.7208	12.829	14.5241	13.0352	12.3856	13.386	13.1944	12.7374	12.5125	11.6318	12.2345	12.1744	13.7196	12.79	13.1081	12.933	11.7023	12.7428	11.5814	14.254	12.9127	14.4295	12.9037	12.8678	13.6202	14.2001	12.3098	11.1919	12.4769	13.6757	13.4754	14.3008	12.1322	13.1184	12.9562	13.2776	12.5167	13.2537	13.0741	12.5996	13.4638	12.9174	12.6948
RIPK1	14.1213	14.1808	14.3551	14.252	13.9181	14.1894	14.3244	14.4716	15.3535	14.2956	14.2414	14.7942	15.0102	14.6509	14.1885	15.1127	14.6683	14.7784	15.1713	14.956	15.4111	14.1167	14.4772	14.3292	14.9583	14.275	14.7298	14.2014	14.2881	14.0557	14.4747	14.1857	14.4722	15.2119	15.0914	14.4949	14.532	14.2311	14.579	14.376	14.3812	14.7515	14.6562	14.6543	14.8186	14.3574	14.2253	14.5076	14.0723
SLC37A4	11.8939	11.767	12.2126	12.1255	12.5473	12.3308	12.2776	11.6909	11.6651	12.3611	12.0991	11.0688	10.9187	11.3457	11.918	10.8024	11.5119	11.2111	11.0942	11.6229	11.6337	11.157	11.2922	11.4425	11.1662	11.3296	10.5994	11.5312	12.2903	12.1004	12.308	12.1132	12.3654	11.3886	11.499	11.5844	12.1927	12.2113	13.0801	13.0387	12.4177	12.9198	13.0015	12.725	12.0627	12.9252	12.9914	13.2453	12.0261
IFI44L	13.2535	14.0573	14.0651	13.4345	13.3599	14.4554	11.9518	12.0311	11.3156	12.9374	14.8213	12.5672	12.3819	15.3251	11.8911	17.9495	12.3536	13.4266	13.1731	11.6621	14.7145	14.9627	11.6091	13.7239	13.7879	13.2586	11.983	16.4566	14.9791	17.0092	17.4121	12.9057	12.1156	16.0496	12.0726	12.4161	16.3202	12.6472	14.3363	10.0631	12.2757	11.8214	12.6206	11.6414	14.1891	13.8168	11.6917	12.6235	15.9592
DBR1	11.9917	12.1095	12.1721	12.1753	12.4053	12.173	12.4209	12.3181	13.1299	12.4311	12.3558	11.9746	12.1891	11.6858	12.1668	11.1121	11.6243	12.4855	13.1544	12.731	13.2253	11.4259	11.781	12.0927	11.8042	12.1429	12.295	11.9204	12.2351	12.4113	12.5432	12.3881	12.4935	11.1409	12.519	11.925	12.1896	12.5182	12.5148	12.572	12.0555	12.4158	12.2992	12.5236	12.4623	12.0465	11.8912	12.4954	12.0203
SMARCAL1	13.7282	13.3889	13.7821	13.6333	14.0583	13.6333	13.7998	12.9263	11.6138	13.6973	13.8184	12.5034	12.1111	12.6724	13.4885	12.2756	12.6584	11.9891	11.7348	11.7509	11.3047	12.5906	12.7551	13.0862	12.4665	13.1823	10.9573	13.4258	13.4719	13.7741	14.0519	13.7562	13.9022	12.8351	11.7373	12.8254	13.5569	14.0666	14.2712	14.3789	13.8788	14.174	14.3552	14.0406	13.1103	13.9606	13.9512	14.2963	13.3714
STAT4	13.7563	14.9178	14.9932	14.5317	14.9764	15.0275	15.6892	14.8004	15.7445	15.1996	15.0967	14.4337	14.7906	14.4944	14.8927	12.8815	14.5229	15.5764	15.1341	15.6334	15.7158	13.6083	14.7913	14.7113	14.9842	14.5582	15.881	14.6242	15.5623	14.9713	14.9952	14.9488	15.4635	13.3253	15.4726	13.9443	15.2387	14.7965	16.2395	15.5576	15.7341	15.8998	15.8525	15.7127	15.4542	15.317	14.329	15.6795	14.0815
SPPL2A	14.6229	14.32	14.0684	14.2422	13.941	14.1377	14.5622	14.9088	15.0866	14.4525	14.3131	14.5858	14.7457	14.9264	14.2756	15.133	14.5281	14.9502	14.9989	15.0496	15.4333	14.6956	14.8023	14.3842	14.6131	14.468	15.4196	14.5964	14.3484	14.3174	14.3801	14.4422	14.2068	14.5388	14.6738	14.4043	14.3127	13.8755	13.9543	13.8534	14.0475	13.8931	13.9215	13.9728	14.1767	13.8773	13.659	13.7172	14.3094
LEF1	15.1091	15.1789	16.039	14.7468	16.5342	15.5783	15.5887	15.1701	15.015	16.2938	14.5397	13.2495	14.0854	13.5052	15.5703	11.4087	13.9232	14.7066	16.2679	15.4866	16.3406	14.6742	13.4867	16.1144	14.5127	14.8488	14.0419	14.5113	16.2214	15.7251	16.2935	15.538	13.9959	12.4847	13.4492	13.8537	14.2206	15.4879	16.6631	13.6327	14.9691	15.7223	14.4362	14.9003	15.8507	16.577	14.4122	15.4831	14.5224
PSTPIP1	14.8227	14.5751	14.7161	14.9785	14.4857	14.7455	14.8277	14.8039	13.7938	14.6975	15.1558	14.9244	14.9069	14.6235	14.9072	15.4075	15.8829	14.527	14.2007	14.373	13.8529	14.9382	15.0962	14.4352	14.9633	14.5872	13.7265	14.2608	14.5026	14.7597	14.2917	14.997	15.1224	15.8762	15.4363	15.0477	14.8045	14.7346	15.6129	15.5934	15.7093	15.2897	15.9507	15.837	14.8361	15.2886	15.5498	15.682	15.1727
EFL1	13.7961	14.8519	14.232	13.8639	14.4886	13.9402	14.2617	13.4943	13.8183	14.1767	14.0847	13.0848	12.5489	12.9745	13.8494	12.0901	12.7165	12.7714	13.2448	12.6183	13.4579	12.8463	12.9726	13.3323	12.6787	13.6659	12.4332	13.7735	13.9698	14.0156	14.1734	14.075	14.1905	12.6935	13.2666	13.2877	13.8152	14.1664	14.3791	14.1202	14.0831	14.3657	14.3254	14.1753	14.4755	14.1267	13.7071	14.2549	14.6742
ITGAX	17.3176	16.3561	15.915	16.31	15.6871	16.6009	15.9227	16.8936	17.4299	15.8758	16.5663	18.81	18.8727	17.5942	16.767	19.2153	19.2357	16.6114	17.1925	16.5053	17.1147	18.0337	18.4252	17.3105	18.4015	17.7034	17.423	16.854	16.3026	16.9178	15.9113	16.6561	16.5173	19.5567	17.2385	18.0791	16.4868	16.4564	15.0317	15.9085	17.0696	15.0075	16.3523	15.1173	15.9957	16.6091	16.4323	14.7082	17.3596
PARN	13.9961	13.7894	14.2462	13.9233	14.2587	14.0926	14.5273	14.0668	14.453	14.5269	14.0058	13.8566	13.9371	13.9194	14.207	13.8771	14.2696	13.7849	14.1416	14.0343	14.5177	13.6537	14.081	14.1727	14.1795	14.1682	13.891	14.1495	14.4811	14.0939	14.4611	14.2897	13.9121	13.7279	13.903	13.6556	13.8628	14.0344	14.4678	13.8906	14.0714	14.2044	14.007	14.2008	13.9407	14.1249	13.6619	14.1396	13.5042
IRF8	14.9498	14.7609	14.8974	14.9686	14.5251	14.8792	14.349	15.0537	15.0504	14.6467	14.4293	14.1753	13.1127	14.2926	14.4006	13.5505	13.2179	15.5266	14.6912	15.6315	15.0834	15.1311	13.0144	14.1987	13.7529	15.2286	15.8802	15.1525	14.5393	14.54	13.8711	14.6597	14.1376	13.3224	16.2019	15.5951	14.9993	15.2547	12.5386	14.1272	14.1027	13.3367	12.7625	13.6261	15.0164	14.0627	14.5131	14.0806	14.2997
WRAP53	11.5512	11.8609	11.8841	11.9502	11.8427	11.9019	11.8493	11.4924	11.8382	11.6832	11.8401	11.3497	11.12	11.3061	11.8044	10.507	11.3456	11.3119	11.4964	11.2037	11.3368	11.1109	11.37	11.5344	11.2255	11.4809	10.8953	11.5829	11.6601	11.6555	11.8512	11.7548	11.9852	11.2404	11.4239	11.8146	11.6955	12.0601	12.1359	12.5561	11.9231	11.9916	12.22	11.7923	11.922	11.8825	12.6291	11.901	11.7418
TMC6	16.1825	16.317	16.7504	16.2185	16.7622	16.5191	16.6959	16.1775	16.2281	16.7202	16.3271	15.8652	15.8469	15.9273	16.2654	15.1301	16.1469	16.3786	16.2675	16.5373	16.2033	15.9653	16.0866	16.3299	16.099	16.1704	16.2323	16.2254	16.7177	16.3989	16.59	16.3976	16.6061	15.6619	17.0526	15.9048	16.2716	16.7398	17.5483	17.1176	17.0098	17.264	17.4024	17.5651	16.8823	17.077	17.3718	17.5898	16.0337
BCL10	13.2375	13.0849	13.0043	13.0296	12.5566	13.0512	12.7363	13.5691	13.8902	12.911	12.656	14.0719	14.2701	13.8211	13.1947	14.7108	14.2182	13.6571	14.1137	14.0292	13.8948	13.8475	14.4223	13.8848	14.1745	13.543	14.2518	13.5452	12.7296	12.442	12.4004	12.5014	12.5458	14.3443	13.4598	13.7115	13.2133	13.0199	12.2985	12.2631	12.6116	12.407	12.517	12.8789	13.4433	12.3863	12.3752	12.4448	12.9814
RFX5	14.1193	14.7574	14.683	14.627	14.567	14.4215	14.2235	14.5065	14.1909	14.4143	14.2878	14.4237	14.2197	14.7679	14.4119	14.0386	14.1306	14.2133	14.4636	14.4802	14.1945	14.4672	14.3784	14.5119	14.2406	14.5854	14.5184	14.7761	14.1832	14.3358	14.2069	14.185	14.4893	14.4188	14.1491	14.2769	14.4845	14.9459	14.3302	14.6842	14.2603	14.3975	14.4331	14.6083	15.0705	14.3332	14.9031	14.7164	14.0946
LYST	17.7924	17.3005	17.4797	18.0352	17.4457	17.7418	17.8456	17.6414	15.6334	17.539	18.0177	18.2666	18.4594	18.4585	18.2775	19.3597	19.258	16.8361	16.3688	16.3719	15.4217	18.6095	18.9673	17.8301	18.53	18.2595	17.1011	17.7086	17.422	18.1749	17.2959	18.2249	18.0087	19.2869	16.53	17.5614	17.0415	17.5633	16.9621	17.9445	17.463	17.0549	17.4521	17.5646	16.8192	17.6511	16.9513	17.1659	18.3939
PIK3R1	15.2565	16.2502	16.2399	15.4755	16.1178	16.0538	16.3621	16.3313	16.9583	16.3126	15.4415	16.3294	16.533	16.197	15.9274	15.06	15.896	17.2173	17.124	17.0309	17.0402	15.7183	16.0931	16.0575	16.3842	15.6149	16.7172	15.8087	16.503	15.5147	15.5562	15.5698	15.5885	14.9532	17.0327	16.4167	16.3643	15.0851	15.8781	15.003	15.7706	15.5889	15.8777	16.4023	16.2942	15.2952	15.5312	15.6169	14.8523
NHP2	12.6521	12.7784	13.005	12.7595	13.0713	12.7938	12.764	12.752	12.569	12.8825	12.6668	12.2302	11.9157	12.3218	12.6535	11.0071	11.9491	12.5558	12.6642	12.67	12.6882	12.2482	11.8338	12.5028	11.9133	12.4106	11.9247	12.4706	12.9005	12.554	12.7584	12.7354	12.6949	11.4613	12.4195	12.8425	12.5986	12.7902	13.1164	12.5915	12.3865	12.772	12.144	12.4623	13.2229	12.8207	12.7634	12.6464	12.5417
KDM6A	15.2468	15.906	15.4388	15.9015	16.132	15.2493	15.5828	16.178	16.8722	15.5551	15.8668	16.3996	16.7132	15.8482	15.3356	16.883	16.2812	16.7876	17.0753	17.0942	16.3034	15.7352	15.9781	16.0113	16.2413	16.1176	16.7987	15.5711	15.6221	15.9482	15.3643	15.9938	15.8471	16.2746	16.3065	15.359	15.3561	15.299	15.4929	15.5852	16.0841	16.1717	16.0951	16.46	16.4031	16.2149	15.8277	16.2568	15.8561
MSN	17.2268	17.0694	16.9041	16.9619	16.7549	16.8964	17.0957	17.2314	16.5832	16.9294	17.0757	17.3477	17.5484	17.24	17.1267	17.8693	17.8969	17.2654	16.9472	17.1056	17.0281	17.3145	17.762	17.0586	17.4407	17.3578	16.7578	16.9793	17.0225	16.9959	16.9773	17.0414	16.9543	17.6302	16.8354	17.3063	16.7689	16.513	16.7964	16.9907	16.9948	16.7286	16.7046	16.5634	16.8213	16.5329	16.7444	16.5731	16.9815
IL2RG	15.4473	15.8986	15.8726	15.529	16.067	15.7141	16.2553	15.5936	14.5436	16.1401	15.9431	16.1055	16.4628	16.5807	15.9534	17.063	16.6786	15.7967	15.5352	15.1137	14.5969	16.3758	16.7918	16.428	16.2573	15.9724	15.19	16.3213	15.6746	15.8224	16.282	15.6738	16.2288	16.8695	14.694	15.2648	15.6067	16.0009	16.3787	16.039	15.8548	16.4896	16.3498	16.13	16.0613	15.6527	16.0766	16.0157	15.6599
DOCK11	17.1112	17.1291	17.3496	17.1413	17.4836	17.1149	17.6024	17.1537	16.4794	17.5392	17.2576	17.1706	17.4484	17.3356	17.4038	18.0341	18.0447	16.8533	16.7054	16.9343	16.7566	17.4384	17.784	17.5524	17.6678	17.4151	16.8151	17.322	17.5003	17.4401	17.4313	17.3739	17.0894	17.7852	16.3917	17.0611	16.9182	17.0681	17.3893	16.8725	17.1547	17.3466	17.0809	17.2241	16.9404	17.2284	16.4704	17.107	17.062
PAXX	12.89	13.5058	13.5811	13.3747	13.7013	13.3605	13.7312	13.0304	13.0722	13.4846	13.7578	12.9341	13.122	12.9051	13.2164	12.0856	12.8775	13.299	13.1728	13.1137	12.9876	12.7305	12.9709	13.246	12.9786	12.8416	12.6451	13.1622	13.4952	13.2463	13.3798	13.3436	13.9179	12.5597	13.4256	13.0837	13.5654	13.6167	14.509	14.4291	14.185	14.3252	14.9365	14.4674	13.556	13.8801	14.1664	14.5734	12.8842
SERPING1	12.0579	13.0148	11.813	13.9764	10.4922	11.9144	10.6459	10.618	9.8756	11.2095	13.0825	12.8198	13.476	15.0894	10.7553	17.296	12.9997	12.9494	11.6528	10.6977	14.0229	14.4862	13.0868	13.307	14.2992	12.6794	11.8918	15.2504	12.6062	14.3377	14.427	10.9386	11.8216	15.808	11.3422	12.1781	12.8831	10.8328	10.9384	9.80067	10.9801	7.41462	10.9843	9.49856	10.0761	12.1654	10.2981	7.68422	14.4464
ATM	17.5508	17.9924	18.5036	17.7953	18.8315	18.2896	18.881	18.021	17.7404	19.0293	18.0949	17.257	17.5679	17.5348	18.5851	16.7457	17.781	17.9064	18.0097	17.9082	18.0421	17.8084	17.6434	18.6048	18.0944	18.0204	17.4613	17.9621	18.9325	18.5428	18.566	18.3855	18.0084	16.9981	17.1155	16.9274	17.6665	18.2182	19.0195	18.2057	18.2441	18.6495	18.2708	18.6523	18.3308	18.5302	17.4721	18.7113	17.2738
HYOU1	15.3455	14.9562	14.9339	14.9315	15.3123	15.0293	14.9469	14.685	13.6916	15.0144	14.9638	14.7467	14.6902	14.7347	14.7932	13.5175	14.5965	14.9513	14.5605	15.0372	14.2071	14.2635	14.6164	14.5272	14.2368	14.8823	15.4549	15.2789	14.6503	14.5882	15.2308	15.4059	14.9812	14.3459	14.948	15.2733	15.0795	15.5692	15.0991	15.2787	15.0196	15.0075	15.3586	15.0939	14.9877	14.6443	15.3737	14.992	14.3898
FERMT3	16.566	15.8369	15.7674	16.0037	15.5358	15.8873	15.6678	16.0423	15.7663	15.3458	16.0175	16.2597	16.3345	15.9434	15.7929	16.6585	16.8447	15.9823	15.8226	15.7255	15.9649	16.2484	16.2866	15.6515	16.1121	15.7683	16.2193	15.576	15.4253	15.8048	15.6086	15.8732	15.8182	17.0918	16.5366	16.3841	16.1639	15.4551	15.7833	16.6122	16.1512	15.5029	16.0949	15.6517	15.5565	16.0549	16.2319	15.6898	16.4458
ITGB1	16.1281	16.3646	15.7322	15.8876	16.1469	15.8524	17.0593	16.1688	16.033	16.1494	16.6656	16.208	16.4527	15.9081	16.1849	15.2505	15.7779	16.2933	16.0102	15.9368	15.301	15.8615	16.2487	16.022	15.8792	15.7953	15.2117	16.5647	15.7905	16.1311	16.2973	16.7962	15.9856	14.776	15.8188	16.091	16.3959	15.2887	15.8942	16.172	16.4368	16.4591	16.2575	16.1282	15.5577	15.5383	15.7138	15.878	16.1169
FCGR1A	14.0718	13.0077	11.9542	14.684	11.6934	12.4271	11.4984	12.1256	11.5234	11.5085	13.0016	13.3749	14.23	14.34	11.4061	16.4292	13.6939	13.2542	11.8296	11.5681	13.8201	14.7611	13.0394	11.9492	13.8749	12.5131	12.4697	13.9604	11.8456	13.7109	13.0208	12.164	13.4349	15.6515	12.0374	12.5959	12.7041	11.5291	11.5919	9.71207	11.9728	8.12363	11.3755	9.48503	12.2857	13.5127	11.7418	6.564	14.8234
IL18	10.4987	10.2292	10.4219	11.209	9.88098	10.4666	10.8823	11.481	11.1107	10.2613	10.9187	10.538	9.74615	10.2992	10.8582	11.1134	10.4738	10.912	10.0566	10.8224	10.8859	10.939	10.5391	9.59073	10.7684	10.257	10.5919	9.85428	11.0273	10.5544	9.34864	11.376	9.71781	9.27166	9.7991	10.5463	9.99546	8.81309	8.63755	8.38953	8.97359	7.51199	8.22142	7.65062	8.59041	9.39124	7.85898	7.81753	9.41725
NBAS	15.7655	15.7312	16.0467	15.8163	16.193	15.8077	16.0531	15.7609	15.6917	16.1504	15.8102	15.127	14.8851	15.143	15.6196	13.9739	14.9469	15.4273	15.5061	15.4665	15.6327	14.959	15.0008	15.6111	15.1184	15.3758	15.0462	15.5956	15.8829	15.8327	15.92	15.8894	15.9374	14.534	15.7145	15.4712	15.8485	15.9225	16.4733	16.0097	16.0546	16.2634	16.1553	16.2913	15.9678	16.2891	15.7982	16.1354	15.4825
EPG5	15.6546	15.8281	15.995	16.0819	16.064	15.8786	16.2279	15.8314	16.5599	15.9637	16.1441	16.1546	16.5554	16.5089	15.9374	17.3537	16.5869	16.7924	16.4901	16.7177	16.8868	16.4643	16.1821	16.1247	16.726	15.9594	16.7801	16.0632	16.0581	16.0284	16.0136	15.8749	16.1525	16.9193	17.1193	16.3812	16.0388	16.1896	16.5389	16.4953	16.3998	16.4468	16.5827	16.4923	16.1415	16.3539	15.8824	16.3799	15.8754
RANBP2	16.96	16.9706	17.0437	16.818	17.3388	17.0063	17.1472	17.3157	18.3561	17.2048	16.753	18.1948	18.3924	17.6343	16.7539	18.1566	18.1334	18.0353	18.5466	18.204	18.1326	17.3542	17.2529	17.4921	17.6817	17.9031	18.3177	17.3874	17.1844	16.9041	17.0253	17.0035	16.8209	16.9708	18.145	18.3447	17.0863	17.2501	17.123	16.5871	16.7182	16.9334	16.767	17.144	17.6297	16.8173	16.3403	16.919	16.5805
CD8A	12.2179	13.9462	14.4309	13.2068	13.7741	13.293	14.9023	12.7827	13.1268	14.3023	14.5685	13.1165	14.2447	12.5679	13.7057	11.3183	13.6767	13.6164	14.2055	13.5812	13.0277	13.1916	14.563	14.003	14.1309	12.3575	13.9348	14.6384	14.1517	13.3439	14.4112	13.2368	15.3376	13.3299	14.7158	12.2649	14.0209	13.0549	15.4263	15.4023	13.9737	15.2122	15.0822	15.3257	14.3976	13.4145	14.5674	14.8326	13.6011
DGKE	12.2094	12.4065	13.0473	12.583	13.0856	12.9401	13.3718	12.8513	13.2417	13.2926	12.8483	12.5458	12.4425	12.2734	12.716	11.1285	12.3003	12.8025	12.756	13.0116	13.3296	12.0782	12.5741	12.7297	12.8157	12.2811	12.5324	12.4357	13.4017	12.4503	12.7509	12.9375	13.0268	11.8013	13.8217	12.6113	12.9064	12.8242	13.9197	13.4915	13.1813	13.6337	13.8065	13.9124	13.2397	13.4628	13.2881	13.6902	12.063
OTULIN	13.1962	13.2989	13.3594	13.1153	13.4604	13.2443	13.3529	13.4797	14.4062	13.6602	13.359	13.8284	13.7332	13.7166	13.3868	13.33	13.9493	13.8652	13.862	14.4495	14.0812	13.321	13.5532	13.584	13.6882	13.9275	14.6252	13.5561	13.484	13.3455	13.4733	13.359	13.297	13.1306	14.1013	13.6433	13.8113	13.578	13.831	13.5514	13.3911	13.5271	13.7723	13.8424	13.6102	13.5444	13.4971	13.7489	13.1802
ANGPT1	9.15723	10.0514	9.71535	10.113	9.59109	9.82963	9.81788	10.5221	10.3412	8.90564	9.58853	10.7567	9.7169	9.78664	10.0468	9.58609	10.5279	9.75497	7.95003	8.5241	8.16684	9.27717	10.2963	9.34382	11.0191	10.5556	8.5747	8.99275	8.76656	9.75786	7.77129	9.33551	9.17422	9.66149	8.29532	10.9872	11.2971	8.72924	8.58225	11.5422	10.27	7.49638	9.80632	8.57403	8.61469	9.58334	9.06291	8.40673	10.5339
MS4A1	14.3401	15.095	15.4064	14.9628	14.7915	14.3748	14.8985	15.0079	13.9285	15.342	13.9258	14.0533	13.3513	13.7216	14.8675	9.25632	12.5304	13.9767	14.4614	15.2062	8.39938	14.2498	13.0602	15.2066	14.1212	15.5955	14.3301	15.7067	14.4027	14.725	14.6294	14.1683	13.6774	11.5078	12.1605	12.582	14.5036	15.6823	9.63554	14.4701	12.7047	14.5108	10.9454	14.9719	16.0365	7.70438	14.7265	14.2907	8.84775
WASF2	15.6016	15.5228	15.5858	15.5194	15.2366	15.53	15.6299	15.5674	15.396	15.5933	15.5479	15.5506	15.3631	15.3549	15.6619	15.2872	15.8305	15.5619	15.4899	15.8678	15.5337	15.956	15.5666	15.5053	15.4344	15.4605	15.5895	15.5974	15.947	15.4695	15.3517	15.6599	15.3976	15.9919	16.0433	15.9802	15.4481	15.5964	15.5496	15.0798	15.6364	15.5596	15.3134	15.29	15.3781	15.8312	15.2121	15.2199	15.5925
NCF1	15.3087	15.1714	14.5546	15.0925	14.1089	14.6548	14.0375	15.171	12.3868	14.6645	15.4522	17.4119	17.604	17.0435	15.3885	18.3176	18.1752	14.3357	14.5743	13.6992	13.0372	16.9795	17.8142	15.963	17.341	16.0074	15.7778	15.1669	14.4459	15.464	14.3767	15.5149	14.5966	17.9405	14.9387	16.6611	14.6912	14.8514	13.285	13.0315	15.2116	12.4935	13.3853	12.9343	13.7083	15.096	13.9525	12.5989	15.4153
PSMB4	14.9028	14.7748	15.4775	15.0297	15.102	14.7868	15.0412	15.0342	15.2291	14.896	15.4933	15.0112	15.117	15.1881	14.9393	15.1986	15.1069	15.4511	15.2076	15.4992	15.1927	15.1117	15.2083	15.0909	15.0874	14.8184	15.3984	14.7802	14.9788	14.8851	14.7979	14.9408	15.0558	15.4412	15.6659	15.1601	14.853	14.8667	15.0075	14.7088	14.7108	14.8752	14.8123	14.8176	15.2126	14.9174	15.2175	14.7346	14.8762
C1R	10.4467	10.1572	10.2105	10.7858	10.0132	10.4042	10.4104	10.5895	11.4569	10.4119	10.465	11.4903	11.5721	11.3121	10.6755	12.1966	12.1285	11.0065	10.8077	11.2788	11.7469	11.0338	11.4213	11.1616	12.1505	10.8854	12.2642	10.3506	10.8684	10.1685	10.1244	10.3091	10.6536	12.8632	12.5676	11.4196	10.1243	10.6091	10.8432	10.6347	10.5384	10.5583	10.8492	10.8873	11.2882	10.8383	11.0185	10.4028	11.2854
CARMIL2	14.5992	14.7218	15.4977	14.7873	15.7488	15.1927	15.0513	14.6558	14.7479	15.4691	14.8183	13.8572	13.7219	13.9594	14.7874	11.6256	13.802	14.3155	14.8263	14.6871	14.3764	14.0229	13.8291	15.0454	14.2313	14.4402	13.9857	14.6773	15.0993	15.0019	15.2682	14.8906	14.7725	13.0202	14.2793	13.7198	14.7439	15.6122	16.293	15.6607	15.3583	16.051	16.016	16.0157	15.6573	15.9029	16.1469	16.3397	14.3044
G6PD	15.5004	14.6439	14.5381	14.9355	14.0656	14.8319	14.4568	14.9292	13.1368	14.2913	14.8818	15.4711	15.3329	15.0235	15.0821	16.1129	16.2366	14.7792	14.1654	14.1151	13.5912	15.4798	15.7615	14.584	15.537	14.996	13.3294	14.7226	14.8973	14.694	14.3936	14.8216	14.7428	16.183	14.6419	15.6585	14.745	14.4983	14.5067	14.7458	15.0111	14.3275	14.6125	14.5343	14.2205	14.7208	14.8287	14.5742	15.2738
ITGB2	18.2636	17.7182	17.483	18.1025	16.718	17.4273	17.6754	17.8794	16.5841	17.345	17.7979	17.8816	18.1137	17.5334	17.5904	18.4631	18.3406	17.9383	17.5572	17.7719	17.3525	18.1863	17.8007	17.0835	17.797	17.7623	17.6097	17.2858	17.3856	17.8983	17.3583	17.7452	17.6903	18.2544	18.2341	18.2085	17.7902	17.163	17.4495	17.7225	17.7244	17.2114	17.5049	17.609	17.0823	17.7635	17.7092	17.5405	17.8763
CD3G	12.7047	14.066	14.5003	13.7697	14.5895	13.8607	14.865	13.2966	13.512	14.5504	14.1034	12.8291	13.6696	13.9827	14.0862	11.1982	13.504	13.9483	13.76	13.3813	13.9503	13.3138	13.9042	14.6	13.7135	12.7297	12.569	14.2814	14.4105	13.917	14.918	13.8923	14.5959	12.7115	12.9708	11.9823	13.4431	13.4607	14.6879	14.8054	13.872	14.79	14.5224	14.4202	13.9943	14.0808	14.1981	14.4563	13.7584
ZBTB7B	14.7464	14.1707	14.2963	15.0853	13.7755	14.3214	14.1544	14.6853	13.6347	13.7975	14.686	14.7879	14.7669	14.9019	14.6157	15.7623	15.7186	14.9591	14.1061	14.8233	14.4039	15.2964	15.4805	14.6742	15.1623	14.5697	15.068	14.1213	14.0002	14.6953	14.0603	14.683	14.4848	16.3885	15.2856	14.3979	14.2344	14.2267	13.637	14.4034	14.4082	13.8222	14.4222	13.9097	13.5303	14.4368	14.4076	13.7714	15.0183
ADAR	16.9764	16.9885	17.0879	17.165	16.7851	17.0625	16.9163	16.7732	17.2871	16.9381	17.1187	17.2476	17.5855	17.6317	16.965	18.9513	17.8735	17.3712	17.432	17.3597	17.5881	17.8489	17.6702	17.288	17.9677	17.0759	17.4789	17.4913	17.0725	17.5489	17.8692	16.7723	16.9548	19.1176	17.713	16.9871	17.4239	16.8075	17.3224	16.9155	17.0493	16.9964	17.2614	17.2715	17.4017	17.181	17.1581	16.9899	17.5353
IKZF3	14.0994	14.6999	15.1815	14.679	15.148	14.7609	15.3558	14.2721	14.7643	14.9871	14.9191	14.1194	14.0886	14.3644	15.013	12.2551	13.9658	14.6499	14.8042	14.9778	14.2973	14.2518	14.6053	14.9653	14.4918	14.9174	14.7159	15.3273	14.895	14.7883	15.4158	14.6264	15.386	13.5569	14.091	13.3419	14.7306	15.3723	15.1944	15.6721	15.0924	15.7021	15.5541	15.5622	14.8841	14.4637	15.2105	15.4825	13.7087
TNFSF13	14.327	13.3964	13.6126	14.24	12.672	13.6611	12.8049	14.1693	11.578	12.8087	13.7823	13.4027	12.9739	13.4342	13.3145	13.5115	13.2064	13.6096	12.6554	13.088	12.3884	13.6087	12.8144	11.9877	12.4766	13.0668	12.6513	12.4047	13.6203	14.0688	12.153	14.1178	13.5388	13.7861	13.5545	14.679	13.8446	12.5392	11.9387	11.6434	12.8648	9.70111	11.091	10.5389	12.466	13.7205	11.7664	11.2973	13.9704
CLPB	13.7979	13.5168	13.7439	14.1601	13.4753	13.7346	13.3355	13.5922	12.0874	13.3227	13.7292	13.0093	12.3218	12.9161	13.4931	12.2179	12.7791	12.9086	12.464	12.4535	11.9592	13.3723	12.5653	12.9639	12.5995	12.8852	11.7923	12.9076	13.4105	13.4592	12.9882	13.6377	13.433	12.5636	12.8264	13.8551	13.5696	13.4137	13.8295	13.3495	13.6853	13.2709	13.5313	13.3484	13.4199	13.8581	13.4432	13.4052	13.5243
JAK1	17.0267	17.3311	17.4598	17.0991	17.5685	17.3909	17.4982	17.3596	17.8073	17.6848	17.0268	17.5707	17.7325	17.2892	17.5034	17.5914	17.8957	17.4171	17.9317	17.7538	17.8814	17.1629	17.7439	17.6313	17.8183	17.7126	17.3219	17.2211	17.5375	17.1722	17.416	17.183	17.2018	17.9057	17.3443	17.4187	17.1843	17.4923	17.3096	17.048	17.389	17.3524	17.3142	17.486	17.6478	17.242	17.2517	17.5437	16.8467
MYSM1	14.0894	15.0106	14.4979	14.2855	14.6374	14.4095	14.934	14.9333	15.805	14.8737	14.4726	14.5556	14.7083	14.5942	14.6103	14.6505	14.7873	15.1362	15.4823	15.4461	15.6898	14.5519	14.7171	14.8881	14.9353	14.5873	15.2625	14.5219	14.9324	14.5348	14.6818	14.7756	14.3816	14.1668	15.2239	14.334	14.3959	14.373	14.7846	14.4609	14.4525	14.6321	14.5378	14.7043	14.9598	14.5567	13.8382	14.4066	14.869
NCSTN	15.8266	15.0054	15.0866	15.4904	14.8224	15.1241	14.7599	15.4655	14.553	14.8879	15.1429	15.3763	15.5716	15.203	15.0289	16.2675	15.8975	14.9988	14.9208	14.9747	14.9088	15.2432	15.4556	14.746	15.2523	14.8994	14.7607	14.9521	15.0225	15.1477	14.8233	15.1381	14.912	15.7394	14.8133	15.5142	15.1888	14.6004	14.5169	14.3312	14.5581	14.2225	14.1088	14.5787	14.7686	14.9296	14.6313	14.372	15.189
REL	15.4337	15.4032	15.437	15.2823	14.872	15.291	15.2071	16.2064	17.1222	15.2162	14.7862	16.3572	16.3109	15.9951	15.0107	16.5227	16.1447	16.1766	16.6092	16.9211	16.5972	15.6315	15.6466	15.7583	16.014	16.218	17.3471	15.8885	15.191	14.8842	14.6814	14.8729	14.7561	15.3738	16.4242	16.0627	15.5351	15.3432	14.1481	14.2784	14.6781	14.4998	14.0974	15.0023	16.0496	14.4683	14.236	14.3525	14.6403
EOMES	11.3383	12.7175	12.8378	12.6396	12.7286	12.9732	13.9859	11.6303	12.5464	13.2187	13.2777	12.3617	12.4869	12.6683	12.9874	11.3477	12.3008	12.8903	12.3747	11.9565	12.253	11.1562	13.4295	11.8176	12.9739	11.9621	11.809	13.1982	11.9873	12.7795	13.3436	12.6236	15.1369	12.5096	12.3153	11.0093	12.9772	13.3909	13.3149	15.4251	13.9768	14.7666	15.1565	14.5827	12.3708	12.4235	13.8592	14.6179	12.4488
PRKCD	16.1124	15.2081	15.1455	15.9098	14.4638	15.3564	15.0061	15.6289	14.6472	14.6633	15.7967	16.8246	16.7837	16.1411	15.5636	17.8078	17.5755	15.2029	15.6444	15.1667	14.7869	16.479	16.7969	15.533	16.4599	15.7871	15.9699	15.3065	14.8474	15.7682	14.765	15.694	15.4024	17.5639	15.7819	15.8385	15.4697	14.991	14.5337	14.9728	15.4738	13.8024	14.5429	14.2777	14.506	15.5312	14.6087	13.7246	16.2333
CYBB	17.7651	16.8653	16.6307	17.6041	16.1613	16.6731	16.374	17.4016	15.3902	16.4415	17.1687	16.6224	16.2792	17.1572	16.6646	17.3821	16.326	16.9278	15.5013	16.3447	16.5477	17.2983	16.1048	15.7964	15.9233	16.7246	16.1211	16.4202	16.3646	17.4672	16.0598	17.445	16.8588	16.7119	16.6196	17.2837	16.8548	15.7961	15.3036	15.0469	16.2532	13.1745	14.0379	14.6007	16.0573	17.0065	15.3861	14.1603	17.4452
TPP1	16.3497	15.6119	15.6266	16.3625	15.2028	15.7529	15.5851	16.0161	15.1979	15.268	15.8906	15.6396	15.2826	15.5841	15.4998	15.803	15.6149	15.9838	15.4048	15.8044	15.8418	15.6896	15.3178	14.9794	15.2878	15.4033	15.4566	15.3272	15.6024	15.9392	15.1304	15.9351	15.7426	15.7638	15.6781	16.2746	15.9761	15.1826	15.1164	15.6866	15.4399	14.8633	15.0936	14.9467	14.9142	15.8206	15.4731	14.8578	16.05
B2M	15.6594	15.817	15.8083	16.0999	15.9605	15.6893	16.4841	16.2039	16.1096	16.2547	16.0925	16.9332	17.2768	16.7697	15.8108	17.8218	17.0344	16.4128	16.0616	15.9907	16.3673	16.6957	17.0717	16.3544	17.0102	16.3057	16.0332	16.4131	16.262	16.3136	16.2827	15.9649	16.1461	17.1322	16.0408	16.0632	15.9916	15.3461	16.2511	16.3317	15.9973	16.1686	16.0736	15.9316	16.0823	15.7781	15.6506	15.6868	16.0292
SMAD3	14.1861	14.2205	14.5069	14.0941	14.0328	14.272	14.1309	14.409	15.6672	14.4559	14.4021	13.9911	13.5229	14.3166	13.8587	13.1081	13.5193	14.9102	14.9559	15.0294	14.9526	13.9994	13.7088	14.0178	13.8021	14.2583	15.5723	14.276	13.5325	14.1247	13.8407	14.0831	14.2078	13.0742	15.764	14.1907	14.2421	14.1197	13.7448	14.0783	14.0712	14.5275	14.7631	14.769	14.1476	14.0522	14.9848	14.8017	13.8367
CD3D	12.7193	13.9799	14.2432	13.6534	14.8292	13.7835	14.7197	13.1576	13.6572	14.518	14.1223	12.8255	13.5952	13.9782	14.0055	11.2124	13.478	13.962	13.9326	13.8167	14.0499	13.2618	13.8239	14.3625	13.6867	12.7271	13.3477	14.1491	14.3075	13.8753	14.7714	13.837	14.7269	12.848	13.164	12.1124	13.3853	13.5357	14.9064	14.7728	13.7326	14.9038	14.5683	14.1639	14.0725	14.2001	14.5011	14.6134	13.8243
STIM1	15.2795	15.1174	15.778	15.5479	15.4136	15.2756	15.6848	15.2585	15.1014	15.5675	15.1756	14.9903	15.4538	15.0949	15.4363	14.9713	15.5889	15.4141	15.3847	15.1869	15.2409	15.1544	15.597	15.6663	15.427	15.3104	14.7169	15.2438	15.7136	15.2116	15.2724	15.1146	15.3187	15.3598	15.4098	15.3206	15.405	15.2851	15.5779	15.482	15.4759	15.5838	15.6619	15.8341	15.4629	15.5672	15.8878	15.8127	15.2274
KMT2D	17.7857	17.6099	17.9345	17.8526	17.6194	17.8278	17.8906	17.7774	18.3978	17.7007	17.947	18.3421	18.4494	18.16	18.0191	18.5878	18.9967	18.1343	18.2776	18.2201	18.1817	18.2075	18.6428	18.1727	18.6563	18.0912	18.4423	17.837	17.8599	17.7928	17.8126	17.7231	17.7396	19.212	19.035	18.1592	17.8462	18.0516	18.2117	18.0146	18.1762	18.2008	18.3581	18.2272	17.9602	18.2329	18.1315	18.1737	17.8093
TMC8	16.1013	16.147	16.6766	16.263	17.0822	16.4295	16.8256	16.3026	15.8426	16.8945	16.5369	15.4959	15.7886	15.7551	16.4974	15.0338	16.1103	16.2864	16.7854	16.2562	15.8828	15.9464	15.9029	16.6091	15.9282	16.3939	15.6991	16.2501	16.8995	16.3179	16.5281	16.2837	16.476	15.2485	16.2734	15.6449	16.2524	16.5566	17.5783	16.9906	17.0455	17.3829	17.5362	17.2947	17.0719	17.4914	17.0685	17.7014	15.8413
RPSA	15.67	16.0973	16.3775	15.9345	16.8249	16.0202	16.3384	16.13	16.6934	16.3898	15.5911	15.4214	15.8516	15.6037	16.2139	13.9734	15.4105	16.3489	16.768	17.0489	16.7783	15.7782	15.5022	16.41	16.1851	15.8416	16.2517	16.0395	16.4752	15.8818	16.0094	16.0693	16.1171	14.502	16.6677	16.0379	16.1228	16.262	16.6398	16.1377	15.8075	16.3173	16.0475	16.0062	16.7578	16.159	16.5054	16.5397	15.6473
FADD	10.606	10.8086	10.8329	10.9397	10.6841	10.7551	10.7665	10.7905	11.5005	10.7985	10.8363	10.2783	10.1943	10.3866	10.5879	11.1862	10.983	10.8599	11.1604	11.0242	11.7398	10.7394	10.3724	10.3273	10.5883	9.98887	10.7693	10.3098	10.7076	10.7291	10.8915	10.893	11.3373	12.1378	12.1008	11.0361	11.3359	11.3126	11.6638	12.446	11.5435	11.6575	12.5252	12.3658	11.331	11.5812	12.2594	12.1122	11.8558
IRF2BP2	14.9915	14.6643	14.8261	15.1195	14.5984	15.0664	14.4801	15.2655	16.2724	14.7921	14.6528	16.2037	16.2239	15.5926	14.7896	16.4804	16.2815	15.8102	16.6673	15.8342	16.0154	15.5205	15.3174	15.6681	15.508	16.0717	16.0355	15.3837	14.5362	14.3287	14.1003	14.4918	14.8166	15.4914	16.417	16.7471	15.4857	15.2786	14.8109	14.6761	14.7963	13.8962	15.4888	15.6483	15.487	15.1161	15.7828	15.2465	14.5409
TAP1	15.6578	16.1488	15.6492	16.3601	15.6551	15.718	15.7868	15.0772	15.8683	15.6142	16.0697	16.1181	16.5037	17.3017	15.7767	18.4683	16.8511	16.0139	15.5965	15.7748	16.3612	17.3526	16.8467	16.0476	16.8184	16.0057	16.7572	16.8654	15.9193	16.3668	16.7535	15.4877	15.7513	18.0228	16.4276	16.159	15.7829	16.1584	16.4284	16.6261	16.071	16.2651	16.9875	16.2887	15.9465	16.2406	16.7215	16.2249	16.7832
RHOH	12.9894	13.6316	14.2468	13.4636	14.5611	13.7517	13.8183	13.7528	14.2955	14.1491	13.0405	14.0949	14.2497	13.6608	13.5755	12.2279	13.4246	14.3085	15.0894	14.9019	14.001	14.0801	13.6291	14.6637	13.9747	14.4952	14.4885	14.4378	13.7826	13.4222	13.7698	13.3704	13.8372	12.0012	14.0757	13.8689	13.5747	14.3864	14.1603	14.1479	13.4255	14.116	13.9583	14.2898	14.9729	13.827	14.248	14.2556	12.8901
STAT3	16.339	15.978	15.8562	16.2708	15.4941	15.9401	15.9206	16.0595	16.5936	15.9252	15.8975	17.0012	17.1492	16.7007	15.994	17.9469	17.4793	16.4837	16.9233	16.2925	16.654	16.7155	17.2327	16.3494	17.1972	16.3112	16.7435	16.3161	16.1102	15.9674	16.0965	15.7124	15.9339	18.0002	16.8097	16.6996	16.0998	15.695	16.2082	15.7264	15.9375	15.8276	16.0391	16.1467	16.5293	15.9755	15.8353	15.6807	16.3841
IL7R	14.7619	15.6023	16.4147	15.9621	17.1477	16.3762	16.432	15.8717	16.1403	17.0708	16.056	14.2341	14.8785	15.4418	16.4179	12.5107	15.4282	15.8609	16.0826	16.1758	16.7712	15.8117	15.4688	15.9682	15.6609	14.9503	15.6935	15.1443	17.1391	16.4558	16.7777	16.3146	15.5338	13.2748	15.183	14.4868	15.6856	15.3266	16.7458	15.2275	16.1862	16.4763	16.2901	16.4383	15.3919	17.1384	15.4123	17.1442	14.6891
DNAJC21	13.6434	13.624	13.8715	13.6046	13.8311	13.7676	13.9426	13.8845	14.4522	13.9566	13.6935	13.9266	13.8972	13.7648	13.8928	13.1684	13.7595	13.9809	14.2854	14.2863	14.3751	13.5501	13.7443	13.9342	13.8221	13.9203	13.8616	13.7886	13.7825	13.5862	13.7003	13.8371	13.6988	13.4329	13.968	14.0247	13.8971	14.035	13.8616	13.2659	13.6998	13.9115	13.4283	13.7762	14.0261	13.6007	13.0756	13.3489	13.3511
ITGAM	17.0849	16.5251	16.2289	17.1474	15.7441	16.556	16.3079	17.0272	15.366	15.6974	16.9669	17.242	17.4368	16.505	16.8245	17.8776	17.4794	16.5776	16.36	16.5517	15.7601	17.3956	17.2374	16.2269	17.1331	16.7498	16.1887	16.2323	16.1771	16.3123	15.4708	17.0301	16.6383	18.3498	16.9436	17.4491	16.7518	16.0806	15.7862	15.3398	16.7493	15.1883	15.9209	15.3764	15.9962	16.6571	15.3497	15.8998	17.1712
CD14	16.6006	15.9392	15.244	17.0026	15.0134	16.0614	14.3841	16.7992	14.921	14.7435	15.4769	15.3776	15.9835	14.9413	15.2356	16.4085	16.2958	15.5484	15.32	15.0005	16.1595	15.3988	15.2517	14.1274	14.9942	15.6781	15.0239	14.9317	14.0568	15.7772	14.1667	15.8395	15.4484	17.3041	15.1642	15.2769	15.6566	13.6323	14.8371	11.7712	15.6479	10.0403	13.4394	13.4699	15.4644	16.315	15.0967	12.1887	16.5523
STAT2	15.9432	15.8834	15.8859	16.3029	15.6742	15.986	15.5846	15.4278	14.7348	15.7013	16.333	15.5717	15.6347	16.4889	15.578	18.0061	15.7921	15.8467	15.1479	15.066	15.9957	16.5642	15.5101	15.4613	16.307	15.7639	15.5097	16.5528	15.8799	17.079	16.9674	15.7825	15.8345	17.5086	16.2008	15.8889	16.2762	15.9459	16.365	15.863	15.9254	15.5315	16.0292	15.658	15.7532	16.3719	15.9363	15.6549	16.4887
JAGN1	12.0903	11.8903	12.0283	12.2283	11.884	12.0824	12.0565	12.0768	12.2248	12.1033	11.9748	11.5703	11.4545	11.4233	12.0046	11.3293	11.3563	11.8784	12.0537	12.1656	12.5004	11.6785	11.4462	11.7673	11.4495	11.6213	11.8787	11.7292	12.0071	12.0379	11.8633	12.0357	12.233	11.6556	12.2276	12.1532	12.0411	12.1796	12.1715	12.0594	11.813	11.955	11.7525	12.0918	12.1932	12.1553	12.3306	12.2096	12.2148
PIK3CD	16.4215	16.4362	16.8182	16.5798	16.8063	16.6358	16.6359	16.5732	16.4949	16.873	16.4286	17.0503	17.5377	16.6361	16.8643	17.6412	17.6979	16.5155	16.9442	16.8387	17.1715	17.0339	17.2523	17.1294	17.4037	16.8801	16.7648	16.4522	16.4225	16.6103	16.6552	16.5132	16.4166	18.3545	17.0612	16.1324	16.201	16.8592	17.303	16.607	16.9881	16.9224	17.1014	17.138	17.2042	17.1569	17.1184	17.2033	16.8314
CTPS1	13.2773	13.529	13.6948	13.1054	13.4812	13.4016	13.6373	13.3354	14.589	13.5484	13.0857	14.2359	14.4366	14.0013	13.468	12.1858	13.5038	14.5093	14.9373	13.9285	14.4168	13.1756	13.0008	13.962	13.4912	13.8457	13.9176	14.1476	13.9808	13.1203	13.6157	13.2404	13.1768	12.2475	14.455	14.0486	14.0845	14.4044	14.3259	13.641	13.4946	13.7906	13.6842	13.8241	14.5517	13.8259	14.0566	13.6425	13.2526
PTEN	14.6041	14.5605	14.2294	14.4734	14.2407	14.3345	14.5322	14.5572	14.5114	14.5295	14.1985	15.3222	15.9805	15.3528	14.8108	16.9781	16.5311	14.1828	14.5485	14.2918	14.4259	15.9406	16.1345	15.1247	15.9874	15.0503	14.5373	14.845	15.2205	14.6382	14.3348	14.6646	13.6051	16.1864	14.0347	14.9356	13.5663	13.5714	13.4671	13.2054	13.57	13.1891	13.1534	13.0758	13.7944	13.4996	12.8402	13.2178	14.408
CD8B	12.1472	13.2417	14.2365	12.6205	13.6974	13.0494	14.6652	12.7051	11.9888	14.3216	13.8347	11.9849	13.2775	11.385	13.6156	10.02	12.8078	12.7878	13.4492	12.9011	13.1285	12.882	13.6702	13.8422	13.8413	11.7291	12.1005	13.3314	14.434	13.3904	13.995	13.0429	14.6049	12.5592	12.8738	12.1309	12.8544	12.6768	15.0874	14.382	13.0355	14.3021	14.3221	14.3666	13.9304	13.1975	13.4908	14.021	12.7281
MALT1	14.9185	15.1749	15.4906	15.0739	15.7665	15.3498	15.4662	15.1566	15.6899	15.6686	15.0705	15.0455	14.823	15.313	15.2947	14.078	14.7193	15.5078	15.9018	15.6192	15.8358	15.1722	14.7014	15.3761	15.0835	15.2744	15.7946	15.1659	15.5955	15.3607	15.4542	15.3348	14.8864	13.885	15.3763	15.5058	15.0466	15.2302	15.1835	14.7066	14.7253	15.1698	15.0178	15.0721	15.2649	15.2412	14.7343	15.2686	14.5853
RASGRP1	14.7792	16.286	15.6881	15.0339	16.0057	15.4087	15.9914	14.9533	15.7306	15.9061	15.4683	14.6057	14.993	15.2216	15.3652	12.729	14.6699	15.7531	15.6413	15.5418	15.9955	14.6397	14.9882	15.6624	14.8985	14.8762	15.5863	15.2711	15.5514	15.4561	15.9511	15.3613	15.7604	13.922	14.999	13.5484	15.2432	15.6487	16.6994	16.0009	15.7351	16.3389	16.2815	16.1086	16.2531	15.8417	15.9184	16.0994	15.7267
RNASEH2C	12.5486	12.668	12.5574	12.6226	13.061	12.6207	12.6203	12.3776	11.5863	12.5213	12.4756	12.1697	12.1756	12.0621	12.3259	11.8501	12.3266	11.9978	12.1607	11.8373	11.5841	12.1346	11.9351	12.0939	12.0198	12.3027	11.4034	12.5058	12.4987	12.6384	12.5765	12.5711	12.9185	12.4181	11.9384	12.7612	12.518	12.9273	13.3582	13.2051	13.0164	13.1371	13.4254	13.2492	12.6653	13.0647	13.4317	13.6755	12.8256
MYD88	15.1883	14.2723	14.1639	14.7472	13.7835	14.4431	13.9983	14.5792	13.6318	13.806	14.5672	15.0324	15.051	14.3346	14.227	16.4466	15.8479	14.0266	14.191	13.665	14.3804	14.9526	14.6794	13.6365	14.5806	14.6714	14.1347	14.4526	14.1582	14.6943	14.4215	14.4042	14.5601	16.1606	14.1188	15.0966	14.5816	13.815	14.0628	14.4026	14.265	13.512	14.3314	13.9326	13.9575	14.6395	14.6481	13.9844	15.1908
RELA	14.6908	14.7595	14.9012	14.995	14.6835	14.9473	14.8874	14.975	15.5704	14.8053	14.816	15.7884	15.8189	15.6948	14.8724	16.1683	16.0155	15.6452	15.7999	15.8084	15.3489	15.428	15.9338	15.5203	15.9982	15.2052	15.9977	15.0079	14.7605	14.5811	14.7118	14.6049	14.7061	16.2264	15.6534	15.3417	15.2084	14.9965	14.8848	14.3729	14.7304	14.9545	15.0197	15.2015	15.2543	14.8595	15.1815	14.9014	14.7149
STAT5B	15.544	15.5167	15.8957	15.9424	16.0077	15.8275	15.9272	15.4654	14.7808	16.1085	15.8296	16.629	17.1121	16.2804	16.0338	17.733	17.5794	15.2631	15.6842	15.0962	15.0993	16.5573	16.8975	16.2794	17.0242	16.045	15.1424	15.7215	15.7591	15.7786	15.9399	15.7591	15.8813	18.2054	15.0067	15.928	15.5821	15.6657	16.3174	15.8309	16.03	16.3094	16.3538	16.2218	15.6315	16.2173	16.1697	16.2141	16.1197
CD7	13.9638	14.652	14.6459	13.9519	14.8022	14.5213	14.3921	14.1226	14.6778	14.954	14.0351	14.0301	14.5621	14.2479	14.5774	13.7731	14.1852	14.8609	15.297	14.366	14.978	13.7632	13.4685	14.7492	14.1684	14.4634	14.8221	14.0594	14.9455	14.1631	15.0398	13.9208	13.7598	14.1013	15.1138	14.242	14.155	14.9429	15.0161	13.8112	14.4335	14.7443	14.1647	14.3019	14.9732	14.6514	15.0627	14.9681	13.1607
LIG4	13.1173	12.9571	13.0533	12.7975	13.0445	12.758	12.8734	13.154	13.2078	13.0341	12.4736	12.5905	12.7023	12.8412	12.9252	13.4184	13.0126	12.9729	12.7625	13.2309	13.2064	13.3075	13.0811	12.8417	12.8669	13.1435	13.3912	13.1895	12.7876	13.0201	13.079	12.8301	12.4847	13.0816	11.7898	12.5132	12.3799	12.8161	12.29	12.6414	11.9096	12.0053	11.9606	12.1365	12.2253	11.9784	11.6291	12.1697	12.5662
C8G	8.07162	8.82639	8.53418	8.28307	8.37265	8.4544	9.15552	8.11581	8.07062	8.44462	9.12246	8.31148	8.41943	8.27512	8.54367	7.75051	8.3404	8.10319	8.08938	7.76117	7.87138	8.0234	8.46522	8.02147	8.22775	8.12862	7.92868	8.92954	9.00305	8.5594	9.01244	8.61287	9.32802	7.89082	8.66458	8.3135	8.69265	9.04111	9.76686	9.7451	9.76918	9.7779	10.3369	9.50603	8.39839	9.0358	9.65819	9.87841	8.248
SAMD9L	15.2247	16.0942	15.8068	16.0211	15.728	15.4585	15.431	14.3479	12.2243	15.3574	16.0224	13.7464	13.8808	16.3784	15.3692	18.2447	15.0843	13.8341	12.567	13.1612	14.1454	16.4302	15.85	15.1047	15.2413	15.6342	13.4756	16.928	15.2478	17.1558	17.6775	15.4058	15.5692	17.6798	12.1396	13.8963	16.0476	15.645	15.9827	15.9134	15.3148	15.2564	15.7098	15.4396	14.788	15.3889	15.0092	15.3767	16.7189
CD19	13.7769	13.1415	14.3102	14.0505	13.9751	13.2097	13.0499	12.9916	12.6219	13.6121	12.5382	12.426	11.7258	12.0363	13.1344	8.39521	10.5856	11.8281	12.7133	12.9852	8.23877	12.8074	10.9788	13.6551	12.2844	13.9544	12.5272	14.4474	12.6596	13.3919	12.9921	12.7189	12.3849	9.82323	10.806	11.6417	13.4647	15.1931	8.7543	13.7121	11.9598	13.4819	10.754	14.2054	13.9607	8.29806	14.8821	14.1705	8.23711
IL17RA	16.1466	15.4959	15.4178	16.248	14.9259	15.8094	15.102	15.937	14.832	15.1268	15.9716	16.0411	16.4974	15.8723	16.0689	17.4065	17.0377	15.2212	15.1833	15.2225	15.2314	16.9309	16.5288	15.5191	16.4119	15.6143	15.6604	14.9908	15.4994	15.9263	15.0893	16.0567	15.6608	17.8949	16.4581	16.3041	15.619	15.2691	15.4908	15.0705	16.138	14.7434	15.3679	14.9708	14.7996	16.5357	15.5385	15.3738	16.5677
CD28	12.6728	13.4464	13.8385	13.4916	14.5113	13.7576	13.5879	13.6042	13.6367	14.419	13.0074	12.5531	12.7969	13.4459	13.2692	10.132	12.6467	14.1112	13.8945	14.0341	14.2072	12.7599	12.8447	13.8098	12.9851	12.4932	13.4245	12.5445	13.5044	13.603	14.0006	13.5895	13.3874	11.6236	13.1387	11.3511	13.1217	12.7524	14.0571	13.2659	13.2799	14.1189	13.6179	14.0026	14.2958	14.1607	13.8552	14.0649	13.053
CYBC1	14.4287	13.9659	13.9911	14.3103	13.993	14.0207	14.033	13.7785	13.1908	14.0946	14.011	13.7752	14.3503	13.7335	13.9655	15.1464	14.5923	12.829	12.8584	12.739	12.6439	14.2861	14.1986	13.4482	14.1506	13.8646	12.533	13.9516	13.9378	13.9531	14.2724	14.0898	14.1253	15.7139	13.4356	13.4976	14.0486	14.1497	14.6443	14.8145	14.5189	14.3898	14.7931	14.3243	13.9478	14.4668	14.8724	14.7554	14.2771
CTC1	15.4286	15.1609	15.9828	15.4939	16.2409	15.9458	16.0736	15.5466	15.7442	16.1039	15.3853	15.1014	15.0192	15.0542	15.7902	14.5296	15.4707	15.5804	16.1306	15.7418	15.8436	14.9772	15.4668	15.9487	15.3985	15.2447	15.1315	15.7367	15.8147	15.5352	15.6918	15.748	15.791	15.4	15.4972	14.6863	15.2453	15.91	16.5741	16.1578	16.2673	16.5601	16.6888	16.7791	15.9687	16.4544	16.3157	16.4918	15.002
PRF1	16.0044	16.3883	15.6233	15.401	15.5584	15.7585	16.783	14.7561	13.9162	15.5221	16.0521	15.0531	15.2208	15.9506	16.3123	15.0497	15.4111	16.25	14.9386	14.8745	15.1831	13.9543	15.559	15.3881	15.2527	16.1702	14.7086	16.8787	16.631	15.7595	17.0032	15.6111	16.5926	15.671	15.4151	15.447	16.3557	16.4084	16.1779	16.9225	17.246	16.8938	17.5069	16.5988	15.2199	15.3035	16.6462	16.8941	14.8525
COPG1	15.7136	15.2814	15.3609	15.4217	15.4832	15.3432	15.33	15.3199	15.6075	15.3144	15.4095	15.2167	15.2017	15.0968	15.2404	15.4471	15.4911	15.349	15.6048	15.6166	15.8493	15.0267	15.1607	14.9768	15.2105	14.9873	15.7087	15.1156	15.2001	15.2185	15.3942	15.4825	15.4456	15.8248	16.1323	15.5354	15.4637	15.3537	15.5292	15.2398	15.399	15.3998	15.3768	15.514	15.4045	15.411	15.5281	15.4312	15.3855
NOP10	13.1866	12.4158	12.0154	12.8598	12.4987	12.6549	12.3041	12.5551	12.4914	12.1599	12.378	13.8201	14.1756	13.1436	12.5897	14.6901	14.4739	12.8955	13.0673	12.394	13.096	13.8478	13.9008	13.0182	13.7434	12.9501	13.0541	12.5977	12.03	12.543	12.5826	12.474	12.3055	14.4604	12.3623	13.1909	12.08	12.2927	11.8143	11.7075	11.7444	11.5931	11.3768	11.1764	12.2115	11.784	11.7695	11.3462	12.9237
LCK	14.6375	15.3196	15.8743	15.1626	16.281	15.5188	16.0294	14.7436	14.921	15.9665	15.571	14.3033	14.6462	15.1298	15.7342	12.861	14.6873	14.9659	15.1136	15.2437	15.4327	14.5342	15.0922	15.7675	14.7229	14.656	14.3239	15.3883	15.4853	15.5771	16.1745	15.4173	15.9176	14.1813	14.6887	13.5952	14.9044	15.5821	16.5622	16.3505	15.7216	16.4377	16.4124	16.1039	15.5708	15.9736	16.4158	16.4852	15.051
TBK1	14.0204	13.8633	13.6103	13.7955	13.4562	13.6959	14.2041	14.4998	15.1644	13.8409	14.0333	14.9665	15.3011	14.9067	14.0088	15.9373	15.2711	14.9109	14.8026	14.764	15.1715	14.7477	14.9605	14.2007	15.0201	14.4419	15.3086	14.383	14.2443	14.0481	14.131	14.0416	13.9604	14.7276	14.9455	14.7281	13.8006	13.6356	13.2534	13.7544	13.4936	13.5137	13.6237	13.4402	13.441	13.061	12.7113	13.2822	13.8443
SH2D1A	10.6799	11.7574	12.2147	11.5489	12.4224	11.8218	12.6946	11.9611	13.4712	12.9059	11.8186	11.4835	11.8436	12.1888	11.9134	10.1042	11.7087	13.1868	13.0247	12.7699	13.6752	10.8991	12.2167	12.4288	12.0636	11.3678	12.6772	12.0736	12.1728	11.8517	12.6573	11.9249	12.7042	10.8089	12.2337	9.8122	11.3947	11.6894	12.0578	12.7105	11.7698	12.779	12.6199	12.9349	12.2657	11.8815	12.5558	12.3212	11.5212
IRAK1	14.9599	14.7681	14.9936	14.931	14.4815	14.819	14.6682	14.9322	16.2378	14.6065	14.7425	15.5081	14.6515	14.6788	14.6474	14.2522	15.2194	15.1016	15.6708	15.3107	15.4697	14.6498	14.405	14.5197	14.6398	15.0147	15.2757	14.7904	14.7871	14.6342	14.4604	14.8539	14.6903	14.1636	15.8393	16.005	14.9194	14.8673	14.8622	14.9826	14.8328	14.7158	15.2153	14.6907	14.9748	14.9571	15.2338	15.0544	14.6539
TMEM173	14.1763	14.4174	14.0276	14.685	14.0766	14.0195	14.1569	13.9454	14.4693	14.0531	14.4648	13.1609	12.9138	13.4721	14.2127	13.1302	13.3817	14.106	13.5009	13.8721	13.4967	13.4957	13.3938	13.5263	13.1132	13.5237	13.3943	13.4942	14.3226	14.3668	14.3599	14.7603	14.4677	13.8634	13.9898	14.3901	14.12	13.9206	14.7074	14.4625	14.4717	14.7703	14.9987	14.3503	14.3336	14.9657	14.563	14.8325	14.552
DGAT1	13.4013	13.1226	13.2999	13.6889	13.314	13.3978	13.2094	13.1173	12.6046	13.1227	13.5039	13.8919	13.844	13.4319	13.406	14.4257	14.7101	13.1906	13.3047	13.1855	12.6356	13.925	14.1048	13.3245	14.0954	13.3925	13.0561	12.9903	13.2871	13.3271	13.0729	13.3688	13.4602	14.5417	13.7269	13.9752	13.4381	13.487	13.7949	13.9035	13.7291	13.4849	14.0017	13.9821	13.3631	13.8942	13.9494	13.9438	13.5389
CIB1	14.0686	13.9495	14.0929	14.1279	14.2492	13.9805	14.1237	14.0326	15.4382	14.0436	13.5714	14.2794	14.26	14.2524	13.6869	13.7001	14.4546	14.6166	14.8074	14.8529	14.5959	13.7159	14.3283	14.3404	14.3701	13.825	15.1159	13.7441	14.1148	13.6228	13.8696	13.7936	14.2137	13.9274	15.3158	14.2488	14.4318	14.1479	14.1454	14.3572	13.8858	14.3883	14.5282	14.5106	14.6628	14.1463	15.0012	13.996	13.5434
NSMCE3	11.9718	12.8288	12.9832	12.6807	13.5195	12.7919	12.7826	12.7513	13.36	12.946	12.4008	12.8648	13.0303	12.8875	12.8142	11.1898	12.5567	13.3038	13.727	13.443	13.3431	12.6589	12.4515	13.4575	12.7824	13.4928	12.9926	13.2363	12.8064	12.2195	12.4586	12.3016	12.7151	11.857	12.9108	13.2773	13.171	13.7136	13.0876	12.8238	12.6697	13.291	13.4651	13.533	13.9653	12.5443	13.2482	13.2419	12.402
IL3RA	13.0027	12.2706	12.6287	12.2713	13.1187	12.8044	12.6779	13.059	13.3492	12.4491	12.9809	13.4467	13.239	12.7099	13.0268	12.7632	12.9932	13.5385	13.5071	12.846	13.0841	12.1258	13.2201	13.0244	12.5726	12.996	13.0921	12.8837	12.5543	12.604	11.8061	12.0003	12.636	12.5355	12.5699	13.7325	13.6837	12.3782	12.362	11.6362	11.3396	11.7321	11.3193	11.6693	12.3391	12.3716	11.7806	11.5687	14.4577
IKZF1	15.735	15.7843	16.1477	15.8226	16.0989	16.0421	16.1578	15.3783	15.3475	16.2225	15.9329	15.0393	15.4392	15.3328	16.1098	15.4311	15.66	15.2918	15.519	15.5414	15.4877	15.5023	15.6384	15.8151	15.4086	15.7167	15.2393	15.9727	16.235	16.0017	16.3472	15.9555	16.0372	15.9222	15.2104	15.3473	15.6675	16.1863	16.65	16.2611	16.1663	16.455	16.4457	16.1697	15.8604	16.5228	16.2366	16.6359	15.8834
ISG15	13.0512	13.1208	12.7244	12.7505	12.7236	13.3301	11.5833	11.5255	9.82791	11.6799	13.0851	12.8351	12.7804	14.6745	11.5466	17.5843	12.5516	12.1248	12.1487	11.1044	12.453	14.4066	12.6664	13.1549	13.5577	13.4175	11.4452	15.3975	12.5844	14.2956	15.4954	11.7491	12.5997	16.4288	11.4188	12.4008	14.2465	12.7119	13.1849	12.2453	12.5308	12.5011	13.4126	12.3104	12.7018	12.7501	13.3458	12.5805	14.6778
NHEJ1	12.0504	12.0598	12.3974	12.2116	12.3738	12.2413	12.1916	11.7514	11.0368	12.3069	12.2511	11.5917	11.0163	11.4135	12.0767	10.8457	11.3162	11.4109	11.3938	11.4049	11.0317	11.548	11.4574	11.6701	11.3566	11.6316	10.9745	11.6984	12.2654	12.3656	12.2357	12.262	12.407	11.4935	11.3884	12.077	12.139	12.4878	12.6531	12.4639	12.182	12.5157	12.1676	11.8103	11.9002	12.4197	12.0874	12.2725	12.1372
CARD9	13.6178	12.6641	12.7386	13.3738	11.9312	12.9116	12.2787	12.9807	10.0606	12.1623	13.2677	12.476	10.9856	12.0059	12.5876	11.8433	11.9653	12.2645	10.9191	12.193	10.9091	12.324	11.5679	10.8985	11.2882	12.3328	11.3878	11.2366	12.7876	13.0258	11.4218	13.5117	13.114	12.2551	13.1381	13.4822	12.993	12.3806	12.1484	12.5464	13.5467	9.97271	11.4921	11.5049	11.5167	13.5878	12.275	11.0711	13.5103
PAX5	13.7826	14.3068	15.09	14.2553	14.1205	14.1041	13.8191	14.0388	14.541	14.4443	13.2604	13.5135	12.516	12.4367	14.1399	8.61195	11.1513	12.7698	13.5065	14.4062	7.87138	13.7036	11.6875	14.541	13.2038	15.1413	13.4394	15.2679	13.0063	13.714	13.3882	13.2105	12.5588	10.9794	11.2113	12.0679	14.0374	15.3616	8.57659	13.3169	12.3623	13.7354	10.2746	13.9873	14.9106	6.80755	14.0799	13.5394	8.02009
GIMAP5	13.4099	13.9108	14.6089	14.3863	14.8023	14.1036	14.6048	13.5289	13.8858	15.1152	14.0735	11.7723	12.2054	12.9375	14.3131	11.5073	12.5765	13.6629	13.6491	13.9148	14.9337	12.7683	12.9261	13.822	13.3089	12.8814	12.6906	13.5666	14.049	14.5764	15.0764	14.44	14.7083	12.3057	12.4443	11.0588	13.1067	13.532	15.2465	14.5993	14.3659	14.9201	15.0439	14.1727	14.3972	15.0167	14.2348	15.2177	13.8699
CD55	16.2593	15.8866	15.719	16.0955	16.0234	15.7464	15.2895	16.6581	16.0903	15.949	14.8622	17.1951	17.4014	16.7181	15.5094	18.1745	17.8949	15.4136	16.421	15.8286	16.0865	17.5099	17.3796	16.2007	17.0702	16.6498	16.3084	16.1452	16.1894	15.4662	15.2286	15.2707	14.6679	18.2398	15.7445	16.4873	15.6105	15.4786	15.5705	13.3605	14.9749	14.7212	13.9121	15.018	16.4477	15.8239	14.4885	14.8304	15.994
MRTFA	15.1922	15.0036	15.3137	15.2272	15.0666	15.1264	15.0352	14.9869	15.0115	15.1208	15.2872	14.7727	14.9361	14.8815	15.4126	15.746	15.5753	14.6541	14.9771	15.0298	15.2305	15.2249	15.3479	15.1624	15.0736	15.1339	14.6741	14.7988	15.1053	15.3358	15.1636	15.2929	15.0616	15.8506	14.8413	14.8936	15.0002	15.2847	15.3658	14.987	15.2646	15.1306	15.0498	14.8687	14.7742	15.6048	15.2897	15.1244	15.4526
ADA	14.0111	13.359	13.1396	12.6549	13.3945	13.0154	13.1776	12.4807	14.4238	12.9561	13.1692	12.6959	12.5071	12.598	12.8908	11.6632	12.152	13.4264	13.421	13.066	13.6573	12.1488	12.6191	12.9984	12.42	12.9984	13.2429	13.1017	13.432	13.248	13.726	13.0288	13.6014	11.8685	13.3584	12.318	12.8118	13.6488	13.8262	13.9693	13.4253	13.8001	14.3619	13.9869	13.4021	13.7326	13.7202	13.9544	13.4029
ELANE	8.31063	8.50899	8.3378	10.4076	7.6975	9.126	8.0729	11.2853	8.32135	7.9298	8.13759	9.07659	10.9812	10.1377	9.44096	11.5274	13.9558	9.43279	8.92889	7.94487	8.27705	11.0266	10.6151	8.49391	9.82875	8.2908	9.49001	11.4905	12.3275	9.10247	7.92746	10.5843	9.72677	9.77474	9.40161	11.3552	9.13011	8.98972	7.79596	7.2965	10.8745	6.57152	8.03853	10.0888	8.08992	9.35606	7.21477	8.09218	13.2993
PLCG2	16.4969	15.9342	16.1291	15.9947	15.7123	15.9602	15.765	15.8873	16.3284	15.6302	15.7814	16.5237	16.5438	16.3058	16.1874	17.2368	17.5127	15.6925	15.8096	16.4719	14.8087	16.4059	16.9369	16.3225	16.8459	16.6701	16.7813	16.4497	15.6545	15.955	15.8043	15.9578	16.0206	17.3774	16.1125	16.2258	16.0987	16.9263	14.2901	16.4487	16.2348	15.7453	15.9874	16.3506	16.4454	15.1192	16.3259	15.7049	16.0068
IRAK4	13.4815	13.4835	13.7911	13.5054	13.8494	13.7316	14.1927	13.827	13.4227	14.1656	13.7532	13.4781	13.8991	13.7482	13.9681	14.3826	14.1657	13.325	13.3993	13.4375	13.7946	13.6809	13.9795	13.8314	13.9086	13.7877	13.0925	13.8101	14.3426	13.7708	14.2426	14.0222	13.7892	14.3806	12.9051	13.2736	13.6174	13.5634	13.9372	13.8539	13.745	13.87	13.8365	13.7939	13.3239	13.7582	12.8371	13.7823	13.3032
CSF2RA	14.4176	13.6753	13.2872	14.0442	13.025	13.945	13.255	14.2639	14.3221	12.6461	14.1113	15.2413	15.1714	14.5725	14.4843	15.8977	16.1664	13.2405	14.0386	13.2357	13.837	15.1711	15.4162	13.9818	15.4535	14.1315	13.9311	13.3952	13.4504	13.9422	12.4635	14.3773	13.9685	16.3172	14.9311	15.4029	14.05	13.0208	12.2191	12.1126	13.9773	8.90559	10.9172	11.595	12.7451	13.9682	12.0683	9.70321	15.0022
CARD11	15.5637	15.7789	16.2889	15.691	16.2439	16.0773	16.3022	15.4014	15.355	16.3165	15.993	15.1789	15.4097	15.2956	15.9943	13.5638	15.0984	15.986	15.793	15.9616	15.2321	15.2244	15.4437	16.2893	15.5089	15.9434	15.4869	16.0324	16.3243	15.6402	16.2933	15.689	16.0547	14.4026	15.3714	15.2687	15.972	16.619	16.714	16.4849	16.4793	16.6658	16.7336	16.8278	16.516	16.1441	16.5938	16.6431	15.0267
LRBA	16.7719	16.9881	17.5314	16.9883	17.6127	17.1494	17.6717	17.1608	16.9778	17.6265	17.1615	16.57	16.6126	16.8328	17.1953	14.8202	16.4741	17.1787	17.224	17.1661	17.0009	16.4661	16.6464	17.463	16.8299	17.017	16.2816	17.2056	17.3823	17.1484	17.4586	17.0731	17.2107	15.7373	16.5997	16.3473	17.2905	17.3688	18.0146	17.6874	17.604	17.8799	17.7792	18.0685	17.6711	17.6542	17.4021	17.8121	16.6344
TTC37	15.4139	15.6161	15.9483	15.7229	16.1683	15.7588	16.0847	15.6367	15.9164	16.0654	15.6849	14.8773	14.6842	14.8618	15.7023	13.6242	14.703	15.3	15.6016	15.553	15.822	14.8044	14.8516	15.612	14.9367	15.3212	15.5202	15.4063	16.0896	15.8708	15.9077	15.9256	15.6807	14.1315	15.5405	15.1881	15.6349	15.6308	16.3251	15.6335	15.7964	16.0891	15.8053	15.9837	16.1519	15.9186	15.1909	15.9235	15.2566
PNP	14.8673	13.6424	13.5166	14.0823	13.7044	14.2901	13.0732	13.8729	14.029	13.041	13.6449	14.882	14.1717	13.7734	13.0285	13.5605	14.1115	13.7317	15.1743	13.9752	13.9117	14.5881	12.9161	13.0616	13.3079	14.0735	13.8928	14.6219	13.0151	13.6447	13.3747	13.5878	13.8838	12.8094	14.0855	15.4389	14.719	14.3188	13.9071	14.0523	13.2805	13.4337	13.6024	12.9693	13.7829	13.3282	13.5561	13.7192	14.1696
CD247	13.3726	14.1418	13.9606	13.4878	14.4661	14.0492	14.4125	13.54	14.0643	14.2955	13.5281	13.4075	13.689	13.7644	14.0847	12.0384	13.4248	14.5094	14.6305	14.7277	14.4291	12.7322	13.2058	14.4498	13.342	14.1922	13.8906	13.807	14.3039	13.9424	14.621	13.7472	13.921	12.8835	13.8506	13.0684	13.9266	14.4869	14.38	13.9672	14.5781	14.2276	14.204	13.9819	14.0099	14.4206	14.1493	14.4748	12.8766
CD3E	13.7886	14.7157	15.2035	14.5098	15.3432	14.8774	15.4796	14.4373	13.7333	15.4986	14.9583	14.2489	14.8578	14.9015	15.2367	12.3526	14.6019	15.2412	15.1473	14.7938	14.4619	14.3892	14.9865	15.5488	14.8933	13.8617	13.5267	15.1474	15.324	14.8507	15.5464	14.9801	15.1508	13.3427	13.9736	13.2219	14.5649	14.461	15.7563	15.4075	14.7803	15.565	15.2795	15.1505	14.8804	14.9167	14.9588	15.4919	14.3291
FCGR3A	15.1592	14.7966	12.7806	13.9132	13.7109	13.8521	14.4595	14.0109	12.5998	13.7799	13.9243	15.4135	14.8357	14.5334	14.0669	17.1477	15.0103	13.758	12.3815	11.9731	11.6091	15.5131	15.0326	14.3484	14.8755	15.0208	11.7902	14.6014	15.0588	14.8022	15.122	14.499	15.0848	16.5965	11.6059	14.0402	14.4118	14.5741	13.1433	15.6386	15.0338	14.5074	14.8693	13.5264	12.2391	12.9978	14.0802	13.7309	14.0334
PSMB8	14.6816	14.8545	14.5722	15.0669	14.5832	14.7414	14.6816	14.386	14.3245	14.5423	14.8245	14.9267	15.266	15.4327	14.7454	16.0378	15.2328	14.6821	14.5222	14.4313	14.8475	15.3263	15.1333	14.6477	15.1575	14.8842	14.5561	15.0779	14.7557	14.9587	15.2009	14.6358	15.0449	16.3103	14.6472	14.9508	14.7078	15.0042	14.8478	15.1854	14.5193	14.7544	14.9538	14.794	14.9253	14.8138	15.254	14.8461	15.1917
TAP2	15.148	15.7491	15.6702	15.984	15.5871	15.5261	15.8178	14.5918	14.8995	15.4216	15.7866	15.5541	15.956	16.3311	15.1511	16.8086	15.9842	15.7351	15.2378	15.0341	15.4808	16.0754	15.5262	15.69	16.2256	15.8143	15.0071	16.187	15.6042	15.8867	16.222	15.2374	15.9254	16.3274	15.6134	15.3535	15.636	15.957	15.8906	16.1999	15.892	16.1044	16.4684	16.0136	15.7822	16.047	16.4893	15.9239	15.4909
SAMD9	15.3174	15.8405	15.708	15.5888	15.8499	15.771	15.6187	14.9737	15.3475	15.8014	15.4717	15.3593	15.9208	16.1586	15.6876	18.3938	15.7574	14.9536	15.3064	14.7782	15.5136	16.1316	16.2595	15.8343	16.1031	15.8952	15.0937	16.8431	15.6744	16.4921	17.3118	15.4263	15.7116	17.4945	13.8281	14.7385	15.7754	15.5105	15.6243	15.5471	15.4014	15.5648	15.8399	15.5344	15.2195	15.2193	14.7371	15.5503	16.2092
IGKC	16.6217	15.5281	13.856	13.7599	16.5091	15.3679	14.8993	14.5607	13.8947	14.747	13.7695	12.8642	12.9742	13.4148	14.7918	10.0991	12.1896	13.8759	14.3416	15.6374	11.4535	13.7394	12.5683	15.2042	13.2114	15.3227	14.0653	17.5743	13.0406	14.9466	16.9475	16.0265	12.4237	10.8023	10.5479	16.8634	16.0352	16.7679	9.04858	14.07	12.5071	12.6936	10.5324	14.0852	14.6725	7.89955	14.5874	14.0491	11.6519
IGHM	18.3274	17.3685	17.5671	16.8971	17.3061	16.664	16.9567	17.1046	17.3506	17.391	16.7388	16.025	15.6796	15.8086	17.3159	11.6068	14.5632	15.9783	17.2921	16.7099	11.7566	16.7503	15.1915	17.4838	16.0289	18.0546	16.2664	18.2575	16.1334	16.7783	17.8753	17.0661	15.5071	14.1319	14.0068	16.351	17.017	18.9457	12.7863	16.2941	15.0378	16.858	13.5379	16.9751	17.8707	9.8281	17.8102	17.1269	11.7538
NRAS	13.4159	13.3057	13.1626	13.0695	13.2044	13.1047	13.1337	13.4107	13.8688	13.0145	12.8554	13.1912	12.9585	13.202	12.9127	12.3606	12.6892	13.8261	14.0357	13.915	13.9345	13.1773	12.7941	13.2615	12.8563	13.0238	13.3279	13.2531	13.091	12.8024	13.0426	12.9095	13.183	12.5721	13.6205	13.7781	13.4121	13.1924	12.9783	12.9804	12.6796	12.8931	12.6404	12.798	13.7223	12.7456	12.7717	12.5983	13.1499
LAT	12.9564	13.7402	14.2507	13.5642	14.702	13.8002	14.2967	13.1579	13.4606	14.2831	13.8152	12.6662	13.0655	13.636	13.8834	11.2089	13.1205	13.3659	13.7711	13.2119	14.0022	12.5598	13.1538	13.816	12.8921	13.0357	12.4727	13.3736	13.6942	13.8607	14.6586	13.8933	14.2649	12.4842	12.8163	12.119	13.4275	13.8101	14.7192	14.7947	13.9973	14.7092	14.8758	14.4364	13.6975	14.5393	15.2576	14.647	13.8147
TREX1	12.7817	13.0511	12.8156	13.134	12.4076	12.6589	12.54	12.8787	12.942	12.3965	13.2212	12.412	12.1915	13.0392	12.6292	14.84	12.4004	13.358	12.8407	13.3465	13.4452	13.0097	12.3105	12.3983	12.9192	12.5998	13.361	12.6788	12.5576	13.5637	13.4616	12.8975	12.9001	14.5659	13.6387	12.7181	13.3554	12.6359	12.739	12.6935	12.6735	12.3608	12.7117	12.3735	12.4755	13.0718	13.0552	12.3532	13.5505
IRF9	14.9851	14.9927	14.9638	15.1933	14.9018	15.0463	14.8135	14.6568	14.9119	14.9649	15.282	15.9043	16.2614	16.0409	14.7008	17.1933	16.3859	15.6125	15.5811	15.0588	15.5944	16.0972	15.7224	15.3922	16.4916	15.4535	15.6812	15.871	15.1479	15.5909	15.655	14.4942	14.9853	17.1768	15.8049	15.5936	15.6024	15.3133	15.6083	15.1629	15.0238	15.0687	15.6455	15.3172	15.5184	15.4458	15.4311	14.6624	15.6085
PLEKHM1	15.1687	14.7004	14.7029	14.8453	14.4232	14.7825	14.5848	14.8907	15.5443	14.508	14.7206	15.9639	16.0243	15.4971	14.9903	16.3894	16.5059	14.929	15.6616	15.0839	15.5763	15.3279	15.9982	15.2616	16.0105	15.3605	15.2191	15.0298	14.5968	14.6352	14.4393	14.6659	14.7272	16.4681	15.67	15.7794	14.9366	15.0964	14.809	15.0123	15.2042	14.6698	15.3321	15.1236	14.9041	15.0474	15.2048	14.8843	15.1144
TAPBP	15.8829	16.0486	16.0898	16.1061	15.5499	15.8881	15.9292	15.8631	15.9597	15.9047	16.0792	16.4628	16.6812	16.8072	15.8826	17.3479	16.6698	16.5808	16.237	16.4496	16.369	16.9253	16.9629	16.4464	16.8284	16.0396	16.6103	16.0866	15.9336	15.9488	16.0946	15.7624	16.0713	17.575	16.609	16.1519	16.0594	16.0606	16.1937	16.3059	15.9478	16.1869	16.5695	16.298	16.2923	16.101	16.6464	16.2708	15.9919
PSMB9	14.2651	14.4781	14.2403	14.7795	14.5993	14.3607	14.5823	14.0834	13.0221	14.3714	14.6844	14.9994	14.9943	15.6027	14.6932	16.4383	15.237	13.8871	13.0545	13.4806	13.6447	15.1422	15.051	14.4257	14.9182	14.7622	13.3652	15.1723	14.6506	15.1234	15.2776	14.2667	14.9708	16.2863	13.2996	14.2224	14.1606	14.4594	15.1936	15.0406	14.4472	14.7033	14.7824	14.4091	14.3745	14.38	14.7159	14.4539	14.7536
PRKDC	17.189	17.2974	17.6944	17.3354	17.5158	17.3888	17.6763	17.4695	17.6097	17.7088	17.3073	17.2631	17.2241	16.9842	17.4618	16.9246	17.6234	17.0982	17.4329	17.2966	17.4652	17.0517	17.1744	17.4015	17.1263	17.1893	16.8987	17.2455	17.6285	17.1963	17.4775	17.4436	17.3786	17.3643	17.4087	17.3822	17.3252	17.3995	17.9285	17.5726	17.5821	17.7525	17.6239	17.8152	17.7808	17.6358	17.5576	17.6849	17.2889
PECAM1	16.9605	15.9496	15.9229	16.4472	15.7052	16.1375	15.9636	16.6737	15.5647	15.8186	16.1338	17.1474	17.3515	16.5445	16.2875	17.7536	17.4974	15.6819	15.5786	15.9085	15.5155	16.5223	17.6576	16.1217	17.0011	16.8346	15.9902	15.5601	15.8694	16.6019	15.4851	16.4221	16.4264	17.6576	16.0763	16.5024	16.0888	15.3493	15.6725	16.2004	16.0442	14.7311	15.2471	15.1286	15.5187	16.1809	15.2494	15.5178	16.7237
IKBKG	12.9446	12.2957	12.4943	12.6468	12.465	12.7675	12.8711	12.6331	13.1348	12.4957	12.952	13.1263	13.0762	12.5749	12.6991	13.711	13.753	12.992	12.8315	12.9904	12.9198	12.8757	13.2292	12.4635	13.4528	12.6838	12.8821	12.6387	12.8391	12.5461	12.6681	12.5345	12.9583	13.847	13.5386	13.0911	13.0645	12.5185	12.8888	13.4351	13.2613	12.8892	13.5666	13.3021	12.7913	13.1587	13.5029	13.2768	12.8406
CCL5	12.5425	14.433	14.5893	13.8097	14.318	13.9846	15.7358	13.8962	13.8216	14.2802	15.1302	14.8073	15.1253	14.3629	14.6128	13.3381	14.5664	14.9881	14.6188	14.2767	13.4632	13.0821	15.2184	14.8455	14.7865	13.6777	13.6105	15.3638	14.0837	13.5393	15.1481	14.0876	15.3495	13.8426	13.979	13.2247	14.48	13.5714	14.327	14.9303	14.6931	15.4725	14.8778	14.4274	12.9366	13.3385	13.9609	14.4412	13.9577
ORAI1	13.0791	13.2961	13.4683	13.4748	13.1225	13.3293	13.5985	13.3719	13.7178	13.4118	13.5497	13.4541	13.5814	13.5918	13.5893	13.0178	13.4868	14.1031	13.9305	14.1315	13.7313	13.3507	13.7658	13.6653	13.374	13.4034	14.1878	13.6261	13.5159	13.4629	13.4214	13.4475	13.6055	13.4201	13.8365	13.7247	13.6607	13.6488	13.5164	13.7661	13.4029	13.6345	14.0796	13.8884	13.1477	13.5746	13.8121	13.7045	13.2153
[truncated: 14 more columns]

## Sheet: design
Design matrix for limma
label	condition
case	case
C1	Ctrl
C2	Ctrl
C3	Ctrl
C4	Ctrl
C5	Ctrl
C6	Ctrl

## Sheet: codes
limma
# Data matrix
	library(tidyverse)
	Proteomic_data <- column_to_rownames(Proteomic_data, var = "Gene_Symbol")
	Data <- select(Proteomic_data, design$label)
# Design matrix
	library(limma)
	design$condition <- factor(design$condition, levels=c("Ctrl", "case"))
	case_design <- model.matrix(~ design$condition)
# limma-trend
	fit <- lmFit(Data, design)
	fit <- eBayes(fit, trend = TRUE)
	res <- topTreat(fit, coef = ncol(design), number = Inf)
MA plot
# label of the case
	library(ggrepel)
	case_label <- res$Gene_Symbol
	case_label[!case_label %in% "gene symbol of interest"] <- ""
	ggplot(data = res, aes(x = AveExpr, y = logFC, colour = case_label)) + ylim(c(min(res$logFC), max(res$logFC))) + theme_classic() + geom_text_repel(label = case_label, max.overlaps = Inf) + geom_point(alpha = 0.5) + scale_color_manual(values = c("black", "red")) + theme(legend.position = "none")
	* Replace "gene symbol of interest" with e.g. "BTK", "LRBA", etc.
