# Supplementary material for: A complementary approach for genetic diagnosis of inborn errors of immunity using proteogenomic analysis
Source: PNAS Nexus. 2023 Mar 28;2(4):pgad104. doi: 10.1093/pnasnexus/pgad104 (PMC10109033; doi:10.1093/pnasnexus/pgad104)
Supplement: pgad104_Supplementary_Data [file pgad104_supplementary_data.zip › PNASNEXUS-PNASNEXUS-2022-01178-T-s07.xlsx]

## Sheet: Bcell_specific_proteins
Bcell specific proteins. Downloaded from THE HUMAN PROTEIN ATLAS (https://www.proteinatlas.org/humanproteome/immune+cell)
Ensembl	Gene	Uniprot	Evidence
ENSG00000163534	FCRL1	Q96LA6	Evidence at protein level
ENSG00000136573	BLK	P51451	Evidence at protein level
ENSG00000211893	IGHG2	P01859	Evidence at protein level
ENSG00000132704	FCRL2	Q96LA5	Evidence at protein level
ENSG00000117322	CR2	P20023	Evidence at protein level
ENSG00000111732	AICDA	Q9GZX7	Evidence at protein level
ENSG00000177455	CD19	P15391	Evidence at protein level
ENSG00000159958	TNFRSF13C	Q96RJ3	Evidence at protein level
ENSG00000137101	CD72	P21854	Evidence at protein level
ENSG00000211658	IGLV3-27	P01718	Evidence at protein level
ENSG00000274576	IGHV2-70	P01814	Evidence at protein level
ENSG00000211642	IGLV10-54	A0A075B6I4	Evidence at protein level
ENSG00000241106	HLA-DOB	P13765	Evidence at protein level
ENSG00000224041	IGKV3D-15	A0A087WSY6	Evidence at protein level
ENSG00000211896	IGHG1	P01857	Evidence at protein level
ENSG00000143297	FCRL5	Q96RD9	Evidence at protein level
ENSG00000187912	CLEC17A	Q6ZS10	Evidence at protein level
ENSG00000211665	IGLV3-16	A0A075B6K0	Evidence at protein level
ENSG00000242371	IGKV1-39	P01597	Evidence at protein level
ENSG00000240671	IGKV1-8	A0A0C4DH67	Evidence at protein level
ENSG00000156738	MS4A1	P11836	Evidence at protein level
ENSG00000211898	IGHD	P01880	Evidence at protein level
ENSG00000211654	IGLV5-37	A0A075B6J1	Evidence at protein level
ENSG00000105369	CD79A	P11912	Evidence at protein level
ENSG00000211899	IGHM	P01871	Evidence at protein level
ENSG00000153064	BANK1	Q8NDB2	Evidence at protein level
ENSG00000132185	FCRLA	Q7L513	Evidence at protein level
ENSG00000184293	CLECL1	Q8IZS7	Evidence at protein level
ENSG00000174123	TLR10	Q9BXR5	Evidence at protein level
ENSG00000211892	IGHG4	P01861	Evidence at protein level
ENSG00000270550	IGHV3-30	P01768, P0DP03	Evidence at protein level
ENSG00000211637	IGLV4-69	A0A075B6H9	Evidence at protein level
ENSG00000196092	PAX5	Q02548	Evidence at protein level
ENSG00000104921	FCER2	P06734	Evidence at protein level
ENSG00000211650	IGLV5-45	A0A087WSX0	Evidence at protein level
ENSG00000110777	POU2AF1	Q16633	Evidence at protein level
ENSG00000160683	CXCR5	P32302	Evidence at protein level
ENSG00000007312	CD79B	P40259	Evidence at protein level
ENSG00000211625	IGKV3D-20	A0A0C4DH25	Evidence at protein level
ENSG00000211669	IGLV3-10	A0A075B6K4	Evidence at protein level
ENSG00000239855	IGKV1-6	A0A0C4DH72	Evidence at protein level
ENSG00000211651	IGLV1-44	P01699	Evidence at protein level
ENSG00000276566	IGKV1D-13	A0A0B4J2D9, P0DP09	Evidence at protein level
ENSG00000211638	IGLV8-61	A0A075B6I0	Evidence at protein level
ENSG00000211648	IGLV1-47	P01700	Evidence at protein level
ENSG00000211673	IGLV3-1	P01715	Evidence at protein level
ENSG00000244575	IGKV1-27	A0A075B6S5	Evidence at protein level
ENSG00000128218	VPREB3	Q9UKI3	Evidence at protein level
ENSG00000211655	IGLV1-36	A0A0B4J1U3	Evidence at protein level
ENSG00000241755	IGKV1-9	A0A0C4DH69	Evidence at protein level
ENSG00000211964	IGHV3-48	P01763	Evidence at protein level
ENSG00000244437	IGKV3-15	P01624	Evidence at protein level
ENSG00000240864	IGKV1-16	P04430	Evidence at protein level
ENSG00000211598	IGKV4-1	P06312	Evidence at protein level
ENSG00000251039	IGKV2D-40	P01614	Evidence at protein level
ENSG00000211653	IGLV1-40	P01703	Evidence at protein level
ENSG00000211649	IGLV7-46	A0A075B6I9	Evidence at protein level
ENSG00000211949	IGHV3-23	P01764	Evidence at protein level
ENSG00000240382	IGKV1-17	P01599	Evidence at protein level
ENSG00000211652	IGLV7-43	P04211	Evidence at protein level
ENSG00000211941	IGHV3-11	P01762	Evidence at protein level
ENSG00000275063	AC233755.1	P0DP08	Evidence at protein level
ENSG00000211662	IGLV3-21	P80748	Evidence at protein level
ENSG00000241244	IGKV1D-16	P01601	Evidence at protein level
ENSG00000239571	IGKV2D-30	A0A075B6S6	Evidence at protein level
ENSG00000282639	IGHV3-64D	A0A0J9YX35	Evidence at protein level
ENSG00000242076	IGKV1-33	P01594	Evidence at protein level
ENSG00000211660	IGLV2-23	P01705	Evidence at protein level
ENSG00000243238	IGKV2-30	P06310	Evidence at protein level
ENSG00000211663	IGLV3-19	P01714	Evidence at protein level
ENSG00000239951	IGKV3-20	P01619	Evidence at protein level
ENSG00000243466	IGKV1-5	P01602	Evidence at protein level
ENSG00000239819	IGKV1D-8	A0A087WSZ0	Evidence at protein level
ENSG00000241351	IGKV3-11	P04433	Evidence at protein level
ENSG00000280411	IGHV1-69D	A0A0B4J2H0	Evidence at protein level
ENSG00000243264	IGKV2D-29	A0A075B6S2	Evidence at protein level
ENSG00000211611	IGKV6-21	A0A0C4DH24	Evidence at protein level
ENSG00000211946	IGHV3-20	A0A0C4DH32	Evidence at protein level
ENSG00000239862	IGKV1-37	A0A075B6S9	Evidence at protein level
ENSG00000251546	IGKV1D-39	P04432	Evidence at protein level
ENSG00000211623	IGKV2D-26	A0A0A0MRZ7	Evidence at protein level
ENSG00000242534	IGKV2D-28	P01615	Evidence at protein level
ENSG00000254709	IGLL5	B9A064	Evidence at protein level
ENSG00000211965	IGHV3-49	A0A0A0MS15	Evidence at protein level
ENSG00000211942	IGHV3-13	P01766	Evidence at protein level
ENSG00000242580	IGKV1D-43	A0A0B4J1Z2	Evidence at protein level
ENSG00000211938	IGHV3-7	P01780	Evidence at protein level
ENSG00000282122	IGHV7-4-1	A0A0J9YVY3	Evidence at protein level
ENSG00000223648	IGHV3-64	A0A075B6Q5	Evidence at protein level
ENSG00000211955	IGHV3-33	P01772	Evidence at protein level
ENSG00000211967	IGHV3-53	P01767	Evidence at protein level
ENSG00000211974	IGHV2-70D	A0A0C4DH43	Evidence at protein level
ENSG00000242766	IGKV1D-17	A0A075B6S4	Evidence at protein level
ENSG00000211661	IGLV3-22	A0A075B6J6	Evidence at protein level
ENSG00000211670	IGLV3-9	A0A075B6K5	Evidence at protein level
ENSG00000241566	IGKV2D-24	A0A075B6R9	Evidence at protein level
ENSG00000211647	IGLV5-48	A0A075B6I7	Evidence at protein level
ENSG00000231475	IGHV4-31	A0A087WSY4	Evidence at protein level
ENSG00000243063	IGKV3-7	A0A075B6H7	Evidence at protein level
ENSG00000211666	IGLV2-14	P01704	Evidence at protein level
ENSG00000211934	IGHV1-2	P23083	Evidence at protein level
ENSG00000197385	ZNF860	A6NHJ4	Evidence at protein level
ENSG00000211659	IGLV3-25	P01717	Evidence at protein level
ENSG00000224373	IGHV4-59	P01825	Evidence at protein level
ENSG00000225698	IGHV3-72	A0A0B4J1Y9	Evidence at protein level
ENSG00000211668	IGLV2-11	P01706	Evidence at protein level
ENSG00000228325	IGKV3D-7	A0A0C4DH55	Evidence at protein level
ENSG00000211677	IGLC2	P0DOY2	Evidence at protein level
ENSG00000211679	IGLC3	P0DOY3	Evidence at protein level
ENSG00000278857	IGKV1D-12	P01611	Evidence at protein level
ENSG00000211958	IGHV3-38	A0A0C4DH36	Evidence at protein level
ENSG00000120278	PLEKHG1	Q9ULL1	Evidence at protein level
ENSG00000012124	CD22	P20273	Evidence at protein level
ENSG00000211937	IGHV2-5	P01817	Evidence at protein level
ENSG00000211945	IGHV1-18	A0A0C4DH31	Evidence at protein level
ENSG00000211599	IGKV5-2	P06315	Evidence at protein level
ENSG00000083454	P2RX5	Q93086	Evidence at protein level
ENSG00000282651	IGHV5-10-1	A0A0J9YXX1	Evidence at protein level
ENSG00000211979	IGHV7-81	A0A0B4J1V7	Evidence at protein level
ENSG00000244116	IGKV2-28	A0A075B6P5	Evidence at protein level
ENSG00000211640	IGLV6-57	P01721	Evidence at protein level
ENSG00000211644	IGLV1-51	P01701	Evidence at protein level
ENSG00000133740	E2F5	Q15329	Evidence at protein level
ENSG00000211950	IGHV1-24	A0A0C4DH33	Evidence at protein level
ENSG00000211935	IGHV1-3	A0A0C4DH29	Evidence at protein level
ENSG00000163568	AIM2	O14862	Evidence at protein level
ENSG00000128886	ELL3	Q9HB65	Evidence at protein level
ENSG00000189152	GRAPL	Q8TC17	Evidence at protein level
ENSG00000281990	IGHV1-69-2	A0A0G2JMI3	Evidence at protein level
ENSG00000211643	IGLV5-52	A0A0A0MRZ9	Evidence at protein level
ENSG00000139174	PRICKLE1	Q96MT3	Evidence at protein level

## Sheet: Bcell_proteomic_data
Raw expression data of Bcell specific proteins (log2)
	B1_P1	B1_P2	B1_P3	B1_P4	B1_P5	B1_P6	B1_P7	B1_P8	B1_P9	B1_P10	B1_P11	B1_P12	B1_P13	B1_P14	B1_P15	B1_P16	B1_P17	B1_P18	B1_P19	B1_P20	B1_P21	B1_P22	B1_P23	B1_P24	B1_P25	B1_P26	B1_P27	B1_P28	B1_P29	B1_P30	B1_P31	B1_P32	B2_P33	B2_P34	B2_P35	B2_P36	B2_P37	B2_P38	B2_P39	B2_P40	B2_P41	B2_P42	B2_P43	B2_P44	B2_P45	B2_P46	B2_P47	B2_P48	B2_P49
BANK1	25.1255	24.8748	25.8933	24.8391	25.6775	25.2088	25.7141	25.6137	25.8031	25.7707	24.4619	23.3503	22.4678	21.8898	24.8084	18.878	19.1242	25.3547	23.1017	24.735	20.1949	22.5427	21.866	24.6281	22.7234	24.7044	23.0509	24.506	25.0595	25.3979	24.8482	25.0283	25.5151	18.6739	20.9388	24.1353	25.8142	24.9731	13.5039	24.5568	21.9776	25.8415	21.6702	23.185	26.3913	22.0165	25.642	23.3791	24.7547
CD22	24.9085	24.3685	25.9663	24.3204	25.0726	24.8501	24.1075	24.4107	25.3842	25.3142	23.8182	22.0206	20.7293	21.8628	23.8877	NA	15.1671	23.319	23.4926	24.4742	NA	22.276	16.7823	24.0688	21.4382	24.0628	22.5268	24.2534	24.5249	25.0051	24.3514	24.9074	24.8455	NA	20.8384	19.487	23.459	24.2279	NA	21.6309	19.8011	25.8617	18.8849	23.7144	25.7052	NA	25.2355	25.1535	NA
CR2	21.6326	21.6125	23.7069	19.3512	23.3864	22.2064	21.3762	20.5051	23.7686	23.7594	20.3292	18.4218	15.5526	NA	20.2829	NA	NA	18.4018	19.3359	20.5721	NA	NA	NA	21.6242	18.0873	20.9147	16.2188	21.1723	22.1599	23.1656	23.1965	22.6504	21.2642	NA	NA	17.8703	19.7517	21.907	18.8671	NA	NA	23.2916	NA	19.8409	24.1631	NA	22.4956	21.8958	NA
BLK	22.7226	22.7975	23.3757	22.3613	22.2097	22.4658	21.5792	21.4166	23.2899	22.8138	21.7482	NA	NA	NA	21.2166	NA	NA	21.78	20.5806	22.3772	14.0773	20.2004	NA	21.5765	20.3151	21.5231	19.3766	21.657	22.2154	23.2261	22.7074	23.1445	20.4668	NA	NA	NA	20.181	22.323	14.9874	18.3299	NA	23.0773	NA	19.9442	23.9349	NA	23.241	21.1563	NA
PLEKHG1	18.3928	23.1841	23.9635	NA	17.0244	16.9337	NA	NA	23.9989	18.6143	18.1524	NA	NA	NA	NA	NA	NA	NA	NA	15.5285	NA	NA	NA	NA	NA	NA	NA	17.4452	NA	20.1375	NA	18.4609	20.1844	NA	NA	NA	NA	16.124	NA	NA	NA	21.6788	NA	NA	19.585	NA	22.5079	NA	NA
HLA-DOB	24.5774	24.8817	25.4875	24.8373	25.4901	25.3124	24.3227	24.8841	25.786	25.5408	24.5338	22.6962	21.3678	19.3891	24.3627	NA	NA	22.6109	24.6268	25.0052	NA	22.706	19.1835	24.621	22.3579	24.6941	22.2557	24.2839	23.961	25.2554	24.4864	24.678	24.8621	NA	18.4588	22.0339	24.7478	24.9349	NA	22.2174	19.5785	25.4269	20.2541	23.1305	26.6554	NA	24.5206	25.4306	NA
MS4A1	26.7193	27.0941	27.5171	26.4557	26.7854	26.5252	25.9367	25.6564	27.2839	26.7777	25.7221	24.1262	21.9837	23.6421	25.3961	NA	18.9228	24.781	24.9192	26.3837	18.1622	24.2326	21.3874	26.0014	23.5658	25.8791	24.5129	25.6921	26.1145	26.9837	26.3875	26.5431	26.2959	20.7266	21.4067	23.9513	25.7832	26.0162	18.369	24.0182	22.138	26.698	19.3706	24.7008	26.6343	NA	25.8774	25.3432	16.9661
CD19	23.1718	22.1588	23.6488	22.4539	22.9306	22.648	21.9645	21.5039	23.6979	23.5209	21.5678	17.9888	17.1303	15.2955	21.4371	NA	NA	20.9668	21.1391	21.781	NA	19.7591	NA	21.6546	18.2974	22.4073	20.3484	22.1465	22.5084	23.0549	22.2805	23.0927	21.5212	NA	NA	NA	20.4958	22.7082	16.1941	16.857	NA	24.0607	NA	20.2903	23.2681	NA	22.5714	21.7585	NA
PAX5	21.6796	22.0967	22.9104	21.8378	22.5032	21.4499	20.8285	20.2718	22.6543	22.3366	19.9935	18.8051	17.2453	NA	20.9777	15.3216	NA	19.3042	19.5838	21.9179	NA	18.0053	NA	21.1809	18.83	21.9657	19.6095	21.1981	20.6839	22.0827	21.62	22.249	20.951	NA	NA	NA	20.8211	20.2586	NA	NA	NA	21.6139	NA	16.2631	22.209	NA	20.6571	17.8005	NA
CD72	21.8515	21.7814	22.5586	21.4653	21.4212	21.0215	20.5315	19.7456	21.9193	21.9021	20.8693	18.6691	NA	18.9554	21.4184	NA	NA	19.3166	20.8829	21.2646	NA	19.0191	NA	21.1462	18.7393	21.4478	19.2771	22.0766	20.8781	21.5197	21.7427	21.2489	19.5993	NA	NA	NA	20.7274	21.0246	NA	NA	NA	19.7179	NA	17.4201	21.8775	NA	20.6294	21.4685	NA
CD79B	24.1646	25.2987	25.9283	24.9983	24.8219	24.4404	23.6992	24.0438	25.3968	24.8588	23.9058	22.5584	20.6092	21.8196	23.7148	NA	NA	22.301	23.6327	24.0992	NA	22.3177	18.8421	24.2117	22.1536	24.186	21.7313	23.5989	22.8895	25.0909	24.2204	24.2801	24.3364	18.509	20.7136	21.8837	23.6812	23.6365	NA	22.4623	20.4553	25.542	18.8507	23.2883	25.8407	18.104	24.466	24.5744	NA
CD79A	23.6402	24.4238	24.9957	23.815	23.8204	23.6794	22.7722	22.8696	24.8437	23.8816	23.2583	19.9513	19.0818	19.6773	22.708	10.2154	NA	20.9141	22.7718	22.8948	NA	20.9418	18.7565	23.1771	21.2131	23.0282	19.7169	23.1578	22.7524	24.0846	23.3576	22.3533	23.3446	NA	19.4697	20.2725	22.7943	23.3611	15.0444	NA	NA	24.5925	15.6675	22.6494	25.3678	NA	24.3499	23.1077	NA
FCRLA	18.5886	22.086	19.0901	20.1563	NA	18.0733	NA	NA	18.2769	18.1874	16.1064	NA	NA	NA	NA	NA	NA	NA	17.186	NA	NA	16.081	NA	NA	16.9847	17.534	NA	NA	NA	20.803	20.2496	NA	19.8277	NA	NA	NA	20.3208	20.7991	NA	NA	NA	22.3865	NA	21.2348	23.2896	NA	22.7879	22.6571	NA
FCER2	NA	17.2537	20.9117	17.8331	18.491	20.4228	NA	NA	19.253	20.247	18.8625	NA	NA	NA	NA	NA	NA	NA	NA	19.0179	NA	NA	NA	NA	NA	NA	NA	18.8539	19.4373	18.8937	NA	NA	NA	NA	NA	NA	NA	NA	NA	NA	NA	NA	NA	NA	NA	NA	NA	NA	NA
AIM2	14.7727	17.7109	17.5853	18.4726	NA	18.1989	NA	NA	NA	16.2	9.23539	18.5354	NA	14.7754	19.2485	19.4727	NA	NA	NA	16.3242	14.0495	18.8365	NA	NA	NA	18.4342	21.0324	14.7899	14.9485	16.4527	19.2254	14.6209	NA	NA	16.302	NA	NA	14.5654	NA	19.1587	17.3986	20.9075	NA	18.2463	19.656	19.628	19.521	18.7937	18.2655
VPREB3	NA	21.1377	16.1163	NA	NA	19.4025	NA	NA	16.2032	NA	NA	NA	NA	NA	NA	NA	NA	NA	NA	NA	NA	NA	NA	NA	NA	NA	NA	NA	NA	19.3219	17.5376	NA	NA	NA	NA	NA	17.433	NA	NA	NA	NA	NA	NA	NA	20.4016	NA	NA	NA	NA
FCRL1	16.3557	18.1643	19.2342	NA	17.8844	17.3129	15.3014	17.0964	16.9842	18.8044	NA	NA	NA	NA	16.6844	NA	NA	NA	16.5589	17.5496	NA	14.7072	NA	18.4519	17.1015	17.7226	NA	15.0042	15.9846	16.6649	16.6541	17.793	NA	NA	NA	NA	17.3639	16.6625	NA	NA	NA	17.5947	NA	NA	17.6364	NA	NA	18.7861	NA
TNFRSF13C	19.6622	20.1063	21.2252	19.5552	20.7025	20.922	19.7697	19.5631	21.7414	20.8178	18.8546	17.3075	NA	NA	20.0866	NA	NA	18.1012	19.5786	20.5687	NA	16.9518	NA	18.777	NA	18.666	17.6671	19.5689	19.3326	20.8616	19.6015	21.0987	NA	NA	NA	NA	NA	NA	NA	NA	NA	17.9715	NA	NA	NA	NA	NA	NA	NA
[truncated: 20 more columns]

## Sheet: Bcell_selected_proteins
Expression data of three Bcell specific proteins (using Normalized_data2 in Dataset S1)
	B1_P1	B1_P2	B1_P3	B1_P4	B1_P5	B1_P6	B1_P7	B1_P8	B1_P9	B1_P10	B1_P11	B1_P12	B1_P13	B1_P14	B1_P15	B1_P16	B1_P17	B1_P18	B1_P19	B1_P20	B1_P21	B1_P22	B1_P23	B1_P24	B1_P25	B1_P26	B1_P27	B1_P28	B1_P29	B1_P30	B1_P31	B1_P32	B2_P33	B2_P34	B2_P35	B2_P36	B2_P37	B2_P38	B2_P39	B2_P40	B2_P41	B2_P42	B2_P43	B2_P44	B2_P45	B2_P46	B2_P47	B2_P48	B2_P49
BANK1	24.7852	24.3022	25.3159	24.5115	25.1246	24.5659	25.3195	25.4292	25.3641	25.1809	24.276	23.97	23.2218	22.6005	24.8313	20.8423	20.8389	24.984	23.8254	24.965	20.6729	23.3368	22.7653	24.7614	23.3871	25.1688	24.6398	25.2019	24.4651	24.6387	23.9808	23.931	23.829	19.9039	22.2059	23.8622	25.4534	25.8129	13.6904	24.822	23.1247	24.4754	22.8345	24.5603	25.4714	20.4629	25.4994	23.8244	24.2216
MS4A1	26.3894	26.6817	27.0085	26.2129	26.3497	25.9772	25.5686	25.4714	26.9073	26.2422	25.573	24.6989	22.7994	24.1752	25.4109	18.3318	20.7479	24.4018	25.614	26.67	18.6578	24.8193	22.3569	26.1476	24.076	26.3089	25.9391	26.3799	25.6056	26.3445	25.6541	25.5771	24.769	21.3586	22.6106	23.6941	25.4266	26.8585	18.6957	24.3328	23.2609	25.351	20.8757	26.0019	25.7283	17.3481	25.7572	25.8711	16.7967
CD79B	23.7	24.7625	25.3364	24.6816	24.2382	23.7079	23.2137	23.8439	24.9356	24.2128	23.6122	23.2739	21.6013	22.5315	23.7066	18.3318	18.2243	21.7497	24.3429	24.3339	17.6021	23.1716	20.3358	24.3443	22.8901	24.668	23.514	24.3653	21.9957	24.3137	23.2652	23.0475	22.4994	19.7856	22.0171	21.6753	23.3487	24.5171	17.8348	23.012	21.9392	24.1215	20.4876	24.6705	24.8882	16.6437	24.2196	25.0407	17.394
[truncated: 20 more columns]

## Sheet: Bcell_RNA_data
Expression data of Bcell specific genes (using Refined_data in Dataset S2)
	B1_P1	B1_P2	B1_P3	B1_P4	B1_P5	B1_P6	B1_P7	B1_P8	B1_P9	B1_P10	B1_P11	B1_P12	B1_P13	B1_P14	B1_P15	B1_P16	B1_P17	B1_P18	B1_P19	B1_P20	B1_P21	B1_P22	B1_P23	B1_P24	B1_P25	B1_P26	B1_P27	B1_P28	B1_P29	B1_P30	B1_P31	B1_P32	B2_P33	B2_P34	B2_P35	B2_P36	B2_P37	B2_P38	B2_P39	B2_P40	B2_P41	B2_P42	B2_P43	B2_P44	B2_P45	B2_P46	B2_P47	B2_P48	B2_P49
CD79B	13.7396	14.0096	14.4112	14.0633	14.3298	13.4355	13.6562	13.4736	13.3805	13.9571	13.1504	12.3208	11.3018	12.0128	13.7125	10.2077	11.3412	11.6468	12.0671	13.2676	9.63677	13.011	11.4934	13.3181	12.0908	14.2905	12.5007	14.401	12.7806	13.8002	13.1097	13.5176	13.114	11.5627	10.215	11.4402	13.4007	15.2474	10.7846	13.705	12.2933	13.7057	10.8831	13.225	14.073	10.5545	14.3878	14.0975	11.6451
CD22	15.3097	15.0347	16.3393	15.4294	15.6731	15.4752	15.1638	15.2652	14.3388	15.7911	14.8146	14.7319	13.9548	14.0226	15.5594	10.3042	12.6704	13.9957	14.9232	14.7695	10.1354	15.1474	13.309	15.6869	14.1207	16.3363	14.2547	16.7173	14.6411	15.2856	14.5281	14.9894	14.2328	12.3142	12.3471	13.6031	15.2269	17.0658	10.3305	15.0216	13.7766	15.5304	12.1274	15.4454	16.0727	9.64832	15.9959	15.9013	9.82245
FCER2	13.0006	12.9865	14.2503	12.5182	13.4123	13.7497	13.0672	13.8592	12.8363	14.0121	12.7494	12.7739	11.546	11.0183	13.7395	9.77835	10.3589	11.8907	12.8247	13.5115	8.4858	12.4956	10.6516	13.5347	12.0952	14.4124	12.298	13.862	11.7186	12.8742	12.107	13.03	11.9424	9.45995	10.6511	11.5057	13.4572	14.5514	8.43308	11.5474	12.0578	12.6747	10.2993	12.1176	14.6058	8.72194	11.9055	13.1297	9.27204
CD79A	14.5637	14.7544	15.3193	14.6049	14.9593	14.4136	14.2973	14.632	16.0093	14.8434	13.538	13.826	13.1109	13.1651	14.4971	9.21866	11.9639	13.4603	15.1806	15.3867	10.5716	13.823	12.3939	14.7755	13.769	15.4185	14.9798	15.5893	13.861	14.2813	14.0692	14.1783	13.0488	11.4555	12.5976	13.2806	14.6818	15.6668	11.7088	13.7418	12.4685	13.8186	10.7071	14.2404	15.5728	9.92581	14.9309	14.2437	9.60134
AICDA	7.08468	6.79422	6.34234	6.71096	7.08451	6.75735	6.7844	6.48661	6.60191	6.90402	6.75345	6.86136	6.80456	6.99381	6.57447	6.74987	6.83697	6.36688	6.48234	6.17429	6.53755	6.91736	6.92609	6.54341	6.70718	6.44261	6.56401	6.56558	6.93706	7.13172	7.15473	6.96358	7.09194	6.76574	6.49195	7.37475	6.77396	7.55275	6.42406	6.85645	6.85628	6.59078	6.63756	6.17429	6.36496	6.71985	6.91781	6.17429	6.91386
CR2	13.1439	13.3693	14.3831	12.9211	14.44	13.2218	13.2479	12.6313	11.7174	14.1507	12.4745	11.852	11.0131	11.0192	13.3559	8.36878	10.5983	11.2726	12.1967	11.5153	11.4739	12.4643	10.6122	13.7018	12.0924	13.315	10.636	13.9237	13.3761	13.0534	14.245	12.6351	11.7222	10.5269	10.7903	10.8768	13.1295	14.9401	12.8065	12.1244	11.2846	12.961	9.87566	12.3487	14.1492	12.5567	13.1071	12.8969	10.6778
MS4A1	14.3401	15.095	15.4064	14.9628	14.7915	14.3748	14.8985	15.0079	13.9285	15.342	13.9258	14.0533	13.3513	13.7216	14.8675	9.25632	12.5304	13.9767	14.4614	15.2062	8.39938	14.2498	13.0602	15.2066	14.1212	15.5955	14.3301	15.7067	14.4027	14.725	14.6294	14.1683	13.6774	11.5078	12.1605	12.582	14.5036	15.6823	9.63554	14.4701	12.7047	14.5108	10.9454	14.9719	16.0365	7.70438	14.7265	14.2907	8.84775
TNFRSF13C	12.2122	12.4167	12.6916	12.3643	12.4798	12.3696	12.1274	12.6248	14.1388	12.3321	11.3387	11.8767	10.6275	10.6438	11.9313	7.54177	9.72081	12.4059	13.3419	14.0807	10.5599	12.3656	10.5301	12.4437	12.0164	13.0366	13.3891	13.1406	11.8456	11.716	11.4751	11.5068	10.9625	9.07385	12.6423	11.8562	13.0415	13.0078	9.46867	11.7592	11.3459	12.4098	10.7055	13.3419	14.0963	9.87637	13.0808	12.8595	8.86665
CXCR5	12.3835	12.7156	13.5879	12.4892	13.0644	12.9974	12.3666	13.4296	14.0879	13.1003	11.8526	13.5792	12.91	12.8882	12.91	9.77514	11.778	12.3421	13.6452	13.9774	10.7902	12.7911	11.9196	13.1031	12.32	15.2095	14.2145	14.1883	11.8269	12.2485	11.9095	12.3455	12.0792	10.4205	12.4465	12.7417	12.8154	14.6687	12.376	12.7224	11.97	13.085	12.3033	13.0423	13.9852	12.0028	14.0489	13.1709	10.0744
CD19	13.7769	13.1415	14.3102	14.0505	13.9751	13.2097	13.0499	12.9916	12.6219	13.6121	12.5382	12.426	11.7258	12.0363	13.1344	8.39521	10.5856	11.8281	12.7133	12.9852	8.23877	12.8074	10.9788	13.6551	12.2844	13.9544	12.5272	14.4474	12.6596	13.3919	12.9921	12.7189	12.3849	9.82323	10.806	11.6417	13.4647	15.1931	8.7543	13.7121	11.9598	13.4819	10.754	14.2054	13.9607	8.29806	14.8821	14.1705	8.23711
PAX5	13.7826	14.3068	15.09	14.2553	14.1205	14.1041	13.8191	14.0388	14.541	14.4443	13.2604	13.5135	12.516	12.4367	14.1399	8.61195	11.1513	12.7698	13.5065	14.4062	7.87138	13.7036	11.6875	14.541	13.2038	15.1413	13.4394	15.2679	13.0063	13.714	13.3882	13.2105	12.5588	10.9794	11.2113	12.0679	14.0374	15.3616	8.57659	13.3169	12.3623	13.7354	10.2746	13.9873	14.9106	6.80755	14.0799	13.5394	8.02009
IGHM	18.3274	17.3685	17.5671	16.8971	17.3061	16.664	16.9567	17.1046	17.3506	17.391	16.7388	16.025	15.6796	15.8086	17.3159	11.6068	14.5632	15.9783	17.2921	16.7099	11.7566	16.7503	15.1915	17.4838	16.0289	18.0546	16.2664	18.2575	16.1334	16.7783	17.8753	17.0661	15.5071	14.1319	14.0068	16.351	17.017	18.9457	12.7863	16.2941	15.0378	16.858	13.5379	16.9751	17.8707	9.8281	17.8102	17.1269	11.7538
[truncated: 14 more columns]

## Sheet: Tcell_specific_proteins
Tcell specific proteins. Downloaded from THE HUMAN PROTEIN ATLAS (https://www.proteinatlas.org/humanproteome/immune+cell)
Ensembl	Gene	Uniprot	Evidence
ENSG00000203780	FANK1	Q8TC84	Evidence at protein level
ENSG00000163599	CTLA4	P16410	Evidence at protein level
ENSG00000049768	FOXP3	Q9BZS1	Evidence at protein level
ENSG00000118402	ELOVL4	Q9GZR5	Evidence at protein level
ENSG00000146250	PRSS35	Q8N3Z0	Evidence at protein level
ENSG00000174807	CD248	Q9HCU0	Evidence at protein level
ENSG00000277586	NEFL	P07196	Evidence at protein level
ENSG00000158525	CPA5	Q8WXQ8	Evidence at protein level
ENSG00000134193	REG4	Q9BYZ8	Evidence at protein level
ENSG00000157111	TMEM171	Q8WVE6	Evidence at protein level
ENSG00000172673	THEMIS	Q8N1K5	Evidence at protein level
ENSG00000183395	PMCH	P20382	Evidence at protein level
ENSG00000119147	ECRG4	Q9H1Z8	Evidence at protein level
ENSG00000183691	NOG	Q13253	Evidence at protein level
ENSG00000135960	EDAR	Q9UNE0	Evidence at protein level
ENSG00000182010	RTKN2	Q8IZC4	Evidence at protein level
ENSG00000173114	LRRN3	Q9H3W5	Evidence at protein level
ENSG00000144290	SLC4A10	Q6U841	Evidence at protein level
ENSG00000162576	MXRA8	Q9BRK3	Evidence at protein level
ENSG00000102109	PCSK1N	Q9UHG2	Evidence at protein level
ENSG00000148848	ADAM12	O43184	Evidence at protein level
ENSG00000050165	DKK3	Q9UBP4	Evidence at protein level
ENSG00000188389	PDCD1	Q15116	Evidence at protein level
ENSG00000163600	ICOS	Q9Y6W8	Evidence at protein level
ENSG00000162630	B3GALT2	O43825	Evidence at protein level
ENSG00000174348	PODN	Q7Z5L7	Evidence at protein level
ENSG00000113319	RASGRF2	O14827	Evidence at protein level
ENSG00000087250	MT3	P25713	Evidence at protein level
ENSG00000089692	LAG3	P18627	Evidence at protein level
ENSG00000005102	MEOX1	P50221	Evidence at protein level
ENSG00000154917	RAB6B	Q9NRW1	Evidence at protein level
ENSG00000170819	BFSP2	Q13515	Evidence at protein level
ENSG00000141934	PLPP2	O43688	Evidence at protein level
ENSG00000283361	CFAP97D2	A0A1B0GU71	Evidence at transcript level
ENSG00000143502	SUSD4	Q5VX71	Evidence at protein level
ENSG00000133067	LGR6	Q9HBX8	Evidence at protein level
ENSG00000109255	NMU	P48645	Evidence at protein level
ENSG00000131459	GFPT2	O94808	Evidence at protein level
ENSG00000129038	LOXL1	Q08397	Evidence at protein level
ENSG00000101883	RHOXF1	Q8NHV9	Evidence at protein level
ENSG00000262655	SPON1	Q9HCB6	Evidence at protein level
ENSG00000179934	CCR8	P51685	Evidence at protein level
ENSG00000070526	ST6GALNAC1	Q9NSC7	Evidence at protein level
ENSG00000037280	FLT4	P35916	Evidence at protein level
ENSG00000166105	GLB1L3	Q8NCI6	Evidence at protein level
ENSG00000172789	HOXC5	Q00444	Evidence at protein level
ENSG00000116983	HPCAL4	Q9UM19	Evidence at protein level
ENSG00000162594	IL23R	Q5VWK5	Evidence at protein level
ENSG00000053328	METTL24	Q5JXM2	Evidence at transcript level
ENSG00000125084	WNT1	P04628	Evidence at protein level
ENSG00000000971	CFH	P08603	Evidence at protein level
ENSG00000171224	FAM241B	Q96D05	Evidence at protein level
ENSG00000169242	EFNA1	P20827	Evidence at protein level
ENSG00000156510	HKDC1	Q2TB90	Evidence at protein level
ENSG00000167768	KRT1	P04264	Evidence at protein level
ENSG00000172348	RCAN2	Q14206	Evidence at protein level
ENSG00000196169	KIF19	Q2TAC6	Evidence at protein level
ENSG00000162383	SLC1A7	O00341	Evidence at protein level
ENSG00000172031	EPHX4	Q8IUS5	Evidence at protein level
ENSG00000120875	DUSP4	Q13115	Evidence at protein level
ENSG00000115705	TPO	P07202	Evidence at protein level
ENSG00000148468	FAM171A1	Q5VUB5	Evidence at protein level
ENSG00000129422	MTUS1	Q9ULD2	Evidence at protein level
ENSG00000181234	TMEM132C	Q8N3T6	Evidence at protein level
ENSG00000128656	CHN1	P15882	Evidence at protein level
ENSG00000133937	GSC	P56915	Evidence at protein level
ENSG00000143036	SLC44A3	Q8N4M1	Evidence at protein level
ENSG00000145850	TIMD4	Q96H15	Evidence at protein level
ENSG00000154764	WNT7A	O00755	Evidence at protein level
ENSG00000163017	ACTG2	P63267	Evidence at protein level
ENSG00000204711	C9orf135	Q5VTT2	Evidence at protein level
ENSG00000112782	CLIC5	Q9NZA1	Evidence at protein level
ENSG00000117594	HSD11B1	P28845	Evidence at protein level
ENSG00000114948	ADAM23	O75077	Evidence at protein level
ENSG00000074527	NTN4	Q9HB63	Evidence at protein level
ENSG00000123453	SARDH	Q9UL12	Evidence at protein level
ENSG00000145107	TM4SF19	Q96DZ7	Evidence at protein level
ENSG00000167094	TTC16	Q8NEE8	Evidence at protein level
ENSG00000129596	CDO1	Q16878	Evidence at protein level
ENSG00000053524	MCF2L2	Q86YR7	Evidence at protein level
ENSG00000091129	NRCAM	Q92823	Evidence at protein level
ENSG00000010319	SEMA3G	Q9NS98	Evidence at protein level
ENSG00000181585	TMIE	Q8NEW7	Evidence at protein level
ENSG00000127152	BCL11B	Q9C0K0	Evidence at protein level
ENSG00000138180	CEP55	Q53EZ4	Evidence at protein level
ENSG00000159208	CIART	Q8N365	Evidence at protein level
ENSG00000172867	KRT2	P35908	Evidence at protein level
ENSG00000146242	TPBG	Q13641	Evidence at protein level
ENSG00000157985	AGAP1	Q9UPQ3	Evidence at protein level
ENSG00000142173	COL6A2	P12110	Evidence at protein level
ENSG00000186049	KRT73	Q86Y46	Evidence at protein level
ENSG00000158639	PAGE5	Q96GU1	Evidence at protein level
ENSG00000132698	RAB25	P57735	Evidence at protein level
ENSG00000109956	B3GAT1	Q9P2W7	Evidence at protein level
ENSG00000111012	CYP27B1	O15528	Evidence at protein level
ENSG00000171956	FOXB1	Q99853	Evidence at protein level
ENSG00000123411	IKZF4	Q9H2S9	Evidence at protein level
ENSG00000166961	MS4A15	Q8N5U1	Evidence at transcript level
ENSG00000105717	PBX4	Q9BYU1	Evidence at protein level
ENSG00000049769	PPP1R3F	Q6ZSY5	Evidence at protein level
ENSG00000116690	PRG4	Q92954	Evidence at protein level
ENSG00000139537	CCDC65	Q8IXS2	Evidence at protein level
ENSG00000127377	CRYGN	Q8WXF5	Evidence at transcript level
ENSG00000101230	ISM1	B1AKI9	Evidence at protein level
ENSG00000137825	ITPKA	P23677	Evidence at protein level
ENSG00000197702	PARVA	Q9NVD7	Evidence at protein level
ENSG00000126838	PZP	P20742	Evidence at protein level
ENSG00000185304	RGPD2	P0DJD1	Evidence at protein level
ENSG00000167535	CACNB3	P54284	Evidence at protein level
ENSG00000131831	RAI2	Q9Y5P3	Evidence at protein level
ENSG00000185272	RBM11	P57052	Evidence at protein level
ENSG00000168917	SLC35G2	Q8TBE7	Evidence at protein level
ENSG00000278195	SSTR3	P32745	Evidence at protein level
ENSG00000050730	TNIP3	Q96KP6	Evidence at protein level
ENSG00000205221	VIT	Q6UXI7	Evidence at protein level
ENSG00000152430	BOLL	Q8N9W6	Evidence at protein level
ENSG00000196421	C20orf204	A0A1B0GTL2	Evidence at protein level
ENSG00000115009	CCL20	P78556	Evidence at protein level
ENSG00000170074	FAM153A	Q9UHL3	Evidence at protein level
ENSG00000105613	MAST1	Q9Y2H9	Evidence at protein level
ENSG00000180611	MB21D2	Q8IYB1	Evidence at protein level
ENSG00000178053	MLF1	P58340	Evidence at protein level
ENSG00000106809	OGN	P20774	Evidence at protein level
ENSG00000185920	PTCH1	Q13635	Evidence at protein level
ENSG00000101298	SNPH	O15079	Evidence at protein level
ENSG00000203756	TMEM244	Q5VVB8	Evidence at transcript level
ENSG00000125355	TMEM255A	Q5JRV8	Evidence at protein level
ENSG00000141161	UNC45B	Q8IWX7	Evidence at protein level
ENSG00000148671	ADIRF	Q15847	Evidence at protein level
ENSG00000134765	DSC1	Q08554	Evidence at protein level
ENSG00000143476	DTL	Q9NZJ0	Evidence at protein level
ENSG00000146904	EPHA1	P21709	Evidence at protein level
ENSG00000135472	FAIM2	Q9BWQ8	Evidence at protein level
ENSG00000177301	KCNA2	P16389	Evidence at protein level
ENSG00000154645	CHODL	Q9H9P2	Evidence at protein level
ENSG00000111537	IFNG	P01579	Evidence at protein level
ENSG00000175556	LONRF3	Q496Y0	Evidence at protein level
ENSG00000132561	MATN2	O00339	Evidence at protein level
ENSG00000271447	MMP28	Q9H239	Evidence at protein level
ENSG00000100558	PLEK2	Q9NYT0	Evidence at protein level
ENSG00000100003	SEC14L2	O76054	Evidence at protein level
ENSG00000105289	TJP3	O95049	Evidence at protein level
ENSG00000185880	TRIM69	Q86WT6	Evidence at protein level
ENSG00000174460	ZCCHC12	Q6PEW1	Evidence at protein level
ENSG00000151929	BAG3	O95817	Evidence at protein level
ENSG00000141665	FBXO15	Q8NCQ5	Evidence at protein level
ENSG00000188266	HYKK	A2RU49	Evidence at protein level
ENSG00000083457	ITGAE	P38570	Evidence at protein level
ENSG00000080561	MID2	Q9UJV3	Evidence at protein level
ENSG00000151623	NR3C2	P08235	Evidence at protein level
ENSG00000127564	PKMYT1	Q99640	Evidence at protein level
ENSG00000115896	PLCL1	Q15111	Evidence at protein level
ENSG00000162877	PM20D1	Q6GTS8	Evidence at protein level
ENSG00000169071	ROR2	Q01974	Evidence at protein level
ENSG00000159648	TEPP	Q6URK8	Evidence at protein level
ENSG00000196407	THEM5	Q8N1Q8	Evidence at protein level
ENSG00000160183	TMPRSS3	P57727	Evidence at protein level
ENSG00000114854	TNNC1	P63316	Evidence at protein level
ENSG00000000003	TSPAN6	O43657	Evidence at protein level
ENSG00000131015	ULBP2	Q9BZM5	Evidence at protein level
ENSG00000164398	ACSL6	Q9UKU0	Evidence at protein level
ENSG00000173068	BNC2	Q6ZN30	Evidence at protein level
ENSG00000178773	CPNE7	Q9UBL6	Evidence at protein level
ENSG00000197057	DTHD1	Q6ZMT9	Evidence at protein level
ENSG00000111266	DUSP16	Q9BY84	Evidence at protein level
ENSG00000109794	FAM149A	A5PLN7	Evidence at protein level
ENSG00000183615	FAM167B	Q9BTA0	Evidence at protein level
ENSG00000121742	GJB6	O95452	Evidence at protein level
ENSG00000124196	GTSF1L	Q9H1H1	Evidence at protein level
ENSG00000160145	KALRN	O60229	Evidence at protein level
ENSG00000117643	MAN1C1	Q9NR34	Evidence at protein level
ENSG00000077264	PAK3	O75914	Evidence at protein level
ENSG00000167780	SOAT2	O75908	Evidence at protein level
ENSG00000173208	ABCD2	Q9UBJ2	Evidence at protein level
ENSG00000167769	ACER1	Q8TDN7	Evidence at protein level
ENSG00000149260	CAPN5	O15484	Evidence at protein level
ENSG00000197077	KIAA1671	Q9BY89	Evidence at protein level
ENSG00000167633	KIR3DL1	P43629	Evidence at protein level
ENSG00000206535	LNP1	A1A4G5	Evidence at protein level
ENSG00000165304	MELK	Q14680	Evidence at protein level
ENSG00000164867	NOS3	P29474	Evidence at protein level
ENSG00000120057	SFRP5	Q5T4F7	Evidence at protein level
ENSG00000182463	TSHZ2	Q9NRE2	Evidence at protein level
ENSG00000174255	ZNF80	P51504	Evidence at protein level

## Sheet: Tcell_proteomic_data
Raw expression data of Tcell specific proteins (log2)
	B1_P1	B1_P2	B1_P3	B1_P4	B1_P5	B1_P6	B1_P7	B1_P8	B1_P9	B1_P10	B1_P11	B1_P12	B1_P13	B1_P14	B1_P15	B1_P16	B1_P17	B1_P18	B1_P19	B1_P20	B1_P21	B1_P22	B1_P23	B1_P24	B1_P25	B1_P26	B1_P27	B1_P28	B1_P29	B1_P30	B1_P31	B1_P32	B2_P33	B2_P34	B2_P35	B2_P36	B2_P37	B2_P38	B2_P39	B2_P40	B2_P41	B2_P42	B2_P43	B2_P44	B2_P45	B2_P46	B2_P47	B2_P48	B2_P49
PZP	20.0475	NA	NA	17.4157	16.9234	NA	20.7571	NA	NA	NA	NA	NA	NA	16.8196	15.5462	NA	NA	22.3269	15.7688	25.502	NA	NA	NA	17.26	NA	NA	18.44	NA	20.0216	NA	NA	NA	18.087	NA	NA	25.4527	NA	NA	NA	NA	NA	NA	17.2952	NA	NA	NA	22.0628	NA	24.8608
THEMIS	24.6187	26.0764	26.5757	24.1217	26.151	25.7954	26.2933	24.3779	24.7502	26.3717	26.0106	21.7924	22.7893	23.2747	25.0016	NA	21.1779	24.8298	24.8665	24.7006	25.3161	23.0601	23.0073	25.1346	23.5042	21.7679	21.6563	24.191	26.3524	26.3425	26.9219	26.5207	27.8876	23.3155	22.6029	24.1464	23.1019	26.9183	16.6753	24.704	23.3947	28.0443	25.1923	24.5735	26.2325	26.7553	24.9967	25.4704	24.4295
ACSL6	NA	14.0199	NA	19.4795	13.8194	NA	NA	NA	14.4438	16.5308	19.5403	18.4621	NA	17.795	NA	NA	NA	NA	19.5117	20.1696	16.5235	20.6026	NA	NA	NA	NA	19.0789	22.2978	19.2452	15.4987	NA	15.701	18.1888	NA	NA	20.1006	21.679	NA	25.4486	20.0776	24.862	20.7008	22.7693	22.6705	21.2214	17.7075	18.4776	18.6661	NA
BCL11B	23.2174	24.669	25.0995	23.4166	25.1577	24.783	24.6739	23.1576	24.4027	25.3524	24.2994	17.5571	21.081	21.4774	23.4388	NA	18.6937	23.8585	23.6963	23.9918	24.3273	20.7893	21.4541	23.8632	21.2373	21.3013	21.2301	22.1468	25.2574	25.0343	26.0772	25.1929	25.8393	NA	20.8588	22.3493	23.1994	26.208	19.1483	22.7995	22.4603	27.3976	24.2419	23.5724	25.2453	26.1793	24.9282	24.3891	22.127
BAG3	21.822	22.3412	23.011	22.3994	22.3906	22.6853	22.3893	21.1763	22.4876	22.8674	21.4828	18.3543	NA	17.8302	20.1609	12.3385	16.6544	20.91	22.0452	21.9915	21.6637	18.1189	18.5869	21.1915	NA	19.0271	15.7785	16.7466	22.7488	23.4176	24.1447	23.337	23.5547	17.2499	19.5462	21.8513	19.9503	22.4726	18.2548	NA	17.9095	24.5222	17.4055	17.3065	22.4146	24.0345	21.178	17.9171	20.3669
DSC1	21.9963	NA	20.0147	NA	17.9161	22.2087	NA	17.7189	17.9976	NA	21.3406	19.3985	NA	NA	NA	15.4411	NA	NA	15.6917	17.371	NA	NA	21.6941	20.3687	18.9768	15.4278	NA	NA	NA	17.5713	19.9184	NA	NA	18.0641	NA	NA	NA	23.2067	24.1715	24.749	25.0039	24.0242	26.6635	25.6913	22.217	18.8619	25.3367	25.8007	17.6697
CAPN5	NA	17.4927	20.738	NA	20.0021	17.6159	19.7277	18.0434	19.8862	16.8779	19.3135	NA	NA	NA	17.496	NA	NA	NA	19.1157	NA	17.1663	NA	NA	NA	NA	NA	17.057	NA	19.2721	19.7243	18.5676	19.6521	20.0067	NA	NA	19.9442	20.2118	21.7143	25.4855	21.5801	24.1203	21.4319	23.4209	22.1085	22.0588	18.4854	NA	16.2846	NA
RASGRF2	NA	16.8634	19.3889	17.1044	21.1022	20.6255	NA	NA	17.3851	20.4987	NA	NA	NA	NA	17.6891	NA	NA	17.3068	13.3007	19.1379	18.6141	NA	NA	NA	15.4741	NA	NA	NA	21.3969	20.7649	21.1397	19.9186	17.9349	NA	NA	10.2705	19.4106	17.2028	NA	14.163	NA	22.6296	NA	NA	20.6285	21.4777	NA	18.7806	NA
ABCD2	NA	20.5114	18.7126	NA	18.4268	21.0199	15.0975	20.6704	20.9581	21.0174	16.1123	NA	NA	NA	NA	NA	NA	18.3316	20.0533	20.4792	17.5207	NA	NA	NA	16.5251	NA	NA	NA	21.216	15.5849	NA	21.5262	22.6328	NA	NA	NA	NA	23.0097	17.1053	19.3642	16.7025	24.059	20.8855	17.4856	20.8638	21.8951	20.2362	21.3781	21.2686
PAK3	NA	15.6678	17.0413	22.5715	17.874	16.5518	22.8507	16.5376	22.3409	22.8399	16.3648	17.2755	18.6001	22.6716	22.7329	22.8575	16.0263	22.926	21.813	21.8449	21.6678	22.625	22.9337	22.3773	22.2736	22.1235	21.3819	17.332	NA	18.1307	22.7956	23.5079	23.1784	17.43	19.1022	22.5923	22.2632	NA	NA	20.936	20.5299	20.4095	NA	20.3049	22.2492	22.3269	21.9173	NA	22.6427
EPHA1	18.1739	16.3444	20.6601	18.871	21.4447	20.1874	15.7408	NA	19.4082	19.8381	NA	NA	NA	NA	16.6614	17.3618	NA	18.1087	NA	18.0143	NA	NA	NA	16.7836	15.9872	16.9521	NA	NA	20.7882	19.3498	20.2828	21.7399	17.9533	18.7231	NA	NA	18.4867	21.2982	NA	NA	NA	22.6319	NA	NA	20.8997	22.6809	NA	NA	NA
SEC14L2	19.4587	13.6989	21.0265	22.0371	21.3286	20.4658	18.6922	17.6099	20.6772	21.1325	18.5142	18.8302	18.5136	19.9262	19.636	NA	NA	17.401	22.1924	20.8948	22.0124	21.7513	NA	21.1319	16.4091	20.7259	22.0905	21.6157	20.8387	20.899	21.856	19.9329	17.6902	NA	NA	21.5118	22.3948	19.95	24.0257	NA	22.6385	20.9058	21.307	20.4266	21.5311	21.9332	19.2522	17.5968	NA
PLCL1	20.2595	20.6957	20.1162	26.3142	22.6608	20.5058	19.1567	NA	22.4412	20.9578	16.7854	NA	18.2893	NA	19.7151	NA	20.6846	19.2136	21.2805	20.8339	21.1699	13.4352	18.9501	20.4318	19.7603	20.1562	NA	NA	20.4309	20.7108	21.3803	20.8914	21.5284	20.3653	21.8895	NA	NA	NA	NA	NA	NA	22.1409	18.4771	NA	19.7695	22.7255	19.7865	18.6163	20.1599
MAN1C1	18.6989	19.5926	19.8179	17.8448	20.5177	19.8878	17.5934	17.2181	17.0184	20.0909	17.276	NA	NA	15.5809	NA	NA	NA	14.0179	NA	NA	16.6958	NA	NA	18.9234	NA	NA	NA	NA	20.6269	20.2023	21.6619	20.4283	20.6529	18.26	NA	NA	NA	21.7147	NA	NA	19.1526	22.6043	18.6793	16.951	22.0045	22.133	17.1877	20.948	19.5902
HPCAL4	NA	17.2066	19.3855	19.7729	20.1129	19.5839	NA	NA	19.2594	19.9376	17.8004	NA	NA	NA	17.8509	NA	NA	NA	17.8506	20.0174	17.9697	16.9334	NA	NA	NA	NA	NA	17.8818	20.0412	19.7807	20.096	20.4417	20.5016	NA	NA	17.4102	NA	17.6324	NA	NA	NA	21.7149	NA	NA	19.0831	20.7397	NA	NA	17.9298
NEFL	17.6659	NA	NA	NA	NA	14.1689	NA	NA	NA	NA	17.5745	NA	19.7288	18.3936	NA	NA	NA	NA	16.4873	17.6392	NA	NA	NA	18.5156	NA	NA	NA	NA	NA	15.2367	16.6756	NA	19.7517	NA	13.6599	18.5044	NA	20.0229	21.0552	24.8127	17.0741	21.0042	NA	NA	NA	NA	19.4966	18.2482	NA
KIR3DL1	17.7992	NA	NA	NA	NA	NA	NA	NA	17.6202	18.1724	NA	NA	NA	NA	18.4837	NA	NA	NA	NA	NA	NA	NA	NA	NA	NA	NA	17.24	NA	19.9138	NA	18.0417	18.5631	NA	NA	NA	NA	18.5352	NA	NA	NA	17.8504	18.8653	NA	NA	19.8251	NA	19.4355	19.705	NA
KIAA1671	17.4994	23.1457	21.2628	19.0907	18.641	17.2967	22.1787	NA	20.1707	20.389	22.2459	NA	18.6992	18.9891	18.5402	NA	NA	20.4548	20.6819	NA	16.3721	NA	17.8029	15.8084	NA	17.8186	NA	20.1556	20.2014	20.0667	23.8106	22.3168	23.9022	NA	NA	20.1798	20.4061	22.2714	NA	21.2181	NA	23.8277	22.4712	21.4817	21.084	22.4625	22.5621	22.5751	NA
IKZF4	NA	NA	NA	NA	18.0242	NA	18.3565	NA	NA	NA	NA	NA	NA	NA	18.1607	NA	NA	NA	NA	18.4629	17.7263	18.0962	NA	NA	NA	NA	NA	17.0918	17.3269	19.1464	18.443	NA	19.0885	NA	NA	NA	NA	NA	NA	NA	NA	17.888	NA	NA	18.4102	20.0842	NA	NA	NA
CLIC5	24.2302	23.8326	24.199	24.287	24.4445	24.589	24.9697	24.9982	24.231	24.4163	24.2731	23.8813	23.8084	24.1167	24.5101	24.2664	24.1393	24.8735	22.0715	23.1221	21.935	23.1961	23.8191	23.8959	23.8763	23.7464	21.7706	22.7879	25.1421	24.4637	23.9874	24.7687	26.1157	25.2176	26.0551	25.4174	21.7983	NA	NA	24.1809	23.4628	26.1025	18.9743	21.2625	24.8708	24.1402	23.5899	19.6608	25.1256
LAG3	NA	NA	NA	NA	NA	NA	16.265	NA	NA	17.733	17.4287	NA	16.2141	NA	NA	NA	NA	18.6239	14.7476	15.9697	NA	NA	NA	NA	NA	NA	NA	17.8209	17.8959	NA	20.6431	NA	21.4835	NA	NA	NA	NA	19.8143	NA	19.2558	19.8386	21.356	19.8151	18.602	NA	NA	21.6373	19.7021	NA
KCNA2	20.3854	20.3222	21.5547	20.868	21.882	21.1828	22.0952	21.497	20.6201	22.5275	21.7623	19.3423	18.726	18.544	19.9376	NA	NA	22.1014	NA	19.9791	19.9205	NA	18.1042	18.8817	NA	19.6652	NA	19.0179	21.3386	21.4131	21.7318	21.8187	22.9188	NA	21.412	22.0363	NA	22.1635	NA	22.6409	20.8251	23.3849	NA	19.8093	21.9347	21.8979	21.2615	20.0672	21.9192
ICOS	15.8824	20.0594	18.4245	17.4527	21.6579	NA	18.4054	16.9159	18.6584	21.6903	16.6692	15.4657	16.0163	17.3946	17.6195	NA	15.2443	18.2196	15.9017	17.2351	18.0622	NA	15.7642	18.6805	NA	NA	NA	16.5098	19.546	20.8852	21.6708	19.1086	19.9307	NA	NA	NA	NA	19.5391	NA	NA	NA	23.4047	18.1282	17.9598	22.2336	21.9274	23.3291	19.9621	17.9485
HKDC1	NA	NA	NA	NA	NA	NA	NA	NA	NA	NA	24.4225	NA	NA	21.8504	NA	NA	NA	NA	NA	24.9255	14.6739	NA	NA	NA	NA	22.8798	NA	NA	NA	NA	NA	NA	NA	NA	24.9689	26.7314	15.1577	NA	15.8305	NA	24.5179	23.2582	NA	NA	25.3567	NA	NA	NA	NA
FAM241B	NA	NA	19.5012	18.6275	20.1098	NA	NA	18.8314	16.1452	19.2927	18.6593	NA	NA	NA	NA	NA	NA	NA	NA	NA	NA	NA	NA	NA	NA	NA	NA	NA	20.1025	20.0176	19.4538	20.8353	NA	NA	NA	NA	17.9344	20.5867	NA	19.148	NA	16.2559	NA	NA	NA	NA	18.2072	21.3063	NA
MEOX1	NA	18.4946	16.7699	18.5487	18.6608	17.9114	18.1684	17.5352	NA	NA	19.4733	NA	20.517	NA	NA	18.8157	NA	NA	18.484	NA	19.5874	NA	NA	NA	NA	NA	NA	NA	17.4697	20.8815	19.1022	19.3869	19.8732	NA	NA	NA	NA	18.3992	NA	NA	NA	NA	NA	NA	NA	19.8374	NA	NA	19.4331
ITGAE	NA	NA	NA	NA	NA	NA	16.4092	14.8025	NA	17.5271	NA	NA	NA	NA	NA	NA	NA	NA	NA	NA	NA	NA	NA	NA	NA	NA	NA	NA	16.0168	NA	NA	16.5982	NA	NA	NA	NA	NA	NA	NA	NA	NA	18.3425	NA	NA	NA	NA	NA	NA	NA
MB21D2	NA	NA	NA	NA	NA	NA	NA	NA	NA	NA	NA	NA	NA	NA	NA	NA	NA	NA	NA	NA	NA	NA	NA	NA	NA	NA	NA	NA	16.3656	NA	NA	NA	15.3996	NA	NA	NA	NA	17.1923	NA	NA	NA	NA	NA	NA	NA	17.4068	NA	NA	NA
PLEK2	NA	NA	NA	NA	NA	NA	NA	NA	NA	NA	NA	NA	NA	NA	NA	NA	NA	NA	NA	NA	NA	18.996	NA	NA	NA	NA	NA	19.1284	NA	NA	NA	NA	NA	NA	NA	NA	NA	NA	19.262	NA	NA	NA	NA	NA	NA	NA	NA	NA	NA
CEP55	18.5798	17.2437	15.3598	NA	16.1024	16.1714	NA	15.3658	NA	NA	NA	NA	NA	NA	NA	NA	NA	16.7336	NA	NA	NA	NA	NA	15.7877	NA	NA	NA	NA	NA	15.8767	17.1704	17.6834	18.3827	NA	NA	16.9388	NA	17.0306	NA	NA	NA	NA	NA	NA	17.6225	17.5335	17.8302	NA	17.856
PM20D1	NA	NA	NA	NA	NA	NA	NA	NA	NA	NA	NA	NA	NA	NA	NA	NA	NA	NA	NA	NA	NA	NA	NA	NA	NA	NA	NA	NA	NA	NA	NA	NA	NA	NA	NA	NA	NA	NA	NA	16.3375	NA	NA	NA	NA	NA	NA	NA	NA	NA
PAGE5	NA	NA	NA	NA	NA	17.4348	NA	18.3529	NA	NA	NA	NA	NA	NA	NA	NA	NA	NA	NA	17.6003	NA	NA	NA	NA	NA	NA	NA	NA	17.4349	NA	NA	18.4863	18.3076	NA	NA	17.2985	NA	NA	NA	NA	NA	20.5168	NA	NA	NA	NA	NA	NA	17.5577
[truncated: 20 more columns]

## Sheet: Tcell_selected_proteins
Expression data of three Bcell specific proteins (using Normalized_data2 in Dataset S1)
	B1_P1	B1_P2	B1_P3	B1_P4	B1_P5	B1_P6	B1_P7	B1_P8	B1_P9	B1_P10	B1_P11	B1_P12	B1_P13	B1_P14	B1_P15	B1_P16	B1_P17	B1_P18	B1_P19	B1_P20	B1_P21	B1_P22	B1_P23	B1_P24	B1_P25	B1_P26	B1_P27	B1_P28	B1_P29	B1_P30	B1_P31	B1_P32	B2_P33	B2_P34	B2_P35	B2_P36	B2_P37	B2_P38	B2_P39	B2_P40	B2_P41	B2_P42	B2_P43	B2_P44	B2_P45	B2_P46	B2_P47	B2_P48	B2_P49
BAG3	20.9923	21.3549	22.0147	21.8276	21.4275	21.6389	21.8364	20.8139	21.7411	21.9447	20.8664	19.7739	18.0075	19.0888	19.8157	14.3605	19.5092	20.0922	22.786	22.0961	22.1602	19.6944	20.1287	21.2495	17.9262	19.8123	19.5526	18.2946	21.8494	22.3831	23.1681	21.9571	21.509	19.1138	20.26	19.2846	21.5796	21.1263	22.3793	18.1179	20.2499	23.082	19.6039	20.0128	20.9698	22.9637	20.5776	18.9625	19.4632
THEMIS	24.2264	25.6	26.0482	23.744	25.6512	25.2327	25.917	24.1789	24.2586	25.8129	25.8697	22.6292	23.4989	23.8474	25.0137	18.3318	22.3555	24.4528	25.559	24.9209	25.8278	23.7802	23.7202	25.2826	24.0185	22.349	23.447	24.9128	25.8642	25.6574	26.2272	25.5482	26.4887	23.4337	24.3102	22.3977	23.8049	24.0038	26.9679	24.9628	24.3231	26.7848	26.1262	25.8575	25.2916	25.9863	24.7954	25.9988	23.8976
BCL11B	22.6221	24.0585	24.4457	22.9514	24.5916	24.1108	24.2622	22.9033	23.901	24.7275	24.0895	19.1942	21.9971	22.1768	23.3866	18.3318	20.5871	23.404	24.4112	24.2324	24.8522	21.8188	22.4126	23.9968	22.0093	21.8939	23.0452	22.9672	24.6608	24.2445	25.3108	24.1241	24.2382	18.0772	22.5606	20.633	22.0591	24.0987	26.2373	23.2931	23.5477	26.0934	25.2639	24.9356	24.1972	25.3422	24.7249	24.8457	21.5154
[truncated: 20 more columns]

## Sheet: Tcell_RNA_data
Expression data of Tcell specific genes (using Refined_data in Dataset S2)
	B1_P1	B1_P2	B1_P3	B1_P4	B1_P5	B1_P6	B1_P7	B1_P8	B1_P9	B1_P10	B1_P11	B1_P12	B1_P13	B1_P14	B1_P15	B1_P16	B1_P17	B1_P18	B1_P19	B1_P20	B1_P21	B1_P22	B1_P23	B1_P24	B1_P25	B1_P26	B1_P27	B1_P28	B1_P29	B1_P30	B1_P31	B1_P32	B2_P33	B2_P34	B2_P35	B2_P36	B2_P37	B2_P38	B2_P39	B2_P40	B2_P41	B2_P42	B2_P43	B2_P44	B2_P45	B2_P46	B2_P47	B2_P48	B2_P49
CFH	8.72072	10.2577	8.94224	10.4745	9.27654	10.6766	9.78883	10.218	8.23501	10.6089	11.1826	9.1052	9.19669	8.74424	9.98573	9.62239	10.8467	9.01811	7.93944	10.3877	7.9619	7.91693	10.0529	8.04975	10.518	8.51951	8.94565	8.81845	12.1651	10.2075	8.85022	10.558	11.3714	8.64436	10.8271	9.9158	13.8169	9.59392	11.899	11.6715	12.6739	11.698	11.4098	12.41	9.87034	9.26553	9.52063	11.2958	8.78221
FOXP3	10.0863	11.1009	10.729	10.7219	11.6327	11.4149	11.0155	10.7691	10.5789	11.3943	10.8966	10.1115	9.73293	9.64657	10.6834	9.64373	9.80192	10.0998	10.6352	10.4102	10.4845	9.31363	9.97946	10.4343	10.2104	10.1333	10.1233	10.6471	10.5496	10.9586	11.2936	11.0949	11.4101	10.2321	10.3242	9.16124	10.6446	10.9492	11.1254	10.79	10.9087	10.9935	11.425	10.583	10.8109	12.1296	10.9014	11.14	11.3374
B3GAT1	9.79926	11.6546	10.8165	9.85117	10.2395	9.2606	12.2397	9.21237	7.74403	9.14675	12.0352	11.0718	11.0142	10.7867	11.336	9.28846	9.76032	11.001	10.1773	10.5395	7.86089	9.98788	11.7929	10.2921	10.735	10.8835	8.89314	11.5814	10.7594	10.7008	11.4195	10.5756	12.2184	10.4871	11.3926	10.3122	11.6561	10.9922	11.899	13.3361	13.2609	12.8043	12.9225	12.2919	10.3514	10.9377	12.2805	11.9671	10.0168
IFNG	8.24677	9.21742	9.58766	9.8826	10.0907	9.3778	10.5154	10.9068	8.8217	9.89067	10.6052	12.0175	12.7037	12.8599	11.3114	11.4653	11.2373	12.3252	11.2096	12.1608	9.05105	10.6174	12.3365	11.6759	12.2275	12.0866	12.1447	12.5678	10.0903	9.11708	10.4598	9.65382	10.9312	10.7482	10.0815	10.452	9.47435	12.6795	10.1084	11.3042	10.1242	10.8958	11.1774	10.7705	10.3124	9.26407	9.87016	10.3684	8.87684
CCL20	7.4041	9.70591	7.56614	7.71163	9.2909	7.66081	6.72689	11.1305	8.19377	6.85458	7.16461	10.3524	12.0467	10.2962	7.84723	9.88056	11.3118	7.45331	9.93456	9.25656	7.65384	11.8445	10.7915	9.02078	10.3985	10.3433	10.493	8.5219	7.53248	7.05088	6.64625	7.03974	6.81735	8.82654	7.50492	9.79343	7.7271	7.88006	7.00469	6.35499	6.91767	6.84678	6.30855	7.5276	6.82962	6.94136	6.87305	6.33379	6.50328
BCL11B	14.3957	15.377	16.0303	15.3292	16.2926	15.7029	15.8012	15.069	15.901	16.0634	15.1995	14.3978	14.9418	14.8323	15.418	12.1181	14.6931	15.6079	16.2089	16.2068	16.3081	14.5676	14.8787	15.9043	15.1344	14.8086	15.372	15.0502	15.9075	15.3803	15.9285	15.4223	15.6626	13.7919	15.5105	14.1987	15.3571	15.5997	16.5703	15.942	15.7959	16.648	16.5622	16.4283	15.8354	16.5836	16.3704	16.6494	14.8847
IL23R	8.08762	7.7174	9.68102	7.9212	10.3599	10.8697	9.64913	8.61326	6.65195	8.78425	8.5448	7.11581	7.40703	8.50294	9.78328	7.32616	8.49443	9.29876	6.98033	8.25985	7.29747	7.42183	8.17176	7.92481	9.22268	8.94276	8.80385	7.23245	9.41759	11.4369	8.99004	10.0411	7.96029	7.58627	7.16148	7.33006	9.95988	9.55596	6.84545	8.48097	9.58632	8.55137	8.91941	10.2723	7.21402	9.08154	7.57655	11.5325	7.18133
CTLA4	10.996	12.4177	11.4447	12.3605	12.9843	11.8434	12.0548	12.2388	12.5399	12.908	12.1461	11.7847	11.8423	12.6379	11.3565	9.70589	11.6961	12.666	12.2466	11.9871	12.1928	11.2129	11.5649	11.8707	11.519	11.0343	11.219	12.4231	12.2203	11.3954	12.3129	12.0178	12.0153	10.8031	11.7332	10.2105	11.1377	10.4268	11.4757	11.3257	11.7273	12.2556	12.4527	12.5428	12.4823	12.4237	13.3162	12.2323	11.964
ICOS	12.1164	12.8235	12.39	11.8833	13.5283	12.1918	12.3213	13.084	13.36	12.9861	11.676	12.9793	13.2026	13.1341	12.2134	10.3926	12.618	13.0108	13.7521	12.9527	13.0909	12.5298	12.461	12.9744	12.2679	13.0288	12.4293	12.6341	12.2945	12.3383	12.9685	12.301	12.018	10.5508	11.7317	11.0272	12.1597	11.8207	12.4541	11.8473	11.5229	12.3405	12.0063	12.2957	13.813	12.6361	11.7373	12.0555	12.2463
CCR8	7.89905	9.28437	8.20203	8.55802	8.75829	8.84617	9.11825	8.94846	7.69446	8.75862	9.72856	8.6662	7.7489	8.03044	8.73202	8.13545	7.96308	8.0437	7.78048	9.29616	8.73739	8.09946	9.00525	8.24967	9.01222	8.29688	8.98858	8.6508	8.17353	8.77242	8.40005	9.5465	9.73302	7.94457	7.63732	7.71343	8.83404	8.72924	10.2425	10.2881	10.1011	9.38438	11.0082	7.92205	9.94568	9.93495	8.78698	8.8876	10.4977
PDCD1	11.3179	12.3697	11.3824	10.2428	11.1385	11.8922	10.6405	10.9823	14.1974	11.0987	10.5265	12.6992	11.4015	12.501	9.87778	11.1994	11.6507	12.092	13.2617	11.3671	12.6669	10.6376	10.3174	9.94611	10.1375	11.4209	13.2712	12.2397	10.5972	10.5672	11.526	9.59424	11.171	10.1793	11.8234	13.8124	12.1557	10.4655	9.91996	11.4009	10.5603	11.1108	11.5826	11.5688	11.3135	10.3276	13.2086	11.5895	10.8958
[truncated: 14 more columns]

## Sheet: Data
Expression data for exploratory analysis
Uniprot	symbol	B1_P1	B1_P2	B1_P3	B1_P4	B1_P5	B1_P6	B1_P7	B1_P8	B1_P9	B1_P10	B1_P11	B1_P12	B1_P13	B1_P14	B1_P15	B1_P16	B1_P17	B1_P18	B1_P19	B1_P20	B1_P21	B1_P22	B1_P23	B1_P24	B1_P25	B1_P26	B1_P27	B1_P28	B1_P29	B1_P30	B1_P31	B1_P32	B2_P33	B2_P34	B2_P35	B2_P36	B2_P37	B2_P38	B2_P39	B2_P40	B2_P41	B2_P42	B2_P43	B2_P44	B2_P45	B2_P46	B2_P47	B2_P48
Q8NF91	SYNE1	9.81542e+07	2.18234e+08	158664512	145866113	1.39674e+08	1.56631e+08	1.9496e+08	5.23752e+07	8.83278e+07	1.39108e+08	2.07139e+08	5.8821e+08	6.86543e+08	5.81856e+08	4.02729e+08	7.24839e+08	7.83594e+08	120127612	274190020	158664512	1.10654e+08	6.5194e+08	6.48465e+08	4.00325e+08	6.89989e+08	4.74506e+08	3.02908e+08	3.02908e+08	1.63284e+08	1.16192e+08	2.13672e+08	1.34454e+08	2.99867e+08	8.01605e+08	240890158	3.2304e+08	7.05853e+07	1.95628e+08	2.97699e+08	1.63284e+08	330100481	5.01862e+08	4.09487e+08	2.53705e+08	1.13719e+08	1.52228e+08	1.38891e+08	310478804
Q9UPN3	MACF1	2.41365e+08	2.548e+08	3.27631e+08	3.05206e+08	2.74899e+08	2.65666e+08	3.07882e+08	3.94575e+08	2.10785e+08	2.65086e+08	4.08013e+08	9.25257e+07	1.15296e+08	1.81362e+08	2.1415e+08	4.56952e+07	8.06547e+07	2.35172e+08	1.12541e+08	2.12043e+08	1.3764e+08	5.72236e+07	1.65304e+08	2.0118e+08	6.89697e+07	2.65666e+08	8.40791e+07	8.75157e+07	2.56627e+08	2.30642e+08	2.45588e+08	2.7881e+08	286242825	6.78728e+07	4.93406e+07	1.93757e+08	4.28815e+08	1.32988e+08	3.29251e+08	4.47626e+08	1.54245e+08	4.20437e+08	1.81075e+08	9.42667e+07	2.55452e+08	1.7892e+08	1.27302e+08	2.48483e+08
Q8WXH0	SYNE2	7.05105e+07	2.28817e+08	1.83534e+08	1.21843e+08	1.35184e+08	1.91538e+08	2.39941e+08	5.76332e+07	1.54524e+08	2.24711e+08	3.59089e+08	1.50388e+08	2.73529e+08	2.0955e+08	2.15023e+08	1.81362e+08	2.26162e+08	2.17727e+08	1.53738e+08	1.84234e+08	1.14246e+08	1.58155e+08	2.27772e+08	1.99565e+08	3.06174e+08	1.51832e+08	1.01679e+08	184851846	2.36183e+08	1.50668e+08	2.37537e+08	1.85944e+08	4.1238e+08	2.67075e+08	1.31652e+08	8.37171e+07	9.81542e+07	1.33639e+08	4.85482e+08	2.18728e+08	2.97699e+08	8.2334e+08	4.36545e+08	310478804	1.14246e+08	1.73537e+08	2.12839e+08	2.7881e+08
Q15149	PLEC	2907178481	3739710018	2907178481	3416028132	3919667332	3116948733	2529424077	4404588576	2702187934	3116948733	3739710018	1754844743	1218011839	1328016716	2082200486	1045533085	1267478799	3739710018	2177191752	3224710228	3116948733	1788982229	1360879706	1651670902	1555415657	1309231697	1754844743	1192313563	3005045877	3919667332	3416028132	3739710018	3116948733	1401790416	1192313563	1955396568	1754844743	1513077554	2907178481	4757255946	1623714401	4757255946	1720262404	1533274077	2439460167	3572081398	1819717901	1819717901
Q63HN8	RNF213	7.6722e+08	1103923880	1080879320	6.82204e+08	8.1667e+08	8.1667e+08	6.94226e+08	4.60015e+08	5.32647e+08	8.99954e+08	1151051215	3.31083e+08	3.56902e+08	6.48465e+08	5.91037e+08	4.50884e+08	2.7557e+08	7.51005e+08	7.24839e+08	735163113	9.63693e+08	4.28815e+08	3.80537e+08	8.4466e+08	4.13737e+08	3.55156e+08	4.42969e+08	8.4466e+08	1328016716	1401790416	1555415657	8.99954e+08	1138867048	4.30382e+08	2.3712e+08	3.67902e+08	481972329	7.40304e+08	5.16625e+08	2.26162e+08	3.50022e+08	1294611609	3.5811e+08	2.91358e+08	3.99129e+08	4.19163e+08	1.76212e+08	5.60992e+08
Q14204	DYNC1H1	1033193918	1236370842	1328016716	1126839558	1236370842	1068111825	1453955068	8.2334e+08	1033193918	1002959163	1267478799	9.43054e+08	1002959163	9.54121e+08	9.24683e+08	9.43054e+08	9.43054e+08	8.99954e+08	9.24683e+08	1033193918	9.93711e+08	9.43054e+08	9.09941e+08	9.16504e+08	1024030529	7.95372e+08	8.72525e+08	8.37166e+08	1177996364	1126839558	9.63693e+08	1380416407	1164569626	1080879320	6.40283e+08	1057813246	7.95372e+08	9.09941e+08	5.04084e+08	3.20442e+08	6.05682e+08	1218011839	273065377	3.40553e+08	5.26227e+08	6.94226e+08	1.33639e+08	363500871
P78527	PRKDC	1495887164	1623714401	1513077554	1251008798	1533274077	1418453126	1033193918	8.65575e+08	1251008798	1533274077	1577794032	7.4536e+08	7.03963e+08	9.16504e+08	1045533085	8.1667e+08	7.30092e+08	9.82516e+08	1328016716	1513077554	1328016716	8.59975e+08	735163113	1138867048	8.5166e+08	8.30001e+08	9.16504e+08	1045533085	1513077554	1754844743	1853237790	1819717901	1601276267	9.16504e+08	7.40304e+08	9.09941e+08	635581116	1533274077	9.43054e+08	2.52494e+08	4.99832e+08	2305827017	4.05286e+08	5.3043e+08	7.77419e+08	8.2334e+08	2.07515e+08	7.24839e+08
Q13813	SPTAN1	1267478799	1673995832	1788982229	1204123473	2439460167	1623714401	1091557127	1151051215	1475008130	1819717901	1204123473	1236370842	1360879706	1360879706	1401790416	1601276267	1192313563	1115684202	2131159876	1533274077	1955396568	1436985611	1294611609	2305827017	1360879706	1164569626	1251008798	1380416407	1651670902	1623714401	2305827017	1922186001	1341888477	1533274077	8.5166e+08	8.65575e+08	6.44292e+08	1436985611	2042628721	4.97846e+08	3.83179e+08	2439460167	7.08864e+08	1014499909	1698243516	2373044091	1453955068	1138867048
P35579	MYH9	12848824086	17688402278	23159394603	14906958704	17688402278	17688402278	34409043081	58323439868	23159394603	23159394603	17688402278	14906958704	9366092499	9366092499	14906958704	9366092499	11181221470	34409043081	11181221470	14906958704	14906958704	9366092499	11181221470	11181221470	11181221470	17688402278	11181221470	11181221470	17688402278	12848824086	12848824086	12848824086	17688402278	11181221470	7135883025	17688402278	34409043081	9366092499	12848824086	58323439868	7135883025	12848824086	11181221470	5816287832	34409043081	23159394603	23159394603	34409043081
Q5T4S7	UBR4	1.72992e+08	2.06763e+08	2.39449e+08	2.51934e+08	227404197	2.37956e+08	2.62067e+08	2.57842e+08	1.96761e+08	2.45588e+08	2.67075e+08	2.69498e+08	2.41365e+08	2.548e+08	2.36608e+08	2.21797e+08	2.33778e+08	2.45588e+08	3.29251e+08	2.32731e+08	3.15289e+08	3.38856e+08	2.12043e+08	2.27772e+08	2.29715e+08	258476905	2.24711e+08	3.78442e+08	210038780	1.99565e+08	2.18728e+08	2.056e+08	2.24711e+08	2.63299e+08	1.14833e+08	2.53705e+08	2.64372e+08	3.08832e+08	1.00665e+08	2.17727e+08	6.11928e+08	2.09122e+08	3.11147e+08	2.7557e+08	144744771	1.58419e+08	3.20392e+07	7.67848e+07
P46939	UTRN	1.96761e+08	1.96003e+08	2.03731e+08	2.01578e+08	1.81075e+08	2.00785e+08	3.1205e+08	3.00729e+08	1.85551e+08	1.75881e+08	1.53738e+08	1.37385e+08	1.38086e+08	167163310	1.02975e+08	6.62581e+07	1.63036e+08	1.6686e+08	5.09061e+07	8.73233e+07	1.00167e+08	6.47962e+07	9.18484e+07	1.47563e+08	6.69016e+07	1.14551e+08	8.1469e+07	1.55012e+08	1.15785e+08	8.55158e+07	1.01679e+08	1.09098e+08	244348658	1.6686e+08	3.36357e+08	2.1243e+08	3.05206e+08	132578098	2.7683e+08	3.19623e+08	3.32739e+08	2.32731e+08	2.4381e+08	1.96003e+08	2.47331e+08	2.12043e+08	2.07139e+08	3.25776e+08
P49792	RANBP2	1.41804e+08	168362889	1.48604e+08	1.26739e+08	1.59916e+08	1.47964e+08	1.12541e+08	9.39363e+07	1.2501e+08	1.35011e+08	1.60159e+08	9.7645e+07	1.12125e+08	1.25529e+08	1.34001e+08	1.09971e+08	1.14982e+08	1.10308e+08	1.4096e+08	1.47563e+08	131834277	1.12983e+08	1.19355e+08	1.53222e+08	1.32988e+08	8.05685e+07	1.09543e+08	1.14393e+08	1.56166e+08	1.61036e+08	2.0118e+08	1.65496e+08	1.8196e+08	1.25529e+08	110918633	8.91559e+07	7.44272e+07	1.69143e+08	2.532e+08	1.08481e+08	1.41804e+08	2.93717e+08	228242096	2.05993e+08	1.56935e+08	1.90853e+08	1.5765e+08	2.87835e+08
Q9Y4A5	TRRAP	5.58441e+07	7.50866e+07	6.78728e+07	5.12071e+07	7.37477e+07	6.41358e+07	4.48904e+07	3.69255e+07	5.32336e+07	6.59231e+07	6.75754e+07	5.34871e+07	5.74675e+07	5.5199e+07	5.87061e+07	6.36135e+07	5.65019e+07	4.69323e+07	6.46555e+07	6.42804e+07	4.9764e+07	5.66078e+07	4.50215e+07	6.39976e+07	5.10037e+07	3.642e+07	3.85949e+07	5.37888e+07	7.1777e+07	7.39087e+07	9.92798e+07	8.38944e+07	9.45192e+07	5.78719e+07	3.80034e+07	5.23752e+07	2.61215e+07	5.19514e+07	1.29805e+08	4.22499e+07	6.29577e+07	2.06411e+08	4.67629e+07	5.75236e+07	3.84568e+07	7.03672e+07	1.89296e+07	9.05229e+07
Q99996	AKAP9	2.87317e+07	2.67491e+07	2.41565e+07	2.08742e+07	2.58322e+07	3.18685e+07	1.81164e+07	1.20426e+07	1.65702e+07	2.58557e+07	2.77791e+07	2.24696e+07	1.50108e+07	1.55584e+07	2.09223e+07	2.31599e+07	1.24416e+07	1.8221e+07	2.40263e+07	2.04601e+07	2.47617e+07	1.3888e+07	1.42851e+07	2.62187e+07	1.48247e+07	1.40603e+07	2.3339e+07	2.28494e+07	2.64354e+07	2.64746e+07	3.34952e+07	3.02309e+07	2.7729e+07	2.24895e+07	1.42693e+07	2.4913e+07	2.57093e+07	1.59685e+07	5.12528e+07	1.53814e+07	1.35232e+07	6.03323e+07	4.19076e+07	1.50108e+07	1.48129e+07	2.87103e+07	1.47112e+07	4.24523e+07
Q709C8	VPS13C	2.22202e+08	4.20437e+08	4.00325e+08	3.29251e+08	335426795	3.5088e+08	4.28815e+08	3.98105e+08	3.65498e+08	6.78168e+08	3.20442e+08	1.42034e+08	1.42034e+08	1.48828e+08	2.5125e+08	4.27422e+08	1.26215e+08	7.40304e+08	2.0118e+08	274190020	2.7683e+08	1.27648e+08	5.07905e+08	8.3795e+07	5.28303e+08	2.03392e+08	2.04048e+08	164021272	347062156	2.90695e+08	2.23167e+08	3.21405e+08	2.78183e+08	2.53705e+08	1.07224e+08	7.72174e+08	2.47331e+08	216354433	1.95311e+08	2.36608e+08	3.07014e+08	2.66375e+08	1.15619e+08	1.51832e+08	3.67902e+08	2.21279e+08	3.19623e+08	1.24123e+08
Q13315	ATM	1.51575e+08	2.1723e+08	2.93717e+08	1.39674e+08	3.22205e+08	2.47849e+08	2.0955e+08	1.26929e+08	1.70919e+08	2.80818e+08	1.81075e+08	9.69407e+07	1.09392e+08	1.2362e+08	1.77129e+08	5.76897e+07	7.36558e+07	1.50668e+08	2.55452e+08	2.3215e+08	2.37956e+08	1.25193e+08	8.9251e+07	2.30175e+08	1.24123e+08	132578098	1.24266e+08	1.13544e+08	3.04451e+08	274190020	1.48604e+08	2.5125e+08	2.45588e+08	9.6168e+07	7.40791e+07	8.94395e+07	7.88386e+07	2.48483e+08	2.92118e+08	5.98946e+07	1.70919e+08	3.52931e+08	1.56935e+08	1.51347e+08	1.39277e+08	1.65034e+08	5.92154e+07	2.78183e+08
Q7Z6Z7	HUWE1	1.73283e+08	2.00785e+08	2.1723e+08	2.18728e+08	202309823	2.03731e+08	2.30642e+08	2.26162e+08	1.79895e+08	2.16882e+08	2.13219e+08	1.60735e+08	1.34001e+08	1.73847e+08	1.75625e+08	1.51575e+08	1.35346e+08	2.04478e+08	2.1243e+08	1.87285e+08	2.26544e+08	2.4381e+08	1.52228e+08	1.72699e+08	1.43627e+08	1.74385e+08	1.50894e+08	2.65086e+08	1.97226e+08	1.93757e+08	2.00001e+08	2.21797e+08	2.05194e+08	1.58922e+08	9.05229e+07	1.74741e+08	2.21279e+08	1.97999e+08	9.75143e+07	1.58419e+08	2.19566e+08	1.61036e+08	2.39941e+08	1.09257e+08	1.34633e+08	1.53461e+08	6.63238e+07	1.26409e+08
Q92616	GCN1	1.91917e+08	2.49034e+08	2.28817e+08	188778137	2.49034e+08	2.40408e+08	1.65304e+08	1.60735e+08	1.72992e+08	2.06763e+08	2.0268e+08	1.26215e+08	120314896	1.63036e+08	1.62754e+08	1.09257e+08	1.19689e+08	1.75012e+08	1.7859e+08	1.88071e+08	1.97226e+08	1.79157e+08	1.33639e+08	227404197	1.55266e+08	1.33427e+08	1.28425e+08	1.83534e+08	2.38465e+08	2.4381e+08	2.50053e+08	2.62067e+08	2.30175e+08	1.5721e+08	6.25545e+07	1.52228e+08	1.36545e+08	1.96003e+08	1.43627e+08	5.23752e+07	7.2719e+07	2.37537e+08	7.15969e+07	6.26848e+07	1.32242e+08	1.8196e+08	3.38478e+07	1.15473e+08
O75592	MYCBP2	6.16846e+07	8.5914e+07	9.29829e+07	8.56421e+07	9.42667e+07	8.7712e+07	8.22146e+07	8.75157e+07	7.21757e+07	9.88408e+07	8.36202e+07	6.88254e+07	7.1777e+07	6.89697e+07	7.88386e+07	7.44272e+07	7.33114e+07	7.58327e+07	6.48525e+07	8.65939e+07	7.78642e+07	7.60947e+07	6.47187e+07	7.34061e+07	7.43368e+07	7.55761e+07	6.03936e+07	5.33385e+07	8.26453e+07	7.74913e+07	8.30399e+07	1.09809e+08	7.82466e+07	7.84446e+07	3.83895e+07	6.87619e+07	7.72847e+07	7.2338e+07	5.24325e+07	9.56828e+07	7.49308e+07	9.82974e+07	5.03713e+07	5.34415e+07	6.81669e+07	6.8907e+07	2.64354e+07	9.88408e+07
O75369	FLNB	3.33578e+08	4.30382e+08	3.32739e+08	298354811	3.44027e+08	2.82833e+08	1.74385e+08	3.48994e+08	2.61425e+08	3.15289e+08	3.17681e+08	2.46844e+08	9.69407e+07	1.12541e+08	2.49586e+08	1.30898e+08	1.77129e+08	3.02076e+08	262729595	330100481	3.69136e+08	2.19174e+08	9.08509e+07	2.85581e+08	216354433	1.96003e+08	188778137	1.65838e+08	3.21405e+08	3.79722e+08	3.78442e+08	3.1205e+08	401541759	1.18214e+08	2.74899e+08	3.48e+08	4.06905e+08	2.78183e+08	2.77481e+08	4.49252e+08	1.84554e+08	347062156	8.40791e+07	1.34454e+08	4.44576e+08	3.80537e+08	2.51934e+08	1.31449e+08
Q14789	GOLGB1	3.88715e+07	4.69771e+07	5.52976e+07	3.56219e+07	3.49177e+07	3.87665e+07	5.42295e+07	4.25763e+07	6.7196e+07	4.42723e+07	6.59847e+07	3.56219e+07	2.42372e+07	2.74149e+07	4.92957e+07	1.78033e+07	1.93205e+07	4.59082e+07	3.68312e+07	5.85251e+07	2.67491e+07	4.07089e+07	2.20889e+07	4.54343e+07	3.82912e+07	2.981e+07	2.13341e+07	4.30091e+07	3.85949e+07	3.52709e+07	4.4852e+07	5.76332e+07	4.27211e+07	2.55224e+07	1.80555e+07	6.12006e+07	8.34347e+07	1.82987e+07	7.84446e+07	1.77415e+08	3.35834e+07	5.44587e+07	1.02713e+08	3.0687e+07	6.8096e+07	5.87585e+07	5.97813e+07	1.75012e+08
Q07954	LRP1	2.61425e+08	1.60735e+08	1.09098e+08	2.07139e+08	5.5199e+07	1.46026e+08	3.85949e+07	1.31449e+08	1.09098e+08	5.49216e+07	1.7795e+08	4.39184e+07	1.02556e+07	2.03688e+07	5.5199e+07	2.00076e+07	1.56518e+07	7.37477e+07	5.86434e+07	1.06066e+08	1.72059e+08	2.2273e+07	4.99153e+06	6.10021e+06	9.70206e+06	3.20129e+07	4.20241e+07	1.30712e+07	7.8662e+07	2.1243e+08	6.34131e+07	2.07515e+08	1.50668e+08	1.78672e+07	9.81542e+07	1.08907e+08	6.39976e+07	2.6021e+07	1.84234e+08	7.93742e+07	1.61296e+08	4.04221e+07	5.09536e+07	6.44417e+07	1.73847e+08	2.9004e+08	1.4096e+08	1.8954e+08
O75643	SNRNP200	468975131	5.79128e+08	5.58215e+08	4.16354e+08	5.63537e+08	5.04084e+08	3.65498e+08	3.05206e+08	4.28815e+08	5.07905e+08	4.67176e+08	2.43331e+08	2.69498e+08	3.41587e+08	4.24477e+08	2.59089e+08	2.82833e+08	4.04078e+08	481972329	4.79889e+08	4.78001e+08	3.34388e+08	3.06174e+08	4.67176e+08	3.32739e+08	3.24958e+08	338043269	4.09487e+08	5.40245e+08	5.8821e+08	6.99125e+08	6.48465e+08	6.05682e+08	3.26702e+08	2.89287e+08	3.12902e+08	2.54124e+08	5.32647e+08	4.54965e+08	1.77659e+08	2.28817e+08	7.4536e+08	2.38465e+08	3.39649e+08	4.3204e+08	6.5194e+08	2.15023e+08	3.97123e+08
Q9NU22	MDN1	7.55761e+07	3.51607e+07	3.47646e+07	3.17651e+07	6.61313e+07	3.46997e+07	5.54152e+07	4.94862e+07	2.71519e+07	3.63246e+07	2.48515e+07	1.69352e+07	2.02559e+07	1.7939e+07	1.99654e+07	3.53723e+07	1.75813e+07	2.33534e+07	1.73309e+07	3.97366e+07	5.45661e+07	1.56405e+07	1.42225e+08	2.48892e+07	2.30157e+07	2.95732e+06	2.39326e+07	7.92132e+06	4.97209e+07	6.8907e+07	7.95347e+07	3.95686e+07	3.63598e+07	1.51051e+07	5.75434e+06	2.80221e+07	1.79093e+07	2.80221e+07	5.49474e+07	4.23662e+07	1.89437e+07	7.68604e+07	1.15648e+07	4.55129e+07	3.40743e+07	2.8533e+07	1.78672e+07	1.01821e+08
Q14980	NUMA1	5.46993e+08	4.9531e+08	5.8821e+08	4.56499e+08	5.81856e+08	5.19551e+08	3.40553e+08	2.92118e+08	465394916	5.99397e+08	4.87203e+08	3.06174e+08	2.87835e+08	3.83179e+08	4.41511e+08	2.99032e+08	2.94544e+08	3.33578e+08	5.49502e+08	4.89127e+08	5.14454e+08	3.22205e+08	2.81485e+08	4.93564e+08	3.27631e+08	3.38856e+08	3.27631e+08	3.97123e+08	5.42355e+08	6.08821e+08	7.24839e+08	5.42355e+08	4.06905e+08	2.84233e+08	3.79722e+08	2.19981e+08	2.0118e+08	4.27422e+08	6.99125e+08	2.50053e+08	274190020	6.32053e+08	5.04084e+08	4.74506e+08	5.01862e+08	6.67539e+08	5.60992e+08	7.62043e+08
P15924	DSP	2.07215e+07	1.97222e+06	1.81932e+07	2.56799e+06	498054	4.72732e+06	254519	5.32201e+06	1.30658e+06	161147	6.84449e+06	8.58302e+07	6.88444e+06	232018	2.19147e+06	3.05948e+06	3.82237e+06	231013	5.98368e+06	1.85006e+06	1.34302e+06	2.095e+06	54122687	1.94097e+07	1.18967e+07	5.90203e+06	1.32075e+06	3.50252e+06	334756	2.0593e+06	6.11085e+06	193490	17660.7	2.14899e+06	2.54804e+07	199831	309087	1.17254e+06	1.38285e+08	338043269	1.41398e+08	3.50695e+07	1651670902	4.8363e+08	1.23227e+07	1.29974e+06	2.94544e+08	8.37166e+08
O75165	DNAJC13	1.35948e+08	1.53222e+08	1.08053e+08	1.51121e+08	9.97957e+07	1.62445e+08	8.91559e+07	1.22528e+08	1.05562e+08	1.01296e+08	1.32988e+08	3.55156e+08	3.79722e+08	4.85482e+08	2.10785e+08	4.8363e+08	4.7088e+08	1.21489e+08	2.30175e+08	1.48604e+08	145866113	4.13737e+08	3.66624e+08	2.55452e+08	3.36357e+08	2.41365e+08	2.46844e+08	2.23647e+08	1.05562e+08	1.2501e+08	9.70609e+07	1.71442e+08	1.53461e+08	555575481	3.50022e+08	3.42449e+08	1.07224e+08	2.27772e+08	1.14551e+08	6.92426e+07	2.60255e+08	1.26739e+08	6.7648e+07	1.95311e+08	1.30898e+08	1.60159e+08	2.88896e+07	5.71217e+07
Q6P2Q9	PRPF8	3.99129e+08	4.8363e+08	4.53029e+08	351840176	4.36545e+08	4.27422e+08	3.02076e+08	2.39449e+08	3.56037e+08	4.21715e+08	4.19163e+08	1.97581e+08	2.1723e+08	2.64372e+08	347062156	2.06763e+08	2.30642e+08	2.83543e+08	3.89451e+08	3.70081e+08	3.9305e+08	2.82171e+08	2.37956e+08	3.84431e+08	2.51934e+08	2.39449e+08	2.69931e+08	3.14523e+08	4.61709e+08	5.26227e+08	5.42355e+08	512301974	4.78001e+08	2.63813e+08	3.29251e+08	2.37537e+08	1.9872e+08	5.19551e+08	6.14889e+08	1.69464e+08	298354811	8.37166e+08	2.97699e+08	4.09487e+08	3.91765e+08	4.9531e+08	2.41365e+08	4.36545e+08
P50851	LRBA	7.38147e+07	1.5765e+08	244348658	2.19981e+08	2.62067e+08	1.85195e+08	5.63537e+08	4.76279e+08	2.85581e+08	2.62067e+08	2.5125e+08	1.90513e+08	1.63036e+08	9.32267e+07	2.18728e+08	9.21715e+07	1.02713e+08	4.10899e+08	1.02713e+08	1.59148e+08	1.53222e+08	7.71979e+07	1.25529e+08	1.43627e+08	1.24266e+08	2.71089e+08	1.10308e+08	1.27454e+08	190186704	1.35011e+08	1.32792e+08	1.28425e+08	1.73283e+08	7.9647e+07	1.47775e+06	2.56627e+08	4.7088e+08	8.91559e+07	8.81078e+07	5.14454e+08	178316921	1.52501e+08	1.11371e+08	8.39973e+07	2.0118e+08	1.77659e+08	1.17203e+08	1.19192e+08
Q14571	ITPR2	3.09941e+07	4.19809e+07	4.7715e+07	4.76279e+07	4.36657e+07	3.35834e+07	6.32937e+07	8.31316e+07	4.52233e+07	4.69323e+07	4.45686e+07	5.20602e+07	4.34325e+07	4.04534e+07	4.1722e+07	4.14733e+07	4.62811e+07	7.05105e+07	3.32403e+07	3.35834e+07	3.64798e+07	3.31604e+07	3.75176e+07	3.91765e+07	4.64763e+07	5.15934e+07	4.02172e+07	3.12036e+07	3.16697e+07	3.34952e+07	3.05788e+07	3.62363e+07	3.64798e+07	5.17442e+07	2.83902e+07	5.92659e+07	6.65484e+07	2.80882e+07	3.34631e+07	1.44938e+08	1.25715e+08	2.76582e+07	4.82164e+07	5.24325e+07	7.41761e+07	8.02945e+07	2.04953e+07	7.769e+07
P16157	ANK1	9.70206e+06	8.51007e+07	3.24985e+07	3.5811e+08	3.87341e+07	2.2273e+07	1.36107e+08	6.30805e+07	1.62135e+08	1.32792e+08	6.08821e+08	5.72646e+08	338043269	5.72646e+08	3.88317e+08	9.5093e+07	2.60868e+08	1.85551e+08	1601276267	9.09941e+08	1360879706	1103923880	1.58155e+08	3.39649e+08	1.22684e+08	719575951	3005045877	1513077554	1.22528e+08	3.5766e+06	2.63721e+06	1.63588e+06	1.41027e+07	4.81371e+07	344533	2.54124e+08	6.67539e+08	4757255946	3.78096e+07	1453955068	12848824086	6.42804e+07	9366092499	6446173530	1294611609	1.62872e+07	3.12902e+08	2.51934e+08
Q5S007	LRRK2	6.1866e+07	4.79095e+07	3.17206e+07	7.57322e+07	1.39852e+07	6.07327e+07	1.16481e+07	3.48855e+07	3.45712e+07	2.17889e+07	5.26973e+07	2.45588e+08	2.95343e+08	2.85581e+08	9.28602e+07	3.87076e+08	3.12902e+08	4.05677e+07	8.99735e+07	4.79533e+07	8.9251e+07	2.65666e+08	3.5088e+08	1.25715e+08	2.78183e+08	1.48156e+08	1.59148e+08	8.72208e+07	2.87317e+07	4.43135e+07	2.27767e+07	1.03479e+08	7.13698e+07	3.91765e+08	1.47107e+08	1.89816e+08	1.28321e+07	8.47184e+07	9.92446e+06	4.86011e+06	7.35728e+07	2.75664e+06	1.08905e+07	4.7715e+07	1.51904e+07	4.31879e+07	6.47655e+06	1.0722e+07
P46013	MKI67	6.90992e+07	2.89345e+07	2.81469e+06	1.09627e+06	3.17407e+07	1.47249e+07	3.33559e+06	5.77368e+06	2.18875e+06	717182	7.62283e+06	2.35456e+07	3.47355e+07	4.99171e+07	1.66212e+07	3.8156e+07	2.13341e+07	8.42102e+06	9.62565e+06	2.286e+06	2.82966e+06	2.7368e+07	2.2347e+07	3.63598e+07	2.29965e+07	9.20467e+06	1.66595e+07	4.84537e+07	1.03511e+07	1.58775e+07	9.11713e+07	4.13026e+07	2.62386e+07	3.09941e+07	1.86781e+07	1.65416e+07	3.46492e+06	2.6083e+07	1.28904e+07	1.33426e+07	1.88323e+06	2.32174e+07	3.30573e+06	3.73686e+06	1.27493e+07	1.02686e+07	2.46844e+08	4.44001e+07
Q93008	USP9X	7.09685e+07	100032048	8.21135e+07	1.08481e+08	9.63066e+07	8.54106e+07	1.13112e+08	9.09615e+07	9.33579e+07	8.82374e+07	1.06212e+08	1.2501e+08	1.06351e+08	1.05952e+08	1.02279e+08	1.08191e+08	1.08481e+08	9.48475e+07	1.52228e+08	1.04028e+08	121167230	1.56411e+08	104786951	9.92798e+07	1.04277e+08	1.02975e+08	1.20841e+08	1.42225e+08	8.18148e+07	7.14412e+07	7.97267e+07	9.05229e+07	1.00532e+08	1.08907e+08	6.57263e+07	1.09098e+08	1.11983e+08	1.45673e+08	4.54343e+07	7.41761e+07	2.43331e+08	1.04923e+08	9.7169e+07	105168163	7.37477e+07	8.34347e+07	1.86334e+07	1.95941e+07
Q14643	ITPR1	3.07604e+07	5.72236e+07	7.53316e+07	8.50109e+07	7.5505e+07	5.9076e+07	1.12848e+08	1.37385e+08	7.95347e+07	7.88386e+07	6.77238e+07	5.45661e+07	4.23662e+07	1.93927e+07	6.28869e+07	1.89738e+07	1.94097e+07	1.12541e+08	3.59644e+07	5.80544e+07	4.14406e+07	1.48129e+07	3.00772e+07	4.92043e+07	2.65445e+07	6.80321e+07	2.78623e+07	4.80455e+07	4.81371e+07	4.71239e+07	3.58685e+07	5.36423e+07	5.72236e+07	2.13665e+07	1.58362e+07	9.78941e+07	1.60735e+08	4.1722e+07	6.01983e+07	3.29251e+08	1.13887e+08	6.61313e+07	5.70579e+07	5.79925e+07	1.45437e+08	110918633	3.85949e+07	121027706
P42858	HTT	4.52233e+07	6.82445e+07	7.84446e+07	7.71979e+07	6.92426e+07	7.13698e+07	9.6168e+07	1.09392e+08	7.81461e+07	7.47555e+07	7.09685e+07	5.82254e+07	4.72121e+07	5.36423e+07	6.70541e+07	5.92659e+07	5.66078e+07	8.86541e+07	4.85631e+07	5.86434e+07	58106423	5.24325e+07	6.49174e+07	5.72236e+07	5.52976e+07	8.04602e+07	4.74795e+07	4.77546e+07	6.26231e+07	6.39976e+07	5.63087e+07	6.97837e+07	7.54064e+07	7.89275e+07	2.47216e+07	8.45846e+07	1.18214e+08	5.5199e+07	2.47991e+07	4.52233e+07	4.10001e+07	4.57814e+07	8.77018e+06	1.15755e+07	3.15137e+07	4.92043e+07	5.83752e+06	4.67925e+06
O95613	PCNT	8.54129e+06	1.78802e+07	2.36026e+07	1.39749e+07	2.99075e+07	1.15648e+07	3.00539e+07	5.57349e+06	5.86321e+06	2.45491e+07	1.46448e+07	7.57458e+06	1.57046e+06	8.763e+06	6.61766e+06	1.09627e+06	2.9309e+06	9.97108e+06	1.54552e+07	8.46553e+06	1.89012e+07	1.08049e+07	3.73686e+06	1.42952e+07	3.1705e+06	1.16112e+07	6.84449e+06	1.33426e+07	2.39697e+07	2.32723e+07	3.17651e+07	1.85236e+07	1.6446e+07	5.66191e+06	8.64395e+06	1.85705e+07	4.86011e+06	1.30914e+07	5.22617e+07	1.00515e+07	1.70674e+07	5.42883e+07	2.5143e+07	1.21598e+07	1.84932e+07	2.05278e+07	8.763e+06	2.7577e+07
Q99698	LYST	3.42427e+07	2.95816e+07	1.72684e+07	3.99642e+07	1.83555e+07	3.3439e+07	2.79106e+07	3.10533e+07	2.49683e+07	1.67921e+07	3.40743e+07	5.13557e+07	6.72547e+07	6.31576e+07	3.70566e+07	8.0737e+07	7.54064e+07	3.17206e+07	2.8533e+07	2.64829e+07	3.16474e+07	5.83288e+07	5.87061e+07	3.47646e+07	56833621	4.82164e+07	3.42748e+07	2.43247e+07	1.93927e+07	2.53253e+07	1.49626e+07	3.17206e+07	2.762e+07	9.64432e+07	3.54413e+07	4.88401e+07	1.45153e+07	1.71623e+07	3.78935e+06	2.9446e+07	3.55597e+07	3.76652e+06	3.15006e+06	1.73201e+07	1.85236e+07	1.76115e+07	8.5344e+06	3.66785e+06
Q9UPU5	USP24	9.94305e+07	1.50184e+08	1.54767e+08	1.49966e+08	1.54524e+08	1.28018e+08	164021272	1.48828e+08	1.19516e+08	1.47563e+08	1.51832e+08	1.08907e+08	9.58019e+07	1.07648e+08	1.26409e+08	9.20635e+07	9.18484e+07	1.32988e+08	1.25864e+08	1.43865e+08	1.39481e+08	1.17203e+08	9.41664e+07	1.38285e+08	1.1104e+08	1.31652e+08	1.03367e+08	1.42034e+08	1.42034e+08	1.23333e+08	1.72059e+08	1.42736e+08	1.63526e+08	9.9145e+07	3.6644e+07	8.26453e+07	1.42736e+08	1.56935e+08	56833621	8.34347e+07	8.89655e+07	1.30201e+08	6.03936e+07	5.87585e+07	8.6119e+07	1.03604e+08	1.9753e+07	3.25514e+07
Q6ZS81	WDFY4	7.53316e+07	6.92426e+07	7.61743e+07	7.98187e+07	5.34871e+07	6.58483e+07	2.43477e+07	3.73813e+07	8.00969e+07	5.12528e+07	4.70736e+07	8.29552e+07	6.11423e+07	6.53802e+07	58106423	6.55108e+07	6.62581e+07	3.47355e+07	5.72236e+07	4.64763e+07	3.12266e+07	6.31576e+07	8.50109e+07	7.45854e+07	7.8662e+07	7.91076e+07	6.93902e+07	8.37171e+07	4.52644e+07	6.45256e+07	3.34631e+07	6.33588e+07	3.61013e+07	9.20635e+07	5.13069e+07	5.59121e+07	2.55427e+07	9.49893e+07	1.16786e+06	5.06756e+06	2.81275e+07	2.86385e+07	291717	3.32403e+07	2.82238e+07	1.28115e+07	3.70724e+06	6.64725e+06
Q96RL7	VPS13A	2.14554e+07	4.24523e+07	6.39308e+07	7.26396e+07	6.66897e+07	4.94862e+07	1.29805e+08	1.48393e+08	7.53316e+07	7.38147e+07	8.15679e+07	3.64481e+07	7.18518e+07	4.1722e+07	6.78728e+07	6.15048e+07	5.56429e+07	9.97957e+07	4.10336e+07	4.07089e+07	5.2968e+07	4.98656e+07	6.53088e+07	5.33385e+07	5.49733e+07	9.52218e+07	3.72405e+07	5.43426e+07	3.89703e+07	3.06346e+07	3.00085e+07	3.21232e+07	5.39689e+07	5.24325e+07	3.27508e+07	1.19192e+08	1.87629e+08	3.901e+07	3.37284e+07	3.22205e+08	2.13219e+08	5.15934e+07	7.24919e+07	8.28488e+07	6.47962e+07	6.64008e+07	2.39697e+07	2.55885e+07
A5YKK6	CNOT1	1.15473e+08	1.40105e+08	1.32242e+08	1.08345e+08	1.31089e+08	1.20841e+08	1.05826e+08	1.06904e+08	9.82974e+07	1.31652e+08	121027706	7.56571e+07	7.94566e+07	9.18484e+07	1.09098e+08	8.21135e+07	8.05685e+07	1.05952e+08	1.10806e+08	1.22684e+08	120127612	9.70609e+07	7.77781e+07	1.07224e+08	8.73233e+07	9.01989e+07	8.76028e+07	9.82974e+07	1.35184e+08	1.24266e+08	1.4096e+08	1.46026e+08	1.38521e+08	1.03899e+08	5.2649e+07	104786951	9.09615e+07	1.21973e+08	6.00762e+07	5.54152e+07	5.28648e+07	125355616	3.46664e+07	2.87518e+07	7.50041e+07	1.14551e+08	1.43844e+07	3.9115e+07
Q13459	MYO9B	1.0196e+08	1.12125e+08	105308225	1.03102e+08	9.60498e+07	1.06066e+08	1.14696e+08	1.14246e+08	9.35675e+07	104786951	1.03899e+08	1.67624e+08	2.03731e+08	1.66117e+08	1.44531e+08	2.23167e+08	2.05194e+08	1.07224e+08	1.28018e+08	107061120	9.21715e+07	1.56631e+08	2.07966e+08	1.54767e+08	210038780	1.55266e+08	1.52024e+08	1.16357e+08	1.02713e+08	8.704e+07	1.04384e+08	1.01821e+08	1.18214e+08	2.30175e+08	1.06904e+08	1.56631e+08	1.23333e+08	107795585	1.19799e+08	1.49966e+08	1.28018e+08	1.27454e+08	1.14246e+08	8.23276e+07	1.05067e+08	1.17387e+08	9.00742e+07	1.14551e+08
Q5JSL3	DOCK11	1.34825e+08	1.83534e+08	1.7795e+08	1.37385e+08	1.94554e+08	1.77659e+08	1.65496e+08	1.25864e+08	1.44531e+08	164021272	161897121	1.51347e+08	1.8054e+08	1.74136e+08	1.60735e+08	1.93757e+08	1.86317e+08	1.38285e+08	1.72992e+08	1.79503e+08	1.5765e+08	1.61296e+08	1.80167e+08	184851846	1.88424e+08	167396133	1.4517e+08	1.26576e+08	1.72059e+08	1.52501e+08	1.73537e+08	1.6975e+08	1.75299e+08	2.19174e+08	1.34454e+08	1.41143e+08	1.00665e+08	1.77415e+08	1.36322e+08	1.66117e+08	227404197	2.30642e+08	1.26576e+08	1.47964e+08	1.46859e+08	1.6686e+08	1.15473e+08	1.96003e+08
Q92614	MYO18A	227404197	2.62067e+08	2.45059e+08	2.36608e+08	2.18728e+08	2.79391e+08	2.80097e+08	2.91358e+08	2.71758e+08	2.72335e+08	2.60255e+08	3.39649e+08	3.20442e+08	3.4504e+08	2.89287e+08	3.67902e+08	4.24477e+08	2.7683e+08	210038780	2.24711e+08	1.79895e+08	298354811	4.06905e+08	2.74899e+08	4.10899e+08	2.62067e+08	1.95311e+08	2.6821e+08	2.22202e+08	2.45588e+08	2.1415e+08	2.66375e+08	2.66375e+08	4.13737e+08	2.27014e+08	2.95343e+08	2.88548e+08	2.06763e+08	2.80818e+08	4.41511e+08	2.05194e+08	2.35664e+08	3.29251e+08	2.41828e+08	3.07014e+08	2.9606e+08	3.52931e+08	3.56902e+08
O43149	ZZEF1	52151895	7.39981e+07	8.19914e+07	8.33458e+07	7.2719e+07	8.01931e+07	131834277	1.16192e+08	7.89275e+07	8.5914e+07	8.75157e+07	8.68241e+07	8.704e+07	7.38147e+07	9.38179e+07	7.62743e+07	9.05229e+07	1.07648e+08	6.75754e+07	6.92426e+07	6.53802e+07	6.93902e+07	8.79002e+07	6.9323e+07	8.41715e+07	9.35675e+07	3.32403e+07	7.43368e+07	7.19391e+07	6.62581e+07	6.33588e+07	7.13067e+07	9.46389e+07	1.02439e+08	5.34871e+07	1.07648e+08	1.35948e+08	5.22063e+07	2.88428e+07	1.04923e+08	8.17301e+07	7.31532e+07	3.22812e+07	30494041	5.2649e+07	6.04594e+07	1.98344e+07	1.23311e+07
O75923	DYSF	1.6454e+08	1.09809e+08	4.4852e+07	1.72059e+08	2.84137e+07	1.72334e+08	2.4913e+07	5.78097e+07	6.2333e+07	3.34083e+07	1.26215e+08	6.99125e+08	9.43054e+08	8.59975e+08	4.1238e+08	1192313563	1014499909	8.90742e+07	3.59089e+08	1.34454e+08	2.21279e+08	8.30001e+08	8.5166e+08	5.19551e+08	9.93711e+08	4.93564e+08	4.44576e+08	3.40553e+08	7.42497e+07	1.01045e+08	4.06372e+07	1.24123e+08	9.48475e+07	1267478799	1080879320	6.32053e+08	5.84652e+07	4.38206e+08	2.1723e+08	4.84537e+07	1922186001	9.18847e+06	3.34388e+08	1103923880	3.2304e+08	2.47849e+08	6.86163e+07	1.04277e+08
P49327	FASN	2.36608e+08	215855751	2.41828e+08	3.06174e+08	2.532e+08	2.3158e+08	3.34388e+08	417896739	2.15023e+08	2.43331e+08	2.7683e+08	268886876	2.34274e+08	1.91538e+08	2.06411e+08	228242096	1.6975e+08	3.72676e+08	1.83534e+08	220373850	2.3106e+08	2.22202e+08	1.77659e+08	1.71185e+08	121167230	2.45588e+08	1.56935e+08	2.14616e+08	1.85195e+08	2.50053e+08	2.07515e+08	2.3106e+08	2.0955e+08	1.67624e+08	7.33114e+07	3.73751e+08	401541759	1.9872e+08	7.11279e+07	2.80818e+08	2.3215e+08	1.32242e+08	1.06904e+08	9.27716e+07	1.31652e+08	1.83838e+08	6.54465e+07	2.69095e+07
Q12802	AKAP13	1.25864e+08	1.17047e+08	9.37071e+07	9.78941e+07	8.01931e+07	1.04277e+08	7.07296e+07	7.44272e+07	8.12633e+07	8.63652e+07	9.97957e+07	7.54064e+07	8.40791e+07	9.7169e+07	7.64579e+07	9.64432e+07	8.32456e+07	7.93742e+07	7.79653e+07	8.49084e+07	1.01173e+08	7.33114e+07	7.63684e+07	8.5914e+07	9.70609e+07	6.89697e+07	6.64008e+07	6.15751e+07	1.12265e+08	1.21342e+08	1.04923e+08	1.27302e+08	1.16724e+08	1.11371e+08	5.42295e+07	7.61743e+07	4.64763e+07	6.84679e+07	1.00909e+08	4.67986e+07	3.78096e+07	1.12125e+08	6.05819e+07	54122687	7.75899e+07	1.11689e+08	9.33579e+07	7.98187e+07
P58107	EPPK1	5.54479e+06	7.02399e+06	1.69223e+07	8.85744e+06	3.96747e+07	2.32343e+07	7.66035e+06	1.70674e+07	1.87085e+07	3.36429e+07	5.82566e+06	4.98733e+06	8.12421e+06	970456	1.88432e+07	5.87359e+06	7.07657e+06	5.59366e+06	3.89216e+06	2.02207e+07	2.54174e+07	5.47482e+06	3.642e+07	2.35838e+07	2.65645e+07	5.51709e+06	3.22423e+06	2.58908e+06	2.36447e+07	1.58482e+07	3.31604e+07	2.58065e+07	5.63783e+06	1.8814e+07	1.36678e+06	1.34809e+07	4.80667e+06	1.3405e+07	3.38204e+07	1.15755e+07	1.96274e+07	4.95292e+07	1.21695e+07	7.71414e+06	8.50099e+06	3.25816e+07	236285	8.30821e+06
Q9NZM1	MYOF	2.08528e+07	1.31089e+08	6.14445e+07	1.15296e+08	3.54413e+07	8.00969e+07	4.09215e+07	6.34795e+07	5.84273e+07	5.16896e+07	1.44938e+08	2.37225e+07	3.43349e+06	3.22568e+07	2.25621e+07	1.51689e+07	1.88602e+06	1.02439e+08	4.92043e+07	7.94566e+07	1.62445e+08	3.64798e+07	1.60045e+06	6.01644e+06	4.97958e+06	2.596e+07	4.56521e+07	2.34111e+07	8.63652e+07	1.10654e+08	5.87868e+07	1.2501e+08	1.11689e+08	1.612e+07	1.65702e+07	6.80321e+07	3.17901e+07	2.92164e+07	1.03102e+08	9.65672e+07	1.09543e+08	2.29631e+07	2.40799e+07	3.06346e+07	8.55158e+07	193427791	5.89452e+07	1.18743e+08
P42345	MTOR	3.60268e+07	5.14013e+07	5.66078e+07	5.52489e+07	5.67151e+07	5.12528e+07	5.14433e+07	5.36992e+07	4.81753e+07	6.67771e+07	5.10037e+07	3.95686e+07	3.78096e+07	4.07089e+07	5.2005e+07	3.50419e+07	4.69323e+07	5.3022e+07	5.20997e+07	5.03293e+07	5.13557e+07	4.71239e+07	4.15834e+07	5.20602e+07	4.49299e+07	5.01658e+07	3.50695e+07	4.94344e+07	5.58441e+07	4.58691e+07	5.66557e+07	5.50757e+07	4.85631e+07	5.67151e+07	3.16697e+07	5.83288e+07	5.24325e+07	3.97641e+07	3.75903e+07	3.72754e+07	6.869e+07	4.6721e+07	2.73479e+07	2.7577e+07	3.8156e+07	5.05953e+07	6.01644e+06	3.65808e+07
P42356	PI4KA	1.48828e+08	1.93757e+08	2.20835e+08	1.87285e+08	1.91538e+08	1.6975e+08	1.84234e+08	1.94554e+08	1.97999e+08	1.85195e+08	190186704	1.8259e+08	1.4517e+08	1.3321e+08	1.43865e+08	1.53222e+08	1.41398e+08	1.65496e+08	1.7795e+08	1.98347e+08	1.7892e+08	1.47348e+08	1.56166e+08	1.62754e+08	1.32397e+08	1.86317e+08	2.17727e+08	1.74741e+08	1.90853e+08	1.7063e+08	1.79157e+08	178316921	1.44329e+08	8.704e+07	1.14696e+08	9.60498e+07	143166501	1.29979e+08	9.74009e+07	138699261	9.20635e+07	6.98952e+07	1.05826e+08	8.11683e+07	7.84446e+07	8.95335e+07	6.10819e+07	1.29805e+08
Q86WI1	PKHD1L1	1.6887e+07	1.14169e+07	4.13333e+07	3.7415e+07	2.5143e+07	3.94618e+07	9.18484e+07	8.34347e+07	6.03936e+07	4.55545e+07	2.12995e+07	1.76687e+07	9.20467e+06	40868.4	3.01255e+07	721002	1.26711e+06	4.16871e+07	2.05075e+06	4.17773e+06	4.37392e+06	480730	8.10461e+06	4.25946e+06	6.25845e+06	3.01786e+07	964450	2.52646e+06	1.49626e+07	3.12454e+06	1.38861e+06	2.67793e+06	7.53142e+06	1.59815e+06	894322	2.86385e+07	6.75754e+07	483121	9.04561e+06	2.25067e+08	3.88715e+07	1.17012e+06	8.61168e+06	1.33103e+07	6.34795e+07	1.17055e+07	2.40263e+07	1.42434e+07
Q92608	DOCK2	4.42969e+08	5.63537e+08	5.6629e+08	9.93711e+08	5.14454e+08	6.05682e+08	3.69136e+08	3.28402e+08	4.38206e+08	628731886	468975131	5.40245e+08	5.79128e+08	6.21894e+08	5.44181e+08	6.05682e+08	6.67539e+08	4.28815e+08	6.44292e+08	5.6629e+08	5.79128e+08	6.18462e+08	6.25399e+08	602372572	7.08864e+08	5.26227e+08	5.52881e+08	555575481	5.52881e+08	5.40245e+08	5.6629e+08	5.72646e+08	5.99397e+08	7.03963e+08	505883653	6.08821e+08	2.39941e+08	7.03963e+08	3.73751e+08	1.68899e+08	3.39649e+08	5.81856e+08	2.11195e+08	3.48994e+08	468975131	5.91037e+08	1.97581e+08	3.70081e+08
A6NHR9	SMCHD1	2.33778e+08	286242825	2.34274e+08	2.0195e+08	2.5125e+08	2.48483e+08	1.68899e+08	1.36545e+08	1.86993e+08	2.39941e+08	2.17727e+08	2.9004e+08	3.03676e+08	377100285	2.73529e+08	3.59089e+08	337151688	1.76876e+08	3.07014e+08	2.41365e+08	2.37537e+08	3.14523e+08	3.56037e+08	3.11147e+08	3.5088e+08	2.71758e+08	2.35172e+08	3.44027e+08	273065377	3.13611e+08	4.10899e+08	2.82171e+08	2.71758e+08	3.5811e+08	330100481	2.00785e+08	1.17047e+08	2.82833e+08	2.57842e+08	6.7648e+07	1.21677e+08	3.50022e+08	1.51832e+08	2.1243e+08	2.49586e+08	2.54124e+08	1.25193e+08	3.04451e+08
O94915	FRYL	4.05321e+07	6.28107e+07	5.61327e+07	4.80935e+07	5.15323e+07	5.76332e+07	5.66078e+07	4.62811e+07	4.35074e+07	5.15934e+07	4.95292e+07	5.2968e+07	5.5199e+07	5.27427e+07	5.34871e+07	5.68942e+07	7.00588e+07	5.00586e+07	4.54695e+07	4.79958e+07	4.37363e+07	1177996364	5.50757e+07	5.92154e+07	6.37353e+07	5.10584e+07	3.59939e+07	4.81753e+07	5.31708e+07	4.40922e+07	4.64763e+07	6.19341e+07	7.67848e+07	9.85678e+07	4.4155e+07	8.19914e+07	5.90056e+07	5.3282e+07	3.90435e+07	3.01786e+07	4.49299e+07	6.60575e+07	9.95437e+06	2.6163e+07	5.11602e+07	5.88817e+07	5.38071e+06	1.86657e+07
Q6ZNJ1	NBEAL2	1.04277e+08	1.39674e+08	1.48828e+08	1.72992e+08	1.40105e+08	1.52024e+08	3.07014e+08	2.62067e+08	1.65304e+08	1.42034e+08	2.04048e+08	330100481	3.31956e+08	2.9004e+08	2.15381e+08	3.73751e+08	401541759	2.71758e+08	1.18392e+08	1.31264e+08	1.39108e+08	3.02076e+08	3.50022e+08	1.77129e+08	3.61296e+08	3.12902e+08	2.0955e+08	1.47107e+08	1.27648e+08	1.38891e+08	9.27716e+07	1.41398e+08	1.84554e+08	4.42969e+08	2.03731e+08	4.27422e+08	3.64587e+08	1.43865e+08	4.14733e+07	298354811	2.15381e+08	6.85399e+07	7.36558e+07	1.06351e+08	1.35184e+08	1.03367e+08	4.51803e+07	1.01173e+08
O15050	TRANK1	1.17602e+07	6.50407e+07	3.17407e+07	4.07793e+07	1.70306e+07	2.10758e+07	1.7188e+07	2.21247e+07	8.07689e+06	1.80378e+07	1.39133e+07	1.28697e+07	3.13844e+07	2.73233e+07	3.32739e+08	4.37026e+07	1.59414e+07	1.60065e+07	8.17301e+07	1.21489e+08	1.35126e+07	1.30898e+08	1.82678e+07	3.41587e+08	1.64321e+07	1.01574e+07	6.08897e+06	4.72767e+08	2.10597e+07	1.73594e+07	3.79088e+07	1.4071e+07	2.78623e+07	5.68942e+07	7.76049e+06	6.21875e+06	3.60268e+07	4.78001e+08	2.63226e+07	6.56002e+06	1.62745e+07	4.02901e+07	2.32892e+07	2.17201e+07	1.07316e+07	2.54385e+07	9.34548e+06	4.36657e+07
Q00610	CLTC	1218011839	1453955068	1475008130	1788982229	1294611609	1267478799	1885450031	1853237790	1401790416	1577794032	1819717901	1360879706	1033193918	1251008798	1126839558	1033193918	1068111825	1853237790	1192313563	1380416407	1475008130	1218011839	1024030529	1024030529	1045533085	1267478799	1328016716	1294611609	1418453126	1251008798	1236370842	1282086718	1401790416	1294611609	8.30001e+08	1533274077	2373044091	1236370842	4.93564e+08	1819717901	1045533085	1164569626	6.73147e+08	8.1667e+08	1218011839	1341888477	7.08864e+08	3.54208e+08
P46940	IQGAP1	2599316077	3005045877	1955396568	2529424077	1853237790	2305827017	1698243516	1577794032	1922186001	1885450031	2305827017	1788982229	1955396568	2042628721	1853237790	2042628721	1955396568	2131159876	2082200486	2082200486	2255453146	2131159876	2255453146	2042628721	2131159876	1922186001	2255453146	1885450031	2439460167	2786598298	2082200486	2907178481	3572081398	2373044091	2373044091	2599316077	1294611609	2529424077	1623714401	6.48465e+08	9.54121e+08	3572081398	9.63693e+08	1294611609	1885450031	2305827017	9.63693e+08	8.90734e+08
Q8NF50	DOCK8	3.44027e+08	468975131	4.35056e+08	4.02729e+08	4.14945e+08	4.36545e+08	3.14523e+08	3.23869e+08	3.38856e+08	4.47626e+08	4.38206e+08	3.99129e+08	4.44576e+08	4.61709e+08	4.36545e+08	4.08013e+08	3.83179e+08	3.48994e+08	4.50884e+08	4.21715e+08	3.85668e+08	4.25871e+08	423038815	4.61709e+08	4.44576e+08	4.3204e+08	3.59089e+08	3.55156e+08	4.38206e+08	4.24477e+08	4.30382e+08	4.20437e+08	3.97123e+08	4.44576e+08	2.56627e+08	3.36357e+08	2.80818e+08	3.43064e+08	3.08832e+08	2.29715e+08	2.63299e+08	4.13737e+08	2.01578e+08	2.74899e+08	337151688	4.20437e+08	1.52024e+08	2.94544e+08
Q8N3C0	ASCC3	2.79547e+07	5.2005e+07	5.00586e+07	4.29663e+07	4.26488e+07	3.67722e+07	4.25375e+07	4.22913e+07	3.57788e+07	4.90175e+07	4.53899e+07	2.37626e+07	2.15445e+07	2.79106e+07	2.93753e+07	1.19897e+07	1.26579e+07	4.50987e+07	4.13333e+07	4.42014e+07	3.88371e+07	3.00085e+07	1.79252e+07	3.18685e+07	1.32412e+07	2.4064e+07	1.95223e+07	3.05519e+07	4.82164e+07	4.50987e+07	5.57898e+07	4.92043e+07	6.79605e+07	1.89738e+07	1.33214e+07	1.8009e+07	3.69255e+07	3.11531e+07	4.81371e+07	2.71041e+07	3.42427e+07	7.81461e+07	2.63038e+07	2.43076e+07	4.49299e+07	6.24141e+07	1.98763e+07	4.32228e+07
Q14008	CKAP5	1.42225e+08	1.86688e+08	2.21797e+08	1.88424e+08	2.33231e+08	1.86993e+08	345998214	3.43064e+08	2.11604e+08	2.08684e+08	2.36608e+08	1.82291e+08	1.70092e+08	1.14551e+08	2.03392e+08	1.46026e+08	1.41143e+08	3.22205e+08	1.20687e+08	1.73847e+08	1.60159e+08	1.18062e+08	1.56631e+08	1.59714e+08	1.41804e+08	2.3158e+08	1.21489e+08	1.26044e+08	1.85944e+08	1.56411e+08	1.82854e+08	1.58419e+08	193427791	1.27648e+08	6.07981e+07	2.38939e+08	4.24477e+08	1.14833e+08	1.04141e+08	3.32739e+08	9.77692e+07	1.48156e+08	8.47184e+07	7.26396e+07	1.7892e+08	2.05194e+08	1.11231e+08	1.61036e+08
P12270	TPR	2.34274e+08	2.71758e+08	2.42383e+08	2.1243e+08	2.48483e+08	228242096	1.72059e+08	1.39674e+08	1.98347e+08	2.20835e+08	2.76163e+08	144744771	1.74385e+08	1.99565e+08	1.9872e+08	1.55012e+08	1.55553e+08	1.59439e+08	2.33231e+08	2.33778e+08	2.0955e+08	1.59714e+08	1.8054e+08	2.36183e+08	1.87285e+08	1.52501e+08	1.75012e+08	1.96761e+08	2.5125e+08	2.35664e+08	3.26702e+08	240890158	2.6821e+08	1.89191e+08	228242096	1.39868e+08	1.00909e+08	2.3106e+08	3.99129e+08	6.32181e+07	1.4517e+08	4.46342e+08	1.71185e+08	2.34274e+08	2.24208e+08	345998214	3.03676e+08	3.20442e+08
P01024	C3	2.03008e+08	5.46272e+07	7.79653e+07	9.7645e+07	8.51007e+07	6.65484e+07	1.56166e+08	1.43865e+08	4.35056e+08	9.29829e+07	6.47187e+07	140741645	7.06515e+07	5.88152e+07	1.23333e+08	5.16896e+07	8.23276e+07	1.49289e+08	9.07654e+07	3.16474e+07	5.42883e+07	8.48154e+07	7.93742e+07	5.00586e+07	6.93902e+07	6.13124e+07	1.09675e+08	2.04478e+08	1.08607e+08	6.59231e+07	2.40094e+07	1.24759e+07	5.67805e+07	6.09388e+07	7.27988e+07	2.71758e+08	1.95628e+08	2.74899e+08	7.13067e+07	5.3043e+08	2.65086e+08	5.75236e+07	2.43331e+08	2.07966e+08	1.4517e+08	1.11371e+08	1955396568	6.94655e+07
Q9NR09	BIRC6	3.24208e+07	3.6863e+07	3.46052e+07	3.55911e+07	3.13263e+07	2.90965e+07	3.11284e+07	3.07355e+07	2.54174e+07	3.16206e+07	3.42109e+07	2.15603e+07	2.86621e+07	2.43247e+07	2.54991e+07	2.57814e+07	2.56651e+07	3.53447e+07	2.88687e+07	2.8613e+07	2.72146e+07	2.82924e+07	2.19081e+07	2.60407e+07	2.53253e+07	2.42914e+07	1.49862e+07	2.12449e+07	2.87103e+07	2.59906e+07	3.10206e+07	3.83895e+07	3.81837e+07	3.27789e+07	2.3898e+07	3.45155e+07	2.61e+07	2.58065e+07	1.55713e+07	1.56767e+07	2.92678e+07	3.95686e+07	4.99153e+06	1.19329e+07	1.88578e+07	1.68219e+07	2.71098e+06	7.84477e+06
P35580	MYH10	6.79992e+06	7.15433e+06	9.79225e+06	3.00315e+07	1.06121e+07	7.64029e+06	1.87388e+07	1.75942e+07	1.79093e+07	1.3061e+07	6.66844e+06	1.89918e+07	1.30515e+07	1.06825e+07	1.02873e+07	1.54052e+07	1.34162e+07	1.68751e+07	1.03241e+07	1.05387e+07	1.12851e+07	5.3741e+07	3.64622e+06	4.81449e+06	8.93742e+06	1.27493e+07	1.77594e+07	3.42427e+07	1.26772e+07	6.79992e+06	1.18159e+07	2.40314e+06	3.68852e+06	5.34725e+06	6.44531e+06	1.04454e+07	2.27053e+07	4.59654e+07	5.55506e+06	7.81461e+07	4.83988e+07	3.49157e+06	1.48247e+07	1.9444e+07	2.25446e+07	8.71146e+06	2.62799e+07	9.87625e+06
Q14839	CHD4	1.12848e+08	1.15619e+08	1.22334e+08	8.09444e+07	1.10654e+08	1.17387e+08	8.73233e+07	7.02003e+07	1.0196e+08	1.13719e+08	1.06351e+08	5.79294e+07	6.51877e+07	6.95502e+07	8.62518e+07	5.98396e+07	6.31576e+07	7.02791e+07	1.24266e+08	1.21677e+08	9.5093e+07	7.59216e+07	7.2719e+07	9.98971e+07	7.61743e+07	6.16846e+07	7.16966e+07	8.68241e+07	129588196	1.41398e+08	1.48393e+08	1.36752e+08	1.38086e+08	7.50041e+07	1.27099e+08	5.64303e+07	6.21352e+07	1.20841e+08	168362889	5.8167e+07	5.38459e+07	1.84234e+08	1.28018e+08	1.13544e+08	1.06778e+08	1.46421e+08	1.47563e+08	220373850
O43707	ACTN4	1080879320	1418453126	1218011839	1164569626	1126839558	1138867048	1651670902	1360879706	1236370842	1267478799	1533274077	1436985611	1401790416	1341888477	1294611609	1453955068	1380416407	1577794032	1091557127	1115684202	9.43054e+08	1341888477	1401790416	1328016716	1475008130	1282086718	1236370842	1341888477	1138867048	1068111825	1024030529	1126839558	1577794032	1475008130	1601276267	1513077554	1651670902	8.5166e+08	7.83594e+08	1002959163	6.32053e+08	1475008130	8.814e+08	719575951	8.5166e+08	7.83594e+08	8.2334e+08	4.91126e+08
O75691	UTP20	1.2688e+07	2.00076e+07	2.95816e+07	1.23601e+07	2.7729e+07	1.87085e+07	1.36378e+07	9.64223e+06	1.35412e+07	2.16814e+07	1.57679e+07	566082	263512	2.32897e+06	1.24759e+07	329922	1.6584e+06	1.12057e+07	1.72026e+07	2.29165e+07	2.03852e+07	3.09488e+06	1.974e+06	1.74459e+07	2.74164e+06	5.06756e+06	1.04125e+07	1.04204e+07	2.31964e+07	2.44103e+07	3.12525e+07	2.71269e+07	1.90078e+07	46065.2	1.41921e+07	1.65838e+07	5.96352e+06	3.38737e+07	5.38459e+07	3.89687e+06	8.46553e+06	7.03672e+07	6.80556e+06	1.63775e+07	2.24508e+07	2.94699e+07	7.90423e+06	2.91874e+07
Q9Y4I1	MYO5A	4.21036e+07	4.67629e+07	5.49733e+07	5.87061e+07	5.10037e+07	5.93285e+07	8.60155e+07	113246138	6.17498e+07	4.39604e+07	6.35521e+07	8.65939e+07	9.56828e+07	6.55108e+07	6.34131e+07	1.07648e+08	9.59289e+07	8.81078e+07	3.68012e+07	3.17901e+07	3.41033e+07	6.87619e+07	1.04384e+08	5.90056e+07	9.03084e+07	7.63684e+07	4.54343e+07	4.51803e+07	4.13026e+07	3.42748e+07	2.98759e+07	4.98656e+07	5.25962e+07	145866113	5.72236e+07	8.42674e+07	1.22334e+08	3.90781e+07	8.50109e+07	3.69136e+08	1.21489e+08	6.49775e+07	8.73233e+07	7.9647e+07	9.43795e+07	8.52096e+07	9.68277e+07	1.24635e+08
Q13576	IQGAP2	3.94575e+08	6.59848e+08	6.73147e+08	7.77419e+08	596591342	5.7593e+08	1236370842	1014499909	6.73147e+08	5.14454e+08	6.48465e+08	596591342	512301974	4.38206e+08	6.05682e+08	4.74506e+08	5.01862e+08	9.93711e+08	4.05286e+08	5.93663e+08	4.91126e+08	4.36545e+08	5.42355e+08	4.44576e+08	5.49502e+08	6.48465e+08	4.39972e+08	4.44576e+08	5.46993e+08	5.24024e+08	5.24024e+08	6.40283e+08	6.63774e+08	4.8363e+08	3.39649e+08	7.95372e+08	1495887164	335426795	3.32739e+08	1294611609	4.21715e+08	521567466	4.61709e+08	3.69136e+08	5.58215e+08	6.18462e+08	4.85482e+08	6.05682e+08
Q96BY6	DOCK10	8.10655e+07	1.05952e+08	1.12265e+08	9.38179e+07	1.29183e+08	9.10674e+07	108783749	9.25257e+07	9.7169e+07	114064302	1.10126e+08	4.4155e+07	3.80749e+07	4.07793e+07	7.66041e+07	1.80221e+07	1.81785e+07	9.84249e+07	9.39363e+07	1.14551e+08	1.02279e+08	3.2202e+07	3.30117e+07	7.89275e+07	3.53447e+07	6.82445e+07	5.97278e+07	5.89452e+07	1.36322e+08	9.06595e+07	1.13719e+08	1.27818e+08	1.01296e+08	1.73201e+07	4.47375e+07	4.13333e+07	9.28602e+07	8.62518e+07	161897121	1.42225e+08	7.87501e+07	1.95311e+08	7.80579e+07	1.0378e+08	1.04685e+08	1.34633e+08	7.74913e+07	1.50388e+08
Q460N5	PARP14	8.9251e+07	1.19959e+08	7.81461e+07	9.7169e+07	6.39308e+07	9.68277e+07	5.45103e+07	4.91637e+07	3.86301e+07	7.31532e+07	1.16551e+08	3.21511e+07	3.62933e+07	1.56166e+08	4.80455e+07	167396133	2.87767e+07	6.8096e+07	4.52233e+07	4.49736e+07	6.88254e+07	120127612	3.54735e+07	1.05681e+08	6.28869e+07	4.18368e+07	30494041	161897121	1.09675e+08	1.6454e+08	1.95628e+08	9.04133e+07	1.35184e+08	110918633	3.56219e+07	3.33801e+07	8.15679e+07	9.26703e+07	1.03604e+08	4.7715e+07	5.11136e+07	1.04141e+08	8.96351e+07	5.07472e+07	8.30399e+07	9.15169e+07	8.10655e+07	1.26576e+08
Q6KC79	NIPBL	6.01983e+07	5.89452e+07	6.74953e+07	4.87917e+07	6.70541e+07	6.13709e+07	4.27596e+07	2.82716e+07	4.51415e+07	6.04594e+07	5.66557e+07	3.13844e+07	3.43556e+07	6.32181e+07	5.54721e+07	4.28407e+07	4.96736e+07	3.55597e+07	5.12528e+07	4.84537e+07	4.76714e+07	3.69571e+07	3.9115e+07	6.30304e+07	5.03713e+07	3.85605e+07	3.27508e+07	4.0323e+07	6.24853e+07	6.55874e+07	7.9647e+07	5.82763e+07	6.80321e+07	5.22063e+07	4.79533e+07	3.65492e+07	2.30157e+07	58106423	5.5199e+07	1.65416e+07	1.54052e+07	8.01931e+07	1.68219e+07	2.86621e+07	3.89703e+07	7.20923e+07	1.8619e+07	3.58999e+07
Q08378	GOLGA3	7.21757e+07	7.07924e+07	9.52218e+07	6.08534e+07	9.18484e+07	7.84446e+07	6.35521e+07	9.43795e+07	8.93344e+07	9.33579e+07	7.20923e+07	3.79737e+07	3.63923e+07	3.54057e+07	6.904e+07	4.58691e+07	3.92474e+07	7.99954e+07	5.04606e+07	7.69354e+07	6.32181e+07	3.96747e+07	3.94288e+07	4.64345e+07	3.99642e+07	4.42014e+07	2.73023e+07	5.18937e+07	9.10674e+07	6.98952e+07	9.16405e+07	8.00969e+07	5.88817e+07	3.04398e+07	2.01552e+07	4.16871e+07	8.28488e+07	4.15082e+07	6.7196e+07	7.02003e+07	1.19791e+07	8.54106e+07	3.54413e+07	2.19282e+07	7.00588e+07	6.83967e+07	7.50041e+07	1.14833e+08
Q9Y4G6	TLN2	4.7253e+07	9.82974e+07	2.07515e+08	2.03008e+08	1.71185e+08	166667810	5.49502e+08	5.10169e+08	2.97699e+08	168362889	2.18728e+08	2.32731e+08	2.08343e+08	9.09615e+07	1.66377e+08	1.38285e+08	1.31652e+08	5.69224e+08	7.97267e+07	144103046	1.12265e+08	7.56571e+07	1.3321e+08	1.16357e+08	8.89655e+07	3.36357e+08	9.26703e+07	1.59714e+08	161897121	9.55634e+07	9.81542e+07	4.88401e+07	4.60789e+07	3.96418e+07	950371	8.64615e+07	1.06506e+08	3.59939e+07	233773	1.24123e+08	7.42497e+07	2.71269e+07	4.74107e+06	2.62386e+07	1.33822e+08	6.72547e+07	4.48315e+06	3.64286e+06
Q14683	SMC1A	3.64587e+08	3.64587e+08	3.81785e+08	3.23869e+08	3.83179e+08	3.56902e+08	3.26702e+08	2.87835e+08	4.7088e+08	3.59089e+08	3.39649e+08	2.7683e+08	2.84791e+08	3.17681e+08	3.1205e+08	310478804	2.9606e+08	228242096	3.98105e+08	3.71416e+08	3.27631e+08	3.24958e+08	310478804	3.61296e+08	3.22205e+08	2.69498e+08	3.24958e+08	2.90695e+08	3.50022e+08	4.10899e+08	4.50884e+08	3.71416e+08	3.09704e+08	3.38856e+08	5.32647e+08	1.94202e+08	2.22202e+08	5.58215e+08	512301974	2.21279e+08	1.96003e+08	4.58371e+08	4.76279e+08	345998214	3.07882e+08	4.60015e+08	4.76279e+08	8.1667e+08
P35573	AGL	6.20027e+07	8.56421e+07	1.15473e+08	1.20687e+08	1.17885e+08	140741645	113246138	1.23034e+08	1.02975e+08	1.08053e+08	8.30399e+07	262729595	310478804	2.49034e+08	1.72992e+08	3.56902e+08	3.42449e+08	1.18062e+08	2.45059e+08	131834277	1.03102e+08	2.69498e+08	3.31956e+08	1.95628e+08	2.93029e+08	2.04048e+08	1.8259e+08	1.62135e+08	1.19192e+08	7.16966e+07	8.65939e+07	9.64432e+07	1.26215e+08	4.00325e+08	1.55973e+08	2.0955e+08	1.21973e+08	1.11689e+08	7.2719e+07	1.41614e+08	6.78728e+07	1.7859e+08	5.44587e+07	6.49775e+07	9.16405e+07	1.12265e+08	4.94862e+07	3.58116e+07
Q86UP2	KTN1	1.46184e+08	1.32242e+08	1.27818e+08	1.14393e+08	1.25715e+08	1.2501e+08	1.2501e+08	1.22684e+08	1.11983e+08	1.17047e+08	1.36322e+08	5.43949e+07	5.48685e+07	4.96736e+07	8.56421e+07	3.32712e+07	3.27789e+07	1.19192e+08	8.42674e+07	1.10806e+08	1.03367e+08	5.24908e+07	5.12071e+07	8.94395e+07	5.85251e+07	7.41761e+07	6.26848e+07	7.78642e+07	1.10126e+08	1.22684e+08	1.19192e+08	1.19689e+08	1.19959e+08	4.16196e+07	6.83967e+07	5.49216e+07	1.12848e+08	6.32937e+07	1.09971e+08	8.83278e+07	4.67629e+07	1.23034e+08	1.04384e+08	8.35405e+07	1.09392e+08	1.12696e+08	1.5721e+08	1.30898e+08
O95425	SVIL	2.09083e+07	1.39972e+07	2.90547e+07	2.11619e+07	2.11619e+07	2.73233e+07	1.53955e+07	2.49318e+07	3.67427e+07	1.79782e+07	1.85406e+07	8.54106e+07	1.05562e+08	7.84446e+07	5.10584e+07	120314896	1.27099e+08	2.45943e+07	3.75503e+07	2.46788e+07	1.74846e+07	6.90992e+07	1.19689e+08	4.96316e+07	1.1591e+08	9.74009e+07	8.06547e+07	2.99814e+07	1.75454e+07	9.84533e+06	1.06963e+07	2.29463e+07	1.30811e+07	1.47563e+08	4.14406e+07	7.31532e+07	7.24013e+07	1.88432e+07	3.17901e+07	3.35232e+07	6.15824e+06	1.95485e+07	1.16112e+07	8.5712e+06	2.81741e+07	3.2067e+07	1.24094e+07	2.26333e+07
Q15075	EEA1	121027706	2.47331e+08	2.3158e+08	9.94305e+07	9.96763e+07	1.08607e+08	1.01045e+08	1.06506e+08	1.02439e+08	8.48154e+07	1.13544e+08	7.93742e+07	8.96351e+07	7.87501e+07	8.04602e+07	1.7892e+08	1.95628e+08	1.02713e+08	7.71272e+07	8.96351e+07	1.00665e+08	7.87501e+07	9.40407e+07	9.24021e+07	113246138	1.10126e+08	7.44966e+07	6.80321e+07	1.01821e+08	1.02279e+08	9.75143e+07	9.9145e+07	8.10655e+07	1.26409e+08	5.50243e+07	7.02791e+07	8.40791e+07	5.71763e+07	6.47187e+07	1.24266e+08	1.90205e+07	6.13124e+07	4.46998e+07	2.82469e+07	8.40791e+07	7.97267e+07	9.40407e+07	3.62519e+07
P24928	POLR2A	1.19013e+08	1.44531e+08	144103046	1.14246e+08	1.29402e+08	1.27099e+08	9.78941e+07	7.2719e+07	1.0378e+08	1.39277e+08	1.29979e+08	6.10819e+07	6.8907e+07	8.96351e+07	1.08481e+08	6.82445e+07	7.87501e+07	7.33114e+07	1.19799e+08	120314896	1.11689e+08	8.29552e+07	8.12633e+07	1.24635e+08	8.7803e+07	8.53148e+07	6.43885e+07	9.9145e+07	1.38521e+08	1.56166e+08	1.84234e+08	1.52778e+08	1.4517e+08	8.12633e+07	1.19192e+08	5.74675e+07	5.57409e+07	1.52024e+08	1.5765e+08	4.51803e+07	1.12541e+08	210038780	1.10308e+08	1.30748e+08	130579947	1.74741e+08	7.94566e+07	1.3321e+08
P07814	EPRS1	3.24958e+08	3.88317e+08	3.28402e+08	3.19623e+08	3.59089e+08	3.43064e+08	2.97699e+08	2.51934e+08	2.81485e+08	3.15885e+08	3.27631e+08	2.59659e+08	2.54124e+08	2.93717e+08	2.9606e+08	273065377	2.80818e+08	2.87835e+08	3.07882e+08	3.39649e+08	3.25776e+08	2.93717e+08	2.73529e+08	3.00729e+08	2.67075e+08	2.37537e+08	262729595	3.31956e+08	3.72676e+08	3.85668e+08	423038815	3.67902e+08	3.24958e+08	2.59089e+08	2.3215e+08	2.3215e+08	215855751	258476905	229263030	1.35552e+08	1.20687e+08	2.7557e+08	1.98347e+08	1.91214e+08	2.76163e+08	3.26702e+08	228242096	298354811
Q92673	SORL1	6.97837e+07	7.53316e+07	5.23212e+07	8.42674e+07	3.92474e+07	7.14412e+07	2.5221e+07	52151895	4.15082e+07	4.45281e+07	7.57322e+07	1.42736e+08	1.72334e+08	1.44329e+08	1.20841e+08	1.53461e+08	2.17727e+08	3.79088e+07	6.47187e+07	6.86163e+07	3.69571e+07	1.58922e+08	2.04478e+08	1.02279e+08	1.91538e+08	1.15785e+08	8.97431e+07	4.47375e+07	5.36423e+07	6.63238e+07	3.2701e+07	1.03225e+08	8.33458e+07	2.60868e+08	2.83543e+08	1.09675e+08	2.07028e+07	1.01438e+08	167163310	3.209e+07	423038815	6.2333e+07	1.08907e+08	2.3158e+08	8.71149e+07	1.20508e+08	8.19067e+07	193427791
Q9UQE7	SMC3	2.64372e+08	2.83543e+08	274190020	228242096	2.88548e+08	262729595	1.8196e+08	1.55012e+08	2.46173e+08	2.54124e+08	3.13611e+08	2.47331e+08	2.63813e+08	2.78183e+08	2.80818e+08	2.47849e+08	2.532e+08	1.8054e+08	3.13611e+08	2.7683e+08	298354811	2.70569e+08	286242825	3.55156e+08	2.7881e+08	2.57842e+08	2.26544e+08	2.41828e+08	2.6821e+08	2.92118e+08	3.07014e+08	2.72335e+08	2.52494e+08	2.32731e+08	4.14945e+08	1.71746e+08	1.25529e+08	2.50053e+08	4.1238e+08	1.6454e+08	1.82854e+08	3.62374e+08	3.76054e+08	3.44027e+08	2.37537e+08	3.5088e+08	3.97123e+08	5.72646e+08
A3KMH1	VWA8	1.24094e+07	9.27577e+06	2.45081e+07	1.96769e+07	3.8156e+07	1.4588e+07	2.30552e+07	1.22335e+07	2.75345e+07	1.70192e+07	2.55641e+07	1.09918e+07	7.33141e+06	1.35967e+07	1.51185e+07	7.11746e+06	1.06892e+07	2.3391e+07	5.60449e+06	1.85562e+07	2.69436e+07	9.37395e+06	8.04118e+06	1.79538e+07	5.0979e+06	1.04958e+07	1.98498e+07	1.53955e+07	3.22306e+07	2.30934e+07	1.39133e+07	3.67722e+07	4.76279e+07	5.4443e+06	1.60065e+07	7.8038e+06	7.4794e+06	1.0429e+07	6.24853e+07	5.78719e+07	4.83063e+07	8.45846e+07	4.40107e+07	2.7461e+07	4.42014e+07	6.94655e+07	3.04634e+07	6.90992e+07
P27708	CAD	1.35184e+08	1.55553e+08	1.45673e+08	1.46609e+08	1.73847e+08	1.42736e+08	1.39277e+08	1.28425e+08	1.15146e+08	1.3764e+08	1.12983e+08	1.53738e+08	1.48828e+08	1.65496e+08	1.33427e+08	2.30642e+08	1.60159e+08	1.36752e+08	1.53461e+08	1.21843e+08	1.4517e+08	1.88071e+08	1.5745e+08	1.42225e+08	1.47964e+08	1.18062e+08	105168163	1.50894e+08	1.49289e+08	1.60418e+08	1.61296e+08	1.77415e+08	1.35948e+08	1.55973e+08	9.92798e+07	1.54524e+08	1.26409e+08	1.7063e+08	1.00532e+08	9.39363e+07	1.63526e+08	1.77659e+08	8.36202e+07	6.10073e+07	1.07349e+08	1.23771e+08	3.74495e+07	8.7803e+07
Q9H583	HEATR1	2.48515e+07	3.16697e+07	3.68012e+07	1.81785e+07	4.0323e+07	2.68182e+07	2.1775e+07	1.81785e+07	2.17889e+07	3.73813e+07	2.22914e+07	5.74874e+06	4.07136e+06	9.36018e+06	1.75813e+07	1.37366e+06	1.25437e+07	1.98344e+07	2.7577e+07	2.61969e+07	2.76582e+07	1.31976e+07	7.09834e+06	2.27206e+07	1.19609e+07	1.23786e+07	1.4071e+07	1.86029e+07	3.48271e+07	3.61013e+07	4.45686e+07	3.82912e+07	3.97053e+07	2.60382e+06	1.71747e+07	1.60312e+07	1.63135e+07	3.58999e+07	9.33579e+07	1.26986e+07	1.72954e+07	1.1857e+08	1.84358e+07	3.57187e+07	34309185	5.88152e+07	1.72026e+07	4.11042e+07
Q8NFC6	BOD1L1	4.2405e+07	4.03526e+07	5.16896e+07	2.75554e+07	4.38864e+07	5.17879e+07	3.04105e+07	2.01212e+07	2.90547e+07	5.05102e+07	3.58999e+07	2.47216e+07	3.49177e+07	3.42427e+07	3.77829e+07	3.77829e+07	3.78425e+07	2.4913e+07	3.40184e+07	3.20129e+07	2.9446e+07	3.06586e+07	3.76241e+07	3.97935e+07	3.11771e+07	2.82469e+07	1.78672e+07	2.69436e+07	4.77546e+07	5.50757e+07	6.20713e+07	4.32228e+07	3.42427e+07	3.85949e+07	7.79177e+06	1.27596e+07	1.39749e+07	2.93753e+07	3.01255e+07	6.86147e+06	1.38149e+06	4.99171e+07	2.97586e+07	1.63907e+07	2.32892e+07	3.48855e+07	3.09242e+07	2.12787e+07
Q9H7D0	DOCK5	6.06537e+07	5.34871e+07	52151895	5.56927e+07	4.68509e+07	6.35521e+07	7.82466e+07	8.26453e+07	6.1866e+07	4.83474e+07	5.2649e+07	129588196	1.30201e+08	1.13719e+08	9.42667e+07	1.74385e+08	1.66117e+08	7.24013e+07	6.01435e+07	5.23752e+07	5.16386e+07	1.05067e+08	1.58419e+08	8.60155e+07	1.56166e+08	1.1591e+08	7.75899e+07	5.93897e+07	4.91637e+07	3.78759e+07	3.98986e+07	5.34415e+07	5.58441e+07	1.86688e+08	132578098	1.21843e+08	9.39363e+07	7.49308e+07	2.96044e+07	1.02439e+08	1.02713e+08	2.81979e+07	2.79727e+07	4.87417e+07	4.81371e+07	5.55892e+07	2.2434e+07	4.10708e+07
P42704	LRPPRC	2.1723e+08	2.84791e+08	2.67594e+08	2.23167e+08	2.67075e+08	2.36608e+08	1.91917e+08	2.10785e+08	2.33778e+08	1.95628e+08	2.63299e+08	120314896	9.94305e+07	1.20687e+08	1.79157e+08	4.97209e+07	5.27427e+07	2.05993e+08	1.84234e+08	2.35664e+08	2.12043e+08	1.22152e+08	8.87593e+07	1.73847e+08	9.11713e+07	1.20687e+08	1.51121e+08	1.41398e+08	2.55452e+08	2.37956e+08	2.22202e+08	2.36183e+08	262729595	5.28648e+07	1.95628e+08	1.29183e+08	1.48156e+08	210038780	4.42969e+08	345998214	3.12902e+08	4.39972e+08	1.87285e+08	2.69498e+08	5.07905e+08	468975131	3.23869e+08	3.13611e+08
Q13464	ROCK1	166667810	1.69143e+08	1.71185e+08	1.49509e+08	1.79895e+08	1.81362e+08	2.13219e+08	2.07515e+08	161583887	1.59916e+08	1.76573e+08	2.65086e+08	3.02908e+08	2.72335e+08	2.22202e+08	3.15289e+08	298354811	2.10429e+08	1.88424e+08	1.70092e+08	1.59148e+08	2.63813e+08	3.2304e+08	2.3158e+08	3.40553e+08	2.49034e+08	1.66117e+08	1.86993e+08	1.67852e+08	1.42034e+08	1.63036e+08	1.54767e+08	1.54767e+08	3.09704e+08	1.52778e+08	1.82854e+08	2.03731e+08	1.47786e+08	1.16045e+08	2.67075e+08	8.95335e+07	1.43865e+08	1.84554e+08	1.14246e+08	1.62445e+08	142945032	1.48828e+08	1.44531e+08
O75116	ROCK2	1.19516e+08	113246138	1.86317e+08	1.75299e+08	1.95311e+08	1.46609e+08	4.63674e+08	5.32647e+08	2.35664e+08	1.88424e+08	2.1415e+08	2.0195e+08	1.92674e+08	7.66938e+07	1.8259e+08	1.20841e+08	120314896	4.16354e+08	8.19914e+07	1.24123e+08	1.25715e+08	7.19391e+07	1.47964e+08	8.31316e+07	1.06506e+08	2.38939e+08	8.90742e+07	1.00532e+08	1.44531e+08	9.94305e+07	7.61743e+07	7.22565e+07	1.32988e+08	6.86163e+07	4.65669e+07	2.43331e+08	596591342	4.70736e+07	5.06475e+07	6.59848e+08	167396133	7.05105e+07	2.19981e+08	1.09543e+08	1.97999e+08	164021272	2.3106e+08	8.1469e+07
Q13439	GOLGA4	2.10758e+07	1.6967e+07	1.62995e+07	1.45153e+07	2.04601e+07	1.90819e+07	1.7257e+07	1.11418e+07	1.67535e+07	1.51904e+07	2.78623e+07	8.07048e+06	1.02478e+07	1.86657e+07	1.37433e+07	1.49514e+07	1.27696e+07	1.63431e+07	8.21323e+06	1.06381e+07	1.4588e+07	8.49271e+06	1.54423e+07	1.36049e+07	1.15872e+07	9.75164e+06	7.98572e+06	1.11418e+07	1.53556e+07	1.35317e+07	2.64354e+07	1.00198e+07	1.96274e+07	1.88578e+07	9.6051e+06	8.19327e+06	1.79782e+07	7.85134e+06	3.08648e+07	1.87388e+07	8.35024e+06	2.44005e+07	2.11111e+07	1.60188e+07	1.16112e+07	2.44491e+07	1.80555e+07	2.83684e+07
A2RRP1	NBAS	2.4913e+07	3.49177e+07	3.58685e+07	3.33025e+07	2.80882e+07	3.3211e+07	4.65669e+07	3.84921e+07	3.28794e+07	3.37284e+07	3.62674e+07	3.11771e+07	3.76844e+07	3.43556e+07	3.25272e+07	2.97366e+07	4.07089e+07	4.07793e+07	3.20392e+07	3.3211e+07	2.31755e+07	3.29063e+07	2.90305e+07	3.69255e+07	3.16206e+07	3.88715e+07	3.14864e+07	3.96747e+07	2.72146e+07	2.98759e+07	2.48892e+07	3.35537e+07	3.51607e+07	4.86093e+07	1.67535e+07	4.32666e+07	5.04126e+07	3.78759e+07	4.40922e+07	8.19914e+07	8.93344e+07	5.72841e+07	6.10073e+07	5.71763e+07	6.28107e+07	6.69016e+07	2.07496e+07	6.08534e+07
Q02880	TOP2B	2.30175e+08	2.6821e+08	2.54124e+08	2.09122e+08	2.19566e+08	2.07515e+08	1.58922e+08	1.46609e+08	1.82854e+08	2.46844e+08	2.21797e+08	1.56935e+08	1.86688e+08	2.19566e+08	2.14616e+08	1.90853e+08	2.0955e+08	1.68899e+08	268886876	2.71089e+08	2.33778e+08	2.14616e+08	2.11195e+08	2.532e+08	2.20835e+08	188778137	1.97226e+08	2.36608e+08	228242096	2.63299e+08	2.70569e+08	2.49034e+08	2.37537e+08	2.26544e+08	3.99129e+08	1.9307e+08	1.19799e+08	2.62067e+08	4.50884e+08	1.38891e+08	2.38465e+08	4.14945e+08	2.53705e+08	3.16869e+08	3.71416e+08	3.87076e+08	423038815	481972329
Q14669	TRIP12	7.95347e+07	8.45846e+07	7.32415e+07	6.12006e+07	7.68604e+07	7.28735e+07	6.07327e+07	4.35711e+07	5.47594e+07	7.2719e+07	7.69354e+07	4.9764e+07	5.9076e+07	6.90992e+07	7.16966e+07	5.31708e+07	5.75785e+07	6.14445e+07	7.28735e+07	7.91916e+07	6.52502e+07	6.09388e+07	6.42804e+07	7.28735e+07	6.38045e+07	5.22063e+07	7.769e+07	5.94434e+07	7.83425e+07	7.35728e+07	1.02439e+08	8.94395e+07	1.09675e+08	8.36202e+07	5.97278e+07	6.28107e+07	3.86637e+07	105168163	7.26396e+07	4.19459e+07	4.27596e+07	1.39674e+08	4.13333e+07	5.47594e+07	6.94655e+07	9.97957e+07	5.82763e+07	5.60202e+07
Q8N201	INTS1	2.38218e+07	2.53253e+07	2.45729e+07	1.94279e+07	2.27384e+07	2.61215e+07	1.15473e+07	1.27186e+07	1.53814e+07	2.28164e+07	1.9536e+07	1.34697e+07	1.72148e+07	2.12286e+07	1.95223e+07	2.2273e+07	2.12995e+07	1.62227e+07	2.00566e+07	1.81785e+07	1.99913e+07	1.66346e+07	1.74459e+07	2.57516e+07	2.067e+07	1.1925e+07	9.3388e+06	1.7226e+07	2.74865e+07	3.11531e+07	3.3439e+07	3.09489e+07	2.87518e+07	3.02863e+07	1.49514e+07	1.86513e+07	1.10118e+07	2.61e+07	3.29063e+07	9.51153e+06	2.12787e+07	5.2649e+07	1.69352e+07	1.59414e+07	1.23601e+07	3.09489e+07	6.38974e+06	3.55911e+07
Q7Z7A1	CNTRL	1.08905e+07	1.37433e+07	1.78511e+07	1.05476e+07	1.96274e+07	1.53556e+07	1.52836e+07	8.3157e+06	1.40206e+07	2.11619e+07	1.51791e+07	1.31436e+07	1.54052e+07	1.6097e+07	2.04601e+07	2.27569e+07	2.08528e+07	1.48644e+07	1.60065e+07	1.50463e+07	1.16852e+07	1.84651e+07	1.77746e+07	1.82678e+07	1.95941e+07	1.08563e+07	1.60693e+07	1.66706e+07	1.81325e+07	1.51554e+07	2.36447e+07	1.74318e+07	1.65416e+07	1.37753e+07	1.08139e+07	6.20805e+06	5.94127e+06	1.46553e+07	3.31356e+07	9.03209e+06	1.79657e+07	4.37721e+07	2.07028e+07	2.87103e+07	1.83694e+07	2.87317e+07	1.55233e+07	3.29063e+07
Q9ULT8	HECTD1	2.37036e+07	3.59644e+07	3.27508e+07	3.69957e+07	3.21511e+07	3.32403e+07	2.35251e+07	2.57093e+07	2.85895e+07	2.762e+07	2.45943e+07	2.42372e+07	1.83436e+07	2.43076e+07	2.89119e+07	1.93352e+07	1.90078e+07	3.00315e+07	3.29063e+07	3.51607e+07	2.0511e+07	3.88042e+07	2.79106e+07	2.09375e+07	2.44296e+07	1.67794e+07	2.27206e+07	3.89407e+07	3.00772e+07	2.93753e+07	3.63598e+07	2.9446e+07	4.38103e+07	2.58557e+07	2.82238e+07	2.96358e+07	1.98059e+07	2.82924e+07	1.80881e+07	1.33928e+07	2.31599e+07	3.3439e+07	1.10631e+07	1.95061e+07	2.37225e+07	2.7461e+07	1.00111e+07	7.97858e+06
Q96T58	SPEN	1.89296e+07	1.71332e+07	1.53556e+07	1.05867e+07	1.68362e+07	1.35317e+07	8.62999e+06	7.63363e+06	1.05141e+07	1.64591e+07	1.54166e+07	6.93885e+06	6.92771e+06	9.43324e+06	1.26986e+07	7.3612e+06	7.64029e+06	8.20032e+06	1.21027e+07	1.6887e+07	1.07802e+07	8.5488e+06	9.41767e+06	1.52699e+07	8.59841e+06	1.00732e+07	8.71913e+06	8.57734e+06	1.45153e+07	1.68067e+07	2.14554e+07	1.50937e+07	1.72954e+07	8.23345e+06	1.47805e+07	7.51883e+06	6.2529e+06	1.8619e+07	2.99544e+07	1.06555e+07	3.64931e+06	3.84568e+07	1.7838e+07	4.54695e+07	1.21805e+07	2.41947e+07	2.62386e+07	2.89119e+07
Q9Y4D8	HECTD4	1.73226e+06	5.33701e+06	9.06674e+06	9.7356e+06	5.50659e+06	4.96316e+06	1.55584e+07	1.53556e+07	9.75889e+06	1.12693e+07	1.47931e+07	1.19897e+07	6.8501e+06	7.18555e+06	6.79474e+06	4.2977e+06	5.75934e+06	1.3016e+07	9.90958e+06	7.30713e+06	1.00903e+07	2.02559e+07	3.0876e+06	3.88144e+06	1.31899e+06	1.1296e+07	1.79572e+06	3.56892e+07	2.44064e+06	4.03299e+06	4.66436e+06	4.92392e+06	4.21731e+06	4.72285e+06	785014	9.39562e+06	1.90819e+07	1.11488e+07	1.72958e+06	2.90547e+07	2.37878e+07	6.02567e+06	1.1674e+07	5.72358e+06	6.84449e+06	4.69158e+06	939966	1.71631e+06
Q15643	TRIP11	1.86657e+07	1.45369e+07	8.71146e+06	1.87085e+07	1.46448e+07	1.40805e+07	1.59939e+07	1.38193e+07	1.00581e+07	1.13837e+07	3.09489e+07	1.01574e+07	2.49318e+07	1.06285e+07	1.46867e+07	2.03349e+07	1.18609e+07	1.3405e+07	5.13047e+06	9.04007e+06	7.53737e+06	9.23649e+06	1.07719e+07	4.53092e+07	1.01908e+07	9.43324e+06	4.35086e+06	9.86786e+06	1.05036e+07	1.13924e+07	17118335	1.2901e+07	1.16962e+07	1.18254e+07	9.19615e+06	1.0359e+07	1.39852e+07	1.37536e+07	2.87518e+07	2.57516e+07	1.36269e+07	1.68067e+07	2.99814e+07	2.20184e+07	1.41921e+07	2.23291e+07	4.43615e+07	4.20625e+07
Q9Y6D6	ARFGEF1	2.56651e+07	3.69255e+07	4.02172e+07	3.92474e+07	3.03159e+07	3.86637e+07	5.14013e+07	4.81371e+07	3.40184e+07	3.47355e+07	3.87665e+07	4.18368e+07	4.00267e+07	4.9964e+07	4.15472e+07	4.54695e+07	4.71714e+07	4.7715e+07	2.92942e+07	3.29332e+07	4.10336e+07	3.31356e+07	4.31879e+07	5.42883e+07	4.56521e+07	4.89695e+07	4.45686e+07	4.06372e+07	3.27789e+07	2.87103e+07	2.8533e+07	3.64481e+07	4.54343e+07	6.32937e+07	2.47617e+07	4.62811e+07	6.03936e+07	2.47827e+07	1.26772e+07	4.7334e+07	3.22812e+07	2.20351e+07	2.30552e+07	1.13376e+07	2.74865e+07	3.57187e+07	9.40379e+06	1.29111e+07
P11717	IGF2R	1.82291e+08	1.42736e+08	7.62743e+07	1.12125e+08	7.18518e+07	1.23477e+08	8.6919e+07	7.99954e+07	6.869e+07	6.9612e+07	1.46421e+08	1.92674e+08	2.80818e+08	168362889	1.49509e+08	2.71758e+08	3.07014e+08	8.38944e+07	1.19355e+08	9.12973e+07	8.09444e+07	2.67075e+08	1.86688e+08	1.34225e+08	2.54124e+08	1.36752e+08	168362889	1.15785e+08	1.35552e+08	1.47348e+08	1.56935e+08	1.55266e+08	1.59916e+08	3.27631e+08	274190020	1.88071e+08	5.65019e+07	1.53461e+08	1.9872e+08	1.35346e+08	6.86543e+08	2.01578e+08	3.91765e+08	5.46993e+08	1.83184e+08	2.14616e+08	2.80097e+08	4.8363e+08
Q99973	TEP1	1.77594e+07	1.3448e+07	1.62872e+07	1.86933e+07	1.20325e+07	9.63385e+06	1.17427e+07	5.61399e+06	7.86364e+06	1.35519e+07	1.28604e+07	9.86786e+06	1.0429e+07	1.32095e+07	8.58415e+06	1.07132e+07	1.17602e+07	9.00967e+06	9.25174e+06	6.41505e+06	1.15648e+07	1.03652e+07	9.80675e+06	5.20055e+06	8.94461e+06	3.05568e+06	9.38853e+06	1.35004e+06	1.74716e+07	1.63907e+07	1.3405e+07	1.87085e+07	2.30348e+07	6.20805e+06	9.15416e+06	5.68174e+06	1.27905e+07	1.22493e+07	1.72415e+07	7.85716e+06	1.62227e+07	2.84622e+07	1.96274e+07	3.51223e+06	1.05318e+07	1.46448e+07	2.8981e+06	3.13406e+06
Q96Q15	SMG1	9.84533e+06	1.24565e+07	1.20325e+07	9.77482e+06	9.67206e+06	4.6679e+07	8.7505e+06	6.42407e+06	6.90085e+06	9.88302e+06	1.13212e+07	9.11069e+06	8.77811e+06	1.03405e+07	1.00903e+07	1.18338e+07	8.72581e+06	9.39562e+06	7.57458e+06	8.88612e+06	8.09846e+06	1.25437e+07	1.12169e+07	1.1479e+07	8.71913e+06	6.589e+06	3.28263e+06	5.71261e+06	1.05794e+07	1.06381e+07	1.62367e+07	1.30412e+07	1.06041e+07	1.32412e+07	4.5711e+06	8.06332e+06	7.28426e+06	8.82728e+06	4.41061e+06	3.74464e+06	6.28054e+06	1.23989e+07	8.92277e+06	4.52382e+06	2.72682e+06	3.33897e+06	174241	2.55621e+06
Q5VYK3	ECPAS	6.8907e+07	7.49308e+07	7.02003e+07	8.34347e+07	6.38654e+07	7.08818e+07	7.88386e+07	7.71272e+07	6.26848e+07	6.89697e+07	7.36558e+07	8.44771e+07	7.81461e+07	8.22146e+07	7.09685e+07	9.42667e+07	7.46656e+07	7.55761e+07	7.04454e+07	7.84446e+07	8.42674e+07	9.04133e+07	6.96938e+07	6.37353e+07	7.49308e+07	6.78728e+07	7.8662e+07	7.68604e+07	7.67848e+07	8.25333e+07	6.74953e+07	9.96763e+07	8.7803e+07	1.16357e+08	5.08596e+07	1.11689e+08	9.72876e+07	8.94395e+07	3.14864e+07	3.74495e+07	4.9964e+07	4.27211e+07	2.53917e+07	2.28164e+07	4.68941e+07	6.38045e+07	9.58943e+06	7.96511e+06
Q8WYP5	AHCTF1	4.29663e+07	4.6234e+07	3.78425e+07	2.95211e+07	3.93194e+07	4.17668e+07	2.39326e+07	1.90645e+07	3.00539e+07	3.67427e+07	3.81837e+07	2.47002e+07	3.02863e+07	3.75503e+07	3.24985e+07	3.18398e+07	3.33307e+07	2.56265e+07	3.16474e+07	3.51327e+07	3.23913e+07	2.85604e+07	3.78759e+07	4.22913e+07	3.80749e+07	2.56265e+07	2.64913e+07	3.13263e+07	3.26412e+07	4.27596e+07	5.79294e+07	4.40922e+07	4.26488e+07	3.84274e+07	3.35834e+07	2.23291e+07	1.27696e+07	3.87341e+07	6.87619e+07	2.45943e+07	3.63598e+07	1.021e+08	5.96168e+07	6.11423e+07	3.58999e+07	6.226e+07	5.57409e+07	6.98952e+07
Q8IY21	DDX60	3.60663e+07	5.31264e+07	6.08534e+07	5.00167e+07	7.05105e+07	8.32456e+07	3.90781e+07	3.00772e+07	3.84568e+07	6.26231e+07	6.39308e+07	1.51303e+07	1.4502e+07	3.78096e+07	2.54804e+07	4.24937e+07	8.02873e+06	4.20625e+07	4.54343e+07	4.43615e+07	8.13563e+07	2.75095e+07	1.15567e+07	9.95668e+07	2.04782e+07	2.28334e+07	1.85705e+07	1.14696e+08	1.14246e+08	1.28018e+08	1.98347e+08	8.39973e+07	5.52976e+07	1.94923e+07	1.946e+07	2.04447e+07	5.75785e+07	4.83063e+07	9.15169e+07	2.41565e+07	1.90971e+07	1.18392e+08	3.34952e+07	3.20129e+07	5.29217e+07	7.64579e+07	2.32892e+07	9.34647e+07
Q12830	BPTF	1.67535e+07	1.57553e+07	1.51051e+07	1.07621e+07	1.89296e+07	1.42851e+07	9.38064e+06	6.40973e+06	1.37753e+07	1.34595e+07	1.97688e+07	6.54476e+06	7.20291e+06	9.04007e+06	1.08486e+07	5.68578e+06	5.70766e+06	7.58569e+06	1.25063e+07	1.62367e+07	1.03941e+07	7.54389e+06	5.29804e+06	1.55336e+07	7.51131e+06	6.82143e+06	5.16324e+06	8.55523e+06	1.59571e+07	1.79955e+07	2.90719e+07	1.48789e+07	2.03688e+07	9.84533e+06	2.09526e+07	6.97279e+06	5.71261e+06	1.2514e+07	3.83895e+07	1.04204e+07	2.32174e+07	4.13694e+07	3.12525e+07	3.2202e+07	1.97688e+07	2.82716e+07	1.85705e+07	4.74339e+07
Q14690	PDCD11	3.49503e+07	4.76714e+07	6.53802e+07	3.23913e+07	6.26231e+07	5.14433e+07	4.18368e+07	2.48722e+07	3.96747e+07	6.31576e+07	3.72754e+07	4.9703e+06	6.76621e+06	1.00198e+07	3.45712e+07	901985	1.84329e+06	4.04221e+07	4.36657e+07	5.36423e+07	54122687	1.20325e+07	5.62391e+06	3.70566e+07	1.03405e+07	1.90971e+07	2.19081e+07	3.12266e+07	6.42106e+07	5.66078e+07	7.38147e+07	5.956e+07	5.06475e+07	8.09217e+06	2.07835e+07	1.12693e+07	3.28496e+07	5.84652e+07	7.44966e+07	2.05764e+07	1.67794e+07	8.84348e+07	4.55545e+07	4.70264e+07	7.56571e+07	9.63066e+07	5.70579e+07	121167230
O95071	UBR5	142945032	1.34001e+08	130579947	161897121	1.51347e+08	1.36322e+08	1.05318e+07	7.65392e+06	1.46421e+08	1.04141e+08	1.97226e+08	2.60868e+08	3.12902e+08	2.67075e+08	1.8196e+08	2.72335e+08	2.72335e+08	1.23771e+08	1.26153e+07	1.7892e+08	1.69464e+08	2.46844e+08	2.41828e+08	1.90513e+08	229263030	2.27772e+08	3.03676e+08	2.13219e+08	1.35011e+08	1.27648e+08	1.15146e+08	1.23771e+08	1.26576e+08	2.1415e+08	3.1205e+08	9.72803e+06	6.83268e+06	2.00785e+08	3.19588e+07	2.532e+08	4.16354e+08	1.15473e+08	3.02076e+08	3.01448e+08	1.84358e+07	1.08345e+08	1.83534e+08	3.07014e+08
P53621	COPA	4.7088e+08	5.49502e+08	512301974	5.58215e+08	505883653	4.87203e+08	6.21894e+08	5.91037e+08	4.44576e+08	5.24024e+08	4.93564e+08	468975131	433786180	4.56499e+08	4.99832e+08	4.47626e+08	465394916	5.8821e+08	4.20437e+08	5.14454e+08	5.10169e+08	4.76279e+08	4.3204e+08	4.20437e+08	4.72767e+08	4.72767e+08	3.97123e+08	5.26227e+08	596591342	512301974	5.49502e+08	6.18462e+08	5.49502e+08	5.19551e+08	5.58215e+08	602372572	6.59848e+08	465394916	4.89127e+08	6.63774e+08	3.4504e+08	5.3043e+08	2.94544e+08	298354811	4.99832e+08	5.10169e+08	4.49252e+08	3.73751e+08
Q92621	NUP205	8.62518e+07	1.18743e+08	1.02439e+08	8.95335e+07	105308225	1.00532e+08	7.43368e+07	5.98946e+07	8.76028e+07	9.85678e+07	1.1857e+08	7.97267e+07	8.91559e+07	107795585	9.39363e+07	8.704e+07	9.31075e+07	7.77781e+07	1.04923e+08	1.01821e+08	9.52218e+07	9.03084e+07	9.55634e+07	1.21342e+08	1.04685e+08	8.06547e+07	7.71979e+07	9.41664e+07	9.38179e+07	1.11983e+08	1.32242e+08	1.00909e+08	1.31264e+08	1.14696e+08	9.95668e+07	7.35728e+07	5.05102e+07	1.33822e+08	1.85551e+08	5.6184e+07	2.17727e+08	2.59089e+08	1.10654e+08	1.69464e+08	1.29402e+08	1.51832e+08	6.72547e+07	1.63526e+08
Q9Y5S2	CDC42BPB	5.43468e+06	1.02556e+07	2.65445e+07	2.067e+07	3.05197e+07	1.7e+07	8.58302e+07	1.09257e+08	4.60789e+07	2.70106e+07	2.70548e+07	2.1021e+07	1.68485e+07	2.29439e+06	2.1021e+07	6.08897e+06	5.92334e+06	6.01983e+07	2.90869e+06	8.4802e+06	1.07555e+07	1.32798e+06	9.78298e+06	5.13944e+06	4.20605e+06	3.47952e+07	3.14639e+06	4.97958e+06	1.56767e+07	1.10275e+07	4.97958e+06	6.78352e+06	1.52122e+07	4.91553e+06	1.83786e+06	4.85132e+07	121167230	254787	5.0892e+06	1.56935e+08	2.66566e+07	6.21875e+06	1.32996e+07	7.23714e+06	2.84622e+07	2.28494e+07	3.08405e+07	1.35412e+07
Q8TCU6	PREX1	1.09543e+08	1.29979e+08	6.49775e+07	9.43795e+07	54122687	9.42667e+07	5.55335e+07	5.01658e+07	5.85251e+07	6.1866e+07	9.20635e+07	1.93757e+08	2.37537e+08	2.30175e+08	1.37385e+08	2.548e+08	2.57241e+08	8.23276e+07	1.15785e+08	9.21715e+07	8.84348e+07	1.99565e+08	2.54124e+08	1.42736e+08	2.53705e+08	1.41614e+08	1.3321e+08	1.32988e+08	8.84348e+07	7.94566e+07	9.07654e+07	1.13413e+08	9.96763e+07	2.48483e+08	1.56631e+08	1.36107e+08	3.62674e+07	1.23477e+08	5.26973e+07	2.30552e+07	9.72876e+07	6.06537e+07	4.87917e+07	9.37071e+07	6.24141e+07	4.86532e+07	3.35232e+07	4.4439e+07
Q7KZ85	SUPT6H	6.38045e+07	5.80544e+07	5.50757e+07	4.71714e+07	5.78719e+07	5.10584e+07	3.96747e+07	3.18966e+07	4.16871e+07	6.01435e+07	5.27427e+07	3.63598e+07	3.63598e+07	4.02172e+07	5.00167e+07	3.56219e+07	4.18368e+07	3.19588e+07	5.42295e+07	5.96168e+07	5.10037e+07	4.66202e+07	3.38737e+07	4.76714e+07	4.04221e+07	3.18398e+07	4.58691e+07	5.57898e+07	6.03936e+07	6.80321e+07	8.33458e+07	7.38147e+07	7.11279e+07	4.57296e+07	9.42667e+07	4.31538e+07	2.42372e+07	6.7196e+07	8.96351e+07	1.31635e+07	2.28334e+07	8.09444e+07	5.42295e+07	5.16386e+07	5.04126e+07	8.06547e+07	5.10037e+07	5.87061e+07
Q8TDJ6	DMXL2	1.23786e+07	1.54052e+07	6.06258e+06	1.63431e+07	1.92663e+06	1.00016e+07	2.72247e+06	7.92132e+06	4.91964e+06	2.56509e+06	1.45613e+07	1.21892e+07	8.88612e+06	1.62367e+07	6.66844e+06	2.05278e+07	1.27098e+07	6.9105e+06	5.5352e+06	8.0217e+06	9.64987e+06	1.65838e+07	1.29535e+07	7.54926e+06	1.61877e+07	8.5344e+06	8.93742e+06	5.8908e+06	5.99933e+06	1.15267e+07	3.70347e+06	1.57553e+07	1.06285e+07	2.25046e+07	2.80427e+07	1.62995e+07	4.05239e+06	4.64156e+06	3.00129e+06	3.5766e+06	6.30667e+06	552739	563234	3.0876e+06	5.69702e+06	1.09824e+07	850435	2.1036e+06
O75376	NCOR1	3.83895e+07	4.4155e+07	4.25763e+07	2.99814e+07	3.68012e+07	4.29267e+07	2.45081e+07	2.21467e+07	3.00085e+07	3.36744e+07	3.1104e+07	1.91316e+07	2.32723e+07	2.44296e+07	2.91629e+07	1.84103e+07	1.9645e+07	2.73897e+07	3.55911e+07	3.99966e+07	2.5242e+07	2.21093e+07	2.04601e+07	3.49503e+07	2.69844e+07	2.69844e+07	3.02607e+07	2.58065e+07	3.79442e+07	4.41241e+07	4.86532e+07	4.9387e+07	4.15472e+07	2.47991e+07	8.6554e+06	1.67131e+07	1.54423e+07	3.18155e+07	5.2005e+07	6.83838e+06	8.28826e+06	8.1469e+07	3.09489e+07	2.79547e+07	3.14115e+07	5.14433e+07	4.08165e+07	2.3898e+07
Q03164	KMT2A	9.67206e+06	1.63431e+07	2.05764e+07	1.22916e+07	2.37396e+07	1.76841e+07	1.36478e+07	8.48631e+06	1.1925e+07	2.60407e+07	1.44064e+07	5.82078e+06	3.07085e+06	2.8268e+06	7.26703e+06	883770	5.37153e+06	1.05794e+07	8.95235e+06	1.59315e+07	1.55843e+07	4.64617e+06	4.51428e+06	1.28227e+07	6.20281e+06	6.86147e+06	7.73743e+06	9.13285e+06	2.24895e+07	1.94279e+07	2.48722e+07	2.3339e+07	1.86513e+07	1.21846e+06	1.16032e+07	2.64786e+06	2.58908e+06	2.03349e+07	4.80935e+07	1.17235e+07	1.2514e+07	7.1777e+07	3.28025e+07	3.35834e+07	1.84103e+07	4.01075e+07	2.62187e+07	4.43615e+07
Q9BZ29	DOCK9	3.80737e+06	4.05321e+07	9.56656e+06	2.33746e+07	3.35537e+07	1.06963e+07	7.60959e+06	2.04601e+07	2.97586e+07	3.77829e+07	1.00016e+07	2.9446e+07	3.26412e+07	2.6796e+07	2.74865e+07	2.65896e+07	3.61677e+07	5.2839e+06	8.17993e+06	3.37042e+07	2.63689e+07	3.36139e+07	3.81837e+07	3.12784e+07	3.25272e+07	2.9784e+07	2.5221e+07	2.66566e+07	3.97053e+07	8.90012e+06	3.92863e+07	1.45768e+07	1.19791e+07	3.57788e+07	2.22123e+06	2.91185e+07	1.58362e+07	4.55914e+06	3.42427e+07	1.46553e+07	2.0754e+06	2.23816e+07	5.54007e+06	3.10206e+07	1.24416e+07	2.53917e+07	1.28697e+07	1.2431e+07
Q9Y520	PRRC2C	1.08345e+08	1.00909e+08	8.4357e+07	7.05105e+07	9.16405e+07	8.68241e+07	7.30556e+07	6.9612e+07	7.59216e+07	8.81078e+07	7.91916e+07	4.95292e+07	5.16896e+07	5.42883e+07	6.54465e+07	5.06994e+07	4.87917e+07	6.83089e+07	6.7648e+07	7.34061e+07	7.15217e+07	5.42883e+07	5.91532e+07	8.21135e+07	4.84537e+07	4.86532e+07	4.21358e+07	6.26231e+07	9.32267e+07	9.70609e+07	132039965	8.98534e+07	7.73747e+07	3.77196e+07	1.07719e+07	2.85097e+07	4.31538e+07	4.12679e+07	5.12071e+07	1.54322e+07	3.66444e+06	8.30399e+07	2.83178e+07	1.28904e+07	56833621	7.50041e+07	9.6694e+07	4.0323e+07
Q14152	EIF3A	521567466	5.07905e+08	4.46342e+08	4.36545e+08	465394916	4.50884e+08	3.7491e+08	3.2304e+08	4.27422e+08	4.46342e+08	4.50884e+08	2.80818e+08	2.51934e+08	330100481	338043269	2.41365e+08	2.65666e+08	3.67902e+08	417896739	4.38206e+08	4.19163e+08	3.83179e+08	2.52494e+08	3.88317e+08	2.85581e+08	2.548e+08	2.94544e+08	4.39972e+08	4.72767e+08	5.3043e+08	5.3043e+08	5.10169e+08	5.35211e+08	2.89287e+08	3.94575e+08	3.18725e+08	2.92118e+08	3.29251e+08	3.97123e+08	1.65838e+08	1.61036e+08	5.40245e+08	2.548e+08	2.47331e+08	4.21715e+08	4.3121e+08	3.29251e+08	202309823
Q14289	PTK2B	1.66377e+08	2.15381e+08	2.18234e+08	1.65304e+08	1.94202e+08	2.00001e+08	1.66377e+08	1.63036e+08	1.69464e+08	1.72334e+08	1.75625e+08	2.46173e+08	2.88548e+08	2.65086e+08	2.34731e+08	3.23869e+08	3.24958e+08	1.86993e+08	202309823	1.9307e+08	1.73537e+08	258476905	2.9004e+08	2.52494e+08	3.29251e+08	2.16882e+08	2.06763e+08	1.86688e+08	1.9872e+08	2.00001e+08	2.03392e+08	2.03392e+08	2.22202e+08	3.44027e+08	1.85195e+08	2.0118e+08	1.47964e+08	1.86688e+08	8.74196e+07	9.29829e+07	7.89996e+07	1.72059e+08	7.39087e+07	7.85555e+07	1.58922e+08	1.4096e+08	7.62743e+07	6.11423e+07
P46100	ATRX	2.19815e+07	3.17407e+07	3.06061e+07	1.95223e+07	2.80664e+07	2.37878e+07	1.68958e+07	1.45768e+07	1.99792e+07	2.84392e+07	2.81741e+07	8.98738e+06	9.88302e+06	1.63663e+07	1.69223e+07	9.42552e+06	1.09204e+07	1.74846e+07	2.5143e+07	2.40986e+07	1.70554e+07	1.28604e+07	1.48129e+07	2.34934e+07	1.43183e+07	1.33214e+07	1.40495e+07	2.23816e+07	2.70106e+07	2.92164e+07	3.27508e+07	2.71695e+07	2.72332e+07	1.06285e+07	2.03852e+07	8.30068e+06	9.32987e+06	2.44296e+07	2.71269e+07	6.12216e+06	7.78571e+06	5.20602e+07	2.94238e+07	2.33746e+07	1.9444e+07	2.21649e+07	2.90719e+07	3.79442e+07
A6NC98	CCDC88B	1.06778e+08	1.08481e+08	6.83089e+07	7.30556e+07	7.21757e+07	1.37385e+08	5.53532e+07	6.33588e+07	8.13563e+07	6.90992e+07	1.06066e+08	2.83543e+08	3.48e+08	2.46173e+08	184851846	3.07882e+08	3.56037e+08	5.71217e+07	1.63036e+08	1.04923e+08	1.15473e+08	3.05206e+08	3.84431e+08	1.9307e+08	3.42449e+08	2.25653e+08	1.81673e+08	1.84234e+08	1.13544e+08	7.15217e+07	1.10806e+08	9.00742e+07	9.92798e+07	3.16869e+08	1.09257e+08	1.58922e+08	4.44788e+07	1.32792e+08	8.36202e+07	2.80221e+07	6.00195e+07	8.27456e+07	5.11602e+07	4.83988e+07	7.63684e+07	7.71272e+07	3.19588e+07	4.02172e+07
Q92538	GBF1	3.30383e+07	3.50419e+07	3.99966e+07	3.79737e+07	3.7753e+07	4.05677e+07	4.6679e+07	4.4155e+07	3.47355e+07	4.10708e+07	4.74795e+07	4.05321e+07	3.31834e+07	3.88371e+07	3.71786e+07	4.03869e+07	4.46998e+07	4.71714e+07	3.30383e+07	4.27211e+07	4.72121e+07	4.91637e+07	3.36744e+07	3.6644e+07	3.68919e+07	4.44001e+07	2.94008e+07	5.31708e+07	3.96059e+07	3.84274e+07	4.40503e+07	45986789	4.94344e+07	5.64303e+07	1.31858e+07	5.6184e+07	6.91735e+07	4.19076e+07	1.57157e+07	3.23913e+07	3.73468e+07	3.15137e+07	1.03405e+07	1.6097e+07	3.10803e+07	5.63087e+07	8.85744e+06	9.92446e+06
Q7Z333	SETX	1.32302e+07	1.58482e+07	1.38521e+07	1.16852e+07	1.24094e+07	1.7626e+07	9.29098e+06	7.44841e+06	1.45268e+07	1.29111e+07	1.28019e+07	6.91563e+06	7.19683e+06	9.30458e+06	1.11488e+07	5.91179e+06	8.57734e+06	1.00363e+07	9.99302e+06	1.09293e+07	9.82986e+06	5.7435e+06	1.00986e+07	1.24759e+07	1.06555e+07	7.40116e+06	6.4298e+06	1.13566e+07	1.86334e+07	2.35838e+07	2.21831e+07	1.75942e+07	2.10949e+07	1.31328e+07	9.82197e+06	6.4692e+06	6.79992e+06	1.96769e+07	1.53678e+07	1.35719e+07	9.92446e+06	2.69844e+07	1.51185e+07	1.26579e+07	1.39524e+07	1.67295e+07	9.99302e+06	2.52017e+07
P11215	ITGAM	433786180	5.04084e+08	2.51934e+08	6.73147e+08	1.53222e+08	5.40245e+08	1.38521e+08	2.36608e+08	2.21797e+08	1.43627e+08	4.44576e+08	2042628721	2131159876	1955396568	1251008798	2439460167	2305827017	310478804	1033193918	5.99397e+08	6.86543e+08	2213166415	1819717901	1192313563	2255453146	1475008130	1309231697	933984269	2.48483e+08	3.91765e+08	1.55012e+08	4.91126e+08	4.53029e+08	2529424077	2599316077	1623714401	240890158	1360879706	6.5194e+08	1.94554e+08	3572081398	2.08343e+08	1045533085	2213166415	1068111825	5.24024e+08	2.77481e+08	512301974
Q92835	INPP5D	2.40408e+08	3.70081e+08	338043269	2.38939e+08	2.7557e+08	2.89287e+08	2.7557e+08	2.1415e+08	2.28817e+08	3.02908e+08	273065377	3.24958e+08	3.41587e+08	3.34388e+08	3.65498e+08	3.84431e+08	3.95767e+08	2.5125e+08	310478804	3.15289e+08	2.52494e+08	3.36357e+08	3.85668e+08	3.71416e+08	3.78442e+08	3.50022e+08	2.49034e+08	3.48e+08	3.18725e+08	2.63813e+08	2.97699e+08	2.79391e+08	3.65498e+08	3.61296e+08	1.77659e+08	2.25653e+08	1.97226e+08	2.92118e+08	1.69464e+08	132039965	1.7795e+08	3.55156e+08	1.42225e+08	1.4517e+08	2.63813e+08	2.05993e+08	142945032	1.4096e+08
P55072	VCP	1151051215	1436985611	1418453126	1436985611	1475008130	1236370842	1788982229	1533274077	1418453126	1555415657	1328016716	9.63693e+08	9.09941e+08	1002959163	1080879320	8.2334e+08	8.37166e+08	1555415657	1341888477	1436985611	1495887164	1164569626	7.83594e+08	9.93711e+08	8.99954e+08	1192313563	1495887164	1401790416	1453955068	1164569626	1192313563	1453955068	1533274077	9.24683e+08	9.93711e+08	1294611609	1922186001	2255453146	7.51005e+08	1138867048	1651670902	1533274077	1267478799	1601276267	1601276267	1218011839	1091557127	3.78442e+08
Q5VZ89	DENND4C	1.52836e+07	3.25272e+07	3.2341e+07	2.76582e+07	3.83576e+07	3.43342e+07	4.21358e+07	3.7415e+07	2.4216e+07	3.78096e+07	3.47646e+07	1.43324e+07	2.03349e+07	1.46199e+07	2.47391e+07	1.12762e+07	1.2112e+07	3.66122e+07	2.36026e+07	3.3439e+07	2.94008e+07	1.02556e+07	1.40924e+07	2.13496e+07	1.55233e+07	2.12107e+07	8.66937e+06	1.98184e+07	3.75903e+07	2.65445e+07	3.35834e+07	3.48271e+07	4.67629e+07	1.26986e+07	9.36734e+06	2.62386e+07	4.66202e+07	1.9036e+07	2.94986e+07	5.65542e+07	2.09375e+07	3.99966e+07	2.63689e+07	1.87545e+07	2.79106e+07	3.65492e+07	1.72684e+07	3.38478e+07
Q9BV73	CEP250	1.57553e+07	1.77594e+07	2.11467e+07	1.38402e+07	2.01212e+07	1.63663e+07	2.0637e+07	1.39749e+07	1.61333e+07	1.89918e+07	1.92643e+07	7.54926e+06	8.35689e+06	1.12762e+07	1.57026e+07	4.31029e+06	7.17883e+06	1.12339e+07	1.52942e+07	2.1021e+07	1.68751e+07	9.34548e+06	9.118e+06	1.66995e+07	1.11174e+07	1.08294e+07	9.25959e+06	1.36049e+07	1.78802e+07	1.49752e+07	2.88008e+07	1.91741e+07	2.12787e+07	7.78571e+06	6.06824e+06	7.67438e+06	1.30712e+07	1.15373e+07	4.00735e+07	5.89687e+06	1.01724e+07	4.83474e+07	1.7939e+07	1.50798e+07	1.83838e+07	2.08023e+07	1.68067e+07	2.78623e+07
P30622	CLIP1	7.20194e+07	5.34415e+07	5.05953e+07	4.64763e+07	4.92516e+07	5.86434e+07	6.39976e+07	1.03604e+08	2.98512e+07	3.56892e+07	5.49733e+07	7.68604e+07	9.75143e+07	6.85399e+07	6.41358e+07	7.74913e+07	7.91076e+07	9.03084e+07	5.54152e+07	4.16196e+07	4.92043e+07	6.29577e+07	9.87126e+07	5.5199e+07	9.33579e+07	5.87061e+07	5.45661e+07	4.74339e+07	5.54721e+07	6.33588e+07	6.39308e+07	5.87061e+07	7.34061e+07	8.47184e+07	3.95318e+07	3.39298e+07	8.87593e+07	3.24432e+07	4.10708e+07	4.33675e+07	1.5467e+07	5.82763e+07	6.03323e+07	3.62079e+07	4.69323e+07	4.61558e+07	2.42914e+07	2.65896e+07
Q9Y6D5	ARFGEF2	1.7939e+07	1.82678e+07	2.24e+07	1.946e+07	2.39516e+07	2.09891e+07	2.83393e+07	2.52613e+07	2.09713e+07	2.15445e+07	2.04782e+07	1.70811e+07	1.50672e+07	13732048	1.85705e+07	1.46314e+07	1.78511e+07	2.5221e+07	1.64858e+07	1.8619e+07	2.19282e+07	1.53814e+07	1.34373e+07	1.75305e+07	1.39972e+07	1.89146e+07	1.62745e+07	1.96131e+07	2.11467e+07	1.83555e+07	2.06555e+07	1.93483e+07	2.04782e+07	1.84103e+07	7.81616e+06	1.87388e+07	2.91185e+07	1.74846e+07	8.27329e+06	2.48722e+07	1.33697e+07	1.33326e+07	5.85261e+06	5.49154e+06	1.6967e+07	1.98344e+07	6.13276e+06	7.56991e+06
Q13085	ACACA	6.61766e+06	7.73099e+06	5.98883e+06	9.96252e+06	3.65712e+06	6.78945e+06	9.91635e+06	1.59315e+07	6.70702e+06	6.55494e+06	6.87849e+06	1.47249e+07	1.27696e+07	8.52203e+06	6.18617e+06	1.20527e+07	7.81616e+06	9.99302e+06	7.44841e+06	4.37392e+06	4.5057e+06	1.27696e+07	9.15416e+06	5.90625e+06	1.13304e+07	1.0376e+07	5.1354e+06	1.04125e+07	3.58026e+06	4.41061e+06	5.14461e+06	4.81449e+06	9.10312e+06	2.17e+07	1.088e+07	1.62872e+07	1.59315e+07	3.78231e+06	1.30515e+07	1.70674e+07	8.00075e+06	7.76049e+06	2.89345e+07	2.13737e+06	6.4983e+06	5.53064e+06	908770	3.55865e+06
P08575	PTPRC	2131159876	2529424077	2529424077	2082200486	2599316077	2373044091	1673995832	1236370842	1788982229	2599316077	2373044091	1418453126	1513077554	1819717901	1788982229	1533274077	1555415657	1720262404	2439460167	2702187934	2439460167	1853237790	1555415657	1989846531	1754844743	1601276267	1885450031	1788982229	2305827017	2599316077	2599316077	2529424077	3416028132	1955396568	2439460167	1453955068	1103923880	2213166415	4404588576	1475008130	2439460167	5816287832	2529424077	2907178481	2373044091	2702187934	2786598298	3224710228
P16885	PLCG2	3.48994e+08	3.15289e+08	3.12902e+08	2.85581e+08	2.89287e+08	3.02908e+08	2.57241e+08	3.78442e+08	377100285	2.4381e+08	2.46844e+08	5.69224e+08	5.60992e+08	5.37738e+08	3.98105e+08	6.08821e+08	596591342	2.9004e+08	3.44027e+08	3.62374e+08	1.66117e+08	5.32647e+08	6.08821e+08	4.9531e+08	5.58215e+08	5.35211e+08	4.04078e+08	4.63674e+08	2.3215e+08	2.61425e+08	2.22657e+08	2.50053e+08	2.74899e+08	5.93663e+08	417896739	4.3204e+08	3.20442e+08	512301974	4.71714e+07	274190020	1.26215e+08	1.54002e+08	100032048	1.87285e+08	3.34388e+08	9.37071e+07	2.82833e+08	9.26703e+07
P05164	MPO	11181221470	8065198526	3919667332	8065198526	2907178481	9366092499	1623714401	4757255946	5241598634	2082200486	9366092499	34409043081	23159394603	34409043081	17688402278	58323439868	58323439868	6446173530	23159394603	9366092499	11181221470	58323439868	34409043081	34409043081	58323439868	23159394603	23159394603	23159394603	5816287832	7135883025	2177191752	9366092499	7135883025	58323439868	23159394603	34409043081	2042628721	34409043081	8065198526	2786598298	58323439868	1623714401	8065198526	34409043081	17688402278	9366092499	3005045877	8065198526
Q9NQT8	KIF13B	3.37284e+07	3.77829e+07	3.49503e+07	4.43615e+07	3.15359e+07	3.51001e+07	4.52644e+07	6.36135e+07	3.74495e+07	2.70759e+07	5.13069e+07	3.70258e+07	3.61384e+07	2.63038e+07	3.46664e+07	3.26677e+07	3.05788e+07	5.15934e+07	2.63689e+07	3.41033e+07	4.00267e+07	2.8985e+07	3.18966e+07	2.56077e+07	3.41033e+07	3.62674e+07	3.36429e+07	2.46576e+07	3.41033e+07	3.14115e+07	2.66351e+07	4.01803e+07	4.34325e+07	3.88042e+07	4.97209e+07	5.75236e+07	5.94434e+07	2.46576e+07	2.56651e+07	9.03084e+07	3.71182e+07	3.22812e+07	4.11837e+07	2.46383e+07	2.51834e+07	3.77829e+07	4.07089e+07	3.4046e+07
P35908	KRT2	2.46844e+08	2.3339e+07	7.09685e+07	2.52613e+07	2.63689e+07	1.35948e+08	1.85062e+07	8.06547e+07	1.35948e+08	7.79873e+06	1788982229	4.16354e+08	363500871	1.14696e+08	2.94986e+07	3.15885e+08	2.87006e+08	6.42106e+07	7.66938e+07	1.55012e+08	6.7793e+07	7.89275e+07	7.88737e+08	5.85965e+08	6.67539e+08	2.11604e+08	1.73537e+08	3.13611e+08	3.00315e+07	7.54064e+07	2.24711e+08	1.27905e+07	3.21405e+08	1.56646e+07	8.2334e+08	1.67535e+07	3.35537e+07	8.26453e+07	3224710228	4404588576	1720262404	7.03963e+08	5816287832	4404588576	4.02729e+08	1.24266e+08	1989846531	12848824086
Q9Y3R5	DOP1B	1.43063e+07	1.9444e+07	1.31858e+07	1.33214e+07	7.7005e+06	1.07555e+07	5.34725e+06	1.11684e+07	7.49969e+06	8.38679e+06	1.18159e+07	4.98149e+07	3.87341e+07	3.8906e+07	1.8619e+07	5.91532e+07	6.01435e+07	1.15267e+07	1.1126e+07	1.20741e+07	1.01131e+07	1.2112e+07	6.15751e+07	2.47617e+07	6.61313e+07	2.42372e+07	2.24696e+07	1.59414e+07	9.58943e+06	1.26242e+07	6.03653e+06	1.15174e+07	8.96671e+06	8.09444e+07	3.2311e+07	3.86637e+07	8.5344e+06	1.60559e+07	3.12803e+06	3.80737e+06	2.14254e+07	6.22656e+06	291717	1.02873e+07	4.59348e+06	6.20805e+06	467025	868696
Q70CQ2	USP34	4.34706e+06	6.84449e+06	5.4699e+06	4.55191e+06	5.20055e+06	5.69136e+06	4.64617e+06	2.7388e+06	3.45446e+06	5.58314e+06	4.81032e+06	2.4351e+06	2.84648e+06	3.20468e+06	3.69234e+06	3.748e+06	3.63558e+06	4.2977e+06	3.95076e+06	2.85017e+06	2.44064e+06	1.00668e+07	3.67439e+06	8.62999e+06	2.13189e+06	2.52646e+06	976823	1.79883e+06	5.45554e+06	5.38071e+06	7.24811e+06	6.57219e+06	9.37395e+06	5.90625e+06	3.01786e+06	3.46173e+06	2.22919e+06	3.38236e+06	3.34177e+06	1.37958e+06	3.75133e+06	7.19683e+06	1.22652e+06	2.14049e+06	2.44334e+06	3.07742e+06	351307	1.64506e+06
Q9Y485	DMXL1	1.08139e+07	1.0796e+07	1.0359e+07	1.61333e+07	9.00967e+06	1.04022e+07	1.3426e+07	1.64712e+07	1.23786e+07	1.16481e+07	1.23989e+07	1.52246e+07	1.52487e+07	1.17602e+07	1.45153e+07	1.51446e+07	1.58775e+07	13732048	1.21979e+07	1.00903e+07	7.53142e+06	1.5628e+07	1.25239e+07	9.52831e+06	1.14526e+07	1.82375e+07	9.47702e+06	1.12245e+07	1.01991e+07	1.29908e+07	8.68491e+06	1.35317e+07	1.04022e+07	2.00714e+07	1.1038e+07	2.00228e+07	1.41501e+07	1.51554e+07	4.64156e+06	2.00228e+07	2.34111e+07	1.23786e+07	4.33481e+06	1.30914e+07	1.51446e+07	9.08774e+06	3.00129e+06	2.80956e+06
Q8IWV7	UBR1	2.9927e+07	4.22913e+07	4.62811e+07	3.66122e+07	5.20602e+07	3.81837e+07	5.71763e+07	4.90175e+07	4.00267e+07	4.20241e+07	3.94288e+07	3.47952e+07	2.8985e+07	3.33025e+07	3.82912e+07	3.2341e+07	2.87103e+07	4.79533e+07	4.13694e+07	3.75176e+07	4.20625e+07	4.40107e+07	2.97108e+07	3.50149e+07	3.37042e+07	4.48156e+07	2.44652e+07	5.93285e+07	45986789	3.73111e+07	4.66202e+07	3.82598e+07	3.84274e+07	3.35232e+07	1.02402e+07	3.30989e+07	5.71763e+07	4.40503e+07	1.2668e+07	4.19076e+07	3.54057e+07	3.75503e+07	2.35094e+07	1.14169e+07	2.81275e+07	3.2701e+07	3.83227e+07	1.59038e+07
Q9HCM2	PLXNA4	5.43946e+06	1.4176e+06	5.94602e+06	6.50412e+06	5.82078e+06	2.42033e+06	2.61e+07	2.97586e+07	1.27493e+07	6.03653e+06	6.696e+06	9.22863e+06	3.28967e+06	90982.7	7.09834e+06	329922	823022	2.14554e+07	86597.8	1.6559e+06	1.40481e+06	156441	2.04234e+06	647028	1.19613e+06	1.09918e+07	997174	1.0038e+06	3.67439e+06	461742	236939	806864	2.0346e+06	634500	344533	1.88001e+07	5.67805e+07	9.81524e+06	8.85039e+06	1.06778e+08	4.79896e+06	1.57046e+06	1.08365e+06	1.26296e+06	9.6051e+06	4.09375e+06	8.57734e+06	5.29804e+06
Q8IZQ1	WDFY3	3.82622e+06	1.16131e+06	194877	1.89912e+06	187641	1.60283e+06	165011	551501	69015.9	64666.4	1.06007e+06	1.72954e+07	2.68647e+07	1.50564e+07	2.16655e+06	3.52374e+07	3.93932e+07	357719	4.05239e+06	344533	2.14899e+06	2.33746e+07	2.00228e+07	7.4732e+06	2.66566e+07	8.6047e+06	6.95112e+06	2.44849e+06	2.02395e+06	875416	152952	2.24014e+06	870776	3.81196e+07	1.24649e+07	1.36799e+07	1.68408e+06	254787	233773	3.63213e+06	2.81195e+06	84086.1	1.69601e+06	1.76616e+06	397582	1.25851e+06	174241	876913
Q93009	USP7	1.63782e+08	193427791	2.12043e+08	1.83184e+08	2.03008e+08	1.96389e+08	1.54524e+08	1.49966e+08	1.63526e+08	1.92233e+08	1.8259e+08	1.08481e+08	1.29979e+08	1.65034e+08	178316921	1.26929e+08	1.32792e+08	1.56411e+08	2.28817e+08	2.22657e+08	1.90853e+08	1.87629e+08	138699261	1.96389e+08	1.50894e+08	1.55012e+08	1.5721e+08	2.15381e+08	2.07966e+08	2.3158e+08	2.32731e+08	216354433	2.39449e+08	1.44938e+08	1.51347e+08	1.35346e+08	140741645	2.21279e+08	1.32988e+08	1.12265e+08	1.53461e+08	2.56627e+08	1.94554e+08	1.63036e+08	2.0268e+08	2.18234e+08	1.60418e+08	1.39868e+08
Q5K651	SAMD9	5.08596e+07	6.45256e+07	6.36695e+07	5.13557e+07	6.8907e+07	6.6844e+07	5.74675e+07	4.46122e+07	4.7253e+07	6.30304e+07	5.05102e+07	5.03713e+07	5.37888e+07	7.05105e+07	4.52233e+07	4.53899e+07	4.67629e+07	5.74675e+07	6.86163e+07	5.73469e+07	5.52976e+07	5.64303e+07	4.61943e+07	8.18148e+07	4.97209e+07	4.81753e+07	4.92516e+07	1.21677e+08	8.41715e+07	8.57256e+07	1.26215e+08	6.52502e+07	6.90992e+07	7.08818e+07	3.3211e+07	4.81371e+07	6.24141e+07	7.43368e+07	4.90175e+07	3.06346e+07	1.67664e+07	8.22146e+07	3.41033e+07	2.26157e+07	6.85399e+07	5.59121e+07	3.10206e+07	2.57516e+07
O75533	SF3B1	3.1205e+08	3.95767e+08	3.78442e+08	2.87835e+08	3.52931e+08	3.40553e+08	2.3106e+08	2.06763e+08	3.02076e+08	3.54208e+08	2.96904e+08	1.86317e+08	1.81075e+08	220373850	2.72335e+08	1.85944e+08	2.0195e+08	2.37537e+08	2.94544e+08	3.07014e+08	3.02076e+08	2.07139e+08	1.91214e+08	2.78183e+08	2.056e+08	2.04478e+08	2.04478e+08	2.07966e+08	3.66624e+08	3.9305e+08	4.16354e+08	3.62374e+08	3.72676e+08	2.20835e+08	1.72059e+08	2.00346e+08	1.55266e+08	3.23869e+08	2.67594e+08	8.51007e+07	1.18062e+08	3.16869e+08	1.65304e+08	184851846	2.25067e+08	4.14945e+08	1.69143e+08	2.07515e+08
P51531	SMARCA2	4.40503e+07	4.53442e+07	4.71714e+07	3.27789e+07	4.33675e+07	4.62811e+07	3.49177e+07	3.00085e+07	3.96059e+07	3.69957e+07	4.72121e+07	2.50172e+07	2.74865e+07	3.30707e+07	3.88042e+07	2.95499e+07	2.92427e+07	3.01502e+07	3.77196e+07	4.22913e+07	3.86637e+07	2.85097e+07	3.03159e+07	3.72405e+07	2.99075e+07	3.05519e+07	2.24163e+07	2.9446e+07	4.10001e+07	4.47754e+07	5.05547e+07	4.79533e+07	4.82164e+07	2.6083e+07	4.44001e+07	1.99186e+07	1.9444e+07	4.014e+07	6.94655e+07	1.89738e+07	2.36026e+07	7.91076e+07	4.32228e+07	4.08498e+07	2.97366e+07	5.38459e+07	3.99311e+07	6.39976e+07
O15027	SEC16A	7.5505e+07	6.67771e+07	6.56473e+07	5.8167e+07	5.93897e+07	6.34795e+07	6.82445e+07	6.05819e+07	5.17442e+07	6.42106e+07	6.93902e+07	5.92659e+07	7.39087e+07	6.62581e+07	6.62581e+07	7.38147e+07	7.24919e+07	6.00762e+07	5.76897e+07	5.67805e+07	5.46272e+07	5.52489e+07	7.55761e+07	6.6844e+07	6.40569e+07	5.79294e+07	4.65669e+07	5.54721e+07	6.01435e+07	6.28869e+07	7.15217e+07	6.02676e+07	5.79925e+07	7.2338e+07	3.96059e+07	4.35074e+07	5.25497e+07	4.84537e+07	5.70054e+07	5.87585e+07	2.56077e+07	6.13709e+07	4.86093e+07	3.7206e+07	4.27596e+07	54122687	5.31264e+07	6.41358e+07
Q14573	ITPR3	3.5376e+06	1.2065e+07	1.31328e+07	1.06963e+07	1.65838e+07	6.32734e+06	1.1733e+07	1.0796e+07	1.14896e+07	1.77006e+07	7.38986e+06	8.2082e+06	5.65339e+06	5.73899e+06	7.8038e+06	4.7722e+06	6.07312e+06	1.18872e+07	1.32537e+07	1.41027e+07	8.00075e+06	5.14461e+06	4.67925e+06	1.06041e+07	4.47478e+06	9.72803e+06	1.10541e+07	8.22028e+06	1.07873e+07	5.72905e+06	1.41027e+07	1.04858e+07	1.94923e+07	1.26351e+07	4.3063e+06	1.66346e+07	1.92205e+07	1.41807e+07	2.58065e+07	2.34934e+07	2.92164e+07	2.62386e+07	1.6262e+07	2.0205e+07	2.58322e+07	2.89345e+07	6.56002e+06	3.43907e+07
Q96F07	CYFIP2	8.88704e+07	1.34633e+08	1.42736e+08	1.16551e+08	1.47786e+08	1.16192e+08	1.05952e+08	6.73457e+07	1.1155e+08	144744771	1.00418e+08	1.73847e+08	1.91538e+08	2.04478e+08	1.51832e+08	2.24711e+08	2.6821e+08	1.07915e+08	1.65838e+08	1.46609e+08	9.54384e+07	1.9872e+08	2.33778e+08	1.94554e+08	2.57842e+08	1.72699e+08	1.47786e+08	1.63036e+08	1.26215e+08	9.96763e+07	1.65838e+08	1.19516e+08	1.37385e+08	3.12902e+08	1.28268e+08	1.30748e+08	7.77781e+07	2.03008e+08	6.57263e+07	3.76241e+07	4.17668e+07	1.63526e+08	2.39697e+07	5.44587e+07	1.15785e+08	1.05952e+08	2.37036e+07	4.65669e+07
O95248	SBF1	2.58759e+07	4.50215e+07	4.82164e+07	2.84392e+07	5.36992e+07	5.0274e+07	4.13026e+07	2.87103e+07	4.13694e+07	5.65542e+07	4.09215e+07	2.69662e+07	2.94238e+07	2.83393e+07	4.15834e+07	1.95223e+07	2.65896e+07	3.79737e+07	4.63278e+07	4.75797e+07	4.13694e+07	2.44103e+07	2.91629e+07	4.81753e+07	2.92678e+07	3.28025e+07	2.91629e+07	4.09215e+07	5.18937e+07	4.74795e+07	5.65019e+07	4.83988e+07	4.97209e+07	3.56219e+07	1.46002e+07	2.90547e+07	2.7032e+07	4.61139e+07	5.56927e+07	2.81525e+07	4.81371e+07	1.16551e+08	2.93753e+07	5.14433e+07	4.53899e+07	6.88254e+07	2.16814e+07	6.33588e+07
Q3V6T2	CCDC88A	3.15359e+07	2.73479e+07	1.70434e+07	3.18966e+07	9.96252e+06	2.41947e+07	1.50339e+07	2.95211e+07	1.92772e+07	9.49779e+06	3.18155e+07	1.56518e+07	1.22249e+07	1.51185e+07	1.60188e+07	1.52009e+07	1.36478e+07	2.51182e+07	9.22094e+06	1.81932e+07	2.31145e+07	1.37232e+07	1.34697e+07	1.02144e+07	1.04704e+07	1.38287e+07	1.62872e+07	6.20805e+06	1.33426e+07	2.7281e+07	9.87625e+06	2.55885e+07	1.946e+07	1.57679e+07	1.85562e+07	1.28415e+07	1.75165e+07	5.07963e+06	4.90218e+06	2.11111e+07	4.55191e+06	1.32337e+06	3.95796e+06	1.28596e+06	1.33326e+07	1.95633e+07	1.76536e+07	9.17881e+06
O60610	DIAPH1	3.6025e+08	4.58371e+08	5.46993e+08	4.63674e+08	4.91126e+08	4.54965e+08	8.4466e+08	602372572	3.80537e+08	4.39972e+08	5.69224e+08	512301974	4.67176e+08	4.06905e+08	4.87203e+08	417896739	3.88317e+08	714990484	4.60015e+08	4.49252e+08	4.89127e+08	377100285	4.21715e+08	4.08013e+08	4.08013e+08	4.53029e+08	3.89451e+08	4.14945e+08	4.76279e+08	433786180	4.28815e+08	468975131	5.79128e+08	417896739	178316921	5.60992e+08	6.82204e+08	4.8363e+08	1.98347e+08	4.9531e+08	3.7491e+08	3.72676e+08	347062156	2.46844e+08	3.32739e+08	4.79889e+08	2.50621e+08	1.60418e+08
Q92900	UPF1	1.63284e+08	167163310	1.58155e+08	1.41398e+08	1.73537e+08	1.59148e+08	1.50388e+08	1.41614e+08	1.31264e+08	1.59714e+08	1.50388e+08	1.14833e+08	1.13112e+08	1.26576e+08	138699261	1.08607e+08	1.11231e+08	1.48156e+08	1.3764e+08	1.50184e+08	1.42486e+08	1.21843e+08	1.21973e+08	1.50184e+08	1.2501e+08	1.29183e+08	108783749	1.29805e+08	1.58155e+08	161583887	2.14616e+08	1.74385e+08	1.51347e+08	1.08191e+08	167163310	1.1857e+08	1.11826e+08	1.3321e+08	1.51121e+08	1.34633e+08	7.28735e+07	1.92233e+08	1.16724e+08	1.14551e+08	1.22528e+08	1.44531e+08	193427791	1.31652e+08
P09874	PARP1	6.59848e+08	6.63774e+08	1294611609	7.56882e+08	1138867048	8.90734e+08	5.04084e+08	5.44181e+08	933984269	1091557127	7.30092e+08	2.29715e+08	1.82291e+08	298354811	602372572	3.3439e+07	9.95668e+07	4.7088e+08	7.62043e+08	9.43054e+08	521567466	2.95343e+08	1.01173e+08	635581116	2.3106e+08	4.7088e+08	4.89127e+08	6.08821e+08	809015605	9.63693e+08	1103923880	933984269	8.90734e+08	8.49084e+07	4.47626e+08	2.41828e+08	3.91765e+08	9.24683e+08	1401790416	3.13611e+08	2.81485e+08	2177191752	6.59848e+08	933984269	7.83594e+08	8.65575e+08	1164569626	1698243516
O95466	FMNL1	5.52881e+08	596591342	596591342	5.63537e+08	521567466	6.78168e+08	4.06905e+08	3.72676e+08	4.91126e+08	5.40245e+08	5.63537e+08	6.78168e+08	7.30092e+08	809015605	7.30092e+08	8.59975e+08	7.40304e+08	481972329	7.03963e+08	555575481	7.03963e+08	7.77419e+08	7.6722e+08	7.62043e+08	8.37166e+08	6.05682e+08	7.30092e+08	6.67539e+08	5.72646e+08	5.85965e+08	6.5194e+08	6.25399e+08	6.08821e+08	7.95372e+08	3.13611e+08	4.56499e+08	2.51934e+08	4.25871e+08	2.94544e+08	2.37956e+08	3.22205e+08	4.60015e+08	338043269	2.87835e+08	4.20437e+08	5.63537e+08	258476905	3.9305e+08
P29144	TPP2	1.85195e+08	2.3712e+08	2.80818e+08	2.69498e+08	3.02908e+08	2.60868e+08	3.39649e+08	3.52931e+08	2.33231e+08	2.69498e+08	2.33778e+08	2.49586e+08	2.43331e+08	2.24711e+08	2.71758e+08	1.83838e+08	2.08343e+08	3.25776e+08	2.78183e+08	2.57241e+08	3.08832e+08	2.35172e+08	190186704	220373850	1.96389e+08	274190020	330100481	2.38465e+08	215855751	204877768	220373850	2.27772e+08	1.79157e+08	1.65838e+08	1.36322e+08	2.4381e+08	4.72767e+08	3.12902e+08	1.48828e+08	4.58371e+08	363500871	1.75299e+08	4.21715e+08	3.15885e+08	1.94554e+08	1.96003e+08	2.23167e+08	1.56411e+08
P11216	PYGB	2.0118e+08	2.40408e+08	4.19163e+08	3.78442e+08	4.87203e+08	3.69136e+08	6.40283e+08	7.6722e+08	4.60015e+08	4.72767e+08	3.02076e+08	2.40408e+08	2.46844e+08	1.90513e+08	351840176	202309823	1.93757e+08	602372572	2.38465e+08	2.90695e+08	3.4504e+08	1.47964e+08	1.79895e+08	2.7881e+08	1.97226e+08	4.00325e+08	1.9307e+08	2.25067e+08	4.39972e+08	2.89287e+08	3.85668e+08	2.74899e+08	3.27631e+08	1.63036e+08	180798880	5.63537e+08	1126839558	1.79895e+08	2.99867e+08	6.89989e+08	2.21279e+08	3.05206e+08	1.76212e+08	161897121	2.70569e+08	3.32739e+08	3.07014e+08	1.68623e+08
Q9NTI5	PDS5B	8.42674e+07	1.09971e+08	1.04548e+08	8.86541e+07	1.02279e+08	9.32267e+07	6.47187e+07	5.59698e+07	7.93742e+07	1.44329e+08	1.35742e+08	8.704e+07	9.10674e+07	9.98971e+07	9.80201e+07	1.03367e+08	1.05681e+08	7.13698e+07	107795585	1.04685e+08	1.30748e+08	9.42667e+07	9.43795e+07	105168163	1.09257e+08	8.704e+07	9.21715e+07	9.22949e+07	9.22949e+07	9.53215e+07	1.8054e+08	1.28268e+08	1.73537e+08	1.85195e+08	7.92784e+07	1.11231e+08	4.53092e+07	1.19959e+08	1.00774e+08	3.18685e+07	3.76844e+07	1.29979e+08	4.78596e+07	8.3795e+07	1.00293e+08	1.8954e+08	5.92659e+07	1.06778e+08
O14497	ARID1A	8.44771e+07	9.78941e+07	9.09615e+07	6.80321e+07	7.34867e+07	9.15169e+07	6.28869e+07	5.34871e+07	7.05853e+07	8.52096e+07	9.01989e+07	4.67986e+07	4.33363e+07	5.97278e+07	7.26396e+07	4.33063e+07	4.01803e+07	6.84679e+07	7.58327e+07	8.84348e+07	8.11683e+07	5.80544e+07	4.60304e+07	6.94655e+07	5.00586e+07	7.00588e+07	58106423	6.10073e+07	8.98534e+07	1.01821e+08	104786951	1.06212e+08	9.81542e+07	5.00586e+07	4.54343e+07	4.55545e+07	3.53085e+07	1.17742e+08	8.48154e+07	2.41947e+07	2.47391e+07	9.77692e+07	3.58685e+07	3.4046e+07	6.98952e+07	1.03479e+08	3.62079e+07	7.15969e+07
Q29RF7	PDS5A	8.76028e+07	1.00774e+08	1.02279e+08	7.07296e+07	1.07224e+08	8.64615e+07	6.62581e+07	5.82763e+07	7.73747e+07	9.74009e+07	8.25333e+07	4.88401e+07	4.63278e+07	5.83288e+07	7.37477e+07	5.28648e+07	5.95036e+07	6.40569e+07	8.60155e+07	8.16394e+07	7.34867e+07	5.93285e+07	5.77524e+07	7.85555e+07	6.42106e+07	5.48685e+07	5.43949e+07	7.07924e+07	9.64432e+07	1.06351e+08	1.21973e+08	1.20687e+08	9.35675e+07	6.37353e+07	5.16896e+07	5.68942e+07	4.48904e+07	7.83425e+07	6.37353e+07	1.29535e+07	2.31964e+07	9.34647e+07	2.35641e+07	2.57516e+07	6.226e+07	1.01821e+08	1.92205e+07	5.3741e+07
Q9P2D3	HEATR5B	1.98611e+07	2.31599e+07	2.04298e+07	2.28494e+07	2.01552e+07	2.0511e+07	2.33064e+07	2.39697e+07	1.73594e+07	2.04601e+07	1.84932e+07	2.2273e+07	2.27206e+07	2.04953e+07	2.17201e+07	2.36243e+07	2.13879e+07	2.5143e+07	1.6608e+07	1.96131e+07	1.6597e+07	2.11931e+07	2.18921e+07	2.09891e+07	1.7626e+07	2.39326e+07	1.8164e+07	4.99171e+07	1.75942e+07	1.50564e+07	1.72684e+07	2.03349e+07	2.5242e+07	3.03655e+07	4.16687e+06	2.26901e+07	2.22512e+07	1.43521e+07	4.02131e+06	1.13837e+07	3.61092e+06	1.6887e+07	3.93594e+06	2.6308e+06	9.41129e+06	1.79657e+07	1.55098e+06	5.62391e+06
P33176	KIF5B	1.30748e+08	1.02279e+08	9.56828e+07	1.03367e+08	9.7645e+07	9.7169e+07	1.24266e+08	1.38521e+08	9.63066e+07	9.56828e+07	1.05067e+08	1.44531e+08	1.55553e+08	1.36971e+08	1.13719e+08	1.51121e+08	1.46609e+08	1.2362e+08	9.38179e+07	1.01045e+08	9.98971e+07	1.17742e+08	1.39674e+08	1.02713e+08	1.45437e+08	1.15146e+08	1.15619e+08	1.05067e+08	8.21135e+07	8.04602e+07	8.55158e+07	9.94305e+07	1.02713e+08	1.63284e+08	1.12125e+08	1.44938e+08	167396133	8.84348e+07	9.01989e+07	1.4517e+08	6.90992e+07	7.51757e+07	8.97431e+07	7.02003e+07	9.49893e+07	9.68277e+07	9.72876e+07	5.63087e+07
Q5SRE5	NUP188	3.70258e+07	4.70736e+07	4.38433e+07	3.43556e+07	4.04534e+07	3.80034e+07	3.04398e+07	2.51607e+07	2.9927e+07	4.34325e+07	4.17668e+07	3.34083e+07	3.3211e+07	4.10708e+07	3.69255e+07	3.28271e+07	3.14115e+07	3.29861e+07	5.2005e+07	4.24523e+07	3.70566e+07	3.66715e+07	4.06749e+07	4.50215e+07	3.80377e+07	3.17901e+07	3.6863e+07	4.11042e+07	4.2405e+07	4.06372e+07	5.33385e+07	5.13557e+07	5.27427e+07	4.1223e+07	2.7883e+07	3.21232e+07	2.25264e+07	5.22617e+07	6.30805e+07	1.70811e+07	7.71979e+07	9.15169e+07	3.039e+07	5.73469e+07	4.72121e+07	6.20027e+07	2.04601e+07	5.51315e+07
Q12873	CHD3	6.89558e+06	8.5488e+06	1.32537e+07	7.56225e+06	1.28019e+07	9.62565e+06	8.05725e+06	5.50173e+06	6.82143e+06	1.24759e+07	6.63606e+06	2.94392e+06	4.79896e+06	1.60689e+06	8.1392e+06	3.92168e+06	1.88323e+06	4.02516e+06	1.00668e+07	5.88598e+06	9.5743e+06	3.75473e+06	4.83289e+06	1.11418e+07	4.33069e+06	5.30278e+06	3.41784e+06	5.50173e+06	1.16285e+07	1.11579e+07	1.58916e+07	1.09119e+07	1.0044e+07	4.86954e+06	7.29434e+06	3.26263e+06	3.32587e+06	1.10997e+07	2.24696e+07	4.36568e+06	1.9974e+06	2.07649e+07	1.24565e+07	1.32412e+07	4.8966e+06	2.24163e+07	9.17881e+06	1.71747e+07
P35749	MYH11	7.92784e+07	1.22334e+08	1.55012e+08	1.3764e+08	1.11689e+08	1.30898e+08	1.8259e+08	2.79391e+08	1.6805e+08	1.45437e+08	1.03225e+08	2.15023e+08	2.18234e+08	1.97581e+08	202309823	2.03008e+08	204877768	244348658	1.04141e+08	7.74913e+07	8.99735e+07	1.66377e+08	2.45059e+08	1.92233e+08	2.3712e+08	286242825	1.79503e+08	9.74009e+07	9.46389e+07	7.34867e+07	5.67151e+07	8.6919e+07	2.11195e+08	2.41828e+08	5.11602e+07	3.20442e+08	8.1667e+08	1.74136e+08	5.73469e+07	4.16354e+08	1.90853e+08	1.83534e+08	1.06066e+08	1.65838e+08	3.08832e+08	3.1205e+08	1.37166e+08	2.27014e+08
Q9BYK8	HELZ2	1.5628e+07	4.38606e+06	2.61591e+06	1.16786e+06	997174	2.87264e+06	359565	207952	265253	741789	8.25278e+06	3.20156e+06	3.42816e+06	1.24565e+07	1.7638e+06	2.58759e+07	8.55523e+06	1.57046e+06	4.74586e+06	582297	2.04234e+06	1.22414e+07	5.27484e+06	1.65551e+07	8.08464e+06	2.88894e+06	1.465e+06	1.03241e+07	4.96316e+06	2.16646e+07	2.85097e+07	3.02909e+06	4.76365e+06	3.44596e+07	1.00016e+07	5.00454e+06	7.04868e+06	2.03979e+06	5.99391e+06	1.47274e+06	6.81128e+06	4.28577e+06	3.55543e+06	4.44645e+06	2.81762e+06	1.0011e+06	1.18724e+06	7.60959e+06
Q8IWJ2	GCC2	1.05707e+07	1.088e+07	1.27797e+07	8.21323e+06	1.41599e+07	1.20086e+07	1.6967e+07	1.04373e+07	8.27951e+06	1.28796e+07	1.17055e+07	1.46659e+07	1.05794e+07	9.35225e+06	7.99251e+06	9.58153e+06	5.43946e+06	1.19609e+07	8.40729e+06	6.74738e+06	8.02873e+06	5.67666e+06	1.02144e+07	1.06825e+07	1.29991e+07	8.1392e+06	6.88444e+06	9.51959e+06	1.24843e+07	1.10541e+07	1.74016e+07	6.89037e+06	1.63663e+07	1.13656e+07	5.35635e+06	5.67266e+06	1.98763e+07	7.77358e+06	1.45471e+07	4.36226e+07	1.21298e+07	1.56646e+07	2.35251e+07	8.42622e+06	9.68669e+06	1.16032e+07	2.12597e+07	2.08742e+07
B0I1T2	MYO1G	4.99832e+08	7.77419e+08	5.63537e+08	6.11928e+08	5.42355e+08	635581116	5.37738e+08	4.00325e+08	4.97846e+08	7.03963e+08	8.72525e+08	4.60015e+08	4.85482e+08	5.58215e+08	5.99397e+08	3.78442e+08	423038815	505883653	5.44181e+08	719575951	4.97846e+08	468975131	4.76279e+08	5.42355e+08	5.46993e+08	4.49252e+08	5.14454e+08	465394916	6.32053e+08	5.63537e+08	5.81856e+08	7.83594e+08	809015605	4.16354e+08	7.30092e+08	4.14945e+08	3.23869e+08	4.93564e+08	1673995832	4.30382e+08	9.63693e+08	1698243516	8.90734e+08	1045533085	7.72174e+08	8.4466e+08	5.69224e+08	8.59975e+08
Q86VP6	CAND1	3.50022e+08	5.85965e+08	602372572	5.85965e+08	5.79128e+08	5.07905e+08	5.10169e+08	4.99832e+08	5.26227e+08	6.05682e+08	4.9531e+08	5.01862e+08	4.56499e+08	4.8363e+08	5.37738e+08	4.3204e+08	4.38206e+08	5.44181e+08	7.56882e+08	6.82204e+08	735163113	5.6629e+08	4.50884e+08	5.49502e+08	4.53029e+08	5.44181e+08	7.51005e+08	6.11928e+08	5.26227e+08	5.10169e+08	6.73147e+08	6.14889e+08	5.8821e+08	4.89127e+08	1.82854e+08	5.91037e+08	5.93663e+08	9.93711e+08	2.20835e+08	2.4381e+08	4.27422e+08	3.76054e+08	2.26162e+08	2.7683e+08	3.90702e+08	5.37738e+08	1.33822e+08	8.55158e+07
Q08211	DHX9	8.72525e+08	1068111825	1033193918	8.30001e+08	9.82516e+08	8.5166e+08	5.99397e+08	5.46993e+08	719575951	1057813246	8.30001e+08	521567466	481972329	6.05682e+08	6.73147e+08	4.35056e+08	4.54965e+08	6.99125e+08	8.5166e+08	8.90734e+08	8.90734e+08	5.46993e+08	4.54965e+08	719575951	4.58371e+08	5.72646e+08	596591342	6.5194e+08	1045533085	1115684202	1282086718	1151051215	9.82516e+08	521567466	4.7088e+08	5.04084e+08	4.04078e+08	9.82516e+08	5.91037e+08	2.30642e+08	338043269	9.54121e+08	3.15289e+08	4.3204e+08	6.82204e+08	1401790416	505883653	3.48e+08
P52948	NUP98	8.01931e+07	1.01679e+08	9.54384e+07	7.49308e+07	8.93344e+07	9.29829e+07	7.46656e+07	54122687	7.99038e+07	9.58019e+07	100032048	6.43885e+07	7.61743e+07	8.35405e+07	8.10655e+07	6.89697e+07	7.66938e+07	7.35728e+07	9.6694e+07	8.90742e+07	7.70288e+07	7.1777e+07	8.19067e+07	1.0196e+08	8.34347e+07	5.14013e+07	5.50243e+07	8.50109e+07	9.52218e+07	1.01438e+08	1.2501e+08	1.07506e+08	1.23477e+08	9.22949e+07	1.14393e+08	6.47962e+07	4.4852e+07	107061120	1.91538e+08	6.83967e+07	1.24123e+08	2.1243e+08	1.19516e+08	1.58922e+08	1.16357e+08	1.58922e+08	1.69464e+08	2.25067e+08
Q14203	DCTN1	1.5745e+08	1.74741e+08	2.17727e+08	2.33231e+08	2.24208e+08	2.23167e+08	2.92118e+08	3.21405e+08	2.27772e+08	1.99208e+08	2.24208e+08	2.87006e+08	3.02076e+08	2.46844e+08	2.3712e+08	3.2304e+08	3.19623e+08	2.6821e+08	2.05036e+08	2.13672e+08	2.13672e+08	2.51934e+08	3.07882e+08	2.25653e+08	2.88548e+08	3.04451e+08	2.79391e+08	227404197	1.94554e+08	1.85551e+08	1.69143e+08	2.00001e+08	1.82291e+08	2.91358e+08	1.05067e+08	228242096	3.29251e+08	1.89191e+08	8.51007e+07	3.88317e+08	1.59916e+08	144744771	1.20508e+08	1.11231e+08	1.63036e+08	1.7859e+08	5.49502e+08	7.75899e+07
O14981	BTAF1	2.47617e+07	2.22171e+07	1.85705e+07	1.47362e+07	2.24696e+07	1.82516e+07	1.20926e+07	1.33103e+07	1.31765e+07	1.58247e+07	1.57026e+07	4.72285e+06	7.6043e+06	1.06892e+07	1.37648e+07	7.48505e+06	9.0962e+06	1.45268e+07	7.95889e+06	1.52487e+07	1.12762e+07	9.49079e+06	7.05393e+06	1.49997e+07	1.04373e+07	8.16598e+06	7.04868e+06	9.90175e+06	1.60433e+07	2.52017e+07	2.51607e+07	2.70548e+07	2.41463e+07	1.51303e+07	9.97687e+06	1.37989e+07	7.87182e+06	1.64321e+07	1.58482e+07	5.13944e+06	7.18555e+06	1.99511e+07	4.36237e+06	5.80938e+06	1.95223e+07	2.25621e+07	3.63558e+06	1.6887e+07
Q96L91	EP400	1.70192e+07	1.8814e+07	1.90971e+07	1.25629e+07	1.72148e+07	1.82844e+07	1.19609e+07	9.29098e+06	1.32205e+07	1.70811e+07	1.67131e+07	8.7505e+06	1.16481e+07	1.27696e+07	1.53315e+07	1.0359e+07	1.22068e+07	9.03209e+06	1.62227e+07	1.37025e+07	1.04523e+07	1.13656e+07	8.77811e+06	1.69352e+07	1.05639e+07	1.02873e+07	6.45573e+06	1.43617e+07	1.83955e+07	1.92643e+07	2.37878e+07	2.16476e+07	1.99654e+07	1.43617e+07	1.51051e+07	8.54129e+06	6.12738e+06	1.33822e+07	4.08498e+07	9.81524e+06	1.69352e+07	4.29663e+07	2.47002e+07	1.63541e+07	1.24759e+07	2.00228e+07	1.33928e+07	3.97366e+07
P49750	YLPM1	5.87585e+07	6.7196e+07	5.72841e+07	4.28407e+07	5.82763e+07	5.97813e+07	3.43556e+07	3.28794e+07	4.91159e+07	5.00167e+07	3.86973e+07	2.83902e+07	2.51607e+07	3.4183e+07	4.22499e+07	2.81275e+07	3.06061e+07	3.50419e+07	4.65224e+07	5.07472e+07	4.65669e+07	3.21777e+07	2.07496e+07	4.76279e+07	2.84392e+07	3.54995e+07	3.29861e+07	3.48541e+07	5.8167e+07	6.43885e+07	7.11279e+07	5.49216e+07	5.08024e+07	3.93534e+07	2.97366e+07	2.11931e+07	2.18717e+07	4.92516e+07	4.75332e+07	8.08464e+06	8.04118e+06	5.23752e+07	2.52613e+07	1.46448e+07	5.03713e+07	6.47187e+07	3.84568e+07	3.00772e+07
Q9NY15	STAB1	3.44242e+07	2.21247e+07	2.11111e+07	2.09083e+07	3.04167e+06	1.92489e+07	1.1479e+07	2.03852e+07	8.51559e+06	6.57219e+06	2.21093e+07	2.3554e+06	263512	386895	7.85716e+06	1.10914e+06	135044	2.23291e+07	2.16936e+06	1.29535e+07	1.39133e+07	2.1111e+06	140844	54487.8	249070	2.3201e+06	2.35218e+06	352207	1.3448e+07	2.86621e+07	6.05785e+06	2.5143e+07	2.19081e+07	3.0481e+06	1.32302e+07	1.85236e+07	2.45288e+07	650182	1.65257e+07	1.476e+07	2.84622e+07	2.97288e+06	3.80357e+06	753776	4.31214e+07	2.73897e+07	1.73451e+07	2.38554e+07
Q9UPY3	DICER1	2.76835e+07	2.11467e+07	1.65551e+07	1.52246e+07	1.17055e+07	1.63907e+07	1.14896e+07	1.68362e+07	1.48026e+07	1.24094e+07	1.82375e+07	1.50798e+07	1.8589e+07	1.56405e+07	1.29344e+07	1.80378e+07	1.55233e+07	2.05278e+07	1.28321e+07	1.3061e+07	1.19609e+07	1.54052e+07	1.46659e+07	1.22623e+07	1.45613e+07	1.41921e+07	1.10466e+07	1.19706e+07	1.13656e+07	1.8102e+07	1.38521e+07	1.9444e+07	1.73451e+07	2.25264e+07	1.52009e+07	1.95941e+07	1.65702e+07	1.27797e+07	5.07123e+06	2.02559e+07	1.23786e+07	9.93275e+06	4.65047e+06	5.93461e+06	1.44278e+07	1.77153e+07	1.09574e+07	6.12738e+06
Q8N4C6	NIN	6.75376e+06	7.12318e+06	7.40116e+06	7.06468e+06	6.43542e+06	9.22094e+06	4.5057e+06	4.22818e+06	5.47482e+06	1.11488e+07	7.08227e+06	1.0385e+07	1.45153e+07	1.19988e+07	1.14992e+07	1.65257e+07	1.46993e+07	5.40963e+06	1.06121e+07	9.24443e+06	7.12318e+06	1.07621e+07	1.70062e+07	1.18338e+07	1.46553e+07	7.26052e+06	5.80938e+06	7.2727e+06	8.45867e+06	8.86563e+06	1.09204e+07	1.00515e+07	9.49079e+06	1.70192e+07	7.07657e+06	3.55865e+06	2.26569e+06	7.12919e+06	1.49626e+07	7.52502e+06	8.17266e+06	1.32205e+07	1.10466e+07	6.63606e+06	5.76877e+06	1.40924e+07	5.71261e+06	1.39e+07
Q9NYU2	UGGT1	2.24208e+08	2.60868e+08	2.1415e+08	2.84791e+08	2.17727e+08	2.26162e+08	3.18725e+08	2.93717e+08	228242096	2.38465e+08	2.60868e+08	2.64372e+08	2.32731e+08	2.28817e+08	2.39449e+08	2.22657e+08	2.21279e+08	2.76163e+08	2.12839e+08	2.3712e+08	2.39449e+08	2.55452e+08	2.42383e+08	1.9872e+08	240890158	2.64372e+08	2.22657e+08	1.18062e+08	2.21797e+08	2.03392e+08	1.97581e+08	2.35664e+08	2.82171e+08	2.69931e+08	2.23647e+08	2.85581e+08	433786180	2.59659e+08	347062156	4.53029e+08	5.32647e+08	3.08832e+08	3.56037e+08	188778137	4.24477e+08	4.97846e+08	3.43064e+08	4.20437e+08
P53618	COPB1	2.9606e+08	3.40553e+08	3.23869e+08	3.43064e+08	3.28402e+08	3.28402e+08	3.78442e+08	3.76054e+08	2.60868e+08	3.50022e+08	3.32739e+08	3.25776e+08	3.18725e+08	3.02908e+08	3.02076e+08	335426795	3.48e+08	3.62374e+08	2.67075e+08	335426795	330100481	3.55156e+08	363500871	286242825	3.54208e+08	3.22205e+08	2.76163e+08	2.82833e+08	3.29251e+08	3.17681e+08	3.09704e+08	3.31956e+08	4.02729e+08	4.35056e+08	1.46859e+08	4.46342e+08	3.98105e+08	3.31083e+08	1.50668e+08	2.0955e+08	1.36107e+08	2.34274e+08	8.86541e+07	1.03367e+08	1.94202e+08	3.34388e+08	1.01554e+08	8.88704e+07
P01023	A2M	7.46656e+07	3.30989e+07	1.35317e+07	2.37225e+07	7.23714e+06	2.21831e+07	8.2082e+06	4.08906e+07	2.07515e+08	1.98905e+07	1.02556e+07	5.77524e+07	9.68669e+06	1.35232e+07	1.58916e+07	6.82728e+06	1.52122e+07	2.57814e+07	2.29165e+07	4.58426e+06	1.11826e+08	4.0323e+07	5.10183e+06	1.65107e+07	3.13666e+06	2.57093e+07	4.71714e+07	5.43949e+07	2.73233e+07	6.51662e+06	6.64725e+06	2.6308e+06	3.9043e+06	1.58139e+07	3.69255e+07	1.46026e+08	2.15963e+07	1.32397e+08	1.04858e+07	1.46421e+08	5.49733e+07	3.00539e+07	5.63685e+07	1.2668e+07	5.79925e+07	7.78642e+07	6.14889e+08	2.69436e+07
Q7L576	CYFIP1	8.28488e+07	1.08345e+08	1.43627e+08	1.65034e+08	1.43627e+08	1.35742e+08	2.63299e+08	3.54208e+08	1.97581e+08	1.51121e+08	1.61296e+08	1.43393e+08	1.05681e+08	7.13698e+07	1.34633e+08	9.03084e+07	8.52096e+07	2.79391e+08	6.65484e+07	1.09675e+08	1.18392e+08	6.1816e+07	8.13563e+07	7.01383e+07	7.63684e+07	1.81362e+08	9.25257e+07	6.97837e+07	1.12541e+08	107795585	7.10463e+07	113246138	1.19013e+08	5.62439e+07	4.16531e+07	2.69931e+08	4.41511e+08	4.44001e+07	2.52613e+07	2.92118e+08	1.12265e+08	4.53899e+07	3.72405e+07	3.06586e+07	1.09098e+08	1.3764e+08	5.39689e+07	3.2202e+07
Q8TEM1	NUP210	2.3158e+08	258476905	220373850	1.88071e+08	2.19174e+08	2.11604e+08	1.55266e+08	125355616	1.83184e+08	2.21797e+08	2.63813e+08	1.19516e+08	1.17885e+08	1.59439e+08	1.81075e+08	108783749	1.04028e+08	1.69143e+08	2.07515e+08	2.10785e+08	1.70919e+08	1.11826e+08	144103046	1.81362e+08	1.41398e+08	1.26929e+08	1.49733e+08	1.79157e+08	2.27014e+08	2.26544e+08	2.77481e+08	2.71089e+08	3.08832e+08	1.08481e+08	2.65666e+08	1.3764e+08	1.27099e+08	268886876	5.49502e+08	2.48483e+08	4.50884e+08	5.16625e+08	3.50022e+08	3.9305e+08	3.65498e+08	5.04084e+08	4.89127e+08	6.94226e+08
O60306	AQR	5.66078e+07	5.62439e+07	4.9964e+07	4.1223e+07	5.85853e+07	5.05953e+07	3.58116e+07	2.99544e+07	3.642e+07	4.91159e+07	4.71239e+07	2.98759e+07	2.43247e+07	3.97935e+07	4.65669e+07	2.39326e+07	3.039e+07	3.73813e+07	5.83288e+07	5.78719e+07	5.8167e+07	3.87665e+07	2.91874e+07	5.26973e+07	3.25816e+07	3.44242e+07	3.7206e+07	4.08165e+07	6.50407e+07	6.39308e+07	7.28735e+07	6.30304e+07	7.25631e+07	4.39184e+07	6.69016e+07	2.91444e+07	1.79955e+07	5.76332e+07	104786951	1.93075e+07	7.02003e+07	1.24123e+08	4.00735e+07	5.35379e+07	7.34867e+07	105168163	5.33923e+07	6.53088e+07
Q9P2J5	LARS1	1.61036e+08	1.84234e+08	1.9496e+08	1.7859e+08	1.88424e+08	1.94202e+08	1.75881e+08	1.61296e+08	105168163	1.73537e+08	1.53461e+08	1.4517e+08	1.35552e+08	1.64824e+08	1.53461e+08	1.61036e+08	1.51347e+08	1.62445e+08	1.58155e+08	1.59916e+08	180798880	1.98347e+08	1.41143e+08	166667810	1.63782e+08	132039965	1.27648e+08	1.97226e+08	1.92233e+08	1.94554e+08	2.03008e+08	2.12839e+08	1.7859e+08	1.9872e+08	2.11195e+08	1.46421e+08	1.25715e+08	1.72699e+08	1.82854e+08	1.09543e+08	1.18392e+08	2.22657e+08	1.12848e+08	1.1155e+08	1.74385e+08	1.85944e+08	1.27818e+08	1.35184e+08
Q9NZM3	ITSN2	3.97053e+07	4.06001e+07	3.99311e+07	3.52374e+07	3.54057e+07	4.23662e+07	4.46122e+07	4.36657e+07	4.42372e+07	4.02545e+07	4.03526e+07	3.69571e+07	3.96747e+07	4.16196e+07	4.21358e+07	4.9964e+07	4.52233e+07	4.01075e+07	3.31834e+07	3.77196e+07	3.4046e+07	3.89703e+07	4.32228e+07	4.57814e+07	4.76279e+07	4.17668e+07	3.65808e+07	3.62933e+07	3.81837e+07	3.88371e+07	4.25375e+07	4.10336e+07	4.31538e+07	6.08534e+07	3.11531e+07	4.26136e+07	4.50641e+07	3.67427e+07	4.07793e+07	4.54695e+07	1.88578e+07	5.49733e+07	3.70566e+07	2.75095e+07	3.69255e+07	3.74844e+07	5.74675e+07	4.38433e+07
Q9UK61	TASOR	2.33746e+07	2.28959e+07	2.22171e+07	1.99511e+07	2.20711e+07	2.18391e+07	1.15872e+07	9.97687e+06	1.41501e+07	2.2347e+07	2.89119e+07	2.14414e+07	1.22916e+07	1.41501e+07	1.20426e+07	1.50108e+07	7.97218e+06	1.34697e+07	2.52826e+07	2.14063e+07	2.06864e+07	1.19471e+07	1.0385e+07	1.76841e+07	1.6446e+07	9.76587e+06	1.30914e+07	1.35625e+07	2.51182e+07	2.61816e+07	3.40184e+07	2.40986e+07	2.81525e+07	7.94685e+06	2.6455e+07	5.65795e+06	6.90085e+06	6.82445e+07	3.92108e+07	1.83694e+07	5.40963e+06	3.54057e+07	6.41358e+07	2.47216e+07	1.77746e+07	3.35232e+07	4.13026e+07	5.69487e+07
Q8IZH2	XRN1	3.64481e+07	5.00586e+07	4.26895e+07	3.54995e+07	4.79958e+07	4.0957e+07	4.52233e+07	3.6863e+07	3.54413e+07	4.47375e+07	4.1722e+07	2.62187e+07	3.70258e+07	3.2202e+07	3.28271e+07	3.89703e+07	3.2067e+07	4.24937e+07	3.79088e+07	3.40743e+07	3.59939e+07	4.43135e+07	3.26412e+07	3.83895e+07	3.52374e+07	3.08967e+07	2.61e+07	4.08498e+07	4.59082e+07	4.08906e+07	6.05819e+07	4.82164e+07	5.48685e+07	3.66122e+07	4.96316e+07	3.17901e+07	3.42109e+07	4.61558e+07	5.956e+07	4.91159e+07	3.02607e+07	7.18518e+07	4.70264e+07	3.98654e+07	5.05953e+07	4.89233e+07	4.46998e+07	4.77546e+07
Q14966	ZNF638	4.44788e+07	4.23662e+07	3.75503e+07	3.80034e+07	3.93932e+07	3.87341e+07	2.5688e+07	1.92643e+07	2.93447e+07	3.9115e+07	3.25272e+07	2.39326e+07	2.25446e+07	2.90965e+07	2.74149e+07	2.95816e+07	2.7758e+07	2.53453e+07	3.71478e+07	3.25272e+07	3.61013e+07	2.94008e+07	2.38554e+07	3.48271e+07	2.58759e+07	2.16476e+07	2.45943e+07	3.02863e+07	3.83576e+07	5.07472e+07	5.60202e+07	4.95292e+07	4.13026e+07	3.0972e+07	6.16291e+07	1.8423e+07	1.81932e+07	3.51935e+07	6.84679e+07	2.67491e+07	1.53056e+07	6.62581e+07	5.27427e+07	4.29267e+07	3.21232e+07	5.84652e+07	5.82254e+07	6.81669e+07
Q5JRA6	MIA3	5.2005e+07	4.56952e+07	3.74844e+07	3.98986e+07	3.209e+07	3.96418e+07	2.94699e+07	3.30383e+07	3.04398e+07	3.58999e+07	4.33962e+07	3.74844e+07	3.46052e+07	4.83063e+07	3.51607e+07	4.70736e+07	3.52374e+07	3.74495e+07	3.30989e+07	4.03869e+07	3.44242e+07	3.16947e+07	3.27275e+07	4.21358e+07	3.54057e+07	3.0972e+07	3.34952e+07	3.92863e+07	3.45712e+07	4.20241e+07	4.72121e+07	4.48904e+07	4.28407e+07	6.30304e+07	3.7415e+07	2.51834e+07	3.14864e+07	3.54057e+07	9.59289e+07	8.22146e+07	5.25497e+07	5.17442e+07	7.85555e+07	5.80544e+07	4.81753e+07	6.13124e+07	8.40791e+07	1.32988e+08
Q7RTP6	MICAL3	2.41435e+06	3.67068e+06	8.59841e+06	5.20055e+06	7.66815e+06	6.58333e+06	3.99966e+07	4.00735e+07	1.19171e+07	7.79177e+06	4.91964e+06	2.99075e+06	2.39429e+06	1.1318e+06	5.14967e+06	329922	1.9974e+06	8.16598e+06	1.8069e+06	6.11085e+06	339096	873158	580755	4.05548e+06	1.47554e+06	7.02399e+06	1.25567e+06	1.05569e+07	3.25538e+06	1.92882e+06	2.97578e+06	3.0258e+06	2.6716e+06	675045	66954.7	3.1705e+06	9.64987e+06	6.589e+06	489445	1.16481e+07	6.4669e+06	1.07055e+07	1.96628e+07	3.91689e+06	9.80675e+06	1.62365e+06	7.81031e+06	2.45783e+06
Q93074	MED12	1.2431e+07	1.27381e+07	1.3935e+07	1.0166e+07	1.31328e+07	1.13472e+07	8.5712e+06	4.91553e+06	8.16598e+06	1.15079e+07	1.00111e+07	4.687e+06	1.33214e+07	1.08215e+07	1.04454e+07	9.55855e+06	7.43134e+06	8.77018e+06	8.763e+06	1.02624e+07	8.79964e+06	8.763e+06	9.04561e+06	1.19329e+07	5.62391e+06	4.44193e+06	3.88469e+06	7.11125e+06	1.2065e+07	1.56518e+07	1.48129e+07	1.2573e+07	1.38287e+07	1.02233e+07	1.06555e+07	8.69935e+06	2.80482e+06	9.53682e+06	1.37433e+07	3.32212e+06	9.82986e+06	2.33064e+07	6.79992e+06	7.23234e+06	6.52158e+06	1.44172e+07	6.82143e+06	1.8619e+07
P06737	PYGL	1.99208e+08	1.66117e+08	110918633	2.84233e+08	145866113	3.20442e+08	1.91538e+08	2.99032e+08	1.91538e+08	1.21342e+08	164021272	9.93711e+08	1601276267	1151051215	7.72174e+08	1236370842	1513077554	2.74899e+08	505883653	2.78183e+08	1.87285e+08	1091557127	1380416407	933984269	1294611609	9.24683e+08	6.89989e+08	6.86543e+08	8.58302e+07	9.95668e+07	4.16871e+07	1.60159e+08	1.3764e+08	1922186001	1126839558	1164569626	3.19623e+08	2.46844e+08	3.68919e+07	2.23167e+08	1.54767e+08	1.50937e+07	5.83288e+07	7.61743e+07	138699261	9.16405e+07	8.63652e+07	1.65702e+07
P08133	ANXA6	5816287832	7135883025	9366092499	6446173530	7135883025	6446173530	5241598634	3416028132	3919667332	8065198526	5241598634	3116948733	3005045877	3416028132	4757255946	2907178481	2255453146	4190396199	5241598634	6446173530	7135883025	3116948733	2786598298	4404588576	3572081398	3572081398	4404588576	4404588576	9366092499	9366092499	7135883025	8065198526	9366092499	3005045877	4757255946	3739710018	3416028132	4404588576	5241598634	1033193918	1673995832	9366092499	2702187934	2373044091	4190396199	5816287832	2305827017	2439460167
P08670	VIM	23159394603	23159394603	17688402278	17688402278	12848824086	23159394603	14906958704	14906958704	17688402278	17688402278	23159394603	12848824086	11181221470	12848824086	12848824086	12848824086	12848824086	14906958704	17688402278	23159394603	23159394603	14906958704	14906958704	14906958704	14906958704	11181221470	17688402278	17688402278	34409043081	34409043081	17688402278	34409043081	23159394603	14906958704	9366092499	14906958704	12848824086	14906958704	34409043081	8065198526	8065198526	58323439868	23159394603	8065198526	14906958704	58323439868	34409043081	23159394603
P53396	ACLY	286242825	3.14523e+08	2.95343e+08	363500871	262729595	330100481	3.6025e+08	3.65498e+08	2.77481e+08	2.90695e+08	345998214	4.72767e+08	4.21715e+08	4.53029e+08	4.28815e+08	4.19163e+08	4.36545e+08	3.84431e+08	4.02729e+08	3.83179e+08	4.63674e+08	4.60015e+08	401541759	3.67902e+08	3.90702e+08	4.42969e+08	5.79128e+08	4.60015e+08	3.16869e+08	2.60255e+08	273065377	3.14523e+08	3.79722e+08	3.1205e+08	298354811	4.41511e+08	3.73751e+08	5.91037e+08	1.17885e+08	2.84233e+08	4.14945e+08	2.3158e+08	3.01448e+08	2.17727e+08	2.41828e+08	2.32731e+08	1.55553e+08	8.04602e+07
O76074	PDE5A	3.58116e+07	6.62581e+07	2.37537e+08	143166501	1.75012e+08	1.35184e+08	6.99125e+08	5.69224e+08	2.80818e+08	1.89191e+08	1.66377e+08	1.7063e+08	1.52778e+08	2.47991e+07	1.65304e+08	7.19391e+07	7.06515e+07	4.53029e+08	2.49683e+07	1.21973e+08	7.72847e+07	1.87852e+07	8.60155e+07	4.95292e+07	5.67151e+07	2.08343e+08	4.86093e+07	5.58441e+07	1.2362e+08	7.58327e+07	4.49736e+07	4.29663e+07	8.37171e+07	1.83281e+07	1.1362e+06	2.35172e+08	6.14889e+08	462728	1.49862e+07	5.10169e+08	1.19192e+08	2.50363e+07	7.59216e+07	3.42748e+07	1.47964e+08	1.39868e+08	1.33427e+08	1.26579e+07
Q7Z460	CLASP1	1.7626e+07	1.86029e+07	1.73086e+07	1.83436e+07	1.9753e+07	2.00714e+07	2.6926e+07	2.87317e+07	2.02968e+07	1.87388e+07	2.25264e+07	2.86847e+07	2.28625e+07	1.47931e+07	2.96864e+07	2.69662e+07	2.762e+07	2.66144e+07	1.10026e+07	1.39749e+07	1.12057e+07	2.00566e+07	2.41191e+07	2.1494e+07	2.29775e+07	1.80221e+07	1.74182e+07	1.66346e+07	1.97091e+07	1.51303e+07	1.50339e+07	1.90971e+07	2.32343e+07	2.43076e+07	7.45435e+06	2.21987e+07	3.76241e+07	1.31125e+07	4.91553e+06	2.80427e+07	3.83e+06	1.57913e+07	3.08078e+06	3.50902e+06	1.32776e+07	1.95792e+07	6.32734e+06	1.34071e+06
O14980	XPO1	1.53461e+08	2.11195e+08	1.7859e+08	1.90513e+08	2.11604e+08	1.69143e+08	1.8054e+08	1.7892e+08	1.53222e+08	2.07966e+08	1.54002e+08	1.7859e+08	1.81362e+08	202309823	1.88424e+08	215855751	2.11604e+08	1.91214e+08	2.21797e+08	2.18234e+08	2.27772e+08	2.43331e+08	2.1243e+08	1.91538e+08	2.05993e+08	2.07139e+08	2.0195e+08	2.16882e+08	1.92674e+08	2.1723e+08	1.84554e+08	2.10429e+08	2.548e+08	3.05206e+08	1.17546e+08	2.80097e+08	2.26162e+08	262729595	8.10655e+07	8.704e+07	1.5721e+08	1.34454e+08	1.11826e+08	6.99745e+07	1.26044e+08	1.81673e+08	4.06372e+07	7.66938e+07
Q15746	MYLK	9.77692e+07	6.09388e+07	1.41143e+08	1.09392e+08	167163310	1.16045e+08	4.09487e+08	4.53029e+08	2.45059e+08	1.65034e+08	142945032	1.41804e+08	1.08481e+08	2.44491e+07	1.2501e+08	4.48904e+07	4.34706e+07	2.80097e+08	2.92678e+07	58106423	5.87585e+07	1.58139e+07	6.28107e+07	4.44788e+07	4.14406e+07	1.59439e+08	2.71269e+07	4.49736e+07	9.37071e+07	6.30304e+07	2.81088e+07	3.12266e+07	6.49775e+07	1.05141e+07	2.42323e+06	1.8196e+08	3.95767e+08	5.58762e+06	1.16962e+07	468975131	9.37071e+07	2.79106e+07	1.25193e+08	3.55321e+07	9.08509e+07	7.69354e+07	1.59916e+08	1.48397e+07
Q12789	GTF3C1	2.9446e+07	2.30348e+07	1.44633e+07	1.53556e+07	1.30914e+07	1.48026e+07	1.13056e+07	6.66844e+06	3.77196e+07	1.37433e+07	1.23876e+07	7.14092e+06	7.31432e+06	1.03652e+07	1.05387e+07	8.12421e+06	9.70206e+06	1.01908e+07	3.46052e+07	3.62079e+07	1.16285e+07	9.51153e+06	9.04007e+06	1.28904e+07	1.26242e+07	9.17881e+06	7.54389e+06	1.08139e+07	1.26579e+07	1.97895e+07	2.21649e+07	2.14414e+07	1.78672e+07	5.38459e+07	1.54761e+07	1.09574e+07	1.21695e+07	1.21598e+07	1.97403e+07	7.77358e+06	1.77281e+07	2.75095e+07	1.28796e+07	1.44172e+07	1.4855e+07	2.6455e+07	1.05569e+07	1.99913e+07
Q96K76	USP47	7.59216e+07	9.19602e+07	1.12696e+08	7.63684e+07	1.12541e+08	8.87593e+07	1.28833e+08	1.20841e+08	105308225	1.13112e+08	8.3795e+07	8.27456e+07	7.89996e+07	7.05853e+07	8.5914e+07	7.2967e+07	7.62743e+07	1.25864e+08	9.85678e+07	7.99954e+07	8.56421e+07	7.18518e+07	8.73233e+07	8.22146e+07	7.74913e+07	7.94566e+07	6.38045e+07	8.26453e+07	9.74009e+07	8.53148e+07	9.72876e+07	7.92784e+07	9.88408e+07	7.28735e+07	9.06595e+07	9.15169e+07	1.29979e+08	8.32456e+07	9.56828e+07	1.29805e+08	1.1104e+08	1.26409e+08	1.02555e+08	9.64432e+07	1.0196e+08	9.35675e+07	8.22146e+07	3.57788e+07
Q92878	RAD50	1.26576e+08	164021272	1.65838e+08	113246138	1.59148e+08	1.48828e+08	1.19799e+08	9.64432e+07	1.35184e+08	144103046	1.45673e+08	8.73233e+07	1.02713e+08	121027706	1.23951e+08	1.22334e+08	9.64432e+07	1.09392e+08	170322461	161897121	1.34633e+08	1.20841e+08	1.11231e+08	1.63526e+08	1.13719e+08	104786951	1.09809e+08	1.55553e+08	1.68623e+08	1.66377e+08	1.97999e+08	1.55553e+08	1.76876e+08	9.65672e+07	2.19174e+08	8.71149e+07	7.92784e+07	1.83534e+08	1.9307e+08	6.27438e+07	9.92798e+07	2.00346e+08	1.66377e+08	1.61036e+08	1.71442e+08	1.46859e+08	1.39277e+08	1.60159e+08
P51532	SMARCA4	1.8221e+07	2.79334e+07	1.23989e+07	1.8589e+07	2.37225e+07	2.57304e+07	1.5628e+07	8.74165e+06	1.47931e+07	1.75942e+07	1.82987e+07	5.65542e+07	8.51007e+07	5.28648e+07	5.33385e+07	7.33114e+07	1.23951e+08	1.70674e+07	2.50172e+07	1.28019e+07	1.70062e+07	5.61327e+07	1.76368e+07	2.37878e+07	1.07224e+08	5.38459e+07	6.47655e+06	1.21979e+07	1.84776e+07	2.01887e+07	3.01786e+07	1.73863e+07	1.46867e+07	2.51934e+08	1.06066e+08	5.2206e+06	7.88425e+06	2.78166e+07	2.95211e+07	9.70206e+06	1.58922e+08	1.99913e+07	8.33458e+07	6.51877e+07	4.70736e+07	2.11467e+07	1.54322e+07	3.58396e+07
Q9BQS8	FYCO1	2.19638e+07	1.14992e+07	1.41921e+07	2.4254e+07	2.55224e+07	3.33801e+07	2.29775e+07	2.58759e+07	1.25437e+07	1.41807e+07	3.43342e+07	2.73233e+07	3.00539e+07	3.33578e+07	2.65239e+07	3.53447e+07	3.12784e+07	3.39066e+07	2.35838e+07	2.21649e+07	2.3898e+07	2.67026e+07	3.37627e+07	3.42427e+07	2.50363e+07	2.49683e+07	5.62391e+06	2.81741e+07	1.14992e+07	3.77829e+07	3.88371e+07	1.48129e+07	3.15137e+07	2.54804e+07	4.59082e+07	1.30515e+07	2.6796e+07	5.87944e+06	1.26153e+07	3.01005e+07	2.11111e+07	3.30707e+07	1.52009e+07	4.98149e+07	7.82312e+06	2.98304e+07	6.04056e+06	4.31214e+07
Q96JI7	SPG11	6.62349e+06	2.9309e+06	6.5777e+06	6.86147e+06	6.24188e+06	6.70702e+06	3.50902e+06	5.53064e+06	2.64277e+06	4.62371e+06	5.07963e+06	6.62975e+06	6.29613e+06	5.96876e+06	2.67793e+06	1.30412e+07	1.36049e+07	4.09375e+06	6.82143e+06	4.51852e+06	5.59366e+06	1.01991e+07	7.3253e+06	4.8555e+06	7.16501e+06	5.42393e+06	9.72803e+06	4.76365e+06	2.69309e+06	6.87849e+06	5.43946e+06	6.9222e+06	5.91179e+06	1.76536e+07	3.52629e+06	1.06648e+07	2.4351e+06	8.35689e+06	2.3201e+06	4.67387e+06	9.11069e+06	4.86478e+06	1.96123e+06	1.62365e+06	956394	3.09807e+06	363550	1.47274e+06
Q13045	FLII	273065377	3.18725e+08	3.15289e+08	2.82833e+08	286242825	3.00729e+08	3.48e+08	3.85668e+08	2.96904e+08	3.04451e+08	3.18725e+08	3.41587e+08	3.70081e+08	3.22205e+08	3.40553e+08	3.88317e+08	3.69136e+08	3.31956e+08	2.37956e+08	2.26162e+08	2.82171e+08	3.44027e+08	4.1238e+08	2.94544e+08	3.97123e+08	3.65498e+08	286242825	2.61425e+08	2.7881e+08	2.71089e+08	2.55452e+08	2.93029e+08	2.93029e+08	4.39972e+08	3.42449e+08	3.94575e+08	3.67902e+08	190186704	220373850	3.84431e+08	204877768	2.43331e+08	1.93757e+08	1.97999e+08	2.60868e+08	2.99032e+08	2.71089e+08	2.07966e+08
O60313	OPA1	1.14982e+08	1.6805e+08	1.62445e+08	1.27454e+08	1.76573e+08	1.63526e+08	1.94554e+08	1.5745e+08	1.54002e+08	1.61036e+08	1.83534e+08	9.01989e+07	8.71149e+07	7.71272e+07	1.17387e+08	7.39087e+07	8.08335e+07	1.55973e+08	132039965	1.53738e+08	1.26576e+08	8.9251e+07	8.65939e+07	1.17742e+08	9.15169e+07	1.21489e+08	1.02439e+08	1.10126e+08	1.70092e+08	142945032	1.52994e+08	1.27454e+08	132578098	6.29577e+07	1.88071e+08	1.21677e+08	1.67624e+08	1.27454e+08	3.07014e+08	3.94575e+08	2.4381e+08	244348658	2.57842e+08	262729595	2.26162e+08	2.23647e+08	2.53705e+08	4.35056e+08
P41252	IARS1	1.35346e+08	161897121	1.65304e+08	1.48156e+08	1.6425e+08	1.49289e+08	1.52024e+08	1.28018e+08	132578098	1.52994e+08	1.21342e+08	1.31264e+08	1.36752e+08	144744771	1.27099e+08	1.69143e+08	1.43627e+08	1.37385e+08	1.46421e+08	1.58419e+08	1.51121e+08	1.43627e+08	144744771	164021272	1.44938e+08	1.12848e+08	1.36545e+08	1.53738e+08	1.73283e+08	1.69143e+08	1.89191e+08	1.81673e+08	1.74741e+08	1.83838e+08	1.45437e+08	1.87629e+08	1.17546e+08	1.68623e+08	1.48604e+08	7.22565e+07	9.19602e+07	204877768	6.57263e+07	1.07349e+08	1.61036e+08	2.00785e+08	9.35675e+07	1.37841e+08
P26640	VARS1	2.4381e+08	2.84233e+08	2.93029e+08	2.93029e+08	2.73529e+08	2.57241e+08	228242096	228242096	2.37956e+08	2.60255e+08	2.38465e+08	220373850	2.01578e+08	2.4381e+08	2.30642e+08	2.30175e+08	2.11195e+08	2.29715e+08	2.59089e+08	286242825	2.72335e+08	3.08832e+08	1.84234e+08	244348658	2.08684e+08	2.22202e+08	2.07139e+08	2.87835e+08	2.87835e+08	2.79391e+08	2.46173e+08	2.33778e+08	2.59659e+08	2.26162e+08	1.59714e+08	2.01578e+08	188778137	2.43331e+08	1.52778e+08	1.16551e+08	9.32267e+07	2.50621e+08	5.71217e+07	1.04028e+08	1.90853e+08	2.30642e+08	9.39363e+07	7.33114e+07
Q5JPE7	NOMO2	8.39973e+07	6.58483e+07	5.88152e+07	7.14412e+07	5.12528e+07	5.33923e+07	5.25497e+07	6.04594e+07	6.1816e+07	4.50641e+07	7.2967e+07	4.55129e+07	5.3741e+07	5.76897e+07	5.12071e+07	5.14851e+07	6.33588e+07	6.24853e+07	5.37888e+07	7.56571e+07	6.34795e+07	5.96168e+07	6.24141e+07	4.63278e+07	5.83789e+07	4.5944e+07	6.71258e+07	5.26973e+07	5.87061e+07	6.73457e+07	6.31576e+07	7.98187e+07	7.20923e+07	6.92426e+07	1.32397e+08	9.47367e+07	6.97837e+07	8.97431e+07	1.81673e+08	1.50894e+08	2.12839e+08	1.16045e+08	1.14551e+08	1.74741e+08	1.28833e+08	1.47786e+08	1.47964e+08	1.95311e+08
O15031	PLXNB2	6.45256e+07	3.52709e+07	3.11531e+07	4.44001e+07	1.9536e+07	3.62674e+07	3.93534e+07	5.43949e+07	3.59644e+07	3.02309e+07	4.24937e+07	1.60832e+07	8.29434e+06	7.75512e+06	2.25046e+07	3.36977e+06	4.09375e+06	4.64345e+07	8.87933e+06	2.1826e+07	2.91874e+07	1.02402e+07	2.95998e+06	5.53064e+06	5.86321e+06	1.83955e+07	1.16032e+07	3.11733e+06	2.90305e+07	4.6234e+07	1.55456e+07	3.97366e+07	2.99075e+07	3.11733e+06	3.12525e+07	3.09242e+07	5.83789e+07	3.56256e+06	3.18685e+07	1.35011e+08	3.25514e+07	8.21323e+06	1.82844e+07	4.62811e+07	4.13333e+07	6.12551e+07	3.49177e+07	3.11531e+07
A0AVT1	UBA6	1.92674e+08	2.82833e+08	2.70569e+08	2.27772e+08	2.79391e+08	2.56627e+08	2.20835e+08	2.08684e+08	2.30175e+08	262729595	1.84234e+08	2.05194e+08	1.94202e+08	2.0118e+08	2.27014e+08	2.4381e+08	2.19174e+08	2.19174e+08	2.06411e+08	2.34274e+08	2.18234e+08	2.23167e+08	215855751	2.38939e+08	2.15023e+08	1.9872e+08	2.07966e+08	2.10785e+08	2.57241e+08	2.5125e+08	2.80818e+08	2.6821e+08	2.41828e+08	262729595	1.48604e+08	1.65304e+08	1.72059e+08	1.76573e+08	142945032	1.35184e+08	120127612	2.85581e+08	1.06778e+08	1.17047e+08	2.16882e+08	2.06411e+08	9.96763e+07	1.17387e+08
Q7Z3J2	VPS35L	4.65224e+07	4.6721e+07	4.52644e+07	5.42883e+07	3.28271e+07	5.08024e+07	3.69957e+07	4.24937e+07	3.9499e+07	4.03526e+07	4.44001e+07	5.74675e+07	6.84679e+07	6.99745e+07	5.76332e+07	8.74196e+07	8.704e+07	4.6679e+07	3.6863e+07	4.5597e+07	4.36657e+07	5.43426e+07	7.2967e+07	5.66557e+07	7.95347e+07	5.14433e+07	5.33923e+07	3.44841e+07	3.25816e+07	3.97641e+07	3.11284e+07	5.19514e+07	6.39976e+07	1.29805e+08	3.96747e+07	8.83278e+07	5.38459e+07	4.22499e+07	1.27381e+07	2.44652e+07	2.85097e+07	2.73233e+07	5.80434e+06	1.0796e+07	2.87317e+07	4.87417e+07	6.11697e+06	1.13656e+07
Q12768	WASHC5	6.35521e+07	7.24919e+07	6.38045e+07	7.08818e+07	5.36423e+07	6.83089e+07	5.01658e+07	6.66897e+07	5.63685e+07	5.70054e+07	5.66078e+07	7.91916e+07	8.6919e+07	9.26703e+07	6.89697e+07	1.15473e+08	1.21489e+08	5.88817e+07	5.73469e+07	5.47594e+07	5.73469e+07	9.32267e+07	1.05434e+08	7.8662e+07	1.09098e+08	6.92426e+07	6.72547e+07	5.56927e+07	6.47962e+07	6.57263e+07	4.70264e+07	7.5505e+07	6.67771e+07	1.46609e+08	6.60575e+07	1.09257e+08	4.85132e+07	6.52502e+07	1.8164e+07	2.09526e+07	5.46998e+07	3.48271e+07	4.68377e+06	4.31538e+07	5.05102e+07	6.07327e+07	9.05325e+06	1.32658e+07
P17927	CR1	1.43627e+08	5.98396e+07	4.96736e+07	1.37166e+08	3.60268e+07	8.1469e+07	2.12787e+07	4.9387e+07	4.24937e+07	3.89703e+07	6.64008e+07	229263030	3.15289e+08	1.6805e+08	130579947	2.80097e+08	3.18725e+08	4.23283e+07	1.47348e+08	9.42667e+07	5.26973e+07	167396133	2.97699e+08	1.1241e+08	3.70081e+08	1.39674e+08	1.60735e+08	7.75899e+07	2.42914e+07	9.52218e+07	1.55843e+07	105168163	6.28107e+07	3.88317e+08	1.22528e+08	1.66377e+08	3.24724e+07	1.97226e+08	2.51834e+07	1.72415e+07	7.30092e+08	2.5221e+07	1.48604e+08	4.27422e+08	1.44531e+08	1.83534e+08	4.87417e+07	7.19391e+07
Q9Y2L5	TRAPPC8	5.69487e+07	5.29217e+07	4.74339e+07	5.4021e+07	5.01658e+07	5.35909e+07	5.23752e+07	5.3282e+07	4.79533e+07	4.75332e+07	5.25497e+07	6.01983e+07	6.52502e+07	5.8167e+07	5.28648e+07	6.64759e+07	6.32937e+07	5.20997e+07	3.63598e+07	3.6644e+07	4.92516e+07	5.06475e+07	6.30304e+07	5.17442e+07	6.71258e+07	3.48271e+07	4.49299e+07	2.97586e+07	5.03713e+07	5.36423e+07	4.88868e+07	5.33923e+07	5.28018e+07	6.904e+07	4.83063e+07	4.30814e+07	4.50215e+07	3.23913e+07	5.16386e+07	7.80579e+07	6.47962e+07	4.72121e+07	6.04594e+07	5.3914e+07	5.38459e+07	5.60202e+07	4.75797e+07	8.6119e+07
Q6ZMZ3	SYNE3	7.26396e+07	9.49893e+07	7.13067e+07	7.85555e+07	6.85399e+07	8.9251e+07	5.7404e+07	6.02676e+07	6.20027e+07	7.26396e+07	1.021e+08	4.38433e+07	3.52709e+07	4.54695e+07	5.97278e+07	2.7368e+07	3.81196e+07	5.50757e+07	5.60202e+07	7.38147e+07	6.35521e+07	4.95292e+07	4.53092e+07	4.31538e+07	5.53532e+07	4.22913e+07	4.13999e+07	4.22913e+07	6.742e+07	7.2338e+07	5.57409e+07	114064302	9.15169e+07	4.82675e+07	5.32336e+07	6.1866e+07	3.80749e+07	5.93897e+07	1.61296e+08	6.45256e+07	1.26409e+08	1.50668e+08	7.74913e+07	9.46389e+07	1.13887e+08	1.62445e+08	8.704e+07	1.41143e+08
Q68DK2	ZFYVE26	7.8914e+06	3.08351e+06	5.86844e+06	5.37638e+06	4.78212e+06	6.39931e+06	4.05932e+06	4.97524e+06	4.80667e+06	6.18094e+06	5.32201e+06	7.78571e+06	1.07316e+07	1.05707e+07	4.39424e+06	1.14269e+07	1.43521e+07	5.27934e+06	5.12152e+06	4.68377e+06	4.07136e+06	1.0839e+07	1.0948e+07	8.0158e+06	8.7505e+06	7.93532e+06	5.70766e+06	6.38974e+06	7.73099e+06	9.24443e+06	6.74738e+06	5.92334e+06	7.16501e+06	1.73309e+07	8.11616e+06	7.0115e+06	3.50902e+06	5.00039e+06	5.8476e+06	4.86478e+06	1.56518e+07	8.81489e+06	4.58932e+06	7.38176e+06	3.23584e+06	4.58932e+06	2.04817e+06	7.87789e+06
Q8TEQ6	GEMIN5	3.03655e+07	3.61677e+07	3.63923e+07	2.66787e+07	3.75903e+07	3.29332e+07	2.72332e+07	2.49683e+07	2.33746e+07	2.5221e+07	3.16474e+07	1.60065e+07	1.59315e+07	1.99082e+07	2.86385e+07	1.44064e+07	1.73451e+07	2.7602e+07	2.39516e+07	2.69662e+07	2.68422e+07	2.26715e+07	1.7094e+07	3.42109e+07	1.53556e+07	2.04298e+07	1.27493e+07	2.45491e+07	3.16206e+07	3.96059e+07	4.0957e+07	3.30117e+07	3.85605e+07	16420239	2.16476e+07	17118335	2.65445e+07	3.73111e+07	2.07835e+07	1.54761e+07	9.82197e+06	5.3022e+07	2.6796e+07	2.43477e+07	3.36744e+07	4.83063e+07	2.28164e+07	3.46052e+07
Q8N8A2	ANKRD44	1.23034e+08	1.68623e+08	1.48393e+08	1.25864e+08	1.65838e+08	1.52501e+08	1.14551e+08	9.19602e+07	1.18743e+08	1.47348e+08	1.29805e+08	1.59439e+08	1.64824e+08	1.95311e+08	1.47107e+08	1.88424e+08	1.96761e+08	125355616	1.62135e+08	1.47786e+08	1.67852e+08	1.62754e+08	1.86317e+08	1.48604e+08	1.90853e+08	1.23174e+08	1.46609e+08	1.40105e+08	1.72992e+08	1.56935e+08	1.91214e+08	1.59714e+08	1.75625e+08	227404197	1.71185e+08	121167230	7.04454e+07	1.54245e+08	1.54245e+08	5.26973e+07	1.1591e+08	2.07515e+08	1.47786e+08	1.47107e+08	1.36107e+08	1.36545e+08	121167230	1.49966e+08
P08514	ITGA2B	4404588576	1955396568	6446173530	5241598634	4404588576	4757255946	12848824086	12848824086	9366092499	7135883025	4757255946	2702187934	2373044091	6.78168e+08	4404588576	1014499909	1151051215	11181221470	8.72525e+08	2599316077	3005045877	4.54965e+08	1418453126	1164569626	1282086718	4404588576	1204123473	1698243516	3224710228	2255453146	1080879320	1091557127	2907178481	4.21715e+08	1.16868e+08	5816287832	17688402278	1.90513e+08	1577794032	23159394603	3919667332	2213166415	2305827017	2131159876	7135883025	4404588576	6446173530	3739710018
Q70J99	UNC13D	1.6805e+08	2.57842e+08	262729595	2.88548e+08	3.19623e+08	2.7683e+08	5.14454e+08	596591342	3.83179e+08	337151688	3.23869e+08	5.52881e+08	5.52881e+08	4.36545e+08	3.76054e+08	5.46993e+08	5.60992e+08	4.46342e+08	2.56627e+08	2.29715e+08	2.57241e+08	4.42969e+08	555575481	3.27631e+08	4.85482e+08	505883653	3.11147e+08	2.99867e+08	2.18234e+08	1.92233e+08	1.67624e+08	2.08684e+08	2.94544e+08	5.91037e+08	1.98347e+08	655961986	8.90734e+08	1.59714e+08	8.34347e+07	4.87203e+08	193427791	120314896	8.44771e+07	7.43368e+07	220373850	2.83543e+08	1.08907e+08	7.21757e+07
Q9Y613	FHOD1	6.52502e+07	1.2501e+08	2.0268e+08	1.97226e+08	2.45588e+08	1.80167e+08	6.14889e+08	6.32053e+08	3.42449e+08	3.44027e+08	2.12839e+08	2.056e+08	1.95628e+08	6.87619e+07	1.96761e+08	9.38179e+07	9.11713e+07	4.56499e+08	7.54064e+07	1.32988e+08	1.36322e+08	5.10584e+07	1.33427e+08	9.38179e+07	9.7169e+07	3.2304e+08	9.53215e+07	9.92798e+07	1.75625e+08	1.00418e+08	7.05853e+07	9.11713e+07	1.47563e+08	5.40751e+07	1.24565e+07	3.56037e+08	735163113	2.47617e+07	3.19272e+07	5.93663e+08	1.52024e+08	5.06994e+07	1.04685e+08	5.24908e+07	1.5745e+08	1.40531e+08	5.4811e+07	7.07924e+07
Q9Y678	COPG1	1.81362e+08	2.05993e+08	2.05993e+08	1.83534e+08	1.83184e+08	1.92233e+08	2.07139e+08	2.52494e+08	1.63036e+08	2.10785e+08	1.94202e+08	1.86993e+08	1.85195e+08	1.82291e+08	2.03008e+08	1.88071e+08	2.18728e+08	2.03731e+08	1.67624e+08	1.77129e+08	1.70092e+08	2.11604e+08	2.38465e+08	2.08343e+08	2.12839e+08	1.75625e+08	1.41143e+08	180798880	2.0955e+08	1.86317e+08	2.12839e+08	190186704	2.35664e+08	2.69498e+08	1.00532e+08	1.77129e+08	286242825	2.00346e+08	9.14245e+07	2.20835e+08	9.11713e+07	190186704	9.47367e+07	7.93742e+07	1.72334e+08	1.95311e+08	9.19602e+07	1.00418e+08
Q9UIG0	BAZ1B	7.50866e+07	8.24307e+07	8.51007e+07	7.05853e+07	8.40791e+07	7.32415e+07	5.88817e+07	4.6679e+07	5.95036e+07	7.70288e+07	8.6119e+07	6.47187e+07	5.04126e+07	6.97837e+07	7.00588e+07	5.06475e+07	5.36423e+07	5.16896e+07	8.6919e+07	8.42674e+07	6.17498e+07	6.02676e+07	58106423	8.33458e+07	6.52502e+07	5.57409e+07	4.19809e+07	1.10806e+08	7.91076e+07	8.45846e+07	9.98971e+07	8.91559e+07	8.42674e+07	4.24937e+07	5.28018e+07	2.79989e+07	3.15861e+07	7.24013e+07	1.2501e+08	4.11042e+07	4.014e+07	1.42736e+08	1.01045e+08	1.1591e+08	8.95335e+07	1.05826e+08	1.32397e+08	1.84234e+08
Q0VD83	APOBR	2.05194e+08	2.32731e+08	1.19799e+08	210038780	8.57256e+07	2.33778e+08	8.98534e+07	1.74136e+08	1.36752e+08	1.04548e+08	228242096	5.16625e+08	5.72646e+08	5.26227e+08	3.59089e+08	5.79128e+08	5.6629e+08	1.5721e+08	2.33778e+08	1.82854e+08	2.22202e+08	4.89127e+08	5.63537e+08	3.44027e+08	5.79128e+08	3.90702e+08	3.85668e+08	2.88548e+08	142945032	1.67624e+08	8.82374e+07	2.05993e+08	2.08343e+08	5.99397e+08	2.15381e+08	3.61296e+08	1.34825e+08	1.35742e+08	2.15023e+08	9.80201e+07	121167230	8.05685e+07	1.33427e+08	8.76028e+07	1.39868e+08	2.87006e+08	1.53461e+08	2.00785e+08
Q12882	DPYD	161583887	1.96761e+08	1.54002e+08	220373850	1.21489e+08	1.73537e+08	1.29979e+08	1.71746e+08	1.62445e+08	1.48604e+08	193427791	1.34825e+08	1.22528e+08	1.04277e+08	1.37166e+08	1.73847e+08	1.4517e+08	1.79503e+08	1.63782e+08	1.83534e+08	1.94554e+08	1.25529e+08	1.14393e+08	9.31075e+07	1.44531e+08	9.85678e+07	1.14696e+08	9.09615e+07	1.62135e+08	2.18234e+08	1.36545e+08	286242825	1.86688e+08	1.56166e+08	1.77129e+08	1.63782e+08	1.11371e+08	8.9251e+07	1.09098e+08	6.61313e+07	6.59231e+07	6.32937e+07	4.02545e+07	4.35376e+07	1.05826e+08	1.75625e+08	4.49299e+07	1.57913e+07
Q14562	DHX8	2.61969e+07	2.98304e+07	2.86385e+07	1.72415e+07	2.73233e+07	2.54603e+07	1.68751e+07	1.66212e+07	1.99511e+07	2.53253e+07	2.00918e+07	1.39628e+07	1.37536e+07	1.90529e+07	2.15963e+07	1.43617e+07	1.35232e+07	1.60188e+07	2.05609e+07	2.84137e+07	2.48179e+07	17118335	1.50223e+07	2.25798e+07	1.40603e+07	1.49277e+07	1.57425e+07	1.86657e+07	3.09489e+07	3.26097e+07	3.66715e+07	3.34631e+07	3.39667e+07	2.14063e+07	3.45712e+07	1.8164e+07	1.19706e+07	3.27508e+07	4.17668e+07	1.05867e+07	1.33103e+07	5.52489e+07	1.52596e+07	1.9036e+07	2.60628e+07	4.5944e+07	3.35834e+07	1.82075e+07
O00160	MYO1F	5.24024e+08	4.3204e+08	3.73751e+08	5.26227e+08	274190020	6.48465e+08	3.23869e+08	335426795	351840176	3.20442e+08	5.04084e+08	1080879320	1115684202	1103923880	7.77419e+08	1267478799	1236370842	468975131	5.24024e+08	4.35056e+08	4.13737e+08	9.09941e+08	1103923880	8.2334e+08	1251008798	8.1667e+08	719575951	602372572	417896739	4.85482e+08	3.89451e+08	5.04084e+08	7.56882e+08	1380416407	8.4466e+08	9.82516e+08	2.63299e+08	5.85965e+08	423038815	3.31956e+08	8.72525e+08	5.6629e+08	5.49502e+08	5.85965e+08	363500871	4.91126e+08	5.35211e+08	5.49502e+08
Q96JH7	VCPIP1	3.78425e+07	1.04277e+08	4.70264e+07	4.08498e+07	1.08191e+08	4.96316e+07	138699261	4.55545e+07	4.68941e+07	8.22146e+07	5.3282e+07	3.42748e+07	4.32666e+07	5.43426e+07	4.27596e+07	4.79533e+07	4.59082e+07	1.304e+08	4.5944e+07	4.86093e+07	4.67629e+07	4.47375e+07	1.31652e+08	4.60789e+07	4.1722e+07	4.15472e+07	3.50419e+07	5.10037e+07	5.33385e+07	4.32666e+07	1.03479e+08	9.47367e+07	6.39308e+07	3.95318e+07	3.01255e+07	2.79727e+07	4.35074e+07	3.76539e+07	3.18966e+07	2.46844e+08	4.0957e+07	6.34795e+07	6.43885e+07	3.9115e+07	3.51327e+07	3.97053e+07	4.4439e+07	6.01435e+07
P26358	DNMT1	6.12551e+07	5.8167e+07	4.70736e+07	3.53085e+07	6.03323e+07	4.94344e+07	3.55911e+07	2.96358e+07	2.22914e+07	5.28018e+07	45986789	1.61992e+07	1.25629e+07	2.26545e+07	3.62363e+07	1.05569e+07	9.05949e+06	3.82226e+07	3.61677e+07	4.02545e+07	3.83895e+07	2.12449e+07	1.54322e+07	3.62079e+07	1.44736e+07	1.9293e+07	1.59038e+07	34309185	5.3282e+07	6.44417e+07	8.6919e+07	5.97813e+07	7.09685e+07	1.05794e+07	45986789	1.73594e+07	2.41947e+07	4.9764e+07	6.01435e+07	2.32343e+07	1.55584e+07	8.64615e+07	7.41761e+07	2.54174e+07	5.12071e+07	7.21757e+07	7.91916e+07	9.82974e+07
O43451	MGAM	1.88699e+07	9.00345e+06	468487	2.22171e+07	2.62816e+06	2.35641e+07	104544	785014	6.75965e+06	172404	1.05182e+06	2.5125e+08	4.91126e+08	3.50022e+08	1.36545e+08	5.81856e+08	4.44576e+08	7.04123e+06	1.51347e+08	2.20514e+07	1.74716e+07	4.9531e+08	628731886	1.5721e+08	3.79722e+08	1.99208e+08	1.43627e+08	8.7803e+07	1.37582e+06	124417	76586.8	1.05543e+06	2.4325e+06	6.89989e+08	4.54965e+08	2.60868e+08	395192	1.41398e+08	2.15264e+07	2.27053e+07	1024030529	240912	1.16045e+08	4.35056e+08	6.48525e+07	675045	568894	6.39931e+06
Q9P2E9	RRBP1	2.95343e+08	1.72992e+08	9.85678e+07	1.42736e+08	9.38179e+07	1.32792e+08	1.03604e+08	1.17047e+08	1.1591e+08	7.13698e+07	1.63526e+08	8.1469e+07	7.47555e+07	9.65672e+07	8.83278e+07	6.90992e+07	6.65484e+07	1.07349e+08	8.72208e+07	1.19959e+08	1.33427e+08	8.18148e+07	7.94566e+07	8.44771e+07	7.08818e+07	8.85399e+07	8.26453e+07	1.11826e+08	1.17203e+08	161897121	1.59916e+08	1.56166e+08	1.12848e+08	7.48402e+07	113246138	8.98534e+07	1.38086e+08	1.00774e+08	1.41398e+08	9.25257e+07	3.48271e+07	9.20635e+07	9.03084e+07	5.90056e+07	1.12125e+08	1.27099e+08	2.01578e+08	1.92233e+08
Q9UKK3	PARP4	6.37353e+07	4.91637e+07	3.22306e+07	4.52644e+07	3.37042e+07	3.36429e+07	3.9115e+07	2.67266e+07	3.00315e+07	3.66122e+07	4.42723e+07	7.57322e+07	8.81078e+07	8.02945e+07	5.50243e+07	1.1155e+08	9.9145e+07	5.45661e+07	5.18937e+07	2.58759e+07	4.30814e+07	7.34867e+07	9.75143e+07	6.72547e+07	9.89955e+07	2.85097e+07	4.98149e+07	2.96358e+07	5.42883e+07	4.27211e+07	5.86434e+07	4.48156e+07	6.17498e+07	1.1104e+08	6.81669e+07	5.73469e+07	3.55911e+07	3.12036e+07	3.82226e+07	3.85949e+07	4.26488e+07	7.24919e+07	1.79782e+07	5.08596e+07	2.98512e+07	5.14013e+07	3.57187e+07	1.13123e+07
Q8NDA8	MROH1	1.14354e+07	1.09399e+07	1.75007e+07	2.25798e+07	1.79538e+07	2.05764e+07	2.12995e+07	2.73023e+07	1.71486e+07	1.47931e+07	1.62872e+07	2.70548e+07	3.40743e+07	3.31356e+07	2.63476e+07	5.05547e+07	4.21696e+07	1.99654e+07	1.58247e+07	1.99511e+07	1.86657e+07	3.14115e+07	4.11042e+07	2.47002e+07	4.50987e+07	3.08648e+07	2.37878e+07	1.39749e+07	1.93799e+07	1.86513e+07	1.37648e+07	3.01786e+07	1.33103e+07	5.36423e+07	1.04958e+07	3.50419e+07	2.04298e+07	1.45268e+07	5.8155e+06	6.3542e+06	2.14769e+07	1.57679e+07	2.22919e+06	2.7956e+06	7.04868e+06	1.75552e+07	394102	2.21528e+06
Q6PGP7	TTC37	3.2311e+07	5.45661e+07	5.24908e+07	4.61943e+07	4.94344e+07	4.60789e+07	5.95036e+07	4.98149e+07	4.02901e+07	4.74795e+07	4.4439e+07	3.58116e+07	4.14733e+07	5.76332e+07	4.11042e+07	3.15597e+07	4.5597e+07	5.09536e+07	4.24523e+07	4.86986e+07	4.67986e+07	3.80034e+07	4.36226e+07	3.30989e+07	4.42014e+07	3.67722e+07	3.68012e+07	5.10584e+07	5.11136e+07	4.95787e+07	4.18368e+07	5.65019e+07	4.27596e+07	5.41742e+07	2.40986e+07	4.07089e+07	3.97366e+07	3.99642e+07	3.66715e+07	4.86986e+07	5.85853e+07	5.60202e+07	5.78719e+07	3.75176e+07	4.35711e+07	5.07472e+07	2.29775e+07	4.15082e+07
P50570	DNM2	1.07224e+08	144744771	1.21342e+08	1.24635e+08	1.32988e+08	1.09098e+08	1.56411e+08	1.47107e+08	1.33427e+08	1.39674e+08	1.47563e+08	1.87629e+08	2.0955e+08	215855751	158664512	2.93717e+08	2.60255e+08	1.40105e+08	2.09122e+08	1.52501e+08	170322461	2.532e+08	2.548e+08	1.54245e+08	2.50621e+08	1.83838e+08	2.19566e+08	2.37537e+08	1.42225e+08	1.26409e+08	1.46421e+08	1.56935e+08	1.56411e+08	3.42449e+08	2.532e+08	2.38465e+08	1.2362e+08	180798880	8.37171e+07	125355616	2.11195e+08	216354433	1.00774e+08	1.10308e+08	1.304e+08	1.3321e+08	7.37477e+07	3.15137e+07
Q9P265	DIP2B	2.35456e+07	1.66346e+07	1.40805e+07	6.9222e+06	6.71834e+06	1.39852e+07	4.79151e+06	7.3612e+06	1.09119e+07	6.39931e+06	8.99492e+06	3.7753e+07	5.54152e+07	4.45281e+07	1.89146e+07	5.96694e+07	4.83474e+07	7.22714e+06	1.76841e+07	2.06223e+07	9.31305e+06	4.18368e+07	4.98656e+07	3.70917e+07	5.38459e+07	2.17201e+07	2.18921e+07	4.17668e+07	9.17028e+06	1.73309e+07	8.70587e+06	1.06963e+07	9.47114e+06	7.33114e+07	1.93799e+07	1.90645e+07	3.0258e+06	1.16962e+07	2.0593e+06	2.60123e+06	5.69136e+06	1.08139e+07	3.05948e+06	5.26416e+06	7.03595e+06	5.4443e+06	1.43364e+06	1643183
Q9P2E3	ZNFX1	7.23234e+06	9.17881e+06	7.09834e+06	8.51559e+06	7.36843e+06	9.04561e+06	8.92277e+06	6.99965e+06	8.82126e+06	8.55523e+06	9.97687e+06	8.82728e+06	1.09003e+07	1.38521e+07	6.36432e+06	1.50798e+07	1.49372e+07	8.75664e+06	7.07112e+06	7.37432e+06	1.34373e+07	1.02946e+07	1.43617e+07	9.45513e+06	1.10184e+07	7.27804e+06	1.21598e+07	9.01761e+06	9.20467e+06	1.14113e+07	1.36574e+07	1.00111e+07	1.23704e+07	1.95061e+07	9.18847e+06	9.12592e+06	6.61766e+06	5.35174e+06	7.24294e+06	7.9155e+06	2.77055e+07	9.82986e+06	7.05393e+06	6.57219e+06	8.69935e+06	9.20467e+06	3.96219e+06	8.96671e+06
O00507	USP9Y	2.64786e+06	2.26827e+06	2.5152e+06	6.72965e+06	5.16791e+06	3.46779e+06	8.02873e+06	8.11616e+06	5.29319e+06	6.06824e+06	5.37638e+06	1.15755e+07	8.92973e+06	1.12599e+07	5.82078e+06	1.45153e+07	1.35719e+07	7.97858e+06	1.58139e+07	7.0115e+06	1.26465e+07	1.43427e+07	1.2688e+07	7.72064e+06	1.32205e+07	1.20741e+07	8.74165e+06	1.58247e+07	5.42393e+06	4.27362e+06	5.68174e+06	6.26949e+06	8.55523e+06	1.40495e+07	6.3125e+06	1.05867e+07	1.15473e+07	1.36675e+07	3.55189e+06	1.10803e+07	2.27384e+07	8.22028e+06	1.40701e+06	1.09918e+07	6.13276e+06	5.25187e+06	1.76093e+06	2.85017e+06
O14686	KMT2D	8.82126e+06	7.2727e+06	6.31662e+06	5.26967e+06	5.28894e+06	7.76711e+06	4.64156e+06	3.81055e+06	5.00454e+06	8.39228e+06	6.8501e+06	3.50526e+06	4.89306e+06	5.82078e+06	5.73344e+06	6.36432e+06	6.81128e+06	3.09128e+06	6.41975e+06	9.0738e+06	1.88876e+07	6.02567e+06	6.85653e+06	5.75934e+06	7.72603e+06	4.22818e+06	3.99433e+06	3.67439e+06	8.83627e+06	9.70998e+06	1.50564e+07	9.46314e+06	1.02478e+07	1.1038e+07	3.30854e+06	3.35204e+06	3.88842e+06	6.09526e+06	8.48631e+06	1.45374e+06	3.05194e+06	2.37225e+07	2.41122e+06	1.8455e+06	2.60676e+06	6.78352e+06	1.63588e+06	5.4443e+06
Q92888	ARHGEF1	5.81856e+08	735163113	7.6722e+08	5.81856e+08	8.99954e+08	7.83594e+08	5.72646e+08	4.28815e+08	5.63537e+08	9.43054e+08	7.56882e+08	5.24024e+08	5.81856e+08	6.18462e+08	6.78168e+08	5.40245e+08	5.7593e+08	5.85965e+08	7.95372e+08	7.51005e+08	7.95372e+08	6.11928e+08	6.18462e+08	7.83594e+08	6.40283e+08	5.46993e+08	6.21894e+08	6.14889e+08	8.37166e+08	735163113	1045533085	8.5166e+08	8.2334e+08	6.08821e+08	5.3043e+08	5.14454e+08	3.61296e+08	6.82204e+08	8.01605e+08	2.64372e+08	2.78183e+08	933984269	417896739	4.04078e+08	5.85965e+08	655961986	6.08821e+08	3.72676e+08
O14727	APAF1	1.28833e+08	1.12696e+08	7.95347e+07	1.10308e+08	6.57263e+07	1.17885e+08	7.75899e+07	1.01173e+08	7.2967e+07	5.80544e+07	1.02713e+08	2.6821e+08	351840176	3.20442e+08	1.82854e+08	3.81785e+08	4.10899e+08	9.49893e+07	142945032	1.23174e+08	1.14833e+08	3.28402e+08	3.48994e+08	1.85195e+08	3.56037e+08	2.19174e+08	2.11604e+08	1.60159e+08	8.38944e+07	1.03899e+08	7.39981e+07	1.26044e+08	1.11983e+08	4.02729e+08	1.97999e+08	2.10429e+08	8.10655e+07	8.79002e+07	4.86532e+07	5.11602e+07	5.24908e+07	4.07793e+07	4.47754e+07	4.47754e+07	7.05105e+07	7.52561e+07	4.31214e+07	2.70106e+07
Q9Y3Z3	SAMHD1	4190396199	4190396199	3416028132	3116948733	3116948733	3739710018	2177191752	2131159876	2599316077	3572081398	3919667332	8.5166e+08	6.40283e+08	1115684202	1601276267	4.56499e+08	4.46342e+08	2786598298	2599316077	3572081398	4757255946	8.01605e+08	5.79128e+08	1555415657	7.24839e+08	9.54121e+08	1601276267	1138867048	4404588576	5241598634	4404588576	4404588576	4404588576	5.26227e+08	1651670902	1126839558	1282086718	1922186001	2786598298	6.11928e+08	8.90734e+08	2907178481	1754844743	1513077554	2305827017	3739710018	2255453146	2131159876
Q5JSH3	WDR44	2.69931e+08	1.83184e+08	2.87835e+08	2.78183e+08	3.27631e+08	2.57842e+08	6.82204e+08	7.88737e+08	4.46342e+08	3.05206e+08	2.84233e+08	2.67075e+08	2.548e+08	1.46421e+08	2.63299e+08	167163310	1.63782e+08	5.49502e+08	1.40105e+08	1.89191e+08	1.89816e+08	1.34454e+08	2.16882e+08	178316921	1.9496e+08	3.43064e+08	1.50668e+08	161583887	2.26544e+08	1.82291e+08	1.46609e+08	1.35552e+08	1.89191e+08	1.29979e+08	1.15473e+08	330100481	6.94226e+08	9.04133e+07	1.58155e+08	628731886	1.5765e+08	1.58155e+08	2.7557e+08	1.60735e+08	2.1243e+08	1.72992e+08	3.31083e+08	1.23174e+08
Q15029	EFTUD2	2.50621e+08	3.04451e+08	3.2304e+08	2.48483e+08	2.9004e+08	2.69931e+08	2.08343e+08	166667810	2.26162e+08	3.01448e+08	2.49586e+08	1.5745e+08	1.55012e+08	190186704	2.52494e+08	1.66117e+08	1.75299e+08	2.11195e+08	2.69498e+08	2.72335e+08	2.60255e+08	1.94554e+08	180798880	2.72335e+08	1.82854e+08	1.85195e+08	1.94202e+08	2.30175e+08	3.07014e+08	335426795	3.48e+08	3.26702e+08	3.44027e+08	2.09122e+08	2.1415e+08	2.06763e+08	1.52994e+08	3.1205e+08	2.84233e+08	1.06904e+08	2.30175e+08	423038815	1.54767e+08	273065377	2.62067e+08	4.09487e+08	1.5745e+08	2.6821e+08
Q13200	PSMD2	1.74741e+08	1.96389e+08	1.9307e+08	1.89191e+08	1.90853e+08	1.84234e+08	1.6454e+08	1.70919e+08	166667810	1.71746e+08	2.00346e+08	1.80167e+08	188778137	2.34731e+08	1.98347e+08	1.94202e+08	1.97581e+08	1.83534e+08	2.35664e+08	1.96389e+08	2.49034e+08	2.19981e+08	2.0195e+08	2.0268e+08	1.8954e+08	167163310	2.532e+08	216354433	2.05993e+08	1.94202e+08	2.0268e+08	2.07966e+08	228242096	2.39941e+08	1.36752e+08	2.23167e+08	2.53705e+08	3.95767e+08	1.08481e+08	1.47786e+08	3.40553e+08	2.15023e+08	2.056e+08	1.85551e+08	1.93757e+08	2.19981e+08	1.02713e+08	5.73469e+07
P55160	NCKAP1L	1.06139e+08	1.24825e+08	1.55973e+08	1.16868e+08	1.44329e+08	1.32397e+08	1.51832e+08	1.58419e+08	1.37841e+08	145866113	1.17387e+08	1.55266e+08	161583887	1.70919e+08	1.49966e+08	1.96389e+08	190186704	1.32242e+08	1.25715e+08	1.15146e+08	1.07506e+08	1.6425e+08	1.83184e+08	1.65496e+08	1.86993e+08	1.50894e+08	1.30898e+08	1.09809e+08	1.40343e+08	1.01554e+08	1.41614e+08	1.19013e+08	1.50184e+08	2.67594e+08	149068343	1.76573e+08	1.52778e+08	1.15146e+08	7.20923e+07	1.26215e+08	7.53316e+07	129588196	3.74844e+07	9.32267e+07	1.23174e+08	1.46026e+08	5.72236e+07	7.2338e+07
Q86U86	PBRM1	4.99171e+07	5.73469e+07	4.97209e+07	3.84568e+07	4.89233e+07	4.65224e+07	3.38204e+07	2.91874e+07	3.42427e+07	4.6721e+07	4.39604e+07	3.06346e+07	2.82469e+07	3.62933e+07	4.11405e+07	3.18685e+07	3.00772e+07	3.39951e+07	4.01075e+07	4.06001e+07	4.014e+07	3.45712e+07	3.23689e+07	4.14406e+07	3.39298e+07	3.02028e+07	3.06586e+07	3.22568e+07	4.88401e+07	5.4811e+07	5.8167e+07	5.4021e+07	6.15048e+07	4.42014e+07	7.39981e+07	2.7032e+07	2.2273e+07	4.80935e+07	1.15296e+08	3.0972e+07	3.12784e+07	1.03367e+08	6.13124e+07	5.64303e+07	4.63278e+07	8.01931e+07	7.13067e+07	1.09257e+08
P34932	HSPA4	4.05286e+08	3.85668e+08	377100285	3.76054e+08	3.5811e+08	351840176	3.43064e+08	3.4504e+08	3.5088e+08	3.76054e+08	3.14523e+08	3.80537e+08	337151688	3.54208e+08	3.41587e+08	3.39649e+08	3.07882e+08	3.11147e+08	3.69136e+08	347062156	3.99129e+08	3.84431e+08	3.55156e+08	4.06905e+08	337151688	3.83179e+08	4.20437e+08	4.1238e+08	3.61296e+08	3.95767e+08	3.99129e+08	3.5088e+08	337151688	3.66624e+08	3.69136e+08	338043269	3.41587e+08	5.10169e+08	2.55933e+08	2.42776e+08	2.83543e+08	2.82833e+08	2.99867e+08	3.17681e+08	286242825	2.67594e+08	1.9307e+08	1.48604e+08
Q8TAQ2	SMARCC2	9.24021e+07	1.00418e+08	1.04384e+08	8.44771e+07	9.59289e+07	9.69407e+07	7.10463e+07	6.43349e+07	9.18484e+07	1.10654e+08	9.32267e+07	6.21352e+07	6.94655e+07	7.92784e+07	8.37171e+07	7.40791e+07	7.51757e+07	7.06515e+07	1.021e+08	1.17546e+08	1.01438e+08	8.0737e+07	8.35405e+07	1.02555e+08	7.94566e+07	7.61743e+07	7.20923e+07	8.9251e+07	104786951	1.12125e+08	1.17047e+08	1.04028e+08	9.74009e+07	5.76897e+07	9.27716e+07	4.44001e+07	4.23662e+07	7.27988e+07	120127612	3.85605e+07	3.32403e+07	1.11826e+08	9.27716e+07	7.44966e+07	8.79948e+07	1.02279e+08	7.02791e+07	1.59714e+08
Q8WWQ0	PHIP	2.53679e+07	2.9446e+07	2.80427e+07	2.11757e+07	3.16474e+07	2.63038e+07	1.85236e+07	1.42327e+07	2.19081e+07	2.62799e+07	2.57093e+07	1.26242e+07	1.18677e+07	1.74318e+07	1.77455e+07	1.4438e+07	1.22493e+07	1.32302e+07	2.32174e+07	3.03159e+07	2.27767e+07	1.37536e+07	1.06201e+07	2.15963e+07	1.77455e+07	1.66706e+07	1.57293e+07	2.01887e+07	2.52613e+07	3.46356e+07	3.79442e+07	3.14567e+07	2.47002e+07	2.01718e+07	2.7461e+07	1.28697e+07	1.09918e+07	2.5221e+07	6.97837e+07	1.74846e+07	30494041	7.71979e+07	4.7715e+07	6.01435e+07	3.05197e+07	5.83789e+07	6.41358e+07	7.51757e+07
Q9BTC0	DIDO1	4.01075e+07	4.33675e+07	3.93932e+07	2.82924e+07	4.04946e+07	3.62363e+07	2.68865e+07	1.93205e+07	2.83684e+07	4.04946e+07	3.97935e+07	2.52613e+07	2.39163e+07	2.90547e+07	3.18685e+07	2.3339e+07	2.3898e+07	2.55885e+07	4.014e+07	5.84273e+07	4.21036e+07	3.08648e+07	2.71041e+07	4.16196e+07	2.72146e+07	1.94097e+07	3.98654e+07	3.56219e+07	4.30091e+07	4.24523e+07	5.75785e+07	4.22095e+07	4.53442e+07	2.89119e+07	3.68919e+07	1.82987e+07	1.9036e+07	4.37721e+07	5.82763e+07	1.23601e+07	7.8038e+06	7.00588e+07	3.48855e+07	2.13341e+07	2.58984e+07	5.04126e+07	7.79653e+07	3.08648e+07
Q04637	EIF4G1	210038780	2.00001e+08	2.11195e+08	2.06411e+08	2.07966e+08	2.03392e+08	2.24711e+08	2.17727e+08	1.75012e+08	1.67624e+08	2.03392e+08	1.40343e+08	114064302	1.4096e+08	1.63782e+08	9.52218e+07	8.24307e+07	190186704	1.75881e+08	1.74741e+08	1.83184e+08	1.55553e+08	9.74009e+07	1.38891e+08	9.27716e+07	1.54245e+08	1.14982e+08	2.00346e+08	1.79503e+08	1.85944e+08	2.056e+08	202309823	1.9496e+08	7.87501e+07	8.67227e+07	1.33427e+08	2.46844e+08	1.58922e+08	1.03479e+08	1.62445e+08	6.25545e+07	1.39277e+08	144103046	6.80321e+07	1.28268e+08	1.6454e+08	1.32988e+08	1.0378e+08
O60264	SMARCA5	229263030	2.39449e+08	2.07966e+08	1.75881e+08	2.1415e+08	1.92674e+08	1.49509e+08	1.30748e+08	1.60735e+08	2.04048e+08	2.3106e+08	1.36107e+08	1.38891e+08	1.96003e+08	1.73283e+08	1.47786e+08	1.50668e+08	1.49733e+08	2.056e+08	2.0268e+08	1.92674e+08	1.69464e+08	1.49509e+08	2.0955e+08	1.70919e+08	1.47348e+08	1.66377e+08	2.19981e+08	2.12839e+08	2.3106e+08	2.71089e+08	229263030	2.49586e+08	1.65496e+08	2.69931e+08	1.14833e+08	1.05952e+08	2.17727e+08	338043269	1.26409e+08	140741645	330100481	2.96904e+08	2.39449e+08	2.35664e+08	3.27631e+08	351840176	465394916
Q13620	CUL4B	4.54695e+07	5.06994e+07	5.54152e+07	4.31214e+07	5.90056e+07	5.06994e+07	3.81196e+07	4.03526e+07	4.31538e+07	5.3282e+07	3.87341e+07	3.48541e+07	3.18685e+07	4.16531e+07	4.13333e+07	3.36429e+07	3.40184e+07	3.83895e+07	6.226e+07	4.05321e+07	5.0274e+07	4.02545e+07	4.79533e+07	4.91637e+07	4.10001e+07	4.04534e+07	2.98304e+07	3.38204e+07	4.6721e+07	4.88401e+07	6.49775e+07	4.7253e+07	4.42014e+07	4.9387e+07	3.06061e+07	3.209e+07	2.80427e+07	3.21777e+07	2.15963e+07	3.19588e+07	1.79538e+07	4.36657e+07	2.27206e+07	1.93483e+07	3.88715e+07	4.37026e+07	2.13665e+07	2.11931e+07
Q8IVG5	SAMD9L	8.78545e+06	2.80882e+07	2.02559e+07	1.91466e+07	7.95311e+06	1.8009e+07	6.61108e+06	1.06041e+07	1.00732e+07	1.23496e+07	22880394	1.08486e+07	1.09824e+07	2.46383e+07	1.54552e+07	2.80221e+07	1.99654e+07	1.67404e+07	4.05677e+07	4.87936e+06	758726	2.01212e+07	2.22171e+07	4.4852e+07	1.38193e+07	2.15445e+07	5.46998e+07	6.57263e+07	1.77594e+07	2.47002e+07	3.50149e+07	1.99082e+07	2.23291e+07	4.71239e+07	1.63907e+07	1.0796e+07	1.75454e+07	3.93932e+07	1.70674e+07	7.97858e+06	3.75865e+06	2.31145e+07	5.30278e+06	3.13666e+06	1.83436e+07	1.74716e+07	8.69935e+06	2.58759e+07
P08603	CFH	6.79605e+07	1.35625e+07	2.81275e+07	3.73813e+07	2.76399e+07	3.33578e+07	7.34867e+07	6.17498e+07	4.89695e+07	2.64746e+07	2.2347e+07	2.48892e+07	1.61464e+07	5.87944e+06	1.63775e+07	9.03209e+06	2.03349e+07	5.67805e+07	6.78352e+06	3.64622e+06	1.31765e+07	1.39258e+07	1.47699e+07	6.43973e+06	6.18617e+06	7.38176e+06	2.08922e+07	2.46115e+07	6.99745e+07	2.08742e+07	3.97351e+06	4.82832e+06	1.80712e+07	1.29111e+07	6.33828e+06	4.0323e+07	1.19192e+08	2.29165e+07	5.85261e+06	2.07515e+08	7.63684e+07	7.58569e+06	8.3795e+07	4.75332e+07	5.34415e+07	2.50363e+07	3.67902e+08	3.67068e+07
Q8N3D4	EHBP1L1	6.62581e+07	5.48685e+07	4.20241e+07	4.90175e+07	3.96059e+07	4.79533e+07	4.36657e+07	5.87585e+07	4.46998e+07	3.55911e+07	5.71217e+07	4.60304e+07	4.6721e+07	4.58691e+07	4.01075e+07	4.86986e+07	4.79533e+07	5.89452e+07	52151895	4.53899e+07	5.75785e+07	5.00167e+07	5.20602e+07	3.89407e+07	3.77829e+07	4.30814e+07	6.69784e+07	5.18417e+07	4.21358e+07	4.78596e+07	3.68312e+07	4.36226e+07	4.90641e+07	4.61943e+07	5.46998e+07	4.11042e+07	6.83089e+07	3.87665e+07	3.39298e+07	6.02676e+07	4.35074e+07	2.7461e+07	9.42667e+07	3.97641e+07	4.11042e+07	5.49733e+07	5.14433e+07	3.86973e+07
Q15477	SKIV2L	4.33363e+07	5.58441e+07	6.71258e+07	5.75785e+07	5.30734e+07	5.54152e+07	6.80321e+07	5.97813e+07	5.20602e+07	5.9076e+07	5.09536e+07	4.31538e+07	4.40107e+07	6.01983e+07	5.47594e+07	4.67986e+07	4.94862e+07	6.12006e+07	5.57409e+07	5.55335e+07	6.11423e+07	45986789	4.08906e+07	3.7753e+07	4.66202e+07	4.74795e+07	3.37042e+07	5.56429e+07	6.47187e+07	6.07327e+07	5.3022e+07	7.31532e+07	6.28869e+07	8.6919e+07	2.46383e+07	5.98946e+07	7.2338e+07	4.31538e+07	3.41558e+07	4.06372e+07	4.64763e+07	7.06515e+07	22880394	1.75454e+07	4.38103e+07	7.15969e+07	2.37878e+07	2.25046e+07
Q6WCQ1	MPRIP	1.43521e+07	1.79538e+07	2.82716e+07	1.6097e+07	3.00315e+07	2.68865e+07	4.78596e+07	5.78719e+07	3.18398e+07	2.50789e+07	2.75345e+07	1.29908e+07	1.53056e+07	1.04373e+07	2.04298e+07	8.57734e+06	1.11082e+07	4.44788e+07	9.56656e+06	1.58362e+07	1.18967e+07	5.20925e+06	1.414e+07	1.81487e+07	7.38986e+06	2.93217e+07	4.61381e+06	1.22158e+07	2.15963e+07	1.92045e+07	2.02705e+07	1.66868e+07	2.58557e+07	1.15079e+07	6.26294e+06	2.40986e+07	5.12528e+07	4.81856e+06	2.10059e+07	6.81669e+07	8.95235e+06	3.44841e+07	3.02863e+07	1.19897e+07	2.41191e+07	2.4254e+07	4.22499e+07	3.36744e+07
Q8N3P4	VPS8	1.31436e+07	1.2901e+07	1.69495e+07	2.01552e+07	1.44172e+07	1.89012e+07	1.67664e+07	1.34914e+07	1.32302e+07	1.46659e+07	1.57157e+07	2.63038e+07	3.29332e+07	3.16206e+07	2.02559e+07	3.86637e+07	3.7753e+07	1.36799e+07	2.01552e+07	1.82987e+07	2.12787e+07	2.90965e+07	3.39951e+07	2.22512e+07	3.10533e+07	2.2273e+07	1.8009e+07	1.7939e+07	1.58621e+07	1.60188e+07	1.67921e+07	1.8009e+07	2.04154e+07	4.37026e+07	2.66144e+07	2.45288e+07	1.55843e+07	2.07496e+07	7.23234e+06	9.69439e+06	1.6597e+07	1.88432e+07	2.47604e+06	7.22714e+06	6.9105e+06	2.00417e+07	3.64931e+06	1.12693e+07
O43432	EIF4G3	2.5242e+07	2.58557e+07	2.47002e+07	3.41558e+07	2.82716e+07	2.44491e+07	4.91637e+07	5.46998e+07	3.19272e+07	2.08742e+07	2.57304e+07	3.55597e+07	4.19459e+07	3.14864e+07	3.51327e+07	4.88868e+07	4.09215e+07	5.0274e+07	2.11299e+07	2.58065e+07	1.20196e+07	3.17407e+07	3.92863e+07	2.59431e+07	3.73111e+07	3.33801e+07	2.65896e+07	2.64913e+07	2.42372e+07	2.19081e+07	2.25964e+07	2.8985e+07	2.68865e+07	4.46998e+07	8.35689e+06	4.94862e+07	5.79294e+07	1.38094e+07	8.05725e+06	5.12528e+07	1.52009e+07	1.8423e+07	1.23704e+07	6.95112e+06	2.08167e+07	3.45155e+07	1.62099e+07	7.48505e+06
Q9BZF9	UACA	4.48315e+06	4.49211e+06	7.49969e+06	7.85134e+06	6.3542e+06	4.42774e+06	2.32577e+07	3.23689e+07	1.3016e+07	5.75434e+06	1.08215e+07	3.77474e+06	5.86321e+06	760732	4.35086e+06	1.90653e+06	952648	2.37878e+07	539778	2.34935e+06	4.81449e+06	536391	1.33307e+06	219135	1.52023e+06	8.763e+06	1.35281e+06	216588	5.62391e+06	2.89526e+06	215717	1.47775e+06	3.12105e+06	276555	1.69898e+06	9.93275e+06	30494041	254787	966481	3.99642e+07	2.13737e+06	64666.4	2.81469e+06	4.46348e+06	5.84305e+06	4.43703e+06	9.744e+06	3.19479e+06
O75122	CLASP2	4.59082e+07	3.82226e+07	3.96747e+07	3.97053e+07	3.30989e+07	4.27596e+07	4.30814e+07	3.73468e+07	4.02545e+07	3.25272e+07	4.26136e+07	3.15861e+07	2.63941e+07	3.08967e+07	3.85949e+07	3.05788e+07	2.68865e+07	4.08165e+07	3.31604e+07	4.2405e+07	3.8156e+07	3.23689e+07	2.67491e+07	3.16697e+07	2.17201e+07	3.75503e+07	2.87518e+07	2.61816e+07	3.46052e+07	3.39298e+07	4.29663e+07	4.83474e+07	3.6863e+07	2.81741e+07	6.67997e+06	2.28494e+07	3.63923e+07	2.07028e+07	1.14113e+07	2.46788e+07	9.68669e+06	2.01412e+07	1.23876e+07	1.09204e+07	2.12787e+07	2.94238e+07	1.75454e+07	1.02144e+07
P49815	TSC2	1.14169e+07	1.61992e+07	1.39628e+07	1.13924e+07	1.26153e+07	1.35519e+07	1.40398e+07	1.30412e+07	1.19516e+07	1.29344e+07	8.95946e+06	1.59414e+07	1.49752e+07	1.60065e+07	1.39e+07	1.77153e+07	1.49862e+07	9.13285e+06	9.17028e+06	1.11418e+07	8.38679e+06	1.44633e+07	1.77455e+07	1.64321e+07	1.44882e+07	1.20426e+07	9.30458e+06	9.16161e+06	1.1479e+07	1.1925e+07	1.40294e+07	1.08486e+07	1.24499e+07	1.68624e+07	1.14436e+07	1.45613e+07	9.22863e+06	8.04832e+06	3.12454e+06	1.01357e+07	1.15473e+07	8.3157e+06	3.61807e+06	5.18184e+06	7.7005e+06	1.07492e+07	1.31371e+06	9.19615e+06
Q5VT06	CEP350	3.59665e+06	5.58314e+06	4.69158e+06	2.83647e+06	2.91813e+06	3.73303e+06	2.86892e+06	2.70204e+06	5.11186e+06	4.01673e+06	5.39039e+06	3.60432e+06	2.85351e+06	4.18598e+06	2.71452e+06	6.64725e+06	5.41451e+06	2.25466e+06	8.04832e+06	4.83777e+06	4.3063e+06	2.89526e+06	4.51056e+06	4.52706e+06	3.748e+06	1.11089e+06	2.90585e+06	5.42393e+06	5.2206e+06	3.49483e+06	6.5498e+06	4.64156e+06	6.86147e+06	6.44531e+06	109366	2.89185e+06	2.03979e+06	5.06756e+06	1.53315e+07	2.77383e+06	2.92703e+06	2.48515e+07	9.42552e+06	2.4619e+06	2.4351e+06	7.12318e+06	7.34357e+06	1.07403e+07
Q86UX7	FERMT3	1577794032	2373044091	5241598634	4404588576	5241598634	4190396199	8065198526	11181221470	5816287832	5241598634	6446173530	2907178481	2599316077	1475008130	4190396199	1819717901	1754844743	8065198526	1819717901	3005045877	3416028132	1533274077	1788982229	1922186001	1651670902	4190396199	1788982229	1989846531	3416028132	2131159876	1601276267	1754844743	3224710228	1577794032	1177996364	4757255946	11181221470	9.73296e+08	9.09941e+08	9366092499	1788982229	1115684202	1885450031	1328016716	3224710228	3416028132	3739710018	5.93663e+08
Q9BSJ8	ESYT1	2.37956e+08	4.21715e+08	4.42969e+08	3.52931e+08	4.76279e+08	3.66624e+08	4.91126e+08	4.24477e+08	3.6025e+08	465394916	4.72767e+08	2.4381e+08	2.5125e+08	2.39449e+08	4.63674e+08	1.32242e+08	1.87285e+08	4.74506e+08	3.39649e+08	4.13737e+08	4.56499e+08	1.89816e+08	2.63813e+08	3.73751e+08	1.97581e+08	351840176	2.72335e+08	3.16869e+08	4.16354e+08	3.64587e+08	3.91765e+08	4.14945e+08	5.01862e+08	2.04478e+08	1.79157e+08	3.83179e+08	5.19551e+08	3.52931e+08	719575951	7.4536e+08	4.46342e+08	9.09941e+08	4.08013e+08	4.198e+08	5.79128e+08	8.72525e+08	7.03963e+08	735163113
Q9UDY2	TJP2	1.13413e+08	3.38204e+07	8.76028e+07	9.6168e+07	9.6168e+07	7.25631e+07	2.9004e+08	2.63299e+08	1.46609e+08	1.1241e+08	1.07349e+08	8.75157e+07	6.17498e+07	2.20514e+07	8.22146e+07	2.47002e+07	2.52017e+07	220373850	1.03941e+07	3.42109e+07	4.48904e+07	7.17883e+06	3.96418e+07	2.89345e+07	2.46576e+07	1.11689e+08	6.15751e+07	2.47216e+07	7.16966e+07	3.55911e+07	2.65896e+07	2.39895e+07	5.36992e+07	6.66306e+06	2.70204e+06	1.10126e+08	3.48994e+08	3.60432e+06	1.15079e+07	3.50022e+08	3.47952e+07	1.34697e+07	9.56828e+07	2.68422e+07	6.51877e+07	6.27438e+07	1.08345e+08	1.16663e+07
Q9NZB2	FAM120A	1.21489e+08	1.13887e+08	1.06904e+08	1.10806e+08	1.00418e+08	1.04028e+08	9.5093e+07	9.27716e+07	9.28602e+07	9.78941e+07	1.05434e+08	7.27988e+07	7.92784e+07	8.03676e+07	8.63652e+07	8.42674e+07	7.57322e+07	9.69407e+07	8.22146e+07	1.02279e+08	9.6694e+07	8.34347e+07	8.19914e+07	8.73233e+07	9.6168e+07	7.72847e+07	7.89996e+07	7.19391e+07	1.04548e+08	1.10441e+08	1.07224e+08	1.22684e+08	1.17047e+08	9.78941e+07	1.40105e+08	8.25333e+07	9.68277e+07	9.09615e+07	125355616	9.22949e+07	7.68604e+07	1.44531e+08	7.68604e+07	9.35675e+07	8.53148e+07	1.10126e+08	1.36752e+08	1.11826e+08
Q15042	RAB3GAP1	4.21696e+07	4.28407e+07	5.04606e+07	4.61139e+07	4.55129e+07	4.2405e+07	5.60749e+07	6.74953e+07	4.69771e+07	4.38864e+07	4.7334e+07	4.90175e+07	5.50243e+07	5.25497e+07	4.57296e+07	4.93406e+07	5.89452e+07	5.18417e+07	4.71239e+07	4.92957e+07	4.26136e+07	5.71217e+07	5.25497e+07	4.72121e+07	4.79095e+07	5.84652e+07	4.51803e+07	4.55545e+07	3.98654e+07	3.9499e+07	3.19272e+07	3.80749e+07	3.2311e+07	5.2968e+07	4.02545e+07	4.88868e+07	7.58327e+07	3.60268e+07	2.56265e+07	1.22855e+08	7.50866e+07	4.1223e+07	3.71478e+07	4.35711e+07	6.12551e+07	4.68941e+07	4.32666e+07	1.4071e+07
Q12888	TP53BP1	2.04953e+07	2.38554e+07	2.14063e+07	1.44064e+07	2.13173e+07	2.07496e+07	1.4502e+07	1.18609e+07	2.2434e+07	2.01212e+07	1.72415e+07	7.83084e+06	8.70587e+06	1.18159e+07	1.30076e+07	5.47482e+06	6.5777e+06	1.41153e+07	2.17589e+07	1.84776e+07	2.07649e+07	9.55121e+06	5.0625e+06	1.8009e+07	9.20467e+06	1.14026e+07	1.19426e+07	1.40206e+07	2.09083e+07	2.47391e+07	3.40743e+07	2.38774e+07	1.81785e+07	8.71146e+06	1.61087e+07	6.40973e+06	8.03527e+06	2.15264e+07	3.6863e+07	1.10118e+07	7.72064e+06	4.76279e+07	2.50789e+07	2.80221e+07	2.08742e+07	2.55641e+07	2.05448e+07	2.41947e+07
P51610	HCFC1	2.03731e+08	2.532e+08	2.79391e+08	1.98347e+08	2.81485e+08	2.532e+08	193427791	1.51121e+08	227404197	2.82171e+08	2.532e+08	1.52024e+08	1.6454e+08	1.89816e+08	2.43331e+08	140741645	1.52778e+08	1.88424e+08	2.71089e+08	2.95343e+08	2.69498e+08	1.79503e+08	1.67624e+08	2.50053e+08	1.8054e+08	1.86993e+08	2.00001e+08	2.05993e+08	2.91358e+08	2.99032e+08	3.20442e+08	3.01448e+08	2.88548e+08	1.79157e+08	2.06411e+08	1.36545e+08	1.3764e+08	2.9004e+08	3.16869e+08	1.0378e+08	1.66117e+08	3.6025e+08	2.55933e+08	2.548e+08	2.22202e+08	337151688	2.65666e+08	3.31083e+08
P13639	EEF2	2439460167	2702187934	2439460167	2305827017	2702187934	2439460167	1922186001	1436985611	1853237790	2529424077	1955396568	1164569626	8.90734e+08	1309231697	1495887164	9.63693e+08	9.93711e+08	1955396568	2529424077	2255453146	2131159876	1698243516	9.93711e+08	1673995832	1103923880	1151051215	1401790416	2786598298	2702187934	2907178481	3116948733	3416028132	2599316077	1002959163	8.99954e+08	1080879320	1080879320	2131159876	8.2334e+08	4.60015e+08	5.26227e+08	2255453146	7.83594e+08	6.73147e+08	1922186001	2131159876	8.90734e+08	4.09487e+08
Q15393	SF3B3	377100285	433786180	3.85668e+08	3.26702e+08	3.94575e+08	377100285	262729595	2.38465e+08	3.06174e+08	3.72676e+08	3.42449e+08	216354433	1.99565e+08	2.69498e+08	2.99032e+08	2.12839e+08	2.07139e+08	2.55933e+08	3.73751e+08	345998214	3.79722e+08	273065377	2.18728e+08	3.14523e+08	2.30175e+08	2.21797e+08	2.78183e+08	310478804	3.89451e+08	4.54965e+08	4.58371e+08	4.08013e+08	4.16354e+08	2.60255e+08	4.1238e+08	2.3712e+08	1.89816e+08	4.21715e+08	5.46993e+08	1.62135e+08	2.80818e+08	5.8821e+08	2.67075e+08	3.48e+08	3.61296e+08	4.41511e+08	3.73751e+08	3.89451e+08
O60841	EIF5B	120127612	108783749	1.12848e+08	8.29552e+07	1.06506e+08	9.80201e+07	8.12633e+07	9.47367e+07	9.06595e+07	9.11713e+07	8.91559e+07	5.84652e+07	4.92516e+07	6.30805e+07	7.69354e+07	4.89233e+07	4.83988e+07	7.89275e+07	9.16405e+07	8.88704e+07	7.48402e+07	6.14445e+07	5.25962e+07	9.53215e+07	5.86434e+07	5.61327e+07	5.23212e+07	8.93344e+07	1.11371e+08	107061120	1.16192e+08	131834277	1.32397e+08	6.70541e+07	8.6919e+07	7.05105e+07	8.18148e+07	8.06547e+07	1.07915e+08	6.67771e+07	3.06346e+07	1.55012e+08	6.96938e+07	5.32336e+07	9.85678e+07	1.07648e+08	9.11713e+07	6.03323e+07
Q7L014	DDX46	1.7859e+08	2.54124e+08	202309823	167396133	1.92674e+08	1.89816e+08	1.36322e+08	1.11826e+08	1.48828e+08	1.97226e+08	180798880	1.25864e+08	132578098	1.62445e+08	1.64824e+08	1.42034e+08	1.48393e+08	1.45673e+08	1.73537e+08	2.05194e+08	1.52994e+08	1.51347e+08	1.4517e+08	1.83534e+08	1.46609e+08	1.2501e+08	142945032	1.43865e+08	2.11195e+08	2.05194e+08	2.19981e+08	2.42383e+08	2.1415e+08	1.55012e+08	1.92233e+08	1.12848e+08	7.66041e+07	1.68899e+08	1.54002e+08	5.35909e+07	5.95036e+07	215855751	1.03899e+08	1.25193e+08	1.29979e+08	167163310	1.23951e+08	9.89955e+07
Q02218	OGDH	1.8196e+08	3.08832e+08	2.77481e+08	2.70569e+08	2.63813e+08	2.92118e+08	2.63813e+08	2.50053e+08	2.64372e+08	3.48994e+08	3.50022e+08	1.37166e+08	1.47348e+08	1.80167e+08	2.548e+08	1.1104e+08	125355616	3.04451e+08	1.97999e+08	262729595	2.56627e+08	1.28627e+08	1.47786e+08	2.0195e+08	1.61296e+08	1.68899e+08	1.84554e+08	167163310	3.4504e+08	2.85581e+08	2.61425e+08	3.17681e+08	3.61296e+08	9.05229e+07	2.39941e+08	1.86688e+08	2.37956e+08	2.9606e+08	5.69224e+08	5.07905e+08	4.85482e+08	6.48465e+08	5.28303e+08	5.58215e+08	5.35211e+08	4.54965e+08	5.07905e+08	6.59848e+08
O95782	AP2A1	1.96389e+08	202309823	2.09122e+08	3.02076e+08	1.99565e+08	2.49586e+08	2.34274e+08	2.99867e+08	2.56627e+08	2.0195e+08	2.83543e+08	3.28402e+08	2.80097e+08	3.18725e+08	2.93029e+08	2.95343e+08	3.09704e+08	2.96904e+08	3.27631e+08	2.59659e+08	2.93029e+08	417896739	2.99032e+08	2.42776e+08	273065377	3.29251e+08	268886876	4.3204e+08	2.36608e+08	2.49034e+08	2.1243e+08	2.77481e+08	2.47849e+08	2.94544e+08	2.07966e+08	335426795	3.09704e+08	3.42449e+08	1.37385e+08	3.15885e+08	3.04451e+08	2.12839e+08	216354433	330100481	2.10785e+08	262729595	180798880	145866113
Q7L2E3	DHX30	2.91444e+07	3.49765e+07	3.73111e+07	2.65645e+07	3.77196e+07	3.39951e+07	2.52826e+07	2.04154e+07	2.50561e+07	3.33578e+07	2.97108e+07	1.31544e+07	1.27797e+07	1.79252e+07	2.61816e+07	1.11082e+07	1.35126e+07	2.4254e+07	2.0205e+07	2.62386e+07	2.6021e+07	1.31125e+07	1.20086e+07	2.98304e+07	1.69495e+07	1.51689e+07	1.21695e+07	1.73594e+07	3.98986e+07	3.62363e+07	4.05677e+07	4.46122e+07	4.21696e+07	1.16663e+07	1.64712e+07	1.46314e+07	1.32095e+07	3.06586e+07	4.39184e+07	1.86334e+07	2.39163e+07	5.47594e+07	2.37225e+07	3.09941e+07	3.82598e+07	6.80321e+07	4.03869e+07	4.014e+07
Q96P48	ARAP1	9.95668e+07	8.64615e+07	1.04923e+08	1.24266e+08	8.16394e+07	9.59289e+07	1.4517e+08	1.57925e+08	1.17742e+08	9.41664e+07	120314896	1.99208e+08	2.42383e+08	1.81075e+08	1.91214e+08	2.7557e+08	2.67075e+08	1.27099e+08	1.15473e+08	1.2501e+08	1.01821e+08	2.21279e+08	2.3712e+08	1.55973e+08	2.37956e+08	1.88071e+08	1.38086e+08	108783749	1.07648e+08	9.34647e+07	7.42497e+07	9.49893e+07	1.28425e+08	3.19623e+08	2.20835e+08	2.71089e+08	1.68623e+08	9.84249e+07	6.45879e+07	1.72059e+08	105168163	8.86541e+07	5.13069e+07	6.24853e+07	8.7803e+07	9.14245e+07	1.02555e+08	2.81275e+07
P08238	HSP90AB1	5.91037e+08	3.87076e+08	3.34388e+08	3.08832e+08	3.34388e+08	310478804	2.6821e+08	274190020	258476905	335426795	3.6025e+08	2.03392e+08	1.50388e+08	2.18728e+08	2.54124e+08	2.0268e+08	1.73537e+08	3.40553e+08	2.93029e+08	3.34388e+08	3.13611e+08	2.37537e+08	1.27302e+08	2.50621e+08	1.59439e+08	1.89191e+08	2.61425e+08	3.32739e+08	3.48994e+08	3.89451e+08	3.69136e+08	298354811	3.07882e+08	1.74136e+08	3.85668e+08	2.84791e+08	2.42383e+08	2.87835e+08	2.95343e+08	1.83534e+08	1.47964e+08	3.70081e+08	2.25067e+08	1.87629e+08	2.57842e+08	2.28817e+08	3.16869e+08	2.23167e+08
Q9H3S7	PTPN23	3.80034e+07	4.52644e+07	4.56521e+07	4.24937e+07	3.99966e+07	4.13026e+07	4.84537e+07	4.57296e+07	3.97053e+07	4.02901e+07	4.61139e+07	5.10584e+07	5.70579e+07	4.39604e+07	4.76279e+07	5.54152e+07	5.956e+07	4.34706e+07	4.53899e+07	4.67629e+07	4.5944e+07	4.88868e+07	5.67151e+07	4.65669e+07	5.84273e+07	4.65669e+07	5.03293e+07	4.11837e+07	3.84274e+07	3.83227e+07	3.94288e+07	4.30814e+07	4.04221e+07	5.26973e+07	3.15137e+07	4.7334e+07	4.31879e+07	30494041	2.97108e+07	4.07089e+07	3.95318e+07	4.22095e+07	3.62933e+07	2.30745e+07	3.30383e+07	2.76399e+07	1.48644e+07	1.96131e+07
Q9Y3P9	RABGAP1	6.99745e+07	3.86637e+07	5.03293e+07	4.26136e+07	4.9764e+07	4.00735e+07	6.48525e+07	7.65333e+07	4.54695e+07	4.77546e+07	4.10001e+07	5.63685e+07	2.96605e+07	4.59082e+07	3.63923e+07	4.11042e+07	3.71478e+07	6.17498e+07	2.53679e+07	3.15137e+07	3.14864e+07	4.13999e+07	4.06001e+07	4.94862e+07	3.97053e+07	3.92108e+07	3.90435e+07	3.33801e+07	3.45453e+07	4.25763e+07	3.84568e+07	2.84137e+07	4.62811e+07	1.7094e+07	5.57409e+07	4.16196e+07	6.74953e+07	1.81785e+07	6.64008e+07	9.68277e+07	3.58396e+07	6.12006e+07	6.47187e+07	1.09824e+07	5.50757e+07	3.22568e+07	5.15323e+07	1.37166e+08
Q13619	CUL4A	3.39298e+07	3.46052e+07	3.85605e+07	3.02607e+07	3.25272e+07	2.76582e+07	3.08159e+07	2.68422e+07	2.28625e+07	3.46356e+07	3.41558e+07	2.53033e+07	2.25798e+07	3.01005e+07	2.81741e+07	2.01212e+07	2.43907e+07	3.30989e+07	4.40922e+07	2.79727e+07	4.42014e+07	3.54995e+07	2.16646e+07	3.00539e+07	2.30934e+07	3.00539e+07	2.94986e+07	4.68509e+07	3.38737e+07	3.10206e+07	3.87665e+07	3.44242e+07	4.35376e+07	2.22512e+07	3.44596e+07	2.88234e+07	2.81088e+07	4.98149e+07	3.84921e+07	2.63689e+07	7.03672e+07	4.76714e+07	7.51757e+07	3.47952e+07	3.7753e+07	3.94288e+07	3.14115e+07	2.29302e+07
O14976	GAK	6.38654e+07	4.20241e+07	6.13124e+07	6.00195e+07	5.46998e+07	6.28869e+07	5.93897e+07	6.60575e+07	5.67805e+07	7.05853e+07	8.05685e+07	6.62581e+07	7.98187e+07	7.40791e+07	7.39981e+07	8.35405e+07	8.30399e+07	6.742e+07	4.30814e+07	5.25962e+07	4.4155e+07	6.8907e+07	7.20194e+07	6.31576e+07	8.12633e+07	6.15048e+07	7.45854e+07	4.85631e+07	7.59216e+07	5.84652e+07	7.75899e+07	8.11683e+07	7.39981e+07	8.29552e+07	5.22617e+07	6.26848e+07	5.66557e+07	5.95036e+07	3.92474e+07	1.05952e+08	4.68509e+07	7.20923e+07	5.4021e+07	3.82598e+07	3.92863e+07	6.54465e+07	4.52644e+07	4.94862e+07
Q9H1A4	ANAPC1	9.45513e+06	1.09119e+07	1.01423e+07	9.63385e+06	1.05569e+07	9.58943e+06	1.12339e+07	7.26052e+06	7.24294e+06	1.1296e+07	1.03008e+07	5.44985e+06	4.78212e+06	8.08464e+06	8.0217e+06	5.38554e+06	5.07963e+06	8.54129e+06	7.08227e+06	9.82197e+06	9.45513e+06	9.03209e+06	6.32235e+06	9.13285e+06	4.99606e+06	6.41505e+06	3.30573e+06	1.0044e+07	1.02332e+07	1.30712e+07	1.55101e+07	1.19426e+07	1.35967e+07	1.09743e+07	4.77728e+06	1.07316e+07	8.88612e+06	1.18452e+07	6.2529e+06	5.03613e+06	1.44736e+07	1.23496e+07	8.43225e+06	5.46025e+06	5.88598e+06	8.6918e+06	4.737e+06	9.17028e+06
P23458	JAK1	2.4216e+07	4.34706e+07	3.85183e+07	2.53679e+07	4.50987e+07	3.44242e+07	3.2701e+07	3.33025e+07	2.76835e+07	4.40922e+07	2.75554e+07	3.48271e+07	4.11042e+07	3.49765e+07	3.49177e+07	3.42748e+07	4.03869e+07	3.039e+07	3.13066e+07	2.96044e+07	2.48892e+07	3.41282e+07	3.83576e+07	4.06372e+07	3.7415e+07	3.62933e+07	2.86847e+07	2.49949e+07	3.31356e+07	3.50419e+07	3.78096e+07	3.46356e+07	3.2067e+07	4.34706e+07	3.58396e+07	3.57457e+07	2.72332e+07	4.1223e+07	4.71239e+07	5.15323e+07	5.89452e+07	7.21757e+07	4.05321e+07	5.74675e+07	4.18716e+07	5.4811e+07	4.04534e+07	6.7648e+07
O94906	PRPF6	1.45437e+08	1.64824e+08	1.63526e+08	1.11231e+08	1.68899e+08	1.43393e+08	1.09257e+08	9.92798e+07	1.34825e+08	1.51347e+08	1.48156e+08	6.91735e+07	6.7793e+07	8.44771e+07	1.19355e+08	6.58483e+07	7.28735e+07	1.04685e+08	1.36971e+08	1.61296e+08	1.27818e+08	1.03225e+08	7.59216e+07	131834277	8.22146e+07	8.64615e+07	8.52096e+07	125355616	1.6975e+08	164021272	1.7892e+08	1.65034e+08	1.6425e+08	7.11279e+07	1.96761e+08	6.2333e+07	6.66897e+07	1.27818e+08	2.66375e+08	7.9647e+07	8.10655e+07	2.37956e+08	140741645	1.67852e+08	1.81075e+08	1.94202e+08	1.84554e+08	2.39449e+08
Q15021	NCAPD2	2.19282e+07	1.25239e+07	4.65995e+06	1.17508e+07	4.92949e+06	9.24443e+06	3.38875e+06	7.4732e+06	2.1036e+06	1.50381e+06	7.9155e+06	1.1089e+07	8.45867e+06	1.6608e+07	9.54278e+06	1.48644e+07	9.55121e+06	9.79225e+06	1.07719e+07	1.74736e+06	7.18555e+06	2.49949e+07	7.83084e+06	1.15567e+07	6.51662e+06	5.93461e+06	1.0948e+07	3.08405e+07	6.68529e+06	1.2553e+07	1.73086e+07	1.47112e+07	1.75813e+07	2.01073e+07	1.35519e+07	1.58621e+07	3.37627e+07	5.58441e+07	906482	3.86513e+06	8.79964e+06	1.25851e+06	1.10336e+06	2.95407e+06	1.1296e+07	1.02624e+07	6.51662e+06	2.29149e+06
Q2PPJ7	RALGAPA2	1.1674e+07	1.1126e+07	1.25629e+07	1.69352e+07	1.15648e+07	1.77746e+07	7.05938e+06	1.28518e+07	1.23496e+07	1.05707e+07	1.13566e+07	2.97586e+07	3.39667e+07	3.46052e+07	1.91118e+07	5.02282e+07	4.81753e+07	9.31305e+06	1.02686e+07	1.01724e+07	1.11418e+07	2.7602e+07	4.01075e+07	2.35456e+07	3.93194e+07	2.12787e+07	1.73863e+07	1.23311e+07	1.03165e+07	1.01131e+07	8.57734e+06	1.10997e+07	1.30914e+07	6.07981e+07	2.18079e+07	2.90093e+07	6.38299e+06	8.97911e+06	1.85705e+07	6.302e+06	1.13837e+07	5.90625e+06	1.87312e+06	5.85261e+06	6.28054e+06	1.22623e+07	411172	3.98529e+06
Q9NRL2	BAZ1A	2.25621e+07	1.41599e+07	9.97108e+06	1.04858e+07	8.17266e+06	9.28361e+06	4.5711e+06	6.95112e+06	5.72358e+06	7.85134e+06	1.44882e+07	6.87849e+06	9.69439e+06	1.91316e+07	8.39228e+06	1.97403e+07	1.63775e+07	7.94097e+06	9.5052e+06	8.32891e+06	1.11778e+07	1.70192e+07	1.29908e+07	1.24649e+07	1.60559e+07	1.16191e+07	8.23998e+06	1.23704e+07	9.0962e+06	1.31436e+07	2.32723e+07	1.29632e+07	2.07835e+07	2.14414e+07	2.21467e+07	7.96511e+06	6.76621e+06	1.65551e+07	2.53679e+07	9.44798e+06	9.90958e+06	1.86029e+07	1.53556e+07	1.26465e+07	2.08528e+07	4.06749e+07	2.9784e+07	2.48348e+07
Q7LBC6	KDM3B	2.77055e+07	2.8985e+07	2.35094e+07	2.24895e+07	2.29775e+07	2.43247e+07	1.48397e+07	1.29809e+07	1.8221e+07	2.10949e+07	2.25621e+07	1.59315e+07	1.56405e+07	2.12597e+07	1.9724e+07	2.14254e+07	2.12787e+07	1.56897e+07	1.93799e+07	2.12995e+07	1.88699e+07	1.75942e+07	1.89012e+07	2.47216e+07	1.85062e+07	1.54883e+07	1.16396e+07	1.7281e+07	2.40459e+07	2.33257e+07	2.77055e+07	2.41757e+07	2.50363e+07	1.85705e+07	3.63923e+07	1.66595e+07	1.00903e+07	1.83838e+07	2.31755e+07	1.43617e+07	1.19897e+07	2.29302e+07	1.48129e+07	9.23649e+06	2.0637e+07	2.65896e+07	2.01552e+07	3.01786e+07
Q9NTJ3	SMC4	1.70919e+08	1.59714e+08	138699261	1.40343e+08	1.57925e+08	1.50668e+08	1.10654e+08	1.07349e+08	1.43627e+08	1.39481e+08	1.72059e+08	1.46026e+08	1.50184e+08	1.56411e+08	1.50388e+08	1.52994e+08	1.59714e+08	1.04548e+08	1.47107e+08	1.34825e+08	1.41143e+08	1.66117e+08	1.60418e+08	1.67624e+08	1.36171e+07	1.27099e+08	1.44938e+08	1.47348e+08	140741645	1.65838e+08	1.59148e+08	1.72334e+08	1.52994e+08	1.91917e+08	3.66624e+08	1.73283e+08	1.26576e+08	1.55012e+08	1.06285e+07	1.29223e+07	1.71185e+08	3.95796e+06	3.78442e+08	338043269	2.35172e+08	1.26058e+07	3.22205e+08	4.7088e+08
Q9UGU0	TCF20	5.8476e+06	1.03241e+07	9.51153e+06	5.23916e+06	1.0376e+07	9.19615e+06	6.39383e+06	4.69647e+06	6.1633e+06	8.10461e+06	8.51559e+06	2.90869e+06	4.05932e+06	5.72358e+06	6.60704e+06	3.80737e+06	3.90835e+06	5.71261e+06	1.02556e+07	7.36843e+06	9.71911e+06	3.66444e+06	4.37791e+06	7.17883e+06	5.15815e+06	4.18965e+06	1.41081e+06	4.31029e+06	9.28361e+06	1.04204e+07	1.36171e+07	1.13924e+07	1.11082e+07	5.17311e+06	5.41451e+06	2.97288e+06	5.73344e+06	8.38679e+06	1.02946e+07	1.6584e+06	1.27431e+06	1.94097e+07	7.2727e+06	3.15695e+06	7.3612e+06	2.14063e+07	1.57425e+07	5.94602e+06
O43166	SIPA1L1	5.83168e+06	6.11697e+06	7.4794e+06	6.31662e+06	4.86478e+06	9.05325e+06	2.77716e+06	3.88469e+06	5.91725e+06	7.2727e+06	6.22656e+06	1.71747e+07	1.71332e+07	2.26901e+07	1.1674e+07	3.04105e+07	2.53453e+07	6.38974e+06	7.56225e+06	7.94097e+06	5.94602e+06	1.39524e+07	1.91466e+07	1.56518e+07	1.92045e+07	1.28227e+07	8.70587e+06	1.28604e+07	6.66844e+06	4.98733e+06	5.72905e+06	9.20467e+06	6.90553e+06	2.95816e+07	1.48129e+07	1.26058e+07	4.3232e+06	4.37791e+06	1.03079e+07	5.83168e+06	6.61108e+06	1.58916e+07	5.03613e+06	9.00967e+06	5.87359e+06	7.58044e+06	1.00581e+07	7.76711e+06
Q5TZA2	CROCC	4.20169e+06	9.56656e+06	3.26263e+06	4.7054e+06	8.89347e+06	1.11338e+07	7.75512e+06	5.39039e+06	7.53737e+06	8.95946e+06	7.78571e+06	381709	2.53495e+06	2.74805e+06	4.99606e+06	1.62866e+06	806864	5.23102e+06	4.38606e+06	6.51662e+06	5.33701e+06	875416	1.91422e+06	6.24188e+06	1.38149e+06	702422	1.20103e+06	2.40855e+06	1.11338e+07	7.82312e+06	9.7356e+06	7.61597e+06	9.5052e+06	906482	3.31899e+06	2.23719e+06	4.34277e+06	5.5352e+06	3.14115e+07	8.12421e+06	5.17772e+06	2.47617e+07	4.80667e+06	6.24188e+06	8.42102e+06	1.22916e+07	9.22094e+06	1.73737e+07
Q5THJ4	VPS13D	1.95868e+06	2.27599e+06	2.93411e+06	861233	1.48197e+06	1.0038e+06	1.68881e+06	2.00883e+06	711975	2.72002e+06	2.61018e+06	3.12454e+06	762903	697919	1.27187e+06	891897	929272	1.97649e+06	1.08136e+06	929272	1.14203e+06	76586.8	40868.4	1.03412e+06	111860	2.82966e+06	990010	1.61617e+06	1.85006e+06	2.05374e+06	2.0144e+06	2.02395e+06	4.69158e+06	2.77716e+06	2.93722e+06	3.07415e+06	2.02623e+06	450613	7.35029e+06	1.19074e+07	4.64617e+06	8.92277e+06	1.07507e+06	5.16324e+06	1.78574e+06	3.0258e+06	252712	3.00852e+06
P12956	XRCC6	1623714401	1819717901	2213166415	1673995832	2305827017	1819717901	1475008130	1126839558	2177191752	2213166415	1754844743	7.83594e+08	719575951	9.24683e+08	1218011839	6.94226e+08	6.89989e+08	1282086718	1495887164	1989846531	1651670902	9.24683e+08	7.72174e+08	1401790416	8.4466e+08	8.72525e+08	9.63693e+08	1126839558	2177191752	2439460167	2529424077	2305827017	2305827017	8.59975e+08	1754844743	1002959163	8.814e+08	2042628721	2702187934	4.50884e+08	809015605	3739710018	1218011839	1267478799	1788982229	2439460167	1555415657	1495887164
Q9NSE4	IARS2	1.36971e+08	1.82854e+08	2.14616e+08	1.74136e+08	228242096	2.07966e+08	188778137	1.66377e+08	184851846	244348658	2.15381e+08	1.77129e+08	1.17546e+08	1.25715e+08	1.71442e+08	1.27818e+08	1.24453e+08	1.63526e+08	1.99208e+08	2.09122e+08	2.07515e+08	1.13112e+08	2.27014e+08	1.69464e+08	1.73283e+08	1.63036e+08	1.43393e+08	1.34454e+08	2.3106e+08	2.04478e+08	2.08343e+08	2.24711e+08	2.49034e+08	1.04548e+08	2.25067e+08	1.3321e+08	1.74741e+08	2.0118e+08	4.16354e+08	2.93029e+08	3.70081e+08	4.44576e+08	6.5194e+08	8.01605e+08	3.70081e+08	401541759	2.4381e+08	8.4466e+08
Q16531	DDB1	2.91358e+08	4.1238e+08	401541759	4.19163e+08	3.78442e+08	3.80537e+08	347062156	3.31956e+08	3.11147e+08	3.71416e+08	4.13737e+08	3.18725e+08	228242096	3.48994e+08	3.56037e+08	2.49034e+08	2.57842e+08	3.6025e+08	4.78001e+08	3.97123e+08	4.39972e+08	4.41511e+08	2.57842e+08	3.48e+08	2.60255e+08	2.91358e+08	335426795	5.52881e+08	3.88317e+08	4.27422e+08	4.24477e+08	4.06905e+08	4.74506e+08	2.85581e+08	2.45588e+08	286242825	2.99867e+08	4.08013e+08	2.64372e+08	2.32731e+08	3.56037e+08	4.21715e+08	2.85581e+08	2.48483e+08	3.38856e+08	433786180	2.00346e+08	2.30175e+08
P49589	CARS1	1.46421e+08	1.50894e+08	1.49733e+08	1.58419e+08	1.60418e+08	1.54002e+08	1.56631e+08	1.4517e+08	1.34633e+08	2.1243e+08	1.51575e+08	1.52228e+08	1.3764e+08	1.50894e+08	1.54767e+08	1.48828e+08	1.5765e+08	1.53738e+08	1.59439e+08	161583887	1.46421e+08	1.7063e+08	161583887	1.61036e+08	1.61036e+08	1.49966e+08	1.73283e+08	1.95628e+08	1.5721e+08	1.39108e+08	1.75012e+08	158664512	1.86993e+08	1.7795e+08	1.47348e+08	1.64824e+08	1.52024e+08	2.07966e+08	1.49966e+08	1.16192e+08	120314896	2.29715e+08	1.22684e+08	1.54245e+08	1.5721e+08	1.34001e+08	9.65672e+07	6.97837e+07
Q9H0A0	NAT10	8.86541e+07	8.84348e+07	1.00774e+08	6.7793e+07	1.19192e+08	7.91076e+07	7.60947e+07	8.9251e+07	8.74196e+07	1.05562e+08	7.68604e+07	1.91741e+07	2.79547e+07	3.90435e+07	6.83967e+07	1.18967e+07	1.47112e+07	5.64303e+07	9.60498e+07	9.95668e+07	8.91559e+07	3.97641e+07	2.53253e+07	8.45846e+07	3.38478e+07	5.09061e+07	5.82763e+07	6.25545e+07	1.06506e+08	6.65484e+07	1.28268e+08	1.02555e+08	8.95335e+07	1.78511e+07	6.53088e+07	4.36657e+07	4.17986e+07	8.8918e+07	1.54767e+08	5.12071e+07	5.5199e+07	1.8954e+08	1.00293e+08	1.14696e+08	1.04028e+08	1.42225e+08	9.87126e+07	1.81673e+08
O00429	DNM1L	1.48156e+08	2.52494e+08	2.49034e+08	3.39649e+08	363500871	3.29251e+08	5.35211e+08	7.62043e+08	4.24477e+08	4.28815e+08	3.31956e+08	3.56902e+08	2.55933e+08	1.74741e+08	3.50022e+08	240890158	2.03731e+08	635581116	1.8054e+08	2.6821e+08	2.49586e+08	1.70092e+08	2.45588e+08	1.82291e+08	1.96761e+08	4.58371e+08	2.548e+08	2.26544e+08	229263030	2.0195e+08	167396133	2.06763e+08	2.55933e+08	167396133	1.04923e+08	5.7593e+08	1045533085	7.769e+07	7.38147e+07	7.08864e+08	1.94202e+08	1.32397e+08	3.07882e+08	5.79294e+07	3.59089e+08	3.17681e+08	3.56037e+08	4.63804e+07
Q9UQ35	SRRM2	2.23167e+08	2.11604e+08	2.03008e+08	1.60159e+08	193427791	2.04478e+08	1.25529e+08	1.23771e+08	1.56631e+08	1.83838e+08	1.81362e+08	1.15473e+08	1.08191e+08	143166501	1.29979e+08	8.3795e+07	9.26703e+07	1.22528e+08	1.7892e+08	180798880	1.77659e+08	1.15619e+08	108783749	1.39674e+08	118892735	1.09809e+08	1.46859e+08	1.51575e+08	1.7892e+08	2.11195e+08	2.40408e+08	2.39941e+08	1.63284e+08	1.02839e+08	7.94566e+07	7.82466e+07	5.79925e+07	1.12983e+08	1.77415e+08	4.96736e+07	2.70759e+07	2.83543e+08	1.27302e+08	1.15296e+08	7.53316e+07	1.79157e+08	1.23034e+08	8.58302e+07
Q9BQG0	MYBBP1A	4.0323e+07	6.12006e+07	7.2338e+07	3.9499e+07	7.75899e+07	3.98986e+07	3.21232e+07	3.54735e+07	4.65669e+07	6.59847e+07	4.21358e+07	8.35024e+06	5.20925e+06	2.13665e+07	4.00267e+07	1.06867e+06	6.98417e+06	3.3439e+07	4.76279e+07	6.55874e+07	4.71239e+07	2.58759e+07	1.16285e+07	4.01075e+07	1.29111e+07	1.73086e+07	2.90305e+07	3.78759e+07	6.45879e+07	6.43349e+07	5.96694e+07	4.42372e+07	5.50757e+07	1.04614e+07	1.89146e+07	2.53033e+07	2.1826e+07	5.85251e+07	6.9612e+07	1.7281e+07	1.93483e+07	8.26453e+07	3.10206e+07	2.08922e+07	5.3022e+07	9.40407e+07	3.73813e+07	6.00762e+07
P07900	HSP90AA1	2373044091	1698243516	1754844743	1555415657	1623714401	1673995832	1720262404	1309231697	1495887164	1720262404	1475008130	1138867048	8.814e+08	1177996364	1091557127	9.93711e+08	9.24683e+08	1788982229	1673995832	1555415657	1720262404	1151051215	8.65575e+08	1177996364	8.90734e+08	1002959163	1218011839	1360879706	1885450031	1955396568	1989846531	1698243516	1853237790	9.93711e+08	1475008130	1033193918	1341888477	1651670902	1475008130	8.99954e+08	7.62043e+08	1513077554	1309231697	9.24683e+08	1401790416	1380416407	1309231697	9.16504e+08
P20700	LMNB1	2786598298	2786598298	2599316077	2255453146	2786598298	2786598298	1401790416	1698243516	2786598298	2255453146	2529424077	1309231697	1251008798	1601276267	1533274077	1401790416	1103923880	1673995832	2042628721	2213166415	2529424077	1513077554	1453955068	2213166415	1623714401	1577794032	1853237790	1853237790	2213166415	3005045877	3572081398	2373044091	2042628721	1251008798	1989846531	1091557127	9.43054e+08	1819717901	3739710018	1309231697	1698243516	4404588576	3224710228	2439460167	2702187934	4757255946	3224710228	5241598634
Q9Y4K1	CRYBG1	5.36992e+07	3.80377e+07	3.27789e+07	3.97935e+07	2.45491e+07	4.53092e+07	2.78401e+07	3.19272e+07	3.01786e+07	3.21232e+07	4.6679e+07	4.35376e+07	4.54343e+07	4.15472e+07	3.46997e+07	4.35376e+07	5.34415e+07	3.09242e+07	2.54991e+07	3.19588e+07	2.10758e+07	4.23283e+07	4.73843e+07	3.84921e+07	2.80664e+07	2.65239e+07	2.83902e+07	2.2434e+07	3.66122e+07	5.42295e+07	2.84392e+07	4.26895e+07	5.78097e+07	4.96736e+07	5.33385e+07	2.91874e+07	1.95485e+07	1.93483e+07	4.11405e+07	1.2901e+07	2.20711e+07	4.9387e+07	4.27596e+07	3.27275e+07	3.05519e+07	4.18716e+07	3.39667e+07	5.35909e+07
Q10570	CPSF1	4.40107e+07	5.91532e+07	5.66557e+07	4.14406e+07	5.69487e+07	5.20997e+07	3.35834e+07	2.92678e+07	4.11042e+07	5.20997e+07	4.82164e+07	2.71695e+07	2.85604e+07	3.43907e+07	4.36226e+07	2.78166e+07	3.24724e+07	3.50695e+07	4.59082e+07	5.45103e+07	5.31708e+07	3.27789e+07	3.35537e+07	4.37363e+07	3.52709e+07	3.33025e+07	3.83576e+07	4.11405e+07	6.28869e+07	5.956e+07	6.77238e+07	6.21352e+07	6.72547e+07	4.35074e+07	5.96694e+07	3.40743e+07	3.09242e+07	6.36135e+07	6.53802e+07	2.74149e+07	3.75903e+07	1.08191e+08	3.87665e+07	6.05819e+07	5.9076e+07	8.12633e+07	4.17668e+07	5.49216e+07
Q9UBF2	COPG2	6.81669e+07	4.87417e+07	6.226e+07	8.21135e+07	5.72841e+07	7.20194e+07	7.89996e+07	4.30814e+07	6.02676e+07	5.4021e+07	6.56473e+07	8.81078e+07	8.21135e+07	8.47184e+07	5.46998e+07	8.85399e+07	7.02003e+07	7.14412e+07	5.50243e+07	5.97813e+07	5.69487e+07	6.1866e+07	4.95787e+07	4.80935e+07	6.45879e+07	6.9323e+07	6.8096e+07	4.76279e+07	4.33675e+07	4.7715e+07	3.74844e+07	7.28735e+07	6.45879e+07	7.38147e+07	4.38433e+07	8.23276e+07	5.70054e+07	2.97108e+07	2.10412e+07	7.52561e+07	2.67026e+07	2.37396e+07	2.11757e+07	1.75165e+07	4.24937e+07	4.78596e+07	2.71269e+07	2.46576e+07
O95786	DDX58	8.49084e+07	1.021e+08	1.26929e+08	8.6119e+07	1.03604e+08	1.16357e+08	9.52218e+07	7.18518e+07	7.27988e+07	1.23034e+08	8.47184e+07	6.84679e+07	7.79653e+07	1.59916e+08	8.18148e+07	110918633	6.44417e+07	8.32456e+07	1.27818e+08	1.02839e+08	1.19192e+08	1.19355e+08	7.00588e+07	1.80167e+08	8.3795e+07	7.20923e+07	7.52561e+07	1.23951e+08	1.60735e+08	1.33822e+08	2.4381e+08	9.7169e+07	1.12265e+08	9.89955e+07	5.2968e+07	4.97209e+07	8.38944e+07	1.42736e+08	9.47367e+07	3.17901e+07	6.24853e+07	1.37841e+08	7.98187e+07	8.55158e+07	8.4357e+07	8.87593e+07	3.2202e+07	6.15751e+07
Q00722	PLCB2	1.05952e+08	114064302	1.03225e+08	1.25715e+08	7.99954e+07	1.19192e+08	1.41143e+08	145866113	1.19689e+08	1.20687e+08	1.35552e+08	1.94202e+08	202309823	1.63284e+08	1.51347e+08	2.13219e+08	2.59659e+08	1.34001e+08	1.08607e+08	1.51121e+08	129588196	158664512	2.19981e+08	1.34633e+08	2.49586e+08	166667810	1.26409e+08	1.02713e+08	105168163	9.6168e+07	8.86541e+07	1.22528e+08	129588196	2.47849e+08	2.548e+08	2.15381e+08	1.63284e+08	9.95668e+07	9.32267e+07	1.19959e+08	6.07327e+07	1.04384e+08	5.02282e+07	5.54152e+07	8.27456e+07	1.04923e+08	8.83278e+07	2.27569e+07
P30876	POLR2B	9.00742e+07	9.38179e+07	9.89955e+07	8.17301e+07	1.05562e+08	9.96763e+07	7.41761e+07	58106423	8.02945e+07	1.08345e+08	9.22949e+07	5.28018e+07	5.10584e+07	6.80321e+07	8.704e+07	4.75797e+07	5.63685e+07	7.02003e+07	1.01296e+08	1.00909e+08	9.00742e+07	6.70541e+07	5.48685e+07	8.53148e+07	6.24853e+07	5.70579e+07	6.31576e+07	7.98187e+07	105308225	1.00293e+08	1.30201e+08	1.09971e+08	1.06066e+08	6.69784e+07	8.65939e+07	6.16846e+07	4.26488e+07	1.07648e+08	1.1591e+08	9.05229e+07	8.57256e+07	1.87285e+08	6.52502e+07	1.00909e+08	8.84348e+07	1.26929e+08	5.55335e+07	9.92798e+07
Q8NI27	THOC2	4.9387e+07	5.87585e+07	6.30805e+07	45986789	6.27438e+07	5.4811e+07	3.98986e+07	3.43342e+07	4.14733e+07	5.50757e+07	4.21696e+07	2.29463e+07	1.89437e+07	3.13844e+07	4.2405e+07	2.2434e+07	2.47617e+07	3.30383e+07	3.95318e+07	5.5199e+07	4.85132e+07	2.33257e+07	2.84847e+07	4.92516e+07	2.83178e+07	3.04105e+07	3.48855e+07	3.43342e+07	5.9076e+07	6.66897e+07	7.5505e+07	6.9323e+07	7.53316e+07	3.25272e+07	4.94862e+07	3.52374e+07	2.96358e+07	6.07981e+07	5.62439e+07	2.78166e+07	2.1494e+07	1.06629e+08	2.44652e+07	4.86093e+07	6.19341e+07	9.39363e+07	2.86847e+07	4.50641e+07
O95347	SMC2	7.75899e+07	3.86301e+07	2.25046e+07	3.49503e+07	2.41565e+07	3.00085e+07	1.76115e+07	2.63038e+07	1.15373e+07	1.48247e+07	3.14348e+07	2.96044e+07	1.73201e+07	3.67068e+07	2.08528e+07	2.67026e+07	2.0511e+07	2.52017e+07	2.13173e+07	2.01552e+07	1.91316e+07	5.31708e+07	1.8009e+07	3.14864e+07	1.42693e+07	1.38094e+07	2.67266e+07	5.97278e+07	1.89296e+07	4.05321e+07	3.95318e+07	3.98273e+07	3.50149e+07	2.39326e+07	5.74675e+07	1.88432e+07	2.64746e+07	3.4183e+07	2.09223e+07	1.71332e+07	3.14864e+07	9.14e+06	4.15472e+07	1.95792e+07	2.21247e+07	2.18391e+07	4.7715e+07	3.97053e+07
P48736	PIK3CG	1.19171e+07	1.67295e+07	1.52836e+07	1.6172e+07	1.58362e+07	1.57157e+07	3.32403e+07	2.51834e+07	2.14414e+07	1.612e+07	1.79782e+07	2.96864e+07	3.01502e+07	2.1826e+07	2.05764e+07	3.29861e+07	3.19588e+07	2.88008e+07	1.11684e+07	1.42952e+07	1.47805e+07	2.50363e+07	2.5221e+07	2.07351e+07	2.45288e+07	2.58322e+07	2.1494e+07	1.73863e+07	1.50672e+07	7.72603e+06	1.49514e+07	1.12057e+07	2.19467e+07	4.03869e+07	2.02559e+07	3.00772e+07	3.6863e+07	1.58139e+07	5.58762e+06	4.60789e+07	1.7281e+07	1.90529e+07	1.72684e+07	1.01991e+07	1.76536e+07	1.65551e+07	1.58621e+07	1.2065e+07
Q9HCK8	CHD8	1.1877e+07	7.91001e+06	7.32018e+06	5.92334e+06	8.6047e+06	7.86364e+06	4.39424e+06	3.83e+06	3.77863e+06	6.2861e+06	5.99391e+06	532554	1.96123e+06	3.25937e+06	5.07963e+06	2.52646e+06	2.19716e+06	3.88842e+06	3.52629e+06	1.41956e+06	1.97887e+06	2.11426e+06	2.7388e+06	5.07963e+06	2.29717e+06	2.49305e+06	332873	4.1291e+06	7.11746e+06	1.20325e+07	1.43063e+07	1.2112e+07	9.86091e+06	4.36568e+06	5.05003e+06	2.10833e+06	1.63811e+06	2.88277e+06	8.25278e+06	1.70664e+06	2.70204e+06	1.52942e+07	6.51009e+06	1.29222e+06	9.62565e+06	1.01991e+07	9.3388e+06	1.00581e+07
Q6P158	DHX57	6.56558e+06	8.50773e+06	6.70702e+06	7.96511e+06	6.589e+06	6.83838e+06	4.95365e+06	3.89216e+06	5.05003e+06	5.56404e+06	1.03323e+07	997174	2.42033e+06	1.72168e+06	3.35204e+06	775001	306244	4.02862e+06	8.36436e+06	7.34357e+06	6.86682e+06	2.8981e+06	2.34036e+06	2.37556e+06	817081	1.72168e+06	2.3554e+06	830598	6.19727e+06	9.01761e+06	6.40414e+06	1.34595e+07	9.05949e+06	2.09217e+06	3.21192e+06	5.63426e+06	4.54028e+06	6.75965e+06	3.16388e+06	1.05182e+06	2.72247e+06	9.86091e+06	862981	2.01928e+06	7.56991e+06	1.1674e+07	1.54215e+06	3.88469e+06
Q9HCE0	EPG5	7.89811e+06	8.17266e+06	7.28426e+06	8.79964e+06	6.20805e+06	8.46553e+06	7.289e+06	6.65188e+06	4.81856e+06	5.05003e+06	9.47702e+06	5.96876e+06	7.28426e+06	6.47655e+06	6.80556e+06	1.04958e+07	8.99492e+06	7.24294e+06	6.15824e+06	7.96511e+06	3.34177e+06	9.62565e+06	7.66815e+06	7.95889e+06	9.118e+06	8.5488e+06	6.01644e+06	8.64954e+06	6.39931e+06	8.29434e+06	9.64987e+06	7.93532e+06	1.18677e+07	1.02478e+07	2.4216e+07	1.0376e+07	6.61108e+06	8.12421e+06	1.66868e+07	8.7505e+06	1.70434e+07	9.80675e+06	3.79277e+06	8.95946e+06	5.2206e+06	3.03234e+06	8.88704e+07	6.40973e+06
Q12955	ANK3	8.41414e+06	848428	1.39429e+07	1.6967e+07	1.48917e+07	1.25239e+07	3.64286e+06	1.40495e+07	1.58026e+07	5.20925e+06	1.3357e+07	1.06892e+07	1.17254e+06	1.09667e+07	1.47775e+06	1.09184e+06	1.71404e+06	4.49682e+06	5.65339e+06	9.29881e+06	3.72405e+07	2.43669e+07	2.27859e+06	5.20925e+06	1.1362e+06	2.63226e+07	7.15217e+07	3.642e+07	2.39326e+07	1.31765e+07	2.35094e+07	1.41599e+07	929272	1.08365e+06	2.74462e+06	1.2728e+07	2.37878e+07	1.76876e+08	2.71695e+07	2.39687e+06	602372572	2.25446e+07	2.24208e+08	2.80427e+07	4.23283e+07	9.67206e+06	1.6446e+07	5.978e+06
Q14697	GANAB	7.56882e+08	8.59975e+08	7.40304e+08	8.59975e+08	7.08864e+08	7.30092e+08	8.90734e+08	8.37166e+08	7.4536e+08	8.2334e+08	8.4466e+08	6.32053e+08	5.01862e+08	596591342	6.18462e+08	5.14454e+08	5.19551e+08	8.59975e+08	602372572	7.08864e+08	7.51005e+08	5.7593e+08	5.40245e+08	5.52881e+08	5.35211e+08	6.67539e+08	6.05682e+08	5.93663e+08	7.40304e+08	714990484	7.03963e+08	7.77419e+08	8.99954e+08	5.69224e+08	1057813246	933984269	1115684202	7.72174e+08	2305827017	1360879706	1453955068	1328016716	9.93711e+08	1360879706	1418453126	1513077554	1475008130	2082200486
Q7Z2W4	ZC3HAV1	1.34454e+08	1.35948e+08	1.52024e+08	1.44329e+08	1.6454e+08	1.46184e+08	1.47563e+08	1.21489e+08	138699261	1.50388e+08	1.46609e+08	1.03479e+08	1.10654e+08	1.50184e+08	1.31449e+08	1.04028e+08	9.00742e+07	1.27454e+08	1.67852e+08	1.65496e+08	167163310	1.19516e+08	1.01438e+08	149068343	1.09392e+08	1.12337e+08	1.04923e+08	1.5745e+08	1.71185e+08	1.60159e+08	2.10785e+08	1.46421e+08	1.40343e+08	1.20841e+08	1.08607e+08	9.53215e+07	118892735	1.34001e+08	1.86993e+08	1.20841e+08	9.84249e+07	2.25067e+08	2.0955e+08	1.38285e+08	1.21973e+08	1.77415e+08	1.9496e+08	2.08684e+08
Q86YV0	RASAL3	1.24123e+08	2.27772e+08	2.35664e+08	1.45437e+08	2.82171e+08	2.17727e+08	1.89816e+08	1.07915e+08	1.50388e+08	2.67594e+08	1.90853e+08	1.86688e+08	2.22202e+08	2.20835e+08	2.25067e+08	1.84234e+08	2.4381e+08	1.63036e+08	2.49034e+08	1.88424e+08	2.13219e+08	166667810	2.7881e+08	2.51934e+08	2.40408e+08	1.73283e+08	1.56631e+08	1.93757e+08	2.22657e+08	2.00346e+08	2.90695e+08	2.26162e+08	1.97999e+08	2.43331e+08	1.08191e+08	1.39674e+08	8.90742e+07	229263030	1.97226e+08	1.13887e+08	1.62135e+08	417896739	1.92233e+08	1.94202e+08	1.43393e+08	2.70569e+08	2.29715e+08	2.3712e+08
Q10567	AP1B1	1.304e+08	1.48604e+08	1.53738e+08	1.69464e+08	1.3764e+08	1.55553e+08	1.63782e+08	1.9496e+08	1.49289e+08	1.53461e+08	1.6454e+08	2.03008e+08	1.84554e+08	1.89191e+08	167163310	1.85551e+08	1.95311e+08	1.94202e+08	1.52501e+08	1.49509e+08	1.55553e+08	1.96003e+08	1.79157e+08	1.53461e+08	1.42034e+08	2.14616e+08	1.89191e+08	1.58922e+08	1.38891e+08	1.24453e+08	1.17885e+08	1.31089e+08	1.69464e+08	2.59659e+08	8.53148e+07	2.73529e+08	2.83543e+08	1.86993e+08	3.50149e+07	8.95335e+07	7.83425e+07	4.00735e+07	5.83789e+07	5.42295e+07	8.47184e+07	1.43393e+08	4.16871e+07	4.10336e+07
P55786	NPEPPS	3.11147e+08	351840176	3.98105e+08	3.89451e+08	3.67902e+08	3.7491e+08	401541759	4.05286e+08	3.5811e+08	377100285	2.82833e+08	5.28303e+08	5.16625e+08	4.49252e+08	4.14945e+08	4.85482e+08	5.16625e+08	3.97123e+08	3.76054e+08	377100285	3.71416e+08	5.01862e+08	521567466	4.19163e+08	5.01862e+08	4.97846e+08	4.54965e+08	3.71416e+08	3.24958e+08	3.27631e+08	3.13611e+08	3.42449e+08	3.70081e+08	5.7593e+08	4.19163e+08	5.72646e+08	4.19163e+08	3.84431e+08	2.0955e+08	3.14523e+08	2.5125e+08	335426795	1.64824e+08	1.85195e+08	3.20442e+08	2.93029e+08	1.61296e+08	9.59289e+07
Q562E7	WDR81	1.95061e+07	2.76835e+07	2.86847e+07	3.21232e+07	2.81275e+07	2.90547e+07	2.36026e+07	2.31964e+07	2.42914e+07	2.65896e+07	3.10206e+07	2.59431e+07	3.2701e+07	3.20129e+07	2.9927e+07	2.24e+07	3.2202e+07	2.68865e+07	4.00267e+07	3.27789e+07	4.25763e+07	4.14733e+07	3.11531e+07	3.21511e+07	2.88896e+07	3.11284e+07	3.93932e+07	3.46356e+07	3.57457e+07	3.37284e+07	3.18966e+07	3.67427e+07	2.54174e+07	2.14769e+07	2.20514e+07	2.64746e+07	2.10059e+07	3.65808e+07	1.86657e+07	2.18391e+07	1.23174e+08	3.9115e+07	6.16291e+07	5.82763e+07	2.15115e+07	3.18155e+07	4.47107e+06	2.18391e+07
O00203	AP3B1	9.64432e+07	9.37071e+07	8.55158e+07	9.24021e+07	7.99038e+07	8.85399e+07	9.87126e+07	9.88408e+07	7.69354e+07	7.99038e+07	9.77692e+07	1.09675e+08	1.04141e+08	9.00742e+07	9.84249e+07	1.14551e+08	1.23771e+08	8.7803e+07	7.43368e+07	9.31075e+07	8.57256e+07	1.1241e+08	1.02975e+08	8.9251e+07	1.00293e+08	9.6694e+07	7.80579e+07	8.86541e+07	7.71979e+07	7.67848e+07	7.67848e+07	9.39363e+07	8.91559e+07	1.40343e+08	8.09444e+07	1.06212e+08	1.26929e+08	7.53316e+07	4.31538e+07	1.21489e+08	6.21352e+07	1.16868e+08	3.62363e+07	6.1866e+07	7.20923e+07	7.05105e+07	5.2005e+07	5.03293e+07
Q92598	HSPH1	3.52931e+08	1.71185e+08	1.83184e+08	1.3321e+08	1.9307e+08	1.55973e+08	1.54245e+08	1.1591e+08	1.22334e+08	1.56411e+08	1.31264e+08	1.00774e+08	7.65333e+07	9.55634e+07	1.22684e+08	3.91765e+07	4.42723e+07	1.45437e+08	1.18214e+08	1.53222e+08	1.23771e+08	1.06629e+08	5.52976e+07	1.28018e+08	5.24908e+07	1.03102e+08	6.75754e+07	1.28018e+08	167163310	1.81362e+08	2.51934e+08	1.9307e+08	1.72059e+08	5.75236e+07	1.00909e+08	1.18743e+08	1.57925e+08	1.67624e+08	1.85195e+08	1.18214e+08	7.18518e+07	1.85944e+08	1.01173e+08	9.6168e+07	1.42486e+08	1.5765e+08	1.19959e+08	1.02439e+08
O60333	KIF1B	4.11315e+06	2.74462e+06	1.32798e+06	4.43703e+06	2.37278e+06	2.34286e+06	1.62617e+06	2.64786e+06	4.754e+06	1.74264e+06	3.91197e+06	1.76368e+07	2.37626e+07	1.88876e+07	7.92132e+06	2.48515e+07	2.7577e+07	3.70347e+06	8.51559e+06	4.98733e+06	6.68529e+06	2.20711e+07	2.03349e+07	1.11579e+07	2.15264e+07	1.20196e+07	1.99186e+07	8.78545e+06	1.99131e+06	2.65373e+06	1.56021e+06	4.73173e+06	5.71261e+06	4.02172e+07	6.77777e+06	1.15872e+07	3.78935e+06	8.05725e+06	57263.9	5.2839e+06	2.47604e+06	2.88277e+06	7.39567e+06	2.11426e+06	1.05789e+06	2.38977e+06	3.02235e+06	9.85303e+06
Q96A65	EXOC4	5.06475e+07	6.91735e+07	6.57869e+07	6.88254e+07	6.12551e+07	5.85251e+07	7.16966e+07	8.21135e+07	7.16966e+07	5.83789e+07	7.2338e+07	7.91076e+07	6.90992e+07	6.869e+07	7.02003e+07	8.18148e+07	7.82466e+07	7.71272e+07	6.02676e+07	6.12006e+07	5.88817e+07	8.38944e+07	7.80579e+07	7.24013e+07	6.869e+07	7.11279e+07	6.66897e+07	6.92426e+07	5.85853e+07	5.14433e+07	5.38459e+07	5.05953e+07	5.01118e+07	7.27988e+07	4.04946e+07	7.93742e+07	9.00742e+07	3.81837e+07	1.80712e+07	5.85853e+07	4.25763e+07	3.43907e+07	2.50995e+07	2.53453e+07	5.36423e+07	5.16896e+07	2.05609e+07	2.96605e+07
P13647	KRT5	1.54002e+08	7.53142e+06	8.33458e+07	8.62999e+06	6.03138e+06	6.08534e+07	7.74983e+06	9.00345e+06	2.08167e+07	3.38236e+06	1.77659e+08	363500871	1.13544e+08	2.94986e+07	1.3061e+07	5.57409e+07	4.78108e+07	1.64591e+07	6.10073e+07	3.94618e+07	3.27508e+07	1.12526e+07	3.62374e+08	1.90853e+08	1.30748e+08	7.75899e+07	6.1866e+07	6.16846e+07	1.0028e+07	2.24163e+07	6.09388e+07	3.96219e+06	1.39e+07	6.41505e+06	2.3158e+08	3.20824e+06	2.52065e+06	2.52826e+07	4.21715e+08	8.37166e+08	6.44292e+08	1.56411e+08	3416028132	1651670902	9.53215e+07	2.86385e+07	8.1667e+08	2907178481
O43426	SYNJ1	1.23311e+07	9.51153e+06	8.50099e+06	1.0722e+07	8.79964e+06	1.03008e+07	9.52831e+06	1.13837e+07	7.06468e+06	9.55855e+06	1.00814e+07	2.57093e+07	3.70917e+07	2.93447e+07	1.53556e+07	4.08498e+07	4.1722e+07	1.25629e+07	1.33822e+07	8.92973e+06	9.55121e+06	2.88428e+07	3.3439e+07	2.04298e+07	3.29332e+07	2.02559e+07	1.41599e+07	1.58026e+07	1.02233e+07	1.10803e+07	8.88612e+06	8.79964e+06	1.08647e+07	5.32336e+07	2.00417e+07	2.13665e+07	9.55855e+06	1.20926e+07	4.24798e+06	1.22158e+07	1.74318e+07	9.77482e+06	5.26416e+06	1.17235e+07	5.29804e+06	9.64987e+06	2.73477e+06	1.23498e+06
O14647	CHD2	7.73743e+06	6.08897e+06	9.17028e+06	4.34706e+06	1.16112e+07	1.01054e+07	6.75376e+06	5.52106e+06	7.87789e+06	1.31328e+07	6.57219e+06	1.89912e+06	2.80482e+06	6.25845e+06	5.09299e+06	4.86011e+06	4.737e+06	2.44334e+06	4.47854e+06	6.23049e+06	6.28054e+06	3.50902e+06	5.33701e+06	1.21979e+07	5.17772e+06	5.68174e+06	6.10021e+06	6.40414e+06	7.85716e+06	8.25278e+06	1.09119e+07	5.73344e+06	1.20325e+07	1.17055e+07	1.07873e+07	7.15433e+06	4.5014e+06	1.48917e+07	1.946e+07	4.10871e+06	6.51662e+06	2.58759e+07	1.68751e+07	1.25333e+07	1.14614e+07	1.58362e+07	9.86786e+06	1.88876e+07
Q92793	CREBBP	5.12152e+06	5.21499e+06	4.7677e+06	5.44985e+06	4.5441e+06	5.43946e+06	3.73686e+06	3.28263e+06	2.93722e+06	4.41973e+06	3.94713e+06	6.57219e+06	9.44798e+06	1.00111e+07	6.67454e+06	1.14896e+07	1.18159e+07	3.41427e+06	8.66937e+06	7.51131e+06	6.80556e+06	9.5743e+06	9.06674e+06	7.04868e+06	8.4802e+06	7.05938e+06	8.4802e+06	6.01082e+06	4.60158e+06	6.05785e+06	5.78823e+06	5.08399e+06	8.00815e+06	1.6097e+07	6.53829e+06	4.3063e+06	4.37791e+06	7.7005e+06	5.68174e+06	3.03531e+06	3.8609e+06	6.11085e+06	5.21499e+06	4.18598e+06	6.70702e+06	6.16932e+06	2.87264e+06	9.40379e+06
Q5H9U9	DDX60L	517033	1.23984e+06	2.50637e+06	2.4533e+06	920646	1.46766e+06	724720	1.19613e+06	2.62816e+06	365137	162336	541034	4.04474e+06	2.42033e+06	711975	1.32892e+07	5.38554e+06	551501	2.90342e+06	550335	534041	9.05325e+06	755508	3.88842e+06	8.3157e+06	2.1036e+06	3.6006e+06	2.27859e+06	4.33069e+06	4.9667e+06	2.33737e+06	4.87936e+06	297537	1.4071e+07	1.47961e+06	4.24432e+06	1.29759e+06	1.77102e+06	4.73173e+06	717182	3.47094e+06	3.92168e+06	918497	1.59159e+06	1.69099e+06	3.56518e+06	495771	2.12124e+06
P50395	GDI2	1555415657	1309231697	1360879706	1341888477	1151051215	1251008798	1057813246	1091557127	1138867048	1177996364	1024030529	1267478799	1068111825	1218011839	1057813246	1294611609	1204123473	1014499909	1267478799	1418453126	1294611609	1251008798	1177996364	1218011839	1204123473	1218011839	1555415657	1218011839	1192313563	1267478799	1138867048	1236370842	1204123473	1436985611	1218011839	1138867048	1251008798	2599316077	4.79889e+08	512301974	628731886	7.83594e+08	596591342	4.97846e+08	1024030529	9.16504e+08	6.25399e+08	3.31956e+08
Q9C0C9	UBE2O	8.21135e+07	8.26453e+07	1.19013e+08	1.42225e+08	1.19013e+08	8.99735e+07	2.12043e+08	1.96389e+08	1.35552e+08	1.15785e+08	1.39108e+08	121167230	9.19602e+07	8.26453e+07	1.08345e+08	5.99549e+07	5.04126e+07	1.79895e+08	1.69143e+08	1.17047e+08	1.51347e+08	1.49966e+08	6.00195e+07	7.42497e+07	6.22004e+07	1.73847e+08	1.34825e+08	240890158	9.18484e+07	8.33458e+07	8.84348e+07	6.01983e+07	8.68241e+07	4.33675e+07	2.74149e+07	1.19959e+08	2.74899e+08	1.63526e+08	4.06001e+07	2.82171e+08	5.28303e+08	8.35405e+07	465394916	3.14523e+08	1.22684e+08	9.00742e+07	1.26044e+08	3.86637e+07
Q92896	GLG1	9.9145e+07	132578098	1.16192e+08	107795585	1.24635e+08	107061120	1.03102e+08	8.5914e+07	8.24307e+07	1.13887e+08	1.25864e+08	4.4852e+07	3.98654e+07	6.11423e+07	7.56571e+07	2.78401e+07	3.91411e+07	9.52218e+07	7.42497e+07	8.30399e+07	9.84249e+07	6.2333e+07	4.37721e+07	6.96938e+07	4.40503e+07	6.07981e+07	5.20602e+07	6.61951e+07	1.1155e+08	1.49289e+08	1.46026e+08	1.21342e+08	1.07506e+08	4.65669e+07	4.69323e+07	4.54695e+07	7.25631e+07	8.65939e+07	1.09543e+08	1.52024e+08	2.19174e+08	2.19566e+08	2.37956e+08	1.86688e+08	1.75299e+08	1.80167e+08	2.88548e+08	3.79722e+08
P42224	STAT1	719575951	8.90734e+08	6.99125e+08	7.40304e+08	714990484	6.14889e+08	5.52881e+08	3.5088e+08	4.9531e+08	7.40304e+08	8.59975e+08	2.74899e+08	2.49034e+08	7.6722e+08	3.06174e+08	5.04084e+08	2.04478e+08	1024030529	7.72174e+08	3.95767e+08	1103923880	5.99397e+08	2.95343e+08	8.90734e+08	3.39649e+08	3.02908e+08	401541759	1080879320	1623714401	1418453126	2131159876	4.78001e+08	1014499909	3.20442e+08	4.61709e+08	2.62067e+08	4.30382e+08	5.49502e+08	1103923880	2.47331e+08	1.98347e+08	9.73296e+08	555575481	3.6025e+08	6.73147e+08	6.59848e+08	6.67539e+08	6.08821e+08
Q9Y4E8	USP15	9.89955e+07	9.48475e+07	8.38944e+07	1.09675e+08	8.67227e+07	8.7803e+07	1.04548e+08	1.17546e+08	8.98534e+07	8.60155e+07	107795585	1.53222e+08	1.18743e+08	1.51575e+08	1.06778e+08	1.50184e+08	1.39868e+08	1.06066e+08	1.6454e+08	1.22855e+08	1.56631e+08	2.04048e+08	1.32988e+08	1.17203e+08	1.28425e+08	1.29402e+08	1.76212e+08	1.85195e+08	8.91559e+07	9.64432e+07	8.67227e+07	8.06547e+07	9.32267e+07	1.75625e+08	144103046	131834277	1.46609e+08	2.32731e+08	6.02676e+07	9.69407e+07	2.99032e+08	4.97209e+07	3.59089e+08	2.23647e+08	9.11713e+07	8.16394e+07	7.35728e+07	5.04126e+07
Q02952	AKAP12	1.7828e+06	6.07312e+06	9.84533e+06	9.0962e+06	7.4794e+06	1.46002e+07	3.29985e+06	9.82986e+06	5.60449e+06	8.26609e+06	1.11778e+07	6.26294e+06	5.02174e+06	1.23601e+07	2.61e+07	86597.8	2.14357e+06	1.30811e+07	5.07573e+06	9.22094e+06	2.53222e+06	253311	2.40263e+07	7.27804e+06	2.91813e+06	4.45536e+06	3.85778e+06	4.49682e+06	5.71261e+06	5.25187e+06	139343	5.86844e+06	2.0511e+07	2.40855e+06	344533	2.08368e+06	3.62194e+06	548152	4.79536e+06	284470	864853	3.49483e+06	835050	1.69898e+06	3.62674e+07	2.36743e+06	174241	374908
Q96QH2	PRAM1	2.42383e+08	1.7063e+08	1.05952e+08	1.79503e+08	4.014e+07	1.79895e+08	3.54995e+07	1.39277e+08	9.56828e+07	5.25497e+07	2.07515e+08	4.02729e+08	5.40245e+08	4.19163e+08	2.21279e+08	5.28303e+08	5.91037e+08	1.37166e+08	1.55012e+08	143166501	1.26739e+08	4.99832e+08	4.46342e+08	2.65086e+08	5.60992e+08	3.1205e+08	2.51934e+08	1.27099e+08	1.05826e+08	1.37841e+08	7.91076e+07	9.74009e+07	1.54524e+08	6.73147e+08	4.75797e+07	2.26544e+08	4.19459e+07	5.51315e+07	1.1296e+07	284470	2.81762e+06	178913	1.00827e+06	722803	4.91159e+07	1.07224e+08	45986789	370308
Q7KZF4	SND1	6.08821e+08	5.7593e+08	5.79128e+08	714990484	602372572	596591342	7.03963e+08	6.59848e+08	5.8821e+08	6.14889e+08	655961986	3.79722e+08	2.99032e+08	335426795	4.47626e+08	2.77481e+08	2.92118e+08	6.78168e+08	4.06905e+08	468975131	5.37738e+08	3.33578e+08	2.90695e+08	3.62374e+08	2.90695e+08	433786180	3.78442e+08	3.99129e+08	5.44181e+08	6.05682e+08	5.07905e+08	8.4466e+08	5.69224e+08	3.14523e+08	6.05682e+08	5.85965e+08	719575951	3.73751e+08	4.47626e+08	4.39972e+08	240890158	377100285	3.08832e+08	2.50053e+08	4.79889e+08	5.44181e+08	3.70081e+08	2.49034e+08
Q14644	RASA3	9.04133e+07	9.98971e+07	1.49289e+08	1.34001e+08	1.86317e+08	1.17203e+08	3.19623e+08	4.25871e+08	204877768	2.18234e+08	1.55012e+08	1.00665e+08	8.74196e+07	3.24985e+07	1.38086e+08	3.46997e+07	4.01075e+07	2.89287e+08	5.74675e+07	9.32267e+07	1.07349e+08	2.60628e+07	6.01435e+07	6.49775e+07	4.23283e+07	1.79503e+08	4.29267e+07	7.95347e+07	1.34001e+08	9.38179e+07	8.90742e+07	8.93344e+07	1.13112e+08	1.52122e+07	3.2202e+07	1.79503e+08	4.27422e+08	4.35711e+07	1.25864e+08	5.52881e+08	1.62445e+08	161897121	1.47107e+08	1.16192e+08	1.8196e+08	1.75012e+08	1.8259e+08	1.18392e+08
Q9Y2Q0	ATP8A1	5.13557e+07	4.10336e+07	7.35297e+07	7.78642e+07	7.36558e+07	6.66267e+07	1.13413e+08	1.30898e+08	1.04685e+08	8.30399e+07	5.67151e+07	2.05993e+08	268886876	1.9496e+08	1.17885e+08	4.00325e+08	2.9004e+08	1.21677e+08	7.88386e+07	4.5944e+07	4.95292e+07	1.93757e+08	2.79391e+08	1.52024e+08	2.34274e+08	1.93757e+08	1.19959e+08	9.98971e+07	4.51803e+07	3.25272e+07	2.28164e+07	2.50561e+07	3.68012e+07	2.5125e+08	1.53461e+08	2.03731e+08	1.65034e+08	9.46389e+07	4.21696e+07	3.80537e+08	4.56499e+08	2.44652e+07	8.67227e+07	2.45588e+08	1.27099e+08	6.51877e+07	5.60202e+07	9.47367e+07
Q8TEU7	RAPGEF6	1.16396e+07	1.53315e+07	2.30745e+07	1.70192e+07	2.10597e+07	1.93352e+07	1.43844e+07	1.15567e+07	1.44064e+07	2.07215e+07	1.43427e+07	2.75345e+07	3.3792e+07	3.3792e+07	2.45491e+07	4.5597e+07	4.30091e+07	1.28796e+07	2.57814e+07	2.43247e+07	2.08023e+07	4.75332e+07	3.69957e+07	3.02309e+07	3.97641e+07	2.47827e+07	2.1854e+07	2.50363e+07	2.00417e+07	1.6262e+07	1.98059e+07	2.19282e+07	1.55713e+07	4.96316e+07	2.26715e+07	1.97091e+07	7.12318e+06	1.37753e+07	3.68012e+07	1.83838e+07	3.41282e+07	3.87341e+07	2.02207e+07	2.48515e+07	1.66459e+07	2.47617e+07	1.66212e+07	2.81525e+07
Q14C86	GAPVD1	6.22004e+07	7.50041e+07	7.51757e+07	7.87501e+07	7.79653e+07	6.93902e+07	9.19602e+07	9.26703e+07	7.52561e+07	6.63238e+07	8.0737e+07	8.87593e+07	9.33579e+07	8.48154e+07	7.52561e+07	9.54384e+07	8.33458e+07	8.22146e+07	9.96763e+07	7.15969e+07	9.18484e+07	1.25715e+08	8.39973e+07	7.73747e+07	8.23276e+07	9.46389e+07	9.32267e+07	1.23333e+08	6.7196e+07	6.15751e+07	6.86163e+07	6.78728e+07	6.42106e+07	8.85399e+07	6.37353e+07	9.28602e+07	9.42667e+07	1.16724e+08	3.94618e+07	8.84348e+07	286242825	4.69323e+07	2.00785e+08	1.54524e+08	5.69487e+07	6.29577e+07	3.54057e+07	2.61215e+07
P35606	COPB2	3.48e+08	3.84431e+08	3.59089e+08	3.9305e+08	3.65498e+08	3.76054e+08	4.05286e+08	4.14945e+08	3.39649e+08	3.7491e+08	4.1238e+08	3.76054e+08	3.32739e+08	3.39649e+08	3.55156e+08	3.43064e+08	3.4504e+08	4.05286e+08	338043269	3.33578e+08	3.76054e+08	363500871	3.69136e+08	3.36357e+08	347062156	3.42449e+08	3.05206e+08	3.6025e+08	3.7491e+08	3.66624e+08	3.56902e+08	3.23869e+08	3.99129e+08	4.04078e+08	2.9606e+08	3.33578e+08	4.50884e+08	2.93029e+08	2.81485e+08	4.93564e+08	2.13672e+08	2.81485e+08	2.82833e+08	2.24711e+08	3.56902e+08	3.33578e+08	3.44027e+08	3.38856e+08
P42285	MTREX	5.9076e+07	4.19459e+07	6.27438e+07	5.15323e+07	7.60026e+07	6.29577e+07	4.38103e+07	4.10708e+07	5.23212e+07	6.88254e+07	5.36992e+07	2.83684e+07	2.6163e+07	4.40922e+07	5.51315e+07	2.34321e+07	2.64746e+07	4.57296e+07	4.75797e+07	5.46272e+07	4.44788e+07	3.80377e+07	2.50561e+07	5.32336e+07	3.14567e+07	3.23689e+07	3.44841e+07	4.08906e+07	7.38147e+07	7.2967e+07	8.45846e+07	8.6119e+07	8.79948e+07	3.61384e+07	5.23212e+07	4.4852e+07	3.29332e+07	7.80579e+07	5.88817e+07	2.79989e+07	3.30707e+07	1.04028e+08	2.40459e+07	4.90175e+07	3.93932e+07	1.02555e+08	3.15861e+07	3.98273e+07
O00329	PIK3CD	8.58302e+07	1.55012e+08	1.57925e+08	1.12696e+08	164021272	1.4096e+08	1.22152e+08	8.82374e+07	1.21973e+08	1.68899e+08	1.20687e+08	1.11371e+08	1.53222e+08	1.46026e+08	149068343	1.47563e+08	1.6805e+08	1.23951e+08	1.36107e+08	1.62135e+08	1.79157e+08	140741645	1.45673e+08	167163310	161897121	1.12541e+08	1.15296e+08	1.06904e+08	1.99565e+08	155750071	1.76573e+08	1.75012e+08	1.91538e+08	1.10126e+08	4.76279e+07	9.84249e+07	7.07296e+07	1.24453e+08	54122687	4.4655e+07	4.71239e+07	1.8259e+08	7.37477e+07	7.25631e+07	1.47563e+08	1.76573e+08	5.75785e+07	6.86163e+07
O75694	NUP155	5.52976e+07	7.38147e+07	6.64759e+07	5.53532e+07	7.26396e+07	6.33588e+07	5.32336e+07	3.8156e+07	5.14013e+07	7.20923e+07	6.49174e+07	4.28866e+07	5.75236e+07	7.72847e+07	5.39689e+07	6.92426e+07	6.66897e+07	5.72841e+07	6.72547e+07	1.02713e+08	5.85251e+07	5.4811e+07	5.89452e+07	7.39981e+07	6.11423e+07	5.49733e+07	4.24523e+07	6.95502e+07	6.83967e+07	6.34795e+07	8.50109e+07	7.99038e+07	8.75157e+07	7.80579e+07	6.39976e+07	5.50757e+07	5.99549e+07	7.72847e+07	1.30898e+08	5.14851e+07	1.64824e+08	1.91917e+08	5.54152e+07	1.36107e+08	1.16868e+08	1.37841e+08	7.56571e+07	1.49289e+08
P13667	PDIA4	1164569626	6.99125e+08	5.91037e+08	7.03963e+08	628731886	6.11928e+08	7.83594e+08	7.08864e+08	6.21894e+08	5.01862e+08	6.40283e+08	5.81856e+08	4.72767e+08	505883653	433786180	4.36545e+08	3.87076e+08	7.03963e+08	4.00325e+08	4.93564e+08	6.18462e+08	4.87203e+08	4.02729e+08	4.47626e+08	4.20437e+08	4.8363e+08	4.35056e+08	4.46342e+08	655961986	7.03963e+08	6.94226e+08	7.08864e+08	4.85482e+08	3.89451e+08	8.37166e+08	5.46993e+08	933984269	5.46993e+08	1601276267	6.40283e+08	8.814e+08	5.79128e+08	1151051215	8.99954e+08	9.43054e+08	1014499909	1151051215	2213166415
Q9Y4D1	DAAM1	1.61464e+07	3.14567e+07	4.47754e+07	3.8906e+07	6.72547e+07	4.16531e+07	140741645	1.64824e+08	6.57263e+07	3.99311e+07	4.83063e+07	5.23752e+07	3.86973e+07	8.87296e+06	4.16196e+07	1.23786e+07	1.97403e+07	1.03899e+08	7.16501e+06	1.92772e+07	2.55224e+07	8.97142e+06	2.61816e+07	1.62478e+07	1.21695e+07	5.50757e+07	1.58482e+07	2.36243e+07	3.10803e+07	2.0637e+07	8.04118e+06	1.40079e+07	2.25046e+07	7.36843e+06	8.42102e+06	7.2719e+07	167163310	4.71835e+06	1.11579e+07	3.28402e+08	9.63066e+07	1.10726e+07	5.35379e+07	4.87917e+07	5.83789e+07	5.33385e+07	4.02901e+07	3.78096e+07
Q93084	ATP2A3	2.22657e+08	4.7088e+08	7.56882e+08	7.88737e+08	7.83594e+08	6.32053e+08	1328016716	1294611609	9.73296e+08	8.72525e+08	8.01605e+08	719575951	735163113	5.24024e+08	6.63774e+08	5.7593e+08	5.58215e+08	1126839558	4.74506e+08	4.42969e+08	468975131	4.93564e+08	6.32053e+08	5.72646e+08	5.93663e+08	8.99954e+08	5.42355e+08	6.18462e+08	5.35211e+08	3.25776e+08	3.40553e+08	2.67594e+08	3.78442e+08	4.27422e+08	2.34731e+08	8.814e+08	1236370842	3.50022e+08	4.24477e+08	2177191752	1267478799	3.39649e+08	262729595	5.79128e+08	9.54121e+08	5.69224e+08	4.78001e+08	8.72525e+08
P48634	PRRC2A	3.32712e+07	3.25816e+07	3.16697e+07	2.17e+07	2.55427e+07	3.11284e+07	3.11531e+07	3.28496e+07	3.51001e+07	2.89563e+07	2.34694e+07	2.20003e+07	1.8102e+07	2.44852e+07	3.54995e+07	2.02385e+07	1.79093e+07	2.90965e+07	2.22512e+07	3.24724e+07	3.21232e+07	2.33064e+07	2.02842e+07	2.62573e+07	1.73451e+07	3.23913e+07	1.90205e+07	2.09891e+07	3.14567e+07	3.16474e+07	3.90781e+07	2.75345e+07	3.72405e+07	2.56265e+07	2.62529e+06	2.94699e+07	6.09388e+07	2.37878e+07	1.53439e+07	7.67438e+06	1.87784e+06	4.11042e+07	8.96671e+06	2.14618e+06	2.11111e+07	3.49177e+07	3.54413e+07	6.05231e+06
P48553	TRAPPC10	1.33214e+07	1.56897e+07	2.58759e+07	2.24163e+07	1.84358e+07	2.47617e+07	2.73023e+07	2.69844e+07	2.49318e+07	2.57516e+07	2.5221e+07	2.91185e+07	2.73023e+07	2.70759e+07	2.82924e+07	3.22568e+07	3.80034e+07	2.71917e+07	2.07496e+07	2.33534e+07	1.95485e+07	3.03655e+07	2.81088e+07	2.46383e+07	3.14864e+07	2.34111e+07	1.97091e+07	2.32723e+07	2.47391e+07	2.10758e+07	2.38774e+07	2.45943e+07	3.09489e+07	4.18368e+07	1.70434e+07	3.3439e+07	2.94699e+07	2.62573e+07	1.12057e+07	3.85183e+07	3.69571e+07	5.25497e+07	1.37753e+07	2.27206e+07	1.86029e+07	3.3211e+07	1.41921e+07	4.01075e+07
Q9HD20	ATP13A1	7.79653e+07	7.62743e+07	7.43368e+07	6.52502e+07	5.92659e+07	6.79605e+07	6.1816e+07	6.90992e+07	5.50757e+07	6.05191e+07	8.09444e+07	6.01435e+07	6.09388e+07	7.20194e+07	6.16846e+07	6.34131e+07	6.36695e+07	6.99745e+07	5.65542e+07	6.32937e+07	7.07296e+07	7.77781e+07	5.63087e+07	6.20027e+07	5.66078e+07	6.22004e+07	5.60749e+07	6.24853e+07	7.20923e+07	8.16394e+07	8.06547e+07	7.9647e+07	7.21757e+07	1.15473e+08	4.37363e+07	7.97267e+07	7.37477e+07	6.51877e+07	9.34647e+07	1.05434e+08	143166501	7.13698e+07	6.40569e+07	8.10655e+07	1.04277e+08	1.14982e+08	7.11279e+07	1.58419e+08
Q03252	LMNB2	5.8821e+08	7.62043e+08	1014499909	7.6722e+08	933984269	8.99954e+08	7.6722e+08	5.07905e+08	8.4466e+08	9.63693e+08	8.99954e+08	4.08013e+08	4.25871e+08	3.99129e+08	6.67539e+08	3.22205e+08	3.66624e+08	5.3043e+08	7.6722e+08	9.24683e+08	8.4466e+08	3.41587e+08	4.67176e+08	714990484	5.10169e+08	512301974	4.76279e+08	4.16354e+08	8.59975e+08	8.72525e+08	9.93711e+08	8.59975e+08	8.59975e+08	3.15289e+08	6.21894e+08	2.5125e+08	3.56037e+08	5.35211e+08	1788982229	555575481	6.5194e+08	1720262404	1577794032	1091557127	1251008798	1698243516	1380416407	3005045877
Q00341	HDLBP	1.16357e+08	6.90992e+07	5.42295e+07	6.36135e+07	7.24919e+07	7.55761e+07	6.00195e+07	7.13698e+07	5.14851e+07	4.63278e+07	5.71763e+07	4.40503e+07	4.30814e+07	4.55545e+07	4.71239e+07	3.92863e+07	3.96418e+07	6.36135e+07	4.33363e+07	5.01658e+07	5.50757e+07	4.78108e+07	3.29622e+07	4.20625e+07	3.71786e+07	4.1223e+07	4.36226e+07	5.12071e+07	4.81753e+07	6.54465e+07	7.36558e+07	8.24307e+07	5.6184e+07	4.73843e+07	4.81753e+07	5.12071e+07	6.35521e+07	4.94862e+07	3.33307e+07	4.29267e+07	1.62478e+07	3.2701e+07	2.62573e+07	1.10026e+07	4.16871e+07	5.22617e+07	4.74795e+07	1.41501e+07
Q96ST3	SIN3A	6.04594e+07	7.06515e+07	7.92784e+07	4.95292e+07	7.52561e+07	6.39308e+07	4.71239e+07	3.83576e+07	6.24853e+07	7.36558e+07	4.98656e+07	3.55321e+07	3.23689e+07	4.27968e+07	4.99171e+07	3.81837e+07	4.37363e+07	4.18716e+07	6.24853e+07	6.54465e+07	5.39689e+07	3.98273e+07	4.77546e+07	6.19341e+07	4.98149e+07	3.86637e+07	3.7753e+07	4.47754e+07	7.50866e+07	7.77781e+07	9.18484e+07	8.22146e+07	8.60155e+07	4.56952e+07	8.02945e+07	3.15597e+07	3.13066e+07	6.6844e+07	1.50388e+08	3.95686e+07	5.84652e+07	142945032	1.06351e+08	1.08191e+08	7.36558e+07	1.16045e+08	1.1241e+08	2.0118e+08
Q5SW79	CEP170	3.92474e+07	2.03148e+07	2.76835e+07	2.94238e+07	2.65645e+07	2.8985e+07	3.50695e+07	3.87341e+07	3.08405e+07	2.63038e+07	2.72332e+07	3.71182e+07	4.36657e+07	2.96864e+07	2.69436e+07	4.14406e+07	3.35834e+07	2.96864e+07	2.01412e+07	2.36842e+07	2.29631e+07	2.83178e+07	3.74495e+07	2.3391e+07	4.30814e+07	3.58396e+07	2.30348e+07	2.30745e+07	1.88699e+07	2.71269e+07	1.84932e+07	2.31755e+07	2.09083e+07	4.17668e+07	9.64223e+06	3.13263e+07	3.95318e+07	1.62995e+07	2.09891e+07	1.53955e+07	2.94392e+06	2.23654e+07	9.41767e+06	5.23102e+06	1.65416e+07	2.52826e+07	2.60407e+07	7.8914e+06
Q9BSJ2	TUBGCP2	2.55641e+07	2.06074e+07	1.89738e+07	2.06864e+07	2.43477e+07	1.89579e+07	2.52017e+07	2.49498e+07	2.20351e+07	2.22341e+07	1.80221e+07	2.46576e+07	2.92427e+07	2.41947e+07	2.57814e+07	2.96044e+07	3.21777e+07	2.01718e+07	2.33064e+07	1.90819e+07	1.54552e+07	3.28271e+07	2.57304e+07	2.30552e+07	2.77791e+07	2.54804e+07	1.64712e+07	1.90205e+07	2.05448e+07	2.16304e+07	2.14254e+07	2.88896e+07	2.79334e+07	4.11405e+07	2.12787e+07	4.35711e+07	2.94008e+07	2.596e+07	9.59748e+06	2.94986e+07	3.06061e+07	2.70548e+07	8.91461e+06	2.04298e+07	1.82678e+07	3.55321e+07	1.40495e+07	1.53439e+07
P63010	AP2B1	7.45854e+07	8.81078e+07	9.38179e+07	1.22334e+08	9.43795e+07	8.93344e+07	1.06212e+08	1.21342e+08	9.70609e+07	9.80201e+07	1.18392e+08	1.29979e+08	1.26215e+08	1.42034e+08	114064302	1.33822e+08	1.49289e+08	1.16868e+08	1.30201e+08	1.29008e+08	1.36971e+08	1.58419e+08	1.36545e+08	1.10308e+08	1.29183e+08	138699261	1.22152e+08	1.52501e+08	1.09543e+08	9.21715e+07	9.38179e+07	1.02713e+08	1.00909e+08	1.85944e+08	6.38654e+07	144103046	1.47348e+08	1.81075e+08	4.45686e+07	7.92784e+07	8.82374e+07	6.16846e+07	7.44272e+07	7.94566e+07	7.04454e+07	1.25193e+08	3.49503e+07	4.71714e+07
Q9H2M9	RAB3GAP2	6.32181e+07	7.09685e+07	8.29552e+07	6.75754e+07	7.40791e+07	6.42106e+07	8.3795e+07	1.04277e+08	7.60947e+07	7.09685e+07	6.62581e+07	7.07296e+07	7.84446e+07	6.45256e+07	5.75236e+07	7.60026e+07	6.45256e+07	6.63238e+07	3.97641e+07	4.1722e+07	3.64481e+07	4.99171e+07	6.74953e+07	5.30734e+07	7.60026e+07	5.34415e+07	4.08498e+07	4.4155e+07	6.70541e+07	6.31576e+07	6.55874e+07	6.89697e+07	5.83288e+07	100032048	4.9964e+07	8.48154e+07	1.01679e+08	5.92154e+07	4.26136e+07	1.33639e+08	9.12973e+07	7.70288e+07	3.33025e+07	4.28407e+07	7.57322e+07	7.39087e+07	3.02309e+07	1.0796e+07
Q01970	PLCB3	1.64591e+07	1.89579e+07	2.43247e+07	2.33534e+07	2.35641e+07	1.9444e+07	5.35379e+07	5.92154e+07	2.99814e+07	2.21987e+07	2.39895e+07	2.22341e+07	3.1104e+07	1.99792e+07	1.92205e+07	2.00228e+07	2.86385e+07	4.34325e+07	1.94923e+07	1.24565e+07	1.68958e+07	1.06555e+07	2.81979e+07	1.09743e+07	2.02207e+07	3.39298e+07	3.87665e+07	8.34348e+06	1.31436e+07	1.17508e+07	5.99933e+06	1.2688e+07	1.46314e+07	3.07355e+07	1.66706e+07	5.06994e+07	9.53215e+07	1.33426e+07	6.84449e+06	6.07327e+07	1.82375e+07	9.95437e+06	1.06121e+07	1.2431e+07	1.87716e+07	2.12107e+07	1.93927e+07	4.26897e+06
O43314	PPIP5K2	3.76241e+07	2.98512e+07	2.9784e+07	3.39951e+07	2.63941e+07	3.25272e+07	2.34694e+07	3.24208e+07	3.02028e+07	2.28625e+07	3.08648e+07	5.19514e+07	5.94434e+07	5.35379e+07	4.25375e+07	6.70541e+07	6.9323e+07	2.92164e+07	4.21696e+07	2.75095e+07	3.0972e+07	6.47187e+07	6.99745e+07	4.74795e+07	5.60202e+07	4.46122e+07	3.19588e+07	4.18716e+07	2.81525e+07	2.65896e+07	2.81525e+07	3.54413e+07	2.64913e+07	7.55761e+07	6.41358e+07	5.17879e+07	2.762e+07	2.95816e+07	1.21598e+07	2.94008e+07	1.54883e+07	2.13173e+07	5.956e+07	2.13879e+07	2.15264e+07	2.45943e+07	2.58322e+07	1.2688e+07
O60271	SPAG9	3.30117e+07	2.78031e+07	3.81837e+07	3.30383e+07	2.96044e+07	3.46664e+07	3.56892e+07	3.47355e+07	3.46664e+07	3.2311e+07	4.56952e+07	3.41282e+07	3.06586e+07	3.38478e+07	2.80664e+07	2.82469e+07	2.76399e+07	2.80427e+07	3.8156e+07	3.24985e+07	3.37627e+07	2.36447e+07	3.41033e+07	2.99544e+07	2.98759e+07	2.88234e+07	4.96316e+07	3.01786e+07	2.40799e+07	3.54995e+07	3.642e+07	2.68422e+07	2.57516e+07	2.19638e+07	2.49949e+07	2.46115e+07	2.6021e+07	2.98512e+07	3.28271e+07	5.55335e+07	1.77455e+07	2.94986e+07	1.29183e+08	1.14982e+08	1.81785e+07	2.0205e+07	3.19272e+07	3.44242e+07
Q9ULK4	MED23	1.31227e+07	1.52122e+07	1.47805e+07	1.476e+07	1.61464e+07	1.09003e+07	1.04958e+07	7.87182e+06	1.19791e+07	1.37136e+07	1.43844e+07	7.64029e+06	1.19897e+07	1.11778e+07	1.05867e+07	1.30914e+07	1.44633e+07	1.09824e+07	1.51689e+07	1.22493e+07	1.15755e+07	1.05141e+07	1.15267e+07	1.33822e+07	1.06121e+07	5.3175e+06	9.79225e+06	8.99492e+06	1.59315e+07	1.54052e+07	1.65257e+07	1.6887e+07	1.48247e+07	1.43737e+07	8.30821e+06	9.51959e+06	6.41505e+06	1.23704e+07	1.18338e+07	2.37556e+06	1.44726e+06	2.2347e+07	5.06756e+06	8.6239e+06	4.36237e+06	1.6967e+07	1.57726e+06	7.88425e+06
Q9Y618	NCOR2	1.9444e+07	1.95061e+07	5.59366e+06	5.27484e+06	5.66823e+06	6.61108e+06	2.79235e+06	3.65712e+06	1.14113e+07	3.83382e+06	4.99606e+06	1.44064e+06	2.03702e+06	1.52288e+06	2.66315e+06	1.295e+06	663059	1.83263e+06	2.02395e+06	9.5052e+06	4.09757e+06	2.00556e+06	2.38977e+06	1.58482e+07	1.11774e+06	3.07085e+06	1.88884e+06	1.91164e+06	1.27696e+07	4.00735e+07	1.3448e+07	8.92973e+06	9.51959e+06	3.09128e+06	2.37862e+06	6.08897e+06	4.13776e+06	4.04874e+06	9.48309e+06	9.61954e+06	878583	1.16663e+07	4.55914e+06	8.90012e+06	3.46492e+06	9.31305e+06	1.05867e+07	3.81055e+06
Q07889	SOS1	7.55425e+06	8.27329e+06	7.41896e+06	6.589e+06	8.19327e+06	8.07048e+06	1.43183e+07	1.10541e+07	8.78545e+06	9.81524e+06	1.36171e+07	8.32891e+06	9.49779e+06	7.90423e+06	6.83838e+06	9.29881e+06	1.08139e+07	9.80675e+06	6.16932e+06	8.74165e+06	5.95778e+06	6.81691e+06	7.28426e+06	5.94127e+06	5.35635e+06	7.65392e+06	4.94475e+06	6.50412e+06	8.29434e+06	6.01082e+06	9.55121e+06	8.87296e+06	1.23786e+07	1.20086e+07	2.39187e+06	1.1089e+07	1.8423e+07	7.08227e+06	5.56865e+06	1.57553e+07	5.24372e+06	1.15174e+07	2.24014e+06	2.64532e+06	7.4794e+06	6.41505e+06	1.61439e+06	348627
Q12965	MYO1E	2.07351e+07	1.50564e+07	2.3391e+07	9.88302e+06	8.5344e+06	1.61877e+07	1.67794e+07	1.95223e+07	2.32343e+07	9.51959e+06	1.19609e+07	2.51226e+06	86597.8	1.92403e+06	7.0178e+06	1.8226e+06	771164	9.55121e+06	4.13312e+06	1.91599e+07	7.04868e+06	4.86478e+06	1.34302e+06	2.08074e+06	515807	8.97911e+06	7.74983e+06	6.33287e+06	1.445e+07	1.59315e+07	7.00539e+06	2.47216e+07	9.85303e+06	1.7257e+07	1.99082e+07	1.17427e+07	2.26715e+07	1.14436e+07	2.08167e+07	2.1494e+07	6.90553e+06	1.0948e+07	9.31305e+06	1.07621e+07	3.22568e+07	1.2972e+07	2.36447e+07	2.25621e+07
O14802	POLR3A	3.83382e+06	5.57874e+06	1.11174e+07	3.30854e+06	7.65392e+06	8.09846e+06	6.73508e+06	4.01673e+06	4.38174e+06	5.57874e+06	3.66444e+06	131880	263512	339906	2.7956e+06	1.33618e+06	306244	2.44849e+06	2.55621e+06	4.46348e+06	3.29985e+06	618192	463569	3.96219e+06	638642	1.0454e+06	332873	1.33821e+06	1.18872e+07	9.6051e+06	1.12245e+07	1.07316e+07	8.28826e+06	515807	2.06988e+06	1.90426e+06	935692	1.06201e+07	2.75664e+06	1.20103e+06	355513	1.56006e+07	912891	1.22452e+06	7.49199e+06	1.15174e+07	755508	3.2521e+06
Q66GS9	CEP135	1.14113e+07	9.03209e+06	1.6097e+07	9.14e+06	1.86513e+07	1.62745e+07	1.08215e+07	7.17205e+06	1.31858e+07	1.6608e+07	1.27186e+07	5.46025e+06	1.14436e+07	6.66844e+06	1.07316e+07	7.78016e+06	8.66141e+06	8.82126e+06	8.15358e+06	1.04958e+07	6.39931e+06	8.95235e+06	9.98452e+06	1.9036e+07	1.22823e+07	6.90085e+06	2.58144e+06	6.63606e+06	1.70434e+07	1.37648e+07	2.27053e+07	1.30712e+07	1.24759e+07	9.94761e+06	2.1494e+07	4.36237e+06	3.63969e+06	7.87789e+06	3.92863e+07	1.23496e+07	1.12169e+07	5.03713e+07	3.70258e+07	2.62187e+07	1.14354e+07	2.27767e+07	1.65257e+07	4.17668e+07
Q8WUM4	PDCD6IP	4.35056e+08	4.85482e+08	4.50884e+08	4.46342e+08	4.41511e+08	5.37738e+08	5.16625e+08	5.63537e+08	505883653	3.85668e+08	4.42969e+08	5.99397e+08	6.67539e+08	7.03963e+08	5.35211e+08	719575951	6.48465e+08	4.76279e+08	596591342	5.01862e+08	5.35211e+08	6.73147e+08	5.8821e+08	6.08821e+08	6.32053e+08	6.25399e+08	655961986	5.99397e+08	4.78001e+08	4.21715e+08	4.1238e+08	5.16625e+08	5.16625e+08	735163113	521567466	5.3043e+08	4.61709e+08	468975131	3.72676e+08	4.14945e+08	6.73147e+08	4.99832e+08	5.81856e+08	3.79722e+08	4.54965e+08	3.90702e+08	2.96904e+08	2.41828e+08
P20936	RASA1	1.56897e+07	2.55641e+07	3.44242e+07	3.46997e+07	3.86637e+07	3.37042e+07	6.70541e+07	9.42667e+07	4.47375e+07	4.68509e+07	3.61013e+07	4.58691e+07	4.02901e+07	2.90719e+07	4.04534e+07	4.36226e+07	3.56219e+07	6.72547e+07	2.25264e+07	2.4254e+07	2.62386e+07	3.22568e+07	4.25763e+07	3.04634e+07	3.54413e+07	5.73469e+07	2.19282e+07	3.63598e+07	2.55427e+07	1.83838e+07	1.57157e+07	1.71747e+07	3.62363e+07	5.08596e+07	2.15963e+07	8.53148e+07	1.22528e+08	1.7838e+07	1.1089e+07	9.37071e+07	5.07472e+07	2.57814e+07	1.09918e+07	1.42851e+07	4.19076e+07	3.34952e+07	2.07351e+07	4.48756e+06
Q14112	NID2	3.37384e+06	6.60704e+06	2.20351e+07	9.02389e+06	5.46272e+07	1.44064e+07	4.45686e+07	8.54106e+07	5.99549e+07	3.47646e+07	2.86621e+07	3.63969e+06	3.77863e+06	2.13737e+06	1.90529e+07	329922	1.32574e+06	2.13496e+07	1.40875e+06	2.64786e+06	3.82237e+06	253311	1.92663e+06	791869	4.48756e+06	2.72247e+06	332873	216588	1.34697e+07	1.84932e+07	4.2213e+06	732572	1.43737e+07	1.22247e+06	344533	1.37536e+07	8.48154e+07	254787	1.46448e+07	2.15023e+08	4.4655e+07	4.87439e+06	2.17201e+07	1.06275e+06	3.39298e+07	2.48892e+07	6.39308e+07	4.31538e+07
Q92841	DDX17	628731886	7.03963e+08	6.78168e+08	5.40245e+08	655961986	5.3043e+08	4.14945e+08	377100285	521567466	6.18462e+08	5.7593e+08	3.61296e+08	3.5811e+08	4.14945e+08	5.40245e+08	3.64587e+08	3.38856e+08	417896739	6.21894e+08	6.63774e+08	5.91037e+08	4.10899e+08	3.91765e+08	555575481	3.80537e+08	4.25871e+08	4.38206e+08	5.40245e+08	6.59848e+08	7.08864e+08	8.30001e+08	7.56882e+08	7.62043e+08	3.85668e+08	6.86543e+08	4.09487e+08	3.02076e+08	635581116	7.08864e+08	1.89816e+08	2.50621e+08	1045533085	3.65498e+08	4.49252e+08	5.49502e+08	5.60992e+08	5.93663e+08	4.16354e+08
Q7Z5K2	WAPL	2.63038e+07	2.79106e+07	2.74865e+07	2.27206e+07	2.65896e+07	2.49318e+07	1.81932e+07	1.70811e+07	2.16646e+07	2.64913e+07	2.58759e+07	1.65416e+07	1.71486e+07	2.13879e+07	2.22171e+07	1.92205e+07	2.23291e+07	2.00228e+07	2.09526e+07	2.29302e+07	2.39516e+07	1.80712e+07	1.87545e+07	2.31599e+07	1.97895e+07	1.55233e+07	1.7257e+07	1.83436e+07	2.95499e+07	3.26677e+07	4.06001e+07	3.25514e+07	3.11771e+07	1.78802e+07	1.39972e+07	1.40079e+07	9.91635e+06	1.44064e+07	8.32891e+06	7.7005e+06	7.0178e+06	2.34111e+07	1.24416e+07	1.07802e+07	1.58775e+07	3.31604e+07	1.08647e+07	1.58916e+07
Q9NZ08	ERAP1	5.40245e+08	3.5088e+08	4.1238e+08	2.22657e+08	4.93564e+08	3.08832e+08	210038780	2.7683e+08	2.92118e+08	2.66375e+08	3.25776e+08	2.3215e+08	7.45854e+07	4.16354e+08	1.72334e+08	3.18725e+08	2.26544e+08	6.73147e+08	1.92674e+08	4.10899e+08	3.62374e+08	1.2501e+08	2.32731e+08	2.26544e+08	2.45059e+08	2.89287e+08	1.00774e+08	298354811	5.63537e+08	4.79889e+08	2.54124e+08	4.44576e+08	7.30092e+08	220373850	3.52931e+08	190186704	6.89989e+08	4.39972e+08	1341888477	4.78001e+08	7.40304e+08	6.59848e+08	4.97846e+08	2.76163e+08	5.16625e+08	7.56882e+08	6.86543e+08	7.77419e+08
P07384	CAPN1	6.11928e+08	7.51005e+08	8.5166e+08	1014499909	1033193918	9.63693e+08	1754844743	1922186001	1282086718	1138867048	1080879320	1033193918	933984269	8.5166e+08	9.16504e+08	9.09941e+08	9.63693e+08	1698243516	9.16504e+08	9.54121e+08	1091557127	8.99954e+08	8.37166e+08	7.4536e+08	8.72525e+08	9.73296e+08	1103923880	9.63693e+08	8.2334e+08	6.14889e+08	5.52881e+08	6.63774e+08	1033193918	933984269	7.62043e+08	1282086718	2177191752	1282086718	4.41511e+08	2439460167	1989846531	6.44292e+08	1436985611	1218011839	6.18462e+08	7.77419e+08	9.82516e+08	468975131
Q9H3U1	UNC45A	6.45879e+07	8.9251e+07	8.86541e+07	1.08191e+08	9.33579e+07	9.25257e+07	142945032	1.53461e+08	1.14696e+08	1.31449e+08	1.01438e+08	1.23174e+08	1.11231e+08	8.74196e+07	9.45192e+07	9.75143e+07	9.29829e+07	1.51347e+08	7.20194e+07	7.35728e+07	8.10655e+07	9.06595e+07	8.47184e+07	8.03676e+07	1.10126e+08	1.06904e+08	6.55108e+07	9.05229e+07	8.65939e+07	6.69016e+07	7.93742e+07	8.17301e+07	9.77692e+07	8.63652e+07	4.36226e+07	1.51832e+08	2.03392e+08	7.14412e+07	3.65808e+07	1.51121e+08	5.18417e+07	7.1221e+07	3.75176e+07	3.98986e+07	7.64579e+07	8.79002e+07	4.5597e+07	2.02385e+07
O94973	AP2A2	6.869e+07	7.02791e+07	9.10674e+07	1.02439e+08	8.7803e+07	9.38179e+07	7.77781e+07	9.11713e+07	7.66938e+07	9.5093e+07	8.76028e+07	9.41664e+07	8.79002e+07	8.71149e+07	9.98971e+07	1.01296e+08	9.20635e+07	8.17301e+07	1.00774e+08	9.20635e+07	1.08907e+08	1.02439e+08	8.51007e+07	9.04133e+07	8.704e+07	8.1469e+07	9.68277e+07	9.06595e+07	9.49893e+07	1.04548e+08	9.77692e+07	1.19799e+08	8.3795e+07	9.52218e+07	6.20027e+07	9.10674e+07	8.55158e+07	8.5914e+07	4.57296e+07	6.904e+07	9.29829e+07	120127612	5.3914e+07	7.37477e+07	6.60575e+07	1.21342e+08	5.27427e+07	4.00735e+07
Q9Y5B9	SUPT16H	2.15023e+08	2.34274e+08	240890158	1.85551e+08	2.11195e+08	2.13219e+08	1.55973e+08	1.35011e+08	1.74741e+08	2.27014e+08	2.12043e+08	1.16724e+08	1.18062e+08	166667810	2.04048e+08	9.89955e+07	1.09098e+08	1.74136e+08	227404197	2.45588e+08	2.15023e+08	1.52024e+08	1.38086e+08	2.27014e+08	1.47786e+08	1.31264e+08	1.74741e+08	1.84554e+08	2.35172e+08	2.66375e+08	2.95343e+08	2.65086e+08	2.96904e+08	1.26739e+08	2.54124e+08	145866113	1.29183e+08	2.77481e+08	3.27631e+08	1.27454e+08	2.70569e+08	4.42969e+08	377100285	3.73751e+08	3.19623e+08	417896739	4.8363e+08	6.99125e+08
Q9NPP4	NLRC4	54122687	2.15772e+07	9.75164e+06	2.57814e+07	4.1291e+06	3.46356e+07	3.96553e+06	1.46314e+07	1.24201e+07	5.30278e+06	2.11931e+07	2.23647e+08	2.60255e+08	2.22657e+08	8.81078e+07	3.14523e+08	3.14523e+08	1.60433e+07	7.59216e+07	3.46052e+07	3.3211e+07	2.1243e+08	2.85581e+08	1.25193e+08	2.41828e+08	1.06212e+08	1.22684e+08	7.27988e+07	1.38521e+07	1.99511e+07	7.49199e+06	2.81525e+07	2.17e+07	3.69136e+08	9.56828e+07	1.35184e+08	5.77368e+06	3.59644e+07	3.59665e+06	1.01654e+06	2.99544e+07	273091	1.03191e+06	6.18617e+06	6.64008e+07	1.48026e+07	601169	1.28125e+06
Q9Y4L1	HYOU1	401541759	2.30642e+08	2.00785e+08	2.71758e+08	204877768	2.11195e+08	3.25776e+08	2.77481e+08	2.19174e+08	2.61425e+08	2.48483e+08	1.81673e+08	1.66377e+08	1.19516e+08	1.70919e+08	1.31264e+08	1.16724e+08	330100481	1.37166e+08	1.83838e+08	1.71442e+08	1.73283e+08	1.6686e+08	143166501	1.5721e+08	2.00001e+08	1.69143e+08	1.82291e+08	1.83534e+08	2.39449e+08	2.16882e+08	2.42776e+08	2.62067e+08	2.056e+08	3.23869e+08	3.72676e+08	6.05682e+08	2.45588e+08	3.01448e+08	505883653	3.27631e+08	2.06763e+08	2.81485e+08	2.35664e+08	335426795	3.95767e+08	4.14945e+08	3.44027e+08
O00410	IPO5	6.73457e+07	8.40791e+07	9.11713e+07	9.29829e+07	8.22146e+07	8.15679e+07	8.33458e+07	8.90742e+07	7.5505e+07	8.4357e+07	8.49084e+07	9.27716e+07	8.29552e+07	1.02439e+08	9.05229e+07	8.54106e+07	9.5093e+07	9.95668e+07	1.17885e+08	8.63652e+07	9.38179e+07	1.39868e+08	8.36202e+07	8.40791e+07	7.09685e+07	8.96351e+07	1.13413e+08	1.23477e+08	7.68604e+07	7.53316e+07	7.92784e+07	9.28602e+07	9.65672e+07	1.28425e+08	2.86847e+07	129588196	1.31449e+08	1.85551e+08	1.89738e+07	6.93902e+07	6.61313e+07	6.29577e+07	4.21197e+07	3.29063e+07	7.35728e+07	1.05681e+08	2.65445e+07	1.40495e+07
Q92619	ARHGAP45	3.14523e+08	401541759	3.97123e+08	273065377	4.10899e+08	3.67902e+08	4.39972e+08	4.30382e+08	3.70081e+08	3.94575e+08	4.00325e+08	3.22205e+08	3.33578e+08	2.99032e+08	4.08013e+08	2.9606e+08	3.21405e+08	3.9305e+08	3.4504e+08	3.15885e+08	3.5811e+08	2.84791e+08	3.40553e+08	3.64587e+08	3.28402e+08	3.40553e+08	2.82833e+08	2.49034e+08	4.25871e+08	3.48994e+08	3.88317e+08	2.83543e+08	3.00729e+08	2.83543e+08	2.81485e+08	2.88548e+08	3.11147e+08	2.13672e+08	3.15885e+08	3.5811e+08	2.056e+08	3.26702e+08	2.50621e+08	227404197	3.28402e+08	2.91358e+08	2.64372e+08	2.71758e+08
Q9H2G2	SLK	6.94655e+07	5.92659e+07	6.00762e+07	7.22565e+07	5.19514e+07	6.47962e+07	7.59216e+07	8.49084e+07	6.41358e+07	5.75236e+07	6.43349e+07	1.43865e+08	1.86993e+08	1.47563e+08	8.76028e+07	2.09122e+08	1.91538e+08	7.79653e+07	8.49084e+07	6.1816e+07	6.55108e+07	1.74385e+08	184851846	1.19689e+08	1.89816e+08	1.23034e+08	8.87593e+07	1.00909e+08	5.67151e+07	5.63087e+07	4.67629e+07	5.84652e+07	5.42883e+07	1.97999e+08	5.57898e+07	120314896	9.27716e+07	5.88152e+07	5.06994e+07	7.38147e+07	4.32666e+07	5.70054e+07	6.56473e+07	3.33801e+07	5.76897e+07	4.96316e+07	4.65669e+07	3.74844e+07
Q9UL18	AGO1	1.7094e+07	2.32343e+07	2.94238e+07	2.19282e+07	2.78166e+07	2.38218e+07	1.93205e+07	1.86513e+07	2.35456e+07	3.12784e+07	1.67794e+07	2.16113e+07	1.93927e+07	2.25446e+07	2.06864e+07	2.59431e+07	2.43477e+07	1.58362e+07	2.28959e+07	2.32892e+07	2.91444e+07	2.61215e+07	2.38041e+07	2.4136e+07	2.28334e+07	2.22512e+07	2.05448e+07	2.35838e+07	2.67734e+07	2.42914e+07	2.41947e+07	2.73023e+07	1.97688e+07	3.51001e+07	2.59224e+07	2.36447e+07	2.4064e+07	3.17407e+07	2.12107e+07	1.18872e+07	1.12762e+07	3.38478e+07	9.75164e+06	1.14354e+07	1.5467e+07	3.15359e+07	7.425e+06	9.20467e+06
P16615	ATP2A2	1.63526e+08	1.85551e+08	2.19981e+08	2.41365e+08	244348658	1.95628e+08	4.50884e+08	4.72767e+08	2.99867e+08	2.59089e+08	298354811	2.17727e+08	1.87285e+08	1.09971e+08	2.04478e+08	1.03225e+08	1.07915e+08	4.47626e+08	1.08481e+08	1.76212e+08	1.86317e+08	1.01679e+08	1.3764e+08	1.15473e+08	1.15146e+08	2.60868e+08	1.53461e+08	1.39868e+08	1.79895e+08	1.52024e+08	1.34001e+08	1.38285e+08	1.55973e+08	7.41761e+07	4.22095e+07	2.9004e+08	5.60992e+08	8.6119e+07	1.56935e+08	8.4466e+08	2.64372e+08	9.54384e+07	1.90853e+08	1.51575e+08	3.72676e+08	3.06174e+08	1.91917e+08	3.64587e+08
P11586	MTHFD1	4.41511e+08	3.90702e+08	3.50022e+08	4.05286e+08	347062156	345998214	3.31956e+08	3.6025e+08	3.87076e+08	2.95343e+08	351840176	4.21715e+08	3.80537e+08	4.91126e+08	3.48994e+08	4.72767e+08	3.91765e+08	3.73751e+08	4.79889e+08	3.4504e+08	4.28815e+08	5.42355e+08	4.36545e+08	3.50022e+08	401541759	347062156	3.52931e+08	6.21894e+08	3.02076e+08	3.39649e+08	3.5811e+08	3.61296e+08	3.56037e+08	4.10899e+08	3.72676e+08	3.5811e+08	3.85668e+08	4.67176e+08	1.89816e+08	2.74899e+08	2.60868e+08	2.0268e+08	2.62067e+08	1.48828e+08	3.56037e+08	2.65086e+08	2.056e+08	1.01438e+08
Q92576	PHF3	1.70554e+07	2.70759e+07	1.94279e+07	1.40805e+07	2.60628e+07	1.9724e+07	1.2573e+07	7.59302e+06	1.64996e+07	2.27569e+07	2.15264e+07	8.5488e+06	9.13285e+06	1.2112e+07	1.52122e+07	1.12245e+07	9.79225e+06	7.6289e+06	1.81932e+07	1.97895e+07	1.53315e+07	9.12592e+06	1.24649e+07	2.21649e+07	1.41153e+07	1.23227e+07	1.2514e+07	1.49514e+07	2.04298e+07	2.44296e+07	3.01005e+07	2.10059e+07	2.25798e+07	8.86563e+06	2.16304e+07	6.82728e+06	9.10312e+06	1.12245e+07	2.94699e+07	5.4699e+06	4.99606e+06	4.01803e+07	1.74577e+07	1.42124e+07	1.64321e+07	2.99814e+07	1.80221e+07	3.04634e+07
P26038	MSN	3739710018	3919667332	3739710018	2907178481	3572081398	3919667332	3224710228	2907178481	3416028132	2907178481	2786598298	2373044091	2255453146	2131159876	2373044091	2082200486	2131159876	3116948733	2786598298	2786598298	2907178481	2305827017	2305827017	2373044091	2177191752	2599316077	1922186001	1754844743	3739710018	3572081398	3739710018	3116948733	2702187934	2082200486	2131159876	1788982229	2131159876	1495887164	1698243516	1533274077	6.94226e+08	2131159876	1623714401	9.43054e+08	1989846531	1989846531	1601276267	1251008798
Q9Y2A7	NCKAP1	1.35986e+06	1.32095e+07	2.23291e+07	2.78166e+07	2.48892e+07	1.40398e+07	5.79925e+07	8.1469e+07	3.80749e+07	3.09941e+07	2.5688e+07	2.95211e+07	1.60832e+07	2.2097e+06	2.12597e+07	1.01574e+07	9.86786e+06	5.7404e+07	3.11211e+06	1.17146e+07	8.82126e+06	495771	1.37232e+07	6.25845e+06	7.02399e+06	4.46998e+07	7.64029e+06	7.91001e+06	1.32412e+07	7.59302e+06	2.62235e+06	3.79683e+06	1.36675e+07	1.84771e+06	344533	5.09536e+07	1.12541e+08	433607	1.64506e+06	8.25333e+07	2.17e+07	5.20055e+06	5.57349e+06	2.86892e+06	2.35251e+07	1.7281e+07	1.09119e+07	2.32256e+06
P55265	ADAR	149068343	1.94202e+08	1.59714e+08	1.39277e+08	1.6975e+08	1.63782e+08	1.2362e+08	8.65939e+07	1.33639e+08	1.66117e+08	1.65034e+08	1.13719e+08	1.24635e+08	1.56631e+08	1.34825e+08	1.85195e+08	1.37841e+08	1.1857e+08	1.60418e+08	1.39868e+08	1.44531e+08	1.44531e+08	1.37385e+08	1.85551e+08	1.46184e+08	105168163	1.22528e+08	1.49733e+08	2.21279e+08	2.13672e+08	2.92118e+08	1.69464e+08	1.75881e+08	1.46421e+08	2.28817e+08	9.6168e+07	8.88704e+07	1.1857e+08	3.48e+08	9.59289e+07	1.10806e+08	2.26162e+08	2.36608e+08	2.0118e+08	1.8259e+08	2.22657e+08	220373850	3.41587e+08
Q9NQ75	CASS4	5.72841e+07	4.35376e+07	8.26453e+07	9.17375e+07	1.02839e+08	6.9323e+07	2.88548e+08	2.7557e+08	1.21342e+08	1.32242e+08	9.28602e+07	9.74009e+07	8.76028e+07	2.87767e+07	9.25257e+07	3.87341e+07	4.83063e+07	1.97999e+08	1.5467e+07	4.13026e+07	3.96747e+07	1.88266e+07	5.32336e+07	3.21777e+07	3.98986e+07	1.20841e+08	3.20129e+07	3.29063e+07	6.62581e+07	3.84568e+07	1.77746e+07	2.22171e+07	5.30734e+07	2.61e+07	3.07742e+06	1.71185e+08	3.42449e+08	3.93269e+06	2.46788e+07	3.07882e+08	3.642e+07	1.92045e+07	5.43426e+07	1.57026e+07	4.99171e+07	4.02901e+07	7.93742e+07	2.41565e+07
P25098	GRK2	1.10654e+08	1.19516e+08	1.04028e+08	8.7803e+07	1.03479e+08	1.07349e+08	7.60026e+07	8.60155e+07	8.85399e+07	9.31075e+07	8.38944e+07	1.09809e+08	1.19799e+08	1.17203e+08	1.1591e+08	1.54767e+08	1.52501e+08	8.76028e+07	8.67227e+07	8.97431e+07	8.65939e+07	1.19013e+08	1.40343e+08	1.15619e+08	1.46421e+08	8.50109e+07	9.42667e+07	8.49084e+07	9.29829e+07	9.7645e+07	1.09392e+08	1.21489e+08	1.29008e+08	2.13672e+08	2.47331e+08	1.6805e+08	7.91916e+07	1.21342e+08	1.60418e+08	7.64579e+07	7.61743e+07	1.67852e+08	9.08509e+07	1.09675e+08	9.89955e+07	1.06629e+08	1.14246e+08	8.6919e+07
Q99570	PIK3R4	2.15115e+07	2.7883e+07	2.60407e+07	2.56766e+07	2.61215e+07	2.62187e+07	2.42914e+07	1.95485e+07	22880394	2.55224e+07	2.66351e+07	2.23291e+07	2.72576e+07	2.82716e+07	2.46576e+07	2.73897e+07	2.80882e+07	2.25798e+07	2.27384e+07	2.6926e+07	2.25046e+07	2.78166e+07	2.27384e+07	2.53917e+07	2.39163e+07	2.69095e+07	2.6083e+07	2.42372e+07	2.64137e+07	2.94238e+07	3.36139e+07	3.27508e+07	2.69095e+07	3.43556e+07	2.31409e+07	2.55641e+07	2.54991e+07	2.84847e+07	1.31436e+07	2.81275e+07	3.10803e+07	2.79727e+07	2.34934e+07	1.95223e+07	2.4216e+07	2.27053e+07	9.58153e+06	3.53447e+07
O60229	KALRN	1.22724e+07	1.81932e+07	4.90175e+07	5.70579e+07	5.2968e+07	4.27211e+07	1.36971e+08	1.73537e+08	8.38944e+07	6.70541e+07	4.63278e+07	4.33675e+07	3.89703e+07	6.4669e+06	4.79533e+07	1.70554e+07	1.98498e+07	1.19689e+08	3.01786e+06	2.33064e+07	1.96769e+07	6.01644e+06	2.6083e+07	1.74846e+07	1.93352e+07	5.4021e+07	1.36675e+07	9.31305e+06	2.96605e+07	1.62227e+07	7.91001e+06	1.10275e+07	3.22306e+07	3.93594e+06	344533	8.6919e+07	1.71442e+08	254787	1.04125e+07	2.69498e+08	5.16386e+07	1.414e+07	3.16474e+07	2.90305e+07	5.28648e+07	4.00267e+07	6.7196e+07	2.12107e+07
P18583	SON	1.16724e+08	1.21489e+08	1.19355e+08	8.63652e+07	1.12265e+08	1.07648e+08	8.06547e+07	6.59231e+07	8.6119e+07	1.14982e+08	1.01679e+08	5.63087e+07	5.54721e+07	7.06515e+07	7.74913e+07	4.86532e+07	6.10073e+07	6.58483e+07	9.84249e+07	9.47367e+07	8.3795e+07	6.53088e+07	6.03323e+07	9.12973e+07	6.30805e+07	6.32937e+07	6.52502e+07	7.20923e+07	1.17546e+08	129588196	1.51832e+08	1.29008e+08	1.03102e+08	5.87585e+07	6.7648e+07	4.04946e+07	3.56219e+07	7.44272e+07	2.33231e+08	7.26396e+07	5.76897e+07	2.27014e+08	1.46184e+08	1.29183e+08	7.88386e+07	1.41398e+08	1.35552e+08	1.77659e+08
Q9Y4B6	DCAF1	1.08563e+07	1.3405e+07	1.73451e+07	1.76687e+07	1.85236e+07	1.47112e+07	1.63907e+07	9.17881e+06	1.21027e+07	1.77455e+07	1.53439e+07	4.68377e+06	2.98737e+06	7.74983e+06	1.42327e+07	1.11293e+06	2.33737e+06	1.01798e+07	1.40079e+07	2.74149e+07	1.74016e+07	6.54476e+06	4.5057e+06	1.25833e+07	5.26967e+06	8.24658e+06	5.64298e+06	1.06555e+07	2.02968e+07	1.79252e+07	2.7461e+07	2.08023e+07	2.98304e+07	1.34792e+06	5.60449e+06	6.94538e+06	9.53682e+06	1.18338e+07	1.48129e+07	8.0158e+06	1.39258e+07	3.16947e+07	1.8423e+07	1.45471e+07	1.2112e+07	2.43076e+07	1.0376e+07	2.99814e+07
Q9Y2K7	KDM2A	2.77791e+07	3.54995e+07	3.51607e+07	2.53253e+07	3.66715e+07	3.6863e+07	2.20711e+07	2.05764e+07	2.86385e+07	3.72754e+07	3.38204e+07	2.04447e+07	1.8009e+07	2.73023e+07	2.9446e+07	2.02705e+07	1.7226e+07	2.40799e+07	3.47646e+07	3.50419e+07	2.93217e+07	2.65445e+07	2.0205e+07	3.77829e+07	2.1494e+07	2.11757e+07	1.83838e+07	2.69662e+07	3.10206e+07	4.11837e+07	3.79737e+07	4.02172e+07	3.84568e+07	2.66787e+07	3.10533e+07	1.39133e+07	1.38643e+07	3.28025e+07	2.83393e+07	8.36436e+06	1.30914e+07	6.80321e+07	2.02559e+07	2.61215e+07	2.73233e+07	4.5597e+07	3.20129e+07	3.14567e+07
Q7Z401	DENND4A	2.12597e+07	1.84651e+07	2.60013e+07	2.72332e+07	2.44652e+07	2.39163e+07	4.47754e+07	1.85062e+07	3.05788e+07	2.66351e+07	1.24759e+07	1.13212e+07	3.45712e+07	1.02073e+07	2.29965e+07	3.05519e+07	3.68919e+07	3.85605e+07	1.51185e+07	1.18338e+07	2.28625e+07	2.74149e+07	2.72576e+07	2.56505e+07	2.38774e+07	3.43342e+07	1.93927e+07	2.19815e+07	2.1494e+07	1.63276e+07	1.4502e+07	1.92205e+07	2.89563e+07	2.77055e+07	3.28025e+07	4.50215e+07	5.80544e+07	2.03148e+07	3.74495e+07	1.36971e+08	1.00532e+08	1.85236e+07	6.9612e+07	6.742e+07	3.62079e+07	3.89407e+07	4.1722e+07	5.2649e+07
Q8IWZ3	ANKHD1	9.08071e+06	7.17205e+06	8.30068e+06	4.14248e+06	7.72603e+06	8.79964e+06	5.86321e+06	5.98368e+06	5.80938e+06	9.00345e+06	4.55914e+06	4.30245e+06	3.76652e+06	5.54007e+06	5.00454e+06	4.90218e+06	5.63783e+06	7.0115e+06	3.45772e+06	4.28941e+06	3.45772e+06	3.81055e+06	5.41451e+06	4.26472e+06	6.52158e+06	4.05239e+06	3.25538e+06	3.59665e+06	8.57734e+06	9.7356e+06	1.16191e+07	1.12526e+07	9.53682e+06	6.45573e+06	5.82566e+06	5.53064e+06	2.4325e+06	5.19624e+06	6.77203e+06	4.33069e+06	1.43364e+06	1.16032e+07	8.78545e+06	2.1111e+06	3.84697e+06	8.27951e+06	4.5441e+06	6.43973e+06
P14735	IDE	7.04454e+07	6.47187e+07	5.84652e+07	7.74913e+07	5.37888e+07	5.46272e+07	5.3282e+07	6.30304e+07	4.97209e+07	4.61943e+07	6.12006e+07	5.40751e+07	4.34706e+07	5.60202e+07	5.22063e+07	4.4155e+07	4.7253e+07	6.59231e+07	7.71979e+07	6.9323e+07	7.66041e+07	8.33458e+07	4.38864e+07	4.13694e+07	4.38433e+07	5.33385e+07	1.03102e+08	8.84348e+07	5.34415e+07	5.50243e+07	6.32937e+07	7.89996e+07	6.64008e+07	5.97813e+07	6.32937e+07	6.15048e+07	8.29552e+07	1.23951e+08	4.29663e+07	5.56927e+07	1.30898e+08	5.92154e+07	9.12973e+07	9.9145e+07	5.86434e+07	6.15048e+07	4.11042e+07	3.22812e+07
P42694	HELZ	9.72803e+06	9.21258e+06	9.66369e+06	7.3253e+06	6.95112e+06	8.00075e+06	7.17205e+06	7.62283e+06	6.64202e+06	7.73099e+06	9.18847e+06	2.84648e+06	3.33237e+06	5.17311e+06	5.77368e+06	5.49154e+06	4.45536e+06	7.52502e+06	5.35635e+06	6.70176e+06	7.93532e+06	7.92132e+06	2.42969e+06	5.71825e+06	5.30278e+06	5.10183e+06	1.42022e+07	7.07657e+06	7.68024e+06	9.97108e+06	9.05949e+06	1.20325e+07	9.3388e+06	5.99933e+06	3.67745e+06	4.26472e+06	5.00909e+06	4.49682e+06	3.05568e+06	9.0738e+06	8.5488e+06	1.01357e+07	6.10475e+06	3.71796e+06	9.30458e+06	9.46314e+06	7.11746e+06	7.91001e+06
Q9UPW5	AGTPBP1	1.33326e+07	1.31544e+07	7.24294e+06	1.35625e+07	6.29613e+06	1.35412e+07	5.97386e+06	9.39562e+06	6.39383e+06	6.67997e+06	1.06041e+07	3.14348e+07	4.40922e+07	3.55321e+07	1.77153e+07	5.93897e+07	5.03713e+07	1.0722e+07	1.82516e+07	9.53682e+06	1.16567e+07	3.84274e+07	3.90435e+07	2.05929e+07	45986789	2.29631e+07	2.11757e+07	1.55456e+07	7.84477e+06	9.67917e+06	8.49271e+06	1.28604e+07	1.34697e+07	6.00195e+07	2.36842e+07	1.79252e+07	5.26416e+06	9.20467e+06	4.29323e+06	4.5441e+06	1.0672e+07	8.20032e+06	3.44019e+06	5.58314e+06	4.69647e+06	7.95889e+06	3.64286e+06	2.70793e+06
P29375	KDM5A	8.49271e+06	7.96511e+06	5.96352e+06	3.21493e+06	5.13944e+06	5.67666e+06	3.97351e+06	3.21738e+06	4.36568e+06	6.95112e+06	4.36237e+06	5.17772e+06	2.3173e+06	4.42774e+06	5.85261e+06	5.11186e+06	4.26897e+06	3.62556e+06	6.05785e+06	6.38974e+06	4.12566e+06	2.13737e+06	2.95407e+06	5.52573e+06	5.68174e+06	2.52065e+06	7.85716e+06	2.25764e+06	5.59878e+06	5.56404e+06	9.22863e+06	7.74308e+06	6.79992e+06	8.6239e+06	9.58943e+06	3.70347e+06	850435	4.27362e+06	1.56157e+07	2.4619e+06	4.8966e+06	2.25964e+07	5.61399e+06	1.22916e+07	8.27951e+06	9.89294e+06	5.76397e+06	1.42693e+07
Q92794	KAT6A	6.29613e+06	8.08464e+06	9.98452e+06	6.34859e+06	1.26772e+07	9.71911e+06	6.20805e+06	4.29323e+06	8.17266e+06	1.0429e+07	7.48505e+06	6.83268e+06	8.82126e+06	7.07657e+06	8.34348e+06	8.92277e+06	1.01357e+07	5.32651e+06	1.3888e+07	1.12437e+07	7.3612e+06	5.76397e+06	1.03008e+07	1.11338e+07	1.00732e+07	6.26294e+06	6.78352e+06	8.64395e+06	9.61204e+06	9.76587e+06	1.49016e+07	1.00363e+07	9.49779e+06	1.04022e+07	1.03511e+07	3.07742e+06	2.82966e+06	5.57874e+06	1.35967e+07	6.42407e+06	4.52706e+06	1.74716e+07	1.78033e+07	1.96274e+07	1.04858e+07	1.73737e+07	1.99373e+07	2.13665e+07
Q5VUA4	ZNF318	9.06674e+06	7.94685e+06	9.91635e+06	5.978e+06	8.04118e+06	6.79992e+06	4.49682e+06	4.10139e+06	6.69041e+06	4.31029e+06	8.66937e+06	2.08599e+06	1.61872e+06	1.90653e+06	5.16324e+06	2.28313e+06	1.07973e+06	2.85017e+06	4.90218e+06	6.86682e+06	5.54479e+06	2.1348e+06	1.87784e+06	5.17311e+06	619876	2.66315e+06	3.96944e+06	3.09128e+06	4.22458e+06	9.92446e+06	9.0738e+06	8.06332e+06	5.0979e+06	2.72526e+06	1.09184e+06	1.17676e+06	2.18875e+06	8.82126e+06	4.12566e+06	1.32798e+06	1.47274e+06	1.37989e+07	2.71666e+06	776752	2.78329e+06	9.0962e+06	3.55865e+06	3.35204e+06
Q9Y2I7	PIKFYVE	1.13123e+07	1.29344e+07	1.09204e+07	1.41807e+07	9.04007e+06	8.99492e+06	1.43063e+07	1.51689e+07	1.39133e+07	1.15174e+07	8.34348e+06	1.50463e+07	1.89738e+07	1.35412e+07	1.54052e+07	1.2573e+07	2.18717e+07	1.29908e+07	1.88432e+07	8.66141e+06	9.98452e+06	1.9444e+07	1.36574e+07	1.49277e+07	1.80881e+07	1.87545e+07	1.75552e+07	1.55233e+07	1.00814e+07	4.24432e+06	8.79964e+06	7.1917e+06	1.50672e+07	4.42723e+07	8.33563e+06	1.65107e+07	3.29622e+07	1.80378e+07	4.10449e+06	8.24658e+06	7.2727e+06	4.55557e+06	3.81055e+06	3.80737e+06	1.21598e+07	2.07496e+07	5.61399e+06	4.54028e+06
P98171	ARHGAP4	1.93757e+08	1.81673e+08	1.84554e+08	1.79157e+08	184851846	1.85551e+08	1.25193e+08	1.43627e+08	1.61296e+08	1.90853e+08	143166501	2.99032e+08	3.1205e+08	3.13611e+08	2.35172e+08	345998214	3.71416e+08	1.53222e+08	2.04048e+08	2.00001e+08	227404197	2.92118e+08	3.25776e+08	2.67075e+08	3.43064e+08	2.53705e+08	2.13219e+08	1.56935e+08	2.00785e+08	1.76876e+08	2.10429e+08	1.8196e+08	1.59439e+08	3.73751e+08	9.07654e+07	1.7892e+08	145866113	1.82854e+08	6.99745e+07	1.10126e+08	5.4811e+07	1.43627e+08	6.8096e+07	5.85853e+07	1.19516e+08	1.71185e+08	7.40791e+07	9.37071e+07
Q99798	ACO2	3.70081e+08	4.99832e+08	4.74506e+08	3.91765e+08	5.37738e+08	4.8363e+08	5.07905e+08	3.95767e+08	4.74506e+08	5.49502e+08	4.7088e+08	2.01578e+08	1.83184e+08	1.6975e+08	2.94544e+08	1.16868e+08	1.69143e+08	4.54965e+08	3.28402e+08	3.66624e+08	3.64587e+08	1.67852e+08	2.30642e+08	2.59659e+08	2.57241e+08	2.88548e+08	2.6821e+08	2.97699e+08	5.16625e+08	417896739	5.60992e+08	4.58371e+08	5.04084e+08	1.45437e+08	5.7593e+08	3.23869e+08	3.90702e+08	3.56037e+08	1555415657	735163113	6.67539e+08	8.72525e+08	6.86543e+08	7.95372e+08	809015605	8.30001e+08	6.89989e+08	9.43054e+08
Q9UIA9	XPO7	9.06595e+07	1.24266e+08	1.28268e+08	1.99208e+08	1.37841e+08	1.17742e+08	1.52994e+08	1.44329e+08	1.32792e+08	1.38521e+08	1.53222e+08	2.22657e+08	1.51121e+08	1.98347e+08	1.6425e+08	1.40343e+08	142945032	1.47563e+08	2.7557e+08	1.76573e+08	220373850	3.91765e+08	1.42736e+08	144103046	1.36752e+08	1.95311e+08	2.35664e+08	5.6629e+08	1.23034e+08	1.14982e+08	1.05681e+08	1.1241e+08	9.64432e+07	1.28627e+08	5.63087e+07	1.05067e+08	1.79157e+08	3.10091e+08	5.33923e+07	1.22528e+08	1.83534e+08	7.13067e+07	1.77129e+08	1.06506e+08	7.92784e+07	9.47367e+07	5.46272e+07	1.06351e+08
O43719	HTATSF1	4.13694e+07	6.869e+07	6.26848e+07	5.20997e+07	5.94434e+07	4.61139e+07	4.34706e+07	3.13844e+07	4.83988e+07	56833621	5.54152e+07	2.97366e+07	3.78759e+07	3.92863e+07	3.54057e+07	2.62799e+07	2.36447e+07	3.78759e+07	4.90641e+07	5.49733e+07	5.76332e+07	3.73813e+07	3.01005e+07	5.55892e+07	3.73468e+07	3.27508e+07	4.18716e+07	3.58396e+07	6.31576e+07	6.97837e+07	6.53802e+07	6.20027e+07	5.71763e+07	2.598e+07	4.22499e+07	2.23654e+07	3.18398e+07	4.33363e+07	6.51877e+07	9.82986e+06	2.06223e+07	8.29552e+07	4.72121e+07	2.78166e+07	5.87585e+07	7.13698e+07	4.61943e+07	5.96168e+07
Q13228	SELENBP1	2.74462e+06	2.07649e+07	2.57093e+07	5.79128e+08	5.41451e+06	2.48191e+06	4.31879e+07	2.73897e+07	2.06223e+07	120314896	7.72174e+08	6.25399e+08	2.61425e+08	6.67539e+08	3.67902e+08	121027706	2.45059e+08	1.11826e+08	2702187934	4.7088e+08	2082200486	1475008130	1.53222e+08	258476905	1.0378e+08	6.44292e+08	1418453126	2373044091	2.03148e+07	54487.8	122567	111860	342202	6.51183e+07	4.46736e+06	2.24208e+08	5.26227e+08	4190396199	9.14e+06	168362889	1513077554	2.40799e+07	1103923880	8.4466e+08	3.00729e+08	589797	1.50184e+08	4.24937e+07
Q14764	MVP	6.94226e+08	5.10169e+08	4.10899e+08	512301974	4.20437e+08	3.78442e+08	3.73751e+08	3.15885e+08	3.94575e+08	4.25871e+08	3.90702e+08	6.48465e+08	6.59848e+08	735163113	512301974	7.95372e+08	6.94226e+08	5.81856e+08	5.85965e+08	3.40553e+08	5.58215e+08	6.59848e+08	7.24839e+08	6.18462e+08	7.40304e+08	3.15885e+08	5.49502e+08	3.36357e+08	7.03963e+08	377100285	4.97846e+08	3.97123e+08	5.52881e+08	6.63774e+08	5.26227e+08	4.39972e+08	4.35056e+08	3.7491e+08	4.58371e+08	3.66624e+08	3.16869e+08	4.7088e+08	4.10899e+08	4.53029e+08	4.13737e+08	5.35211e+08	4.54965e+08	2.99032e+08
P05106	ITGB3	3572081398	1601276267	4190396199	3739710018	3739710018	3224710228	6446173530	8065198526	4190396199	4404588576	3005045877	2177191752	1436985611	4.58371e+08	2213166415	6.32053e+08	6.99125e+08	7135883025	5.28303e+08	1819717901	1673995832	2.93029e+08	8.72525e+08	7.95372e+08	735163113	2786598298	1115684202	1014499909	2373044091	1922186001	6.40283e+08	6.94226e+08	1453955068	164021272	8.50109e+07	3005045877	9366092499	9.68277e+07	7.88737e+08	17688402278	2529424077	1091557127	2439460167	1495887164	4757255946	2599316077	5241598634	3116948733
Q9P107	GMIP	1.2362e+08	1.12265e+08	9.41664e+07	9.37071e+07	7.91916e+07	1.0378e+08	8.03676e+07	9.70609e+07	7.88386e+07	9.05229e+07	1.12696e+08	1.68899e+08	1.98347e+08	1.84234e+08	1.65496e+08	2.18234e+08	2.32731e+08	9.16405e+07	1.19013e+08	1.00532e+08	1.19516e+08	1.85551e+08	2.0118e+08	1.77415e+08	2.05194e+08	1.51575e+08	1.59916e+08	1.27302e+08	107795585	8.27456e+07	8.91559e+07	1.13112e+08	1.05681e+08	2.548e+08	1.72334e+08	1.28833e+08	6.57263e+07	1.11983e+08	6.53088e+07	5.76897e+07	6.64759e+07	8.47184e+07	4.71714e+07	5.62439e+07	9.18484e+07	9.17375e+07	5.22617e+07	7.28735e+07
P55060	CSE1L	1.79157e+08	2.10429e+08	1.75881e+08	184851846	1.85195e+08	1.83534e+08	1.61036e+08	1.63284e+08	1.62754e+08	1.6686e+08	1.52024e+08	1.9307e+08	1.83534e+08	167396133	1.81673e+08	1.74741e+08	1.72992e+08	1.47348e+08	2.11195e+08	193427791	1.95311e+08	2.26544e+08	1.71442e+08	1.97226e+08	1.72059e+08	1.76212e+08	210038780	2.08684e+08	1.71746e+08	193427791	1.88071e+08	1.93757e+08	1.8054e+08	2.34274e+08	1.35948e+08	1.91538e+08	1.8259e+08	2.20835e+08	1.14982e+08	7.99038e+07	1.46421e+08	1.32792e+08	1.01296e+08	9.08509e+07	114064302	1.6805e+08	6.50407e+07	1.34225e+08
Q5JRX3	PITRM1	4.21358e+07	5.96694e+07	5.53532e+07	5.62439e+07	4.4655e+07	5.46998e+07	4.89695e+07	5.66078e+07	4.92957e+07	4.07793e+07	6.61313e+07	3.48855e+07	3.68312e+07	3.81837e+07	4.6721e+07	2.68865e+07	3.21511e+07	5.4021e+07	6.19341e+07	7.22565e+07	6.71258e+07	2.52826e+07	4.014e+07	4.02545e+07	3.36429e+07	4.42372e+07	4.38864e+07	4.37363e+07	6.44417e+07	4.06001e+07	5.06475e+07	6.69784e+07	5.10584e+07	2.40799e+07	5.43426e+07	6.92426e+07	3.24208e+07	5.16896e+07	8.13563e+07	9.6694e+07	1.29183e+08	9.56828e+07	3.32712e+07	7.69354e+07	8.99735e+07	1.50388e+08	8.95335e+07	8.74196e+07
P00747	PLG	5.31264e+07	1.83281e+07	6.12006e+07	4.71239e+07	6.59847e+07	4.9764e+07	1.27454e+08	1.22152e+08	1.15473e+08	7.04454e+07	4.94344e+07	3.04398e+07	2.04953e+07	1.12245e+07	4.48156e+07	9.08774e+06	1.57913e+07	9.54384e+07	1.2728e+07	3.11531e+07	3.04398e+07	1.18045e+07	3.02309e+07	1.42434e+07	2.71041e+07	1.75552e+07	3.209e+07	2.03494e+07	6.37353e+07	3.82598e+07	1.10726e+07	1.03652e+07	3.01786e+07	1.02556e+07	5.43946e+06	5.50243e+07	7.28735e+07	4.43135e+07	7.76711e+06	2.65666e+08	8.32456e+07	1.37136e+07	5.75785e+07	5.72236e+07	5.96694e+07	4.79958e+07	2.35172e+08	8.19914e+07
Q9UHD8	SEPTIN9	4.08013e+08	628731886	6.48465e+08	5.16625e+08	7.4536e+08	5.42355e+08	5.28303e+08	3.56037e+08	5.42355e+08	6.86543e+08	4.91126e+08	3.48e+08	2.7683e+08	3.56037e+08	4.9531e+08	2.49586e+08	2.71089e+08	4.44576e+08	5.3043e+08	6.99125e+08	5.26227e+08	2.77481e+08	2.94544e+08	5.69224e+08	3.85668e+08	3.62374e+08	4.21715e+08	3.76054e+08	6.82204e+08	5.7593e+08	7.62043e+08	5.69224e+08	6.73147e+08	2.92118e+08	4.76279e+08	2.34731e+08	3.03676e+08	423038815	6.78168e+08	2.38465e+08	2.47331e+08	7.24839e+08	6.11928e+08	4.36545e+08	5.91037e+08	6.05682e+08	5.01862e+08	719575951
Q27J81	INF2	2.08023e+07	54122687	8.34347e+07	6.8907e+07	9.68277e+07	6.904e+07	2.19981e+08	2.94544e+08	1.42034e+08	1.09098e+08	1.06629e+08	7.03672e+07	7.26396e+07	1.5467e+07	7.85555e+07	2.45729e+07	2.60013e+07	2.01578e+08	2.6021e+07	4.30401e+07	5.12528e+07	1.04125e+07	4.20241e+07	3.37042e+07	2.12107e+07	8.60155e+07	3.09941e+07	3.66715e+07	5.93285e+07	3.63923e+07	2.59224e+07	1.89146e+07	3.69571e+07	7.83084e+06	2.34935e+06	1.27099e+08	1.81673e+08	4.89306e+06	1.05387e+07	3.72676e+08	5.97813e+07	2.04298e+07	4.57814e+07	2.44491e+07	6.20713e+07	4.85132e+07	7.28735e+07	1.79955e+07
P52789	HK2	2.81088e+07	4.31538e+07	2.05448e+07	4.08906e+07	1.37025e+07	5.10037e+07	5.90203e+06	2.18717e+07	1.28115e+07	1.12245e+07	4.014e+07	6.34131e+07	9.68277e+07	7.15969e+07	4.37363e+07	1.36322e+08	1.03479e+08	2.27384e+07	4.19459e+07	4.04534e+07	3.92474e+07	8.58302e+07	9.20635e+07	5.59698e+07	7.57322e+07	4.56521e+07	3.48541e+07	3.13066e+07	1.97688e+07	2.90547e+07	1.80378e+07	4.11405e+07	2.80664e+07	1.31264e+08	3.00772e+07	6.01435e+07	1.23405e+07	3.53723e+07	1.05867e+07	3.6006e+06	6.05819e+07	13732048	6.35957e+06	2.99814e+07	3.60268e+07	5.06994e+07	1.61877e+07	8.67796e+06
O14617	AP3D1	9.22949e+07	1.05562e+08	1.10441e+08	1.07224e+08	9.98971e+07	1.00418e+08	1.21843e+08	1.23333e+08	8.94395e+07	1.06904e+08	9.78941e+07	1.19192e+08	1.1857e+08	1.06506e+08	1.01173e+08	1.30748e+08	1.29183e+08	1.17885e+08	9.42667e+07	100032048	1.14393e+08	1.10308e+08	132039965	1.07915e+08	1.35346e+08	1.08481e+08	8.74196e+07	8.02945e+07	9.07654e+07	9.04133e+07	9.60498e+07	1.04141e+08	1.26409e+08	1.71442e+08	7.32415e+07	1.55553e+08	1.52228e+08	7.38147e+07	3.61677e+07	1.01296e+08	5.64303e+07	1.09675e+08	2.73023e+07	4.76714e+07	7.2967e+07	1.08481e+08	3.04398e+07	3.74495e+07
Q5T1M5	FKBP15	9.16405e+07	7.58327e+07	6.64008e+07	8.62518e+07	4.57296e+07	7.9647e+07	6.09388e+07	7.20194e+07	5.9076e+07	5.48685e+07	7.62743e+07	9.55634e+07	8.05685e+07	1.06212e+08	7.61743e+07	120127612	1.29008e+08	7.63684e+07	7.06515e+07	7.30556e+07	8.74196e+07	8.19914e+07	1.16192e+08	7.64579e+07	1.27099e+08	6.55108e+07	8.88704e+07	7.04454e+07	6.80321e+07	8.9251e+07	6.00762e+07	8.35405e+07	7.41761e+07	1.13112e+08	6.83089e+07	9.41664e+07	8.17301e+07	5.55335e+07	3.93534e+07	5.57409e+07	3.93194e+07	4.32228e+07	4.23662e+07	4.09215e+07	5.7404e+07	7.47555e+07	5.71217e+07	4.35711e+07
Q92974	ARHGEF2	164021272	1.35552e+08	1.30201e+08	1.36322e+08	1.28018e+08	1.59916e+08	1.20687e+08	1.39481e+08	1.05681e+08	1.21489e+08	1.42486e+08	1.59714e+08	1.59714e+08	1.51121e+08	1.48156e+08	1.94554e+08	1.72059e+08	1.1104e+08	1.1241e+08	1.16551e+08	1.20508e+08	1.6805e+08	1.49733e+08	1.56631e+08	2.09122e+08	1.3321e+08	8.75157e+07	1.11689e+08	1.26739e+08	1.43865e+08	1.22855e+08	1.34633e+08	1.33639e+08	2.00001e+08	1.01821e+08	114064302	1.06351e+08	1.1241e+08	1.29402e+08	1.42736e+08	1.18214e+08	1.35948e+08	9.05229e+07	1.02713e+08	1.33639e+08	1.56935e+08	1.44938e+08	118892735
P47897	QARS1	1.44938e+08	1.6454e+08	1.32792e+08	1.43627e+08	1.26044e+08	138699261	1.39674e+08	142945032	1.27302e+08	1.19959e+08	1.43393e+08	1.31449e+08	130579947	1.41143e+08	1.26739e+08	1.29979e+08	121167230	1.48828e+08	145866113	1.38086e+08	1.46026e+08	161583887	1.20508e+08	1.1591e+08	1.26044e+08	1.34825e+08	9.7169e+07	1.72059e+08	1.40105e+08	1.44938e+08	1.35742e+08	1.80167e+08	1.71185e+08	1.46184e+08	1.68899e+08	1.74136e+08	1.73847e+08	1.25715e+08	1.04685e+08	1.35742e+08	1.2501e+08	1.42225e+08	8.34347e+07	8.63652e+07	1.50184e+08	1.54524e+08	1.21843e+08	9.41664e+07
Q16891	IMMT	2.10429e+08	2.47849e+08	2.50621e+08	2.37956e+08	2.57241e+08	2.34731e+08	2.59089e+08	2.40408e+08	2.46844e+08	2.78183e+08	2.94544e+08	1.49733e+08	1.56935e+08	1.45437e+08	1.9496e+08	1.23034e+08	1.11983e+08	2.38939e+08	1.87629e+08	2.48483e+08	2.04478e+08	131834277	1.55266e+08	1.89816e+08	1.51832e+08	1.53461e+08	178316921	1.46421e+08	2.72335e+08	2.50621e+08	2.59659e+08	2.19981e+08	2.27014e+08	8.84348e+07	2.19566e+08	1.12696e+08	2.32731e+08	132039965	4.63674e+08	5.99397e+08	3.2304e+08	2.48483e+08	5.72646e+08	3.19623e+08	4.36545e+08	3.88317e+08	5.14454e+08	9.93711e+08
Q13618	CUL3	9.55634e+07	1.19799e+08	1.26739e+08	108783749	1.33822e+08	105168163	1.17546e+08	1.19959e+08	1.07349e+08	1.33822e+08	1.13719e+08	1.31652e+08	1.30898e+08	1.20508e+08	1.17047e+08	1.21489e+08	1.39277e+08	104786951	1.29402e+08	1.09098e+08	9.69407e+07	1.41143e+08	132578098	1.36107e+08	1.46859e+08	1.46421e+08	1.23477e+08	1.39277e+08	1.09098e+08	1.17203e+08	1.45673e+08	1.1155e+08	1.10806e+08	1.38285e+08	1.20841e+08	1.22684e+08	1.30201e+08	2.12043e+08	1.47348e+08	1.21843e+08	2.62067e+08	1.46184e+08	2.22202e+08	1.79157e+08	1.19013e+08	1.14833e+08	1.12125e+08	1.0196e+08
Q9HAU5	UPF2	4.23662e+07	4.1722e+07	4.51415e+07	3.09941e+07	5.05547e+07	4.57814e+07	3.44596e+07	3.62363e+07	3.79088e+07	4.32228e+07	3.19272e+07	2.61e+07	2.89345e+07	3.28794e+07	3.24208e+07	3.21232e+07	2.92164e+07	3.31356e+07	3.16947e+07	2.94699e+07	3.28496e+07	3.38478e+07	3.00539e+07	4.40503e+07	3.26412e+07	3.18155e+07	2.98759e+07	3.76539e+07	4.17668e+07	4.25375e+07	5.36992e+07	4.91637e+07	4.5944e+07	4.40922e+07	4.5597e+07	2.762e+07	2.63226e+07	3.50149e+07	4.70264e+07	2.7602e+07	1.60832e+07	7.80579e+07	1.91118e+07	2.49949e+07	4.43615e+07	4.91637e+07	3.54735e+07	2.24e+07
Q66K14	TBC1D9B	3.29861e+07	3.38478e+07	3.76241e+07	3.70258e+07	3.13568e+07	3.96059e+07	4.43135e+07	4.79095e+07	3.87341e+07	3.10206e+07	3.54995e+07	4.01075e+07	3.85949e+07	4.32666e+07	3.98654e+07	5.75785e+07	5.43949e+07	4.29663e+07	2.16476e+07	2.81088e+07	3.44596e+07	4.03869e+07	4.85132e+07	2.78166e+07	4.56952e+07	4.49736e+07	3.42109e+07	3.49765e+07	3.19588e+07	3.13568e+07	2.58065e+07	3.63246e+07	3.11284e+07	4.89233e+07	4.00735e+07	4.33675e+07	4.42372e+07	2.28164e+07	3.00315e+07	5.76332e+07	2.65896e+07	3.1104e+07	7.92798e+06	1.27098e+07	2.41947e+07	3.07094e+07	1.07873e+07	9.75164e+06
Q13615	MTMR3	1.59939e+07	1.67921e+07	1.17781e+07	1.32658e+07	9.87625e+06	1.93799e+07	6.09526e+06	1.02873e+07	8.72581e+06	7.71414e+06	1.7094e+07	3.55911e+07	5.08596e+07	4.82164e+07	2.53033e+07	6.00762e+07	5.90056e+07	1.16852e+07	1.78511e+07	1.2668e+07	1.07873e+07	4.75797e+07	5.59121e+07	3.36429e+07	5.89452e+07	2.41191e+07	1.97895e+07	2.16646e+07	1.10184e+07	1.25437e+07	1.13304e+07	1.74846e+07	1.64591e+07	8.24307e+07	3.9115e+07	4.65669e+07	9.21258e+06	3.12525e+07	1.75165e+07	4.74586e+06	3.13568e+07	2.09083e+07	1.3501e+07	1.66212e+07	1.50798e+07	1.65838e+07	7.45964e+06	7.14092e+06
Q69YN4	VIRMA	1.39628e+07	1.9645e+07	1.60433e+07	9.97687e+06	1.40805e+07	1.37868e+07	1.06648e+07	9.02389e+06	1.10803e+07	1.47249e+07	1.29908e+07	3.84424e+06	5.86844e+06	1.20817e+07	8.50099e+06	8.16005e+06	9.67917e+06	9.22863e+06	1.3935e+07	1.36574e+07	1.00363e+07	6.38974e+06	1.16852e+07	1.11174e+07	7.92132e+06	9.53682e+06	6.90085e+06	1.19329e+07	1.612e+07	1.65416e+07	1.75942e+07	1.37989e+07	1.6172e+07	1.19074e+07	4.2097e+06	7.27804e+06	7.7005e+06	1.50937e+07	9.25959e+06	3.25937e+06	1.45618e+06	1.1089e+07	3.89687e+06	4.28941e+06	8.37816e+06	1.91118e+07	2.5152e+06	4.9703e+06
Q9BXJ9	NAA15	130579947	140741645	1.33427e+08	1.13112e+08	1.36107e+08	1.11826e+08	1.02839e+08	9.14245e+07	1.16868e+08	1.29008e+08	1.1104e+08	7.39087e+07	6.39976e+07	7.28735e+07	1.13544e+08	6.24141e+07	6.83089e+07	1.09098e+08	1.02439e+08	1.25193e+08	9.47367e+07	8.83278e+07	6.31576e+07	1.08345e+08	7.07296e+07	7.769e+07	6.51877e+07	1.20687e+08	1.48828e+08	1.39277e+08	1.55973e+08	1.51121e+08	1.36322e+08	8.19067e+07	1.05952e+08	8.84348e+07	114064302	2.51934e+08	8.4357e+07	9.12973e+07	4.73843e+07	1.39108e+08	9.88408e+07	1.03479e+08	118892735	1.23174e+08	8.72208e+07	1.15296e+08
Q92620	DHX38	4.19809e+07	5.08024e+07	4.03526e+07	3.35232e+07	3.95318e+07	4.05321e+07	3.1104e+07	2.6021e+07	3.0687e+07	3.85183e+07	3.57457e+07	1.76841e+07	2.05448e+07	2.49949e+07	3.04634e+07	2.26545e+07	2.56265e+07	3.07604e+07	3.56583e+07	3.39667e+07	3.83227e+07	2.37225e+07	2.60407e+07	3.60268e+07	2.41757e+07	2.4254e+07	2.44296e+07	3.0687e+07	3.77829e+07	4.30814e+07	4.71714e+07	4.9764e+07	5.83789e+07	4.30814e+07	6.52502e+07	3.72754e+07	2.55641e+07	4.0323e+07	4.64763e+07	3.64798e+07	1.81164e+07	5.72236e+07	2.48892e+07	2.40263e+07	4.46122e+07	4.7253e+07	5.20997e+07	2.55641e+07
Q96JC1	VPS39	17118335	1.53814e+07	1.71747e+07	2.0637e+07	1.47481e+07	1.90645e+07	2.05609e+07	1.96131e+07	1.57157e+07	1.80221e+07	1.93628e+07	2.77055e+07	3.06061e+07	2.67491e+07	2.13173e+07	3.79442e+07	3.99642e+07	1.99792e+07	1.88699e+07	2.08742e+07	1.72954e+07	3.08967e+07	3.47646e+07	2.04953e+07	3.67427e+07	2.26901e+07	2.29302e+07	2.0637e+07	2.10059e+07	1.77455e+07	1.6597e+07	2.52826e+07	2.68182e+07	5.70579e+07	4.38864e+07	4.13999e+07	2.07351e+07	2.51607e+07	2.08922e+07	1.92045e+07	2.19638e+07	2.7577e+07	9.67917e+06	1.88001e+07	1.39852e+07	2.56651e+07	1.42572e+07	1.18338e+07
Q86TI0	TBC1D1	2.32174e+07	3.31356e+07	3.29622e+07	3.05197e+07	2.95499e+07	3.85605e+07	1.97091e+07	2.39163e+07	2.47991e+07	2.81741e+07	2.40094e+07	3.96418e+07	4.41241e+07	3.71478e+07	3.95686e+07	4.67629e+07	5.45661e+07	2.35838e+07	3.86301e+07	2.83393e+07	3.0343e+07	3.34631e+07	5.50243e+07	4.69771e+07	8.47184e+07	3.84568e+07	2.77055e+07	3.31604e+07	3.15137e+07	3.01255e+07	3.88042e+07	3.8906e+07	3.07355e+07	8.18148e+07	1.86334e+07	4.39604e+07	1.71747e+07	2.87317e+07	1.63276e+07	1.2573e+07	1.49752e+07	3.29622e+07	1.01991e+07	1.05946e+07	2.69436e+07	3.26097e+07	1.12169e+07	1.22623e+07
P20585	MSH3	2.16476e+07	7.20291e+06	1.65107e+07	8.26609e+06	1.31765e+07	1.34697e+07	9.59748e+06	1.16191e+07	1.15473e+07	1.50937e+07	1.75007e+07	1.2573e+07	1.31022e+07	1.67535e+07	1.28904e+07	1.66346e+07	1.29809e+07	1.29223e+07	1.66706e+07	1.10275e+07	2.07028e+07	1.71332e+07	1.45613e+07	1.36574e+07	1.66995e+07	1.40079e+07	1.86781e+07	1.28518e+07	1.0429e+07	1.5467e+07	2.19282e+07	2.28959e+07	1.79657e+07	2.00566e+07	2.8613e+07	2.1775e+07	7.50599e+06	2.37626e+07	9.66369e+06	4.00999e+06	4.11315e+06	2.74149e+07	2.22651e+06	6.16932e+06	9.34548e+06	1.88876e+07	4.91964e+06	5.8476e+06
Q12769	NUP160	4.73843e+07	5.93897e+07	5.2005e+07	4.58287e+07	6.21352e+07	4.85631e+07	3.96059e+07	3.58685e+07	4.18368e+07	5.61327e+07	5.53532e+07	4.18716e+07	4.09215e+07	5.25962e+07	4.25763e+07	4.10001e+07	4.86093e+07	3.88042e+07	5.2968e+07	5.17879e+07	52151895	4.4155e+07	4.33363e+07	5.38459e+07	5.15323e+07	4.01075e+07	4.6234e+07	5.34415e+07	5.17879e+07	5.7404e+07	6.28107e+07	6.05819e+07	6.34795e+07	5.46272e+07	3.78425e+07	4.26488e+07	2.36631e+07	6.01983e+07	8.71149e+07	2.64913e+07	1.06351e+08	1.22855e+08	4.47375e+07	6.35521e+07	4.95292e+07	8.41715e+07	3.98986e+07	8.75157e+07
Q9ULH1	ASAP1	6.39308e+07	5.32336e+07	5.71763e+07	7.5505e+07	7.13698e+07	6.45879e+07	1.06904e+08	1.15473e+08	6.81669e+07	7.41761e+07	7.13067e+07	1.52778e+08	1.68623e+08	1.33427e+08	9.19602e+07	2.06411e+08	1.90513e+08	9.98971e+07	8.56421e+07	5.97278e+07	7.07924e+07	1.35552e+08	1.62135e+08	1.03367e+08	1.48828e+08	1.32792e+08	9.10674e+07	9.60498e+07	5.04606e+07	4.33675e+07	3.30989e+07	4.53442e+07	5.63685e+07	1.77659e+08	4.56521e+07	1.40343e+08	1.54002e+08	5.65542e+07	1.57679e+07	1.27302e+08	7.95347e+07	3.41558e+07	6.92426e+07	5.91532e+07	4.92516e+07	6.00762e+07	4.78108e+07	7.40116e+06
O00571	DDX3X	4.63278e+07	7.89996e+07	3.43556e+07	5.60749e+07	4.78108e+07	4.63278e+07	3.74495e+07	5.04606e+07	5.24908e+07	3.75503e+07	6.73457e+07	5.3282e+07	4.53092e+07	4.47754e+07	4.02901e+07	4.79958e+07	4.96316e+07	4.86532e+07	3.92108e+07	5.72236e+07	2.40459e+07	5.57898e+07	3.91411e+07	3.24985e+07	4.36226e+07	4.32666e+07	6.40569e+07	4.66202e+07	4.68509e+07	6.89697e+07	5.23212e+07	6.10073e+07	6.66267e+07	5.71763e+07	7.25631e+07	5.95036e+07	3.11531e+07	6.24853e+07	5.18417e+07	3.37627e+07	4.08906e+07	7.07924e+07	1.99082e+07	3.79088e+07	5.71217e+07	6.52502e+07	7.55761e+07	3.23913e+07
Q9UNX4	WDR3	1.26465e+07	2.14063e+07	2.72146e+07	1.33326e+07	2.90719e+07	1.84515e+07	1.52942e+07	1.3935e+07	1.83142e+07	2.27949e+07	1.72148e+07	4.06377e+06	2.78988e+06	1.02873e+07	1.4438e+07	1.89145e+06	4.07909e+06	1.46867e+07	2.48892e+07	2.37225e+07	2.7368e+07	1.08647e+07	6.19727e+06	1.87716e+07	7.71414e+06	1.00111e+07	1.52009e+07	1.74716e+07	2.55224e+07	2.55641e+07	2.94238e+07	2.15603e+07	3.07604e+07	3.76652e+06	2.83684e+07	1.38521e+07	1.82844e+07	3.58685e+07	4.80455e+07	9.6051e+06	1.81785e+07	6.742e+07	1.56646e+07	4.39184e+07	4.35376e+07	5.52489e+07	2.73023e+07	4.13333e+07
Q9H2P0	ADNP	3.62079e+07	3.35537e+07	3.77829e+07	2.53917e+07	4.05321e+07	3.02863e+07	2.23654e+07	1.93075e+07	2.73023e+07	3.28025e+07	3.31604e+07	1.06555e+07	8.64954e+06	1.46553e+07	2.10949e+07	1.08723e+07	1.02402e+07	2.01412e+07	3.51327e+07	3.209e+07	3.17901e+07	1.2514e+07	9.38064e+06	2.51607e+07	9.10312e+06	1.39133e+07	1.80555e+07	2.17889e+07	3.05519e+07	4.35711e+07	4.79533e+07	3.2067e+07	2.92942e+07	7.26703e+06	2.87518e+07	8.29434e+06	1.49163e+07	2.44652e+07	3.58396e+07	1.53056e+07	9.21258e+06	4.55545e+07	4.61139e+07	2.23654e+07	2.8613e+07	3.31834e+07	4.33962e+07	7.24919e+07
P43304	GPD2	1.39277e+08	1.56166e+08	2.08684e+08	2.64372e+08	2.07515e+08	1.97226e+08	4.16354e+08	4.54965e+08	2.87835e+08	2.30175e+08	3.08832e+08	2.71089e+08	2.84233e+08	1.93757e+08	2.47849e+08	2.61425e+08	2.49586e+08	433786180	1.43627e+08	1.95628e+08	1.82291e+08	1.83838e+08	274190020	1.7795e+08	2.38939e+08	3.18725e+08	2.33778e+08	1.7063e+08	1.71442e+08	1.38086e+08	1.27099e+08	1.62445e+08	2.20835e+08	2.57842e+08	2.45059e+08	4.8363e+08	6.5194e+08	1.55553e+08	2.63299e+08	1436985611	7.95372e+08	2.72335e+08	298354811	4.63674e+08	4.09487e+08	3.20442e+08	3.26702e+08	3.66624e+08
P52701	MSH6	4.42372e+07	5.35909e+07	4.07793e+07	2.54603e+07	4.72926e+07	4.23283e+07	2.45943e+07	2.30348e+07	1.54052e+07	3.50695e+07	3.10533e+07	1.50672e+07	1.26579e+07	2.35094e+07	2.84392e+07	1.98344e+07	1.52699e+07	2.39516e+07	2.84847e+07	2.981e+07	3.16947e+07	1.77746e+07	1.38094e+07	3.76539e+07	1.96628e+07	1.95223e+07	1.87085e+07	2.11931e+07	4.60304e+07	4.78108e+07	5.15934e+07	5.17442e+07	4.55545e+07	1.87545e+07	5.05102e+07	2.77055e+07	1.86933e+07	4.54343e+07	4.54695e+07	1.04454e+07	1.22823e+07	6.46555e+07	1.06381e+07	1.63276e+07	3.61013e+07	4.78108e+07	4.17986e+07	2.55224e+07
O15357	INPPL1	3.02607e+07	3.62363e+07	3.54057e+07	3.53447e+07	2.50561e+07	3.56219e+07	5.5199e+07	5.05953e+07	3.48271e+07	2.92678e+07	3.60268e+07	3.00772e+07	2.95816e+07	2.92942e+07	3.039e+07	3.17407e+07	2.46576e+07	4.41241e+07	2.46576e+07	3.28794e+07	2.79989e+07	2.39516e+07	3.04634e+07	2.11467e+07	2.93217e+07	3.18966e+07	2.41757e+07	2.27384e+07	2.9927e+07	2.73897e+07	2.5221e+07	3.90435e+07	4.21036e+07	3.79737e+07	1.46448e+07	4.59082e+07	6.53802e+07	1.95485e+07	1.0376e+07	5.14013e+07	1.9444e+07	2.24895e+07	1.44172e+07	7.74308e+06	2.4136e+07	3.1104e+07	1.95633e+07	8.03527e+06
P11274	BCR	1.11778e+07	1.75552e+07	1.69091e+07	1.75305e+07	1.84776e+07	2.08922e+07	2.94008e+07	1.87085e+07	1.72684e+07	1.86933e+07	1.90205e+07	1.19988e+07	1.39749e+07	1.38193e+07	1.59939e+07	1.33928e+07	1.74182e+07	1.98905e+07	1.58482e+07	1.54761e+07	1.65107e+07	1.23496e+07	1.52246e+07	1.72148e+07	1.24759e+07	1.43737e+07	1.17146e+07	1.61877e+07	2.71695e+07	1.5628e+07	1.75007e+07	1.83142e+07	22880394	1.57913e+07	1.07403e+07	9.32987e+06	2.12787e+07	6.66306e+06	1.90205e+07	2.08167e+07	6.5498e+06	2.02207e+07	1.98611e+07	1.05387e+07	1.0796e+07	1.78802e+07	1.2573e+07	1.02556e+07
Q9UHP3	USP25	1.99082e+07	1.7257e+07	1.74577e+07	1.84651e+07	1.5982e+07	1.68751e+07	1.23311e+07	1.22724e+07	9.62565e+06	1.37025e+07	1.66995e+07	3.50695e+07	1.59183e+07	2.35838e+07	2.37878e+07	2.762e+07	2.06864e+07	1.37868e+07	1.27186e+07	1.81325e+07	1.32658e+07	2.24163e+07	1.6967e+07	2.02968e+07	1.66212e+07	1.63663e+07	6.2861e+06	1.7257e+07	1.43617e+07	2.06555e+07	2.28959e+07	1.70306e+07	1.77281e+07	2.7461e+07	2.34484e+07	1.83694e+07	1.19171e+07	2.17391e+07	1.7838e+07	9.66369e+06	2.02842e+07	2.40459e+07	1.63775e+07	1.8814e+07	1.30515e+07	1.86657e+07	9.08774e+06	7.45964e+06
Q9ULI0	ATAD2B	9.32041e+06	9.58153e+06	5.20055e+06	5.53064e+06	5.50173e+06	6.46096e+06	1.50381e+06	3.38236e+06	5.8476e+06	7.52502e+06	6.67454e+06	4.7054e+06	1.16852e+07	9.14e+06	5.35635e+06	1.1038e+07	1.40398e+07	9.72803e+06	5.33225e+06	7.6875e+06	8.03527e+06	9.08071e+06	7.15975e+06	8.4802e+06	5.96876e+06	3.76652e+06	3.23908e+06	3.69234e+06	5.50659e+06	1.0385e+07	1.02873e+07	8.70587e+06	7.23234e+06	9.42552e+06	8.4009e+06	6.09526e+06	1.93075e+07	5.66823e+06	6.43542e+06	2.68886e+06	7.49199e+06	5.15394e+06	1.75942e+07	4.6196e+06	5.57874e+06	1.36269e+07	7.15433e+06	4.48315e+06
Q14676	MDC1	2.39326e+07	2.4064e+07	2.08528e+07	1.52365e+07	1.77594e+07	1.77594e+07	1.33822e+07	1.26153e+07	1.83955e+07	2.29631e+07	2.19815e+07	1.22335e+07	1.25945e+07	1.34914e+07	1.82844e+07	1.41027e+07	1.23989e+07	1.08215e+07	2.30348e+07	1.90205e+07	1.54052e+07	1.39972e+07	1.26351e+07	1.93205e+07	1.26986e+07	1.32658e+07	1.75007e+07	1.97403e+07	1.87388e+07	2.47216e+07	2.53253e+07	2.50172e+07	1.87716e+07	1.47481e+07	1.87085e+07	1.1195e+07	1.02946e+07	1.86029e+07	2.83178e+07	3.67068e+06	2.16117e+06	4.17986e+07	1.1195e+07	7.12318e+06	1.64712e+07	3.45453e+07	2.6163e+07	1.34697e+07
P19367	HK1	3.91765e+08	5.40245e+08	6.67539e+08	628731886	6.82204e+08	4.79889e+08	8.37166e+08	8.01605e+08	6.18462e+08	6.5194e+08	6.99125e+08	4.56499e+08	3.91765e+08	3.12902e+08	4.46342e+08	2.60255e+08	2.48483e+08	809015605	468975131	5.91037e+08	6.44292e+08	2.3215e+08	3.34388e+08	423038815	2.81485e+08	401541759	3.15289e+08	3.5811e+08	5.69224e+08	4.9531e+08	512301974	5.14454e+08	512301974	2.36608e+08	2.09122e+08	5.26227e+08	9.93711e+08	3.34388e+08	3.98105e+08	1192313563	596591342	5.91037e+08	4.16354e+08	4.93564e+08	7.08864e+08	1045533085	6.05682e+08	6.89989e+08
Q9HC35	EML4	1.53738e+08	2.25653e+08	1.97581e+08	1.35742e+08	2.46844e+08	1.66377e+08	1.8954e+08	138699261	1.99208e+08	2.40408e+08	1.86993e+08	149068343	155750071	1.95628e+08	1.68623e+08	1.35948e+08	1.51832e+08	1.93757e+08	2.07139e+08	2.06763e+08	1.88424e+08	1.55266e+08	1.8259e+08	2.18728e+08	164021272	1.62445e+08	1.23034e+08	1.80167e+08	2.19566e+08	1.91214e+08	2.35172e+08	1.62135e+08	2.60255e+08	1.8054e+08	1.52994e+08	1.2362e+08	1.46859e+08	1.8054e+08	1.70919e+08	1.29183e+08	7.66938e+07	3.09704e+08	1.85944e+08	1.7063e+08	2.0195e+08	1.97226e+08	2.04478e+08	1.89191e+08
P43243	MATR3	3.26702e+08	4.09487e+08	363500871	2.50621e+08	3.62374e+08	3.41587e+08	2.35172e+08	2.00785e+08	3.19623e+08	3.5811e+08	3.66624e+08	1.24123e+08	1.22152e+08	2.00001e+08	2.56627e+08	1.28268e+08	1.15296e+08	2.4381e+08	2.7683e+08	3.13611e+08	2.82833e+08	1.64824e+08	1.50894e+08	3.09704e+08	1.69143e+08	1.91214e+08	2.12043e+08	2.64372e+08	377100285	3.84431e+08	4.8363e+08	2.91358e+08	3.43064e+08	125355616	3.19623e+08	9.33579e+07	1.39481e+08	2.25653e+08	4.39972e+08	1.7859e+08	1.24635e+08	3.43064e+08	3.4504e+08	2.97699e+08	351840176	4.02729e+08	5.72646e+08	4.44576e+08
P40939	HADHA	5.7593e+08	6.05682e+08	5.28303e+08	6.40283e+08	5.10169e+08	5.46993e+08	5.42355e+08	6.11928e+08	5.72646e+08	6.32053e+08	6.44292e+08	4.46342e+08	4.50884e+08	4.47626e+08	4.72767e+08	3.99129e+08	3.84431e+08	6.18462e+08	4.76279e+08	6.25399e+08	6.32053e+08	3.90702e+08	3.79722e+08	4.54965e+08	3.83179e+08	4.02729e+08	5.24024e+08	4.42969e+08	5.6629e+08	6.44292e+08	5.63537e+08	735163113	6.82204e+08	3.70081e+08	4.9531e+08	5.01862e+08	555575481	3.94575e+08	8.65575e+08	1091557127	1138867048	9.82516e+08	5.44181e+08	735163113	1177996364	1126839558	7.51005e+08	8.30001e+08
P23743	DGKA	1.77129e+08	2.23647e+08	3.48e+08	244348658	4.85482e+08	3.15289e+08	2.04048e+08	229263030	3.04451e+08	4.35056e+08	1.98347e+08	1.76212e+08	2.00346e+08	193427791	2.71089e+08	1.63526e+08	2.10785e+08	2.19566e+08	3.19623e+08	2.83543e+08	3.5088e+08	2.10785e+08	1.48604e+08	3.4504e+08	2.21279e+08	1.71442e+08	1.86993e+08	1.4096e+08	4.10899e+08	338043269	5.44181e+08	3.69136e+08	2.34731e+08	1.90513e+08	1.53222e+08	142945032	1.36322e+08	2.06411e+08	3.31083e+08	1.63526e+08	1.81075e+08	4.9531e+08	161897121	1.79503e+08	2.91358e+08	4.56499e+08	240890158	142945032
P05107	ITGB2	2042628721	1555415657	9.24683e+08	1601276267	6.40283e+08	1282086718	6.59848e+08	7.72174e+08	9.24683e+08	6.89989e+08	1601276267	2439460167	2529424077	2255453146	1555415657	2786598298	2213166415	8.814e+08	1651670902	1177996364	1341888477	2177191752	2082200486	1533274077	2529424077	1698243516	2177191752	1236370842	1002959163	1360879706	933984269	1204123473	1360879706	2177191752	2177191752	1601276267	5.6629e+08	1673995832	1080879320	7.88737e+08	4190396199	8.30001e+08	2373044091	3005045877	2177191752	1788982229	1651670902	2599316077
Q7Z478	DHX29	1.98905e+07	2.31145e+07	2.40094e+07	2.7883e+07	2.41191e+07	2.33746e+07	4.06749e+07	3.62933e+07	2.43076e+07	2.54991e+07	2.63941e+07	2.38218e+07	1.82375e+07	1.73451e+07	2.4254e+07	1.24416e+07	1.57792e+07	3.54995e+07	1.6967e+07	2.17889e+07	1.85406e+07	2.42914e+07	1.50937e+07	1.61087e+07	1.57425e+07	2.48892e+07	1.79538e+07	2.86847e+07	2.2347e+07	1.96274e+07	1.98611e+07	2.10597e+07	2.30157e+07	1.31022e+07	9.41129e+06	2.4271e+07	4.30091e+07	1.44736e+07	7.97218e+06	4.82164e+07	1.42434e+07	2.04953e+07	1.35232e+07	5.3175e+06	2.53679e+07	2.38041e+07	1.36378e+07	5.10183e+06
O60763	USO1	1.8054e+08	1.34825e+08	1.62135e+08	1.59148e+08	1.46026e+08	1.39674e+08	1.77415e+08	1.60159e+08	1.44329e+08	1.44531e+08	1.7859e+08	188778137	1.93757e+08	1.63782e+08	1.52228e+08	1.99565e+08	2.12043e+08	1.88071e+08	1.49966e+08	1.70919e+08	1.6686e+08	1.76573e+08	1.91538e+08	1.76212e+08	1.79503e+08	1.86688e+08	1.65496e+08	1.59439e+08	1.27099e+08	1.59439e+08	1.5765e+08	1.70919e+08	1.65304e+08	2.29715e+08	9.22949e+07	1.56411e+08	2.35172e+08	1.37166e+08	6.61313e+07	1.46609e+08	7.20194e+07	1.07224e+08	6.39308e+07	5.28018e+07	9.74009e+07	1.41143e+08	6.16846e+07	3.43556e+07
Q9P2R3	ANKFY1	5.01118e+07	4.87917e+07	5.06475e+07	5.2968e+07	4.10336e+07	56833621	4.72121e+07	4.25375e+07	4.26895e+07	4.75797e+07	5.11602e+07	6.16291e+07	6.06537e+07	7.36558e+07	5.70054e+07	8.12633e+07	8.13563e+07	5.31708e+07	6.25545e+07	5.29217e+07	6.37353e+07	8.21135e+07	6.88254e+07	6.80321e+07	7.42497e+07	6.24853e+07	7.07296e+07	6.32181e+07	6.12551e+07	6.40569e+07	6.69016e+07	5.10584e+07	5.29217e+07	8.73233e+07	3.77196e+07	5.56429e+07	3.97935e+07	5.59121e+07	2.79989e+07	3.29332e+07	8.33458e+07	4.90175e+07	7.45854e+07	6.22004e+07	3.68312e+07	4.51415e+07	2.23816e+07	2.6083e+07
Q6ZSZ5	ARHGEF18	4.82675e+07	5.70054e+07	7.19391e+07	4.47375e+07	7.59216e+07	5.84273e+07	3.68012e+07	4.23662e+07	5.2968e+07	6.92426e+07	3.98273e+07	4.04946e+07	4.15834e+07	4.57296e+07	5.59121e+07	4.0957e+07	5.28018e+07	4.22913e+07	7.74913e+07	5.42883e+07	6.869e+07	4.25375e+07	5.12528e+07	5.73469e+07	5.65542e+07	4.53899e+07	5.70579e+07	6.38654e+07	5.56927e+07	5.17879e+07	6.53088e+07	5.88817e+07	4.92043e+07	6.05819e+07	3.39066e+07	4.58287e+07	3.16697e+07	5.47594e+07	6.59847e+07	1.97895e+07	3.16697e+07	1.00665e+08	3.04634e+07	4.1722e+07	5.2005e+07	7.30556e+07	3.18966e+07	2.94008e+07
P22314	UBA1	7.08864e+08	1014499909	8.01605e+08	9.54121e+08	1014499909	735163113	6.89989e+08	735163113	8.37166e+08	8.30001e+08	8.90734e+08	7.24839e+08	6.82204e+08	655961986	6.89989e+08	7.6722e+08	655961986	7.6722e+08	9.82516e+08	933984269	8.1667e+08	714990484	6.21894e+08	809015605	6.5194e+08	7.4536e+08	8.65575e+08	7.51005e+08	7.56882e+08	8.2334e+08	8.2334e+08	1024030529	9.09941e+08	6.44292e+08	5.19551e+08	6.82204e+08	5.07905e+08	7.24839e+08	4.02729e+08	4.13737e+08	4.30382e+08	8.59975e+08	3.54208e+08	3.70081e+08	6.11928e+08	6.78168e+08	3.4504e+08	1.51575e+08
Q96KR1	ZFR	3.84921e+07	4.30814e+07	4.57296e+07	3.13568e+07	3.96418e+07	3.9115e+07	2.95499e+07	2.28164e+07	3.17901e+07	3.91411e+07	3.38737e+07	1.70306e+07	1.64712e+07	1.94923e+07	2.93447e+07	1.75007e+07	1.9036e+07	2.37396e+07	3.39298e+07	2.90547e+07	3.06586e+07	2.12107e+07	1.82987e+07	3.46664e+07	2.25964e+07	2.10412e+07	2.03349e+07	2.90719e+07	3.84568e+07	4.76279e+07	5.36423e+07	4.14406e+07	4.10001e+07	1.95941e+07	3.06586e+07	1.70306e+07	1.70062e+07	2.51834e+07	4.63278e+07	2.20711e+07	1.11082e+07	4.58691e+07	4.50987e+07	3.40184e+07	2.96358e+07	5.93897e+07	4.70264e+07	6.87619e+07
O43290	SART1	7.83425e+07	9.6168e+07	8.48154e+07	6.55874e+07	8.02945e+07	7.69354e+07	5.85853e+07	4.82675e+07	6.73457e+07	7.98187e+07	6.30805e+07	4.01803e+07	4.59082e+07	5.87061e+07	6.9612e+07	4.18716e+07	4.39604e+07	5.38459e+07	7.87501e+07	8.47184e+07	7.95347e+07	5.46998e+07	5.11136e+07	7.50866e+07	5.46998e+07	5.36423e+07	5.83288e+07	6.78728e+07	8.10655e+07	9.40407e+07	1.05434e+08	8.23276e+07	8.29552e+07	5.11602e+07	3.98273e+07	3.65808e+07	3.44242e+07	6.92426e+07	6.78728e+07	1.35625e+07	1.25629e+07	1.22684e+08	4.50215e+07	4.10708e+07	6.40569e+07	8.50109e+07	8.44771e+07	4.34706e+07
Q9UDT6	CLIP2	2.11299e+07	1.61333e+07	2.71519e+07	2.74865e+07	2.10758e+07	1.9036e+07	6.59847e+07	6.67771e+07	4.10001e+07	3.45453e+07	2.58557e+07	1.49862e+07	1.07403e+07	3.59665e+06	1.40398e+07	7.26703e+06	3.74125e+06	5.3914e+07	5.52106e+06	1.48026e+07	8.40729e+06	5.79959e+06	1.23109e+07	6.70176e+06	4.7054e+06	2.03852e+07	1.16112e+07	4.97524e+06	1.43183e+07	1.19171e+07	9.97687e+06	1.0839e+07	1.40805e+07	1.98106e+06	2.1995e+06	2.07215e+07	6.86163e+07	3.59301e+06	914600	2.90093e+07	7.40634e+06	3.77061e+06	3.13963e+06	6.91563e+06	22309514	1.48129e+07	2.3898e+07	2.33449e+06
Q02108	GUCY1A1	1.54883e+07	1.28796e+07	3.61013e+07	3.62933e+07	3.43907e+07	2.31599e+07	7.68604e+07	9.54384e+07	6.57869e+07	4.35376e+07	3.25816e+07	3.60268e+07	3.68919e+07	2.99772e+06	3.30707e+07	1.38193e+07	7.79177e+06	8.6119e+07	3.38875e+06	1.18452e+07	6.69041e+06	994897	1.91741e+07	5.26022e+06	1.12339e+07	5.13069e+07	6.2529e+06	6.86147e+06	1.87085e+07	1.2573e+07	7.23714e+06	6.2132e+06	1.97403e+07	1.69099e+06	1.22652e+06	7.26396e+07	1.32988e+08	62429.2	3.95399e+06	1.28425e+08	2.04601e+07	2.65682e+06	9.86786e+06	5.64298e+06	3.08648e+07	2.55224e+07	2.53679e+07	1.94843e+06
Q16666	IFI16	2.5125e+08	3.25776e+08	2.7881e+08	2.30175e+08	2.76163e+08	3.03676e+08	1.73847e+08	1.38285e+08	2.47849e+08	3.21405e+08	3.28402e+08	1.3764e+08	1.49733e+08	2.88548e+08	2.07966e+08	210038780	1.51575e+08	210038780	2.90695e+08	2.93717e+08	2.97699e+08	2.1723e+08	1.34225e+08	3.03676e+08	1.76876e+08	1.96761e+08	2.38939e+08	3.98105e+08	3.43064e+08	3.99129e+08	5.37738e+08	3.05206e+08	2.65086e+08	1.79503e+08	1.29805e+08	1.01554e+08	1.2501e+08	2.89287e+08	2.548e+08	1.12848e+08	8.0737e+07	3.01448e+08	2.74899e+08	2.41365e+08	229263030	2.11195e+08	3.76054e+08	655961986
Q13617	CUL2	8.04602e+07	9.25257e+07	8.18148e+07	9.15169e+07	9.88408e+07	9.03084e+07	1.07915e+08	1.06629e+08	9.6694e+07	9.89955e+07	8.53148e+07	1.09392e+08	9.16405e+07	8.7712e+07	8.41715e+07	8.23276e+07	8.02945e+07	107061120	1.23333e+08	1.00167e+08	108783749	1.24635e+08	8.54106e+07	9.28602e+07	8.81078e+07	1.18214e+08	1.34633e+08	8.94395e+07	9.5093e+07	9.14245e+07	1.13887e+08	8.60155e+07	9.63066e+07	1.03225e+08	8.79002e+07	9.65672e+07	1.35552e+08	164021272	8.03676e+07	1.07224e+08	1.45673e+08	1.08481e+08	142945032	1.11983e+08	1.021e+08	9.06595e+07	7.07296e+07	8.12633e+07
Q14BN4	SLMAP	4.08165e+07	2.38774e+07	3.56219e+07	3.83227e+07	4.21696e+07	3.36139e+07	9.68277e+07	1.06212e+08	5.8167e+07	5.05953e+07	5.04126e+07	4.92516e+07	5.56927e+07	2.84137e+07	4.33063e+07	3.41558e+07	3.88042e+07	7.39087e+07	1.80221e+07	3.14567e+07	2.02705e+07	2.45491e+07	4.50987e+07	3.02028e+07	4.16871e+07	6.10819e+07	2.54991e+07	3.05197e+07	3.30117e+07	2.17589e+07	2.08167e+07	1.86933e+07	3.39951e+07	2.981e+07	2.6926e+07	5.67151e+07	1.22684e+08	9.6051e+06	5.50243e+07	2.7557e+08	8.36202e+07	3.45155e+07	7.2967e+07	4.79958e+07	7.50866e+07	5.28018e+07	8.0737e+07	9.7169e+07
P42566	EPS15	1.06506e+08	121167230	1.44938e+08	1.40105e+08	1.23034e+08	1.27818e+08	2.25067e+08	184851846	1.55973e+08	1.47786e+08	1.48393e+08	1.67852e+08	1.75625e+08	1.60418e+08	144103046	1.91917e+08	1.68899e+08	1.77415e+08	1.11826e+08	1.19013e+08	1.12983e+08	1.5721e+08	178316921	1.29402e+08	1.63036e+08	1.52228e+08	1.33822e+08	131834277	1.1857e+08	1.15296e+08	1.15785e+08	1.22855e+08	1.72992e+08	1.75881e+08	1.00418e+08	2.09122e+08	2.84233e+08	1.11231e+08	143166501	2.80097e+08	1.1857e+08	2.00785e+08	1.52228e+08	1.42225e+08	1.23333e+08	1.19355e+08	2.11195e+08	1.42486e+08
Q08J23	NSUN2	1.29805e+08	1.51832e+08	1.60418e+08	1.27818e+08	1.46609e+08	1.42225e+08	118892735	8.3795e+07	1.29979e+08	1.52778e+08	1.29008e+08	5.67151e+07	4.88868e+07	7.47555e+07	9.81542e+07	4.83474e+07	4.80935e+07	9.75143e+07	1.26576e+08	1.26576e+08	1.29402e+08	7.03672e+07	6.66897e+07	1.22152e+08	7.47555e+07	6.03936e+07	6.98952e+07	1.04141e+08	1.61036e+08	1.58419e+08	1.77659e+08	1.61036e+08	1.5721e+08	6.32181e+07	166667810	6.32937e+07	5.3914e+07	1.34633e+08	1.96761e+08	4.21358e+07	5.48685e+07	1.88424e+08	8.57256e+07	9.87126e+07	1.39674e+08	1.24825e+08	9.32267e+07	9.5093e+07
P02545	LMNA	6.43885e+07	298354811	1.80167e+08	2.29715e+08	2.53705e+08	2.80818e+08	3.72676e+08	2.10429e+08	3.27631e+08	7.95372e+08	6.82204e+08	1.07915e+08	8.62518e+07	6.15048e+07	229263030	1.23006e+07	3.36429e+07	1.75625e+08	2.0195e+08	5.85965e+08	1.1155e+08	3.10803e+07	1.01679e+08	1.34454e+08	1.75881e+08	6.72547e+07	167396133	1.68899e+08	2.06763e+08	2.09122e+08	1.14246e+08	3.2304e+08	3.28402e+08	1.27098e+07	1.67624e+08	4.82164e+07	3.6025e+08	8.64615e+07	9.54121e+08	3.15289e+08	4.04078e+08	6.86543e+08	1475008130	7.24839e+08	3.27631e+08	3.78442e+08	3.66624e+08	9.24683e+08
Q15386	UBE3C	1.98059e+07	3.07094e+07	3.00539e+07	3.91765e+07	3.26677e+07	3.2202e+07	5.38459e+07	5.14851e+07	3.00772e+07	3.61013e+07	3.94618e+07	4.92043e+07	5.35379e+07	4.21358e+07	4.49736e+07	5.52976e+07	4.85132e+07	4.42014e+07	3.73111e+07	3.54413e+07	3.56219e+07	4.68941e+07	4.18368e+07	3.07355e+07	4.55545e+07	4.88868e+07	2.8533e+07	3.88371e+07	3.26097e+07	2.73479e+07	2.1021e+07	3.10803e+07	4.04946e+07	6.22004e+07	3.27275e+07	4.74339e+07	5.78719e+07	2.20889e+07	7.8038e+06	5.97813e+07	5.55335e+07	2.37036e+07	4.65224e+07	2.83684e+07	2.20514e+07	3.81837e+07	1.66595e+07	3.78425e+07
Q9BZH6	WDR11	3.33307e+07	2.63038e+07	3.43342e+07	3.62079e+07	3.09489e+07	3.84274e+07	5.00167e+07	5.37888e+07	3.7415e+07	3.30117e+07	4.16531e+07	3.17651e+07	3.47646e+07	3.60268e+07	3.37284e+07	3.86973e+07	3.42427e+07	4.63278e+07	2.69436e+07	3.67427e+07	3.97366e+07	3.0972e+07	4.22095e+07	2.60628e+07	3.21777e+07	4.31879e+07	3.07355e+07	3.27508e+07	3.81196e+07	3.19588e+07	2.7577e+07	3.45453e+07	3.85949e+07	3.94288e+07	2.68422e+07	3.87341e+07	5.06475e+07	2.50363e+07	9.39562e+06	6.47962e+07	1.95485e+07	2.29965e+07	1.6597e+07	1.39628e+07	1.77594e+07	3.25272e+07	1.81487e+07	9.46314e+06
Q15418	RPS6KA1	4.38864e+07	4.4655e+07	3.68919e+07	4.98149e+07	3.01005e+07	5.18417e+07	3.88042e+07	4.14406e+07	4.36226e+07	3.62933e+07	5.12071e+07	1.06066e+08	1.12541e+08	1.18392e+08	7.04454e+07	1.36971e+08	1.39674e+08	4.04534e+07	6.84679e+07	5.62439e+07	5.23212e+07	1.18214e+08	1.27454e+08	7.21757e+07	1.20508e+08	8.27456e+07	9.20635e+07	7.70288e+07	3.92474e+07	3.86973e+07	3.00539e+07	5.43426e+07	5.15934e+07	1.23951e+08	6.40569e+07	8.02945e+07	5.00167e+07	4.87917e+07	3.24208e+07	3.54735e+07	4.85631e+07	3.98273e+07	3.93194e+07	2.61399e+07	4.56952e+07	3.45712e+07	3.91765e+07	2.7883e+07
Q96B97	SH3KBP1	2.26162e+08	3.48994e+08	3.31956e+08	2.61425e+08	3.43064e+08	3.39649e+08	2.548e+08	1.76212e+08	298354811	3.29251e+08	2.9004e+08	2.69931e+08	2.9606e+08	3.07882e+08	2.79391e+08	274190020	3.11147e+08	2.40408e+08	3.22205e+08	2.77481e+08	2.64372e+08	2.69931e+08	3.52931e+08	3.43064e+08	3.38856e+08	2.54124e+08	2.22202e+08	2.39449e+08	2.9004e+08	3.05206e+08	4.05286e+08	3.07014e+08	4.00325e+08	3.07882e+08	1.84554e+08	2.21797e+08	1.49966e+08	2.03731e+08	3.26702e+08	4.61943e+07	6.57869e+07	512301974	2.00346e+08	1.95628e+08	2.06411e+08	2.82833e+08	2.67075e+08	1.17885e+08
Q8NEB9	PIK3C3	3.61384e+07	5.05547e+07	4.64763e+07	4.23662e+07	4.18716e+07	3.97935e+07	3.42748e+07	3.0343e+07	3.89703e+07	2.87767e+07	4.55129e+07	3.10206e+07	3.74495e+07	4.33962e+07	3.80377e+07	3.49177e+07	3.46997e+07	3.02863e+07	4.50215e+07	3.83576e+07	3.4183e+07	4.56952e+07	3.46052e+07	3.92474e+07	3.82598e+07	4.54343e+07	3.46664e+07	4.17986e+07	3.07094e+07	4.01075e+07	3.80749e+07	3.83227e+07	4.21358e+07	4.20241e+07	7.44966e+07	4.06749e+07	3.98986e+07	3.57187e+07	4.35074e+07	5.65019e+07	4.09215e+07	5.00167e+07	5.77524e+07	4.22095e+07	3.73468e+07	3.94618e+07	4.83988e+07	4.37363e+07
Q8WVM7	STAG1	3.65492e+07	3.72754e+07	4.18368e+07	3.2202e+07	4.20625e+07	3.56892e+07	2.54603e+07	1.79657e+07	3.43342e+07	4.04534e+07	3.0972e+07	2.36026e+07	1.76368e+07	2.68422e+07	3.36429e+07	1.86933e+07	2.63689e+07	2.76399e+07	4.35711e+07	4.08906e+07	3.45453e+07	2.66566e+07	2.64354e+07	3.95686e+07	3.09941e+07	1.99082e+07	3.13066e+07	3.50695e+07	2.99814e+07	3.90781e+07	4.63278e+07	3.42427e+07	4.33962e+07	2.52017e+07	3.25272e+07	2.4064e+07	2.65645e+07	4.64763e+07	5.32336e+07	2.91185e+07	2.90093e+07	6.96938e+07	3.99311e+07	4.25763e+07	3.54735e+07	6.06537e+07	5.45661e+07	8.03676e+07
Q5VYS8	TUT7	2.31755e+07	2.46115e+07	1.63276e+07	2.08922e+07	1.44064e+07	1.85562e+07	1.90971e+07	1.8619e+07	1.27696e+07	1.65107e+07	1.79657e+07	2.21649e+07	2.39895e+07	2.68647e+07	1.7188e+07	3.75503e+07	2.13173e+07	2.0637e+07	1.43063e+07	1.61877e+07	1.63276e+07	2.36631e+07	2.60628e+07	2.14063e+07	2.99814e+07	2.26545e+07	1.30302e+07	1.92489e+07	1.79252e+07	1.69352e+07	1.88699e+07	1.78802e+07	2.66351e+07	3.17651e+07	3.0972e+07	2.4254e+07	1.7257e+07	2.58759e+07	1.70554e+07	2.25046e+07	1.25063e+07	2.19815e+07	1.05476e+07	1.12693e+07	1.3357e+07	1.56518e+07	1.56518e+07	9.62565e+06
Q9NZN5	ARHGEF12	1.55098e+06	1.74037e+06	4.71835e+06	4.51852e+06	7.02399e+06	4.81032e+06	2.6163e+07	3.05519e+07	1.16191e+07	4.88447e+06	6.2529e+06	4.21731e+06	6.01644e+06	357719	5.8155e+06	1.23754e+06	650182	2.04953e+07	320863	1.07973e+06	1.03412e+06	2.07274e+06	925445	610256	525125	1.2112e+07	332873	2.12846e+06	3.13406e+06	1.43107e+06	2.78032e+06	388600	4.06377e+06	276555	344533	1.16663e+07	3.28271e+07	415000	2.53222e+06	7.01383e+07	1.63907e+07	4.38606e+06	1.82075e+07	7.6289e+06	4.69158e+06	2.97288e+06	1.67664e+07	2.27859e+06
Q5VT52	RPRD2	2.90719e+07	3.69571e+07	3.51935e+07	2.48348e+07	3.75176e+07	3.26412e+07	2.35094e+07	1.75165e+07	2.74865e+07	3.51001e+07	2.52826e+07	1.54322e+07	1.53678e+07	2.01718e+07	2.80221e+07	1.5628e+07	1.39e+07	2.47617e+07	2.67026e+07	3.25514e+07	2.84137e+07	2.01552e+07	1.4222e+07	2.90305e+07	2.21831e+07	1.63541e+07	2.21987e+07	2.79547e+07	34309185	3.91765e+07	4.90641e+07	4.20625e+07	3.82912e+07	2.09526e+07	3.43556e+07	1.75305e+07	1.38193e+07	3.88371e+07	4.79958e+07	9.67917e+06	7.17205e+06	6.24853e+07	1.46002e+07	2.16814e+07	2.40094e+07	4.11837e+07	3.15359e+07	2.19467e+07
Q14160	SCRIB	1.52122e+07	1.86334e+07	1.50223e+07	1.3888e+07	1.43844e+07	1.50798e+07	1.08647e+07	8.68144e+06	1.2728e+07	1.44064e+07	1.45369e+07	9.14e+06	3.31551e+06	1.19516e+07	1.12339e+07	8.43865e+06	6.37763e+06	1.23989e+07	7.8914e+06	1.52836e+07	1.11174e+07	8.06332e+06	7.0115e+06	1.08723e+07	1.1089e+07	8.95946e+06	7.1917e+06	1.22414e+07	1.27905e+07	1.40294e+07	1.7226e+07	1.75007e+07	1.48644e+07	6.50412e+06	6.4298e+06	7.95311e+06	8.90012e+06	1.42327e+07	1.93927e+07	4.95864e+06	1.02233e+07	2.55427e+07	8.25278e+06	6.39931e+06	8.57734e+06	1.49862e+07	6.83838e+06	6.76621e+06
O95602	POLR1A	8.22668e+06	9.25959e+06	1.16852e+07	4.49682e+06	1.30712e+07	1.015e+07	5.61399e+06	4.46736e+06	3.07085e+06	1.23876e+07	6.09526e+06	693070	571731	956394	4.18965e+06	1.11993e+06	306244	4.754e+06	6.88444e+06	1.68485e+07	9.11069e+06	2.16655e+06	1.31124e+06	9.14624e+06	686406	2.29717e+06	4.6196e+06	6.04636e+06	1.49862e+07	1.14354e+07	1.62995e+07	1.26153e+07	8.75664e+06	651574	4.15937e+06	2.59487e+06	5.57349e+06	9.18847e+06	1.21402e+07	1.34071e+06	355513	1.38287e+07	4.75914e+06	7.99251e+06	1.13376e+07	1.48397e+07	2.56799e+06	1.06648e+07
Q9C000	NLRP1	4.68377e+06	6.00551e+06	5.1354e+06	8.24658e+06	4.81449e+06	5.30278e+06	3.05568e+06	2.94392e+06	2.49305e+06	4.66959e+06	7.86364e+06	3.5725e+06	1.56283e+06	4.22818e+06	3.26563e+06	808946	2.55861e+06	2.07803e+06	5.90203e+06	7.6043e+06	1.01724e+07	2.34286e+06	2.74462e+06	2.39429e+06	2.86892e+06	722803	2.17726e+06	5.03613e+06	7.77358e+06	4.21731e+06	6.85653e+06	6.77203e+06	6.93885e+06	3.03234e+06	4.64617e+06	8.79964e+06	3.09807e+06	6.2132e+06	1.51689e+07	2.95069e+06	2.12647e+06	1.64591e+07	3.13406e+06	876913	5.79376e+06	1.16191e+07	1.50567e+06	5.66191e+06
Q5UIP0	RIF1	6.13276e+06	4.70058e+06	4.26897e+06	2.85017e+06	4.39424e+06	3.63213e+06	2.73171e+06	2.40314e+06	2.84253e+06	3.63558e+06	4.80286e+06	140844	489445	2.54407e+06	2.23719e+06	1.80444e+06	131880	3.05568e+06	2.86291e+06	2.3201e+06	3.97753e+06	1.74973e+06	1.12958e+06	4.07136e+06	1.39972e+06	2.20145e+06	2.45536e+06	2.51226e+06	4.34706e+06	4.88841e+06	7.78016e+06	4.65995e+06	4.83289e+06	1.90653e+06	2.08878e+06	1.16131e+06	1.54635e+06	1.26296e+06	7.37432e+06	1.27187e+06	355513	6.05785e+06	4.39424e+06	3.21738e+06	3.51808e+06	8.13196e+06	5.83168e+06	1.91316e+07
Q7Z3U7	MON2	1.97688e+07	2.5688e+07	2.56651e+07	2.55641e+07	2.44852e+07	2.6083e+07	3.26677e+07	3.2701e+07	2.26545e+07	2.18391e+07	2.44103e+07	3.11284e+07	3.33025e+07	2.75095e+07	2.60628e+07	3.33307e+07	3.55321e+07	3.45712e+07	2.47617e+07	2.22914e+07	2.28334e+07	3.39951e+07	3.22812e+07	2.45729e+07	3.22568e+07	3.08405e+07	1.97403e+07	2.63689e+07	2.25446e+07	1.98344e+07	2.09713e+07	2.62799e+07	2.75095e+07	4.35376e+07	22880394	3.43556e+07	3.73468e+07	2.4064e+07	1.14526e+07	2.15603e+07	2.96358e+07	1.612e+07	9.00345e+06	1.00016e+07	1.55233e+07	2.05609e+07	2.32256e+06	3.34177e+06
Q9UMN6	KMT2B	2.96338e+06	4.71338e+06	3.93269e+06	2.12846e+06	4.52706e+06	3.86513e+06	3.15695e+06	708938	2.5152e+06	4.7054e+06	3.81055e+06	2.17726e+06	3.21192e+06	3.72199e+06	3.06815e+06	2.095e+06	2.76193e+06	2.12384e+06	2.00883e+06	3.32212e+06	3.90835e+06	4.46348e+06	4.98377e+06	5.19205e+06	3.45056e+06	3.11433e+06	801543	3.51808e+06	5.05405e+06	5.63426e+06	6.89037e+06	5.97386e+06	5.41451e+06	3.77061e+06	1.61172e+06	1.12582e+06	1.55828e+06	1.66061e+06	8.59841e+06	3.31185e+06	5.54479e+06	8.36436e+06	8.72581e+06	4.92392e+06	3.66785e+06	1.01213e+07	3.71796e+06	1.31227e+07
Q14997	PSME4	5.65795e+06	1.13735e+07	9.87625e+06	7.60959e+06	9.47702e+06	6.52158e+06	9.78298e+06	9.79225e+06	7.52502e+06	1.09824e+07	7.2727e+06	8.6554e+06	9.26773e+06	9.10312e+06	5.78283e+06	1.20325e+07	1.01423e+07	9.84533e+06	5.80434e+06	9.30458e+06	7.57458e+06	1.15872e+07	1.18609e+07	4.51428e+06	7.33862e+06	1.06648e+07	6.46096e+06	1.22916e+07	7.95311e+06	7.71414e+06	7.82312e+06	9.83774e+06	1.09824e+07	1.74459e+07	862981	1.40603e+07	1.35232e+07	1.08647e+07	701018	2.58418e+06	2.18005e+06	5.82566e+06	744476	329922	4.63293e+06	6.36432e+06	81864.8	347713
Q8IUD2	ERC1	2.3898e+07	2.17589e+07	1.50937e+07	4.96316e+06	2.06555e+07	1.71623e+07	2.20184e+07	3.06586e+07	1.86029e+07	1.62995e+07	2.12597e+07	1.53955e+07	1.09918e+07	8.12421e+06	4.05239e+06	4.86478e+06	1.12339e+07	2.2347e+07	1.12762e+07	1.20196e+07	1.86781e+07	1.06041e+07	1.15079e+07	1.0429e+07	3.84424e+06	1.15473e+07	1.56405e+07	7.72064e+06	1.36799e+07	1.65551e+07	1.7939e+07	1.63135e+07	1.68958e+07	6.35957e+06	1.52596e+07	1.70554e+07	1.70306e+07	3.55865e+06	2.40094e+07	3.14864e+07	2.13879e+07	2.51834e+07	1.15872e+07	2.64786e+06	1.79782e+07	1.90819e+07	1.26465e+07	1.23786e+07
P13645	KRT10	7.40304e+08	6.38045e+07	5.01862e+08	6.57263e+07	4.03869e+07	3.01448e+08	5.28648e+07	1.21677e+08	3.72676e+08	1.92643e+07	2255453146	9.24683e+08	6.21894e+08	1.91214e+08	7.21757e+07	628731886	4.8363e+08	1.31089e+08	3.16869e+08	3.38856e+08	2.18728e+08	118892735	1885450031	1495887164	1151051215	602372572	4.99832e+08	6.94226e+08	7.97267e+07	1.27099e+08	3.14523e+08	3.74495e+07	4.36545e+08	3.53085e+07	1204123473	4.30401e+07	5.27427e+07	1.55266e+08	4190396199	7135883025	3005045877	1673995832	17688402278	11181221470	6.78168e+08	273065377	4404588576	17688402278
P40763	STAT3	1.17885e+08	1.12848e+08	1.01438e+08	1.16192e+08	1.0378e+08	1.11983e+08	145866113	120127612	9.04133e+07	1.15146e+08	1.304e+08	1.65838e+08	1.76876e+08	1.99208e+08	1.24635e+08	2.45588e+08	2.23407e+08	1.31264e+08	1.46026e+08	1.05562e+08	138699261	1.95311e+08	1.74741e+08	1.55266e+08	1.72699e+08	1.28833e+08	1.43865e+08	1.49289e+08	1.29979e+08	1.21843e+08	1.34633e+08	132039965	1.27099e+08	2.45059e+08	2.23167e+08	1.50894e+08	1.7859e+08	1.11371e+08	1.36545e+08	1.86317e+08	155750071	1.23477e+08	1.29008e+08	114064302	1.09809e+08	113246138	1.03367e+08	1.23477e+08
Q9NZN3	EHD3	9.19602e+07	8.44771e+07	1.59148e+08	1.95311e+08	1.79157e+08	1.36545e+08	4.27422e+08	505883653	3.89451e+08	1.85944e+08	1.91917e+08	2.13672e+08	1.67852e+08	5.14433e+07	1.46609e+08	7.95347e+07	9.40407e+07	3.54208e+08	5.35379e+07	1.10126e+08	6.34131e+07	4.46998e+07	1.10126e+08	7.95347e+07	8.58302e+07	2.87006e+08	7.30556e+07	7.55761e+07	120314896	7.60947e+07	4.65669e+07	6.43885e+07	9.78941e+07	4.22913e+07	2.80882e+07	2.91358e+08	5.81856e+08	2.00566e+07	3.48271e+07	7.40304e+08	1.65496e+08	5.29217e+07	9.96763e+07	5.68942e+07	1.73283e+08	1.06904e+08	2.42776e+08	4.14733e+07
Q8TDB6	DTX3L	9.59289e+07	8.49084e+07	6.7196e+07	7.62743e+07	5.88817e+07	7.51757e+07	6.56473e+07	3.98273e+07	4.47754e+07	6.53088e+07	1.05681e+08	3.94618e+07	5.15323e+07	1.35346e+08	5.18417e+07	1.44531e+08	4.19809e+07	8.26453e+07	6.83089e+07	4.81753e+07	9.64432e+07	1.03102e+08	4.21036e+07	1.12848e+08	6.50407e+07	4.96316e+07	5.07472e+07	1.62445e+08	1.18062e+08	1.48604e+08	1.91917e+08	6.61313e+07	8.64615e+07	7.59216e+07	3.11771e+07	3.32712e+07	7.64579e+07	6.53088e+07	5.55892e+07	3.99966e+07	2.93447e+07	7.16966e+07	8.68241e+07	5.71217e+07	6.86163e+07	7.56571e+07	8.89655e+07	1.15785e+08
Q9UKV8	AGO2	2.72332e+07	3.45155e+07	3.57457e+07	3.49177e+07	4.62811e+07	3.39667e+07	3.19272e+07	2.5143e+07	3.17407e+07	4.64345e+07	3.80749e+07	4.43615e+07	3.17407e+07	4.44001e+07	4.07434e+07	2.59224e+07	3.22812e+07	3.3211e+07	1.01554e+08	6.59231e+07	8.26453e+07	7.79653e+07	3.09242e+07	4.46122e+07	3.08159e+07	4.4439e+07	1.08607e+08	8.38944e+07	3.71182e+07	3.63598e+07	4.51803e+07	2.99075e+07	2.7602e+07	1.99082e+07	2.75554e+07	2.44296e+07	3.79088e+07	1.2501e+08	2.75095e+07	3.33307e+07	1.06212e+08	4.91637e+07	8.4357e+07	5.13557e+07	2.82716e+07	3.00315e+07	2.49498e+07	2.1021e+07
Q96G03	PGM2	3.54208e+08	3.7491e+08	4.60015e+08	4.10899e+08	4.74506e+08	4.39972e+08	4.58371e+08	4.36545e+08	4.76279e+08	5.19551e+08	3.99129e+08	4.39972e+08	4.02729e+08	4.30382e+08	4.74506e+08	4.54965e+08	3.81785e+08	4.27422e+08	4.09487e+08	5.10169e+08	4.9531e+08	4.39972e+08	4.49252e+08	4.99832e+08	417896739	481972329	4.91126e+08	3.79722e+08	4.27422e+08	3.7491e+08	3.84431e+08	3.79722e+08	3.91765e+08	433786180	4.13737e+08	3.7491e+08	3.59089e+08	555575481	3.39649e+08	2.69931e+08	1.84234e+08	258476905	3.1205e+08	2.08343e+08	3.95767e+08	3.18725e+08	1.51832e+08	1.62445e+08
Q9UKE5	TNIK	2.20351e+07	2.02968e+07	3.17901e+07	2.69662e+07	4.47375e+07	3.15861e+07	6.7648e+07	6.91735e+07	4.32228e+07	4.16871e+07	3.3439e+07	2.09526e+07	2.08167e+07	8.17266e+06	2.75554e+07	4.18598e+06	8.45272e+06	4.70736e+07	1.73086e+07	2.44652e+07	2.85895e+07	4.78646e+06	1.64996e+07	2.22914e+07	1.02478e+07	3.42109e+07	1.22493e+07	2.11619e+07	3.37627e+07	2.25964e+07	3.24724e+07	1.86029e+07	3.60663e+07	1.91164e+06	8.41414e+06	3.46997e+07	1.00532e+08	9.22094e+06	2.79334e+07	8.16394e+07	2.2434e+07	5.59121e+07	3.50695e+07	2.09891e+07	2.65445e+07	3.4046e+07	4.50987e+07	1.9645e+07
Q96QK1	VPS35	190186704	1.91214e+08	1.7892e+08	2.42383e+08	1.63782e+08	204877768	1.76573e+08	2.0955e+08	1.52024e+08	1.70092e+08	1.85551e+08	3.03676e+08	2.90695e+08	2.95343e+08	2.35664e+08	3.4504e+08	3.31956e+08	1.81075e+08	2.34274e+08	2.17727e+08	184851846	2.99032e+08	347062156	2.25067e+08	3.09704e+08	240890158	2.62067e+08	1.76573e+08	1.59916e+08	1.83534e+08	164021272	2.22202e+08	2.67075e+08	4.76279e+08	1.92674e+08	3.38856e+08	2.70569e+08	2.24208e+08	6.80321e+07	114064302	9.81542e+07	1.47964e+08	5.50757e+07	52151895	1.46026e+08	2.08343e+08	6.6844e+07	3.12784e+07
Q05209	PTPN12	8.41715e+07	6.26848e+07	6.81669e+07	7.35728e+07	6.41358e+07	6.30304e+07	166667810	1.71185e+08	9.29829e+07	7.55761e+07	6.97837e+07	9.45192e+07	1.56411e+08	7.85555e+07	8.28488e+07	9.98971e+07	1.18392e+08	1.22855e+08	3.88715e+07	5.12071e+07	5.54152e+07	6.57869e+07	9.37071e+07	6.15751e+07	8.91559e+07	1.04685e+08	6.83967e+07	5.66557e+07	5.63087e+07	4.9387e+07	4.13694e+07	3.83576e+07	6.49174e+07	1.17546e+08	5.17442e+07	1.34225e+08	2.34731e+08	4.32666e+07	1.90529e+07	1.3321e+08	4.92957e+07	4.19809e+07	5.79294e+07	2.11757e+07	5.31264e+07	4.15472e+07	7.18518e+07	1.97688e+07
Q99460	PSMD1	167396133	1.89816e+08	1.90853e+08	2.21797e+08	2.00785e+08	1.8954e+08	1.95628e+08	1.87285e+08	1.71185e+08	1.81075e+08	1.90513e+08	2.04478e+08	1.96761e+08	2.25067e+08	1.99208e+08	2.15023e+08	1.87629e+08	1.95311e+08	2.41365e+08	2.18728e+08	2.76163e+08	2.23647e+08	1.97581e+08	2.00346e+08	2.06411e+08	1.96389e+08	2.47331e+08	2.47331e+08	1.8954e+08	2.056e+08	2.0955e+08	2.23167e+08	2.47331e+08	2.46844e+08	1.52024e+08	2.40408e+08	2.33231e+08	3.5811e+08	9.69407e+07	1.52228e+08	2.9004e+08	2.04478e+08	170322461	1.80167e+08	1.95311e+08	2.37537e+08	1.02975e+08	5.05547e+07
Q9Y3L3	SH3BP1	2.72335e+08	2.7881e+08	2.72335e+08	2.43331e+08	3.06174e+08	3.34388e+08	3.66624e+08	1.83184e+08	2.3712e+08	2.71089e+08	2.99032e+08	1.84554e+08	1.89816e+08	2.77481e+08	3.09704e+08	1.56631e+08	1.75625e+08	2.25653e+08	3.02908e+08	268886876	3.01448e+08	1.35346e+08	2.77481e+08	345998214	228242096	2.55452e+08	2.03008e+08	1.91917e+08	337151688	2.7557e+08	3.79722e+08	3.19623e+08	3.98105e+08	1.58155e+08	1.58922e+08	132039965	1.76573e+08	2.41365e+08	2.06411e+08	1.24825e+08	7.45854e+07	2.87835e+08	1.7859e+08	1.55553e+08	1.89191e+08	2.38465e+08	1.26215e+08	1.08607e+08
Q9UIQ6	LNPEP	1.49733e+08	1.51575e+08	1.90513e+08	142945032	1.77129e+08	1.63284e+08	1.14246e+08	1.35552e+08	1.39481e+08	1.92674e+08	1.19959e+08	7.78642e+07	7.89275e+07	9.14245e+07	1.47786e+08	7.67848e+07	7.13698e+07	1.03102e+08	1.25529e+08	1.29183e+08	1.04923e+08	8.94395e+07	7.79653e+07	1.58922e+08	1.21342e+08	1.1155e+08	8.50109e+07	9.38179e+07	1.39108e+08	1.75012e+08	1.85944e+08	1.75625e+08	1.22684e+08	9.39363e+07	1.19013e+08	7.54064e+07	8.6919e+07	121167230	2.42383e+08	1.93757e+08	2.71758e+08	228242096	1.58155e+08	2.26162e+08	2.22657e+08	1.9872e+08	2.19174e+08	2.46173e+08
Q9NR30	DDX21	1.52994e+08	1.28833e+08	1.23333e+08	8.82374e+07	144103046	1.1155e+08	8.50109e+07	6.8907e+07	9.46389e+07	1.18392e+08	1.13413e+08	3.56583e+07	3.29622e+07	5.96694e+07	8.23276e+07	1.90205e+07	2.32174e+07	6.89697e+07	9.28602e+07	108783749	1.00293e+08	4.56521e+07	3.99966e+07	1.06778e+08	3.7206e+07	6.12006e+07	4.7334e+07	8.99735e+07	1.30201e+08	138699261	2.00785e+08	1.47964e+08	1.11231e+08	2.59224e+07	1.24266e+08	4.56521e+07	4.33363e+07	8.24307e+07	258476905	6.60575e+07	6.742e+07	1.81362e+08	1.68899e+08	1.6805e+08	1.42034e+08	166667810	2.26544e+08	2.85581e+08
O60486	PLXNC1	2.31409e+07	7.11746e+06	6.2529e+06	1.41153e+07	2.05648e+06	1.51446e+07	2.84253e+06	1.00986e+07	7.74308e+06	5.54479e+06	1.36478e+07	4.97209e+07	8.03676e+07	5.24908e+07	2.981e+07	7.77781e+07	9.07654e+07	6.89558e+06	2.69662e+07	1.8221e+07	1.39e+07	5.97278e+07	6.36135e+07	2.58984e+07	7.59216e+07	3.61677e+07	4.9764e+07	2.22914e+07	9.6051e+06	1.54883e+07	2.0318e+06	1.33822e+07	1.0376e+07	8.9251e+07	4.14733e+07	3.16206e+07	2.86892e+06	1.39852e+07	1.05141e+07	5.60449e+06	8.22146e+07	4.99606e+06	2.58759e+07	5.51315e+07	1.05141e+07	1.13735e+07	4.42369e+06	1.11684e+07
P11678	EPX	2.6796e+07	655961986	1.23174e+08	2.34731e+08	6.40569e+07	4.30382e+08	8.69935e+06	104786951	1.79157e+08	1.72992e+08	8.23276e+07	4.41511e+08	8.4466e+08	8.814e+08	5816287832	5.03293e+07	2177191752	1.12696e+08	298354811	1885450031	4.87417e+07	1.77753e+06	7135883025	4757255946	6.78168e+08	9366092499	2.15023e+08	14906958704	1.5628e+07	1.07132e+07	2.87919e+06	4.33962e+07	2.17727e+08	1138867048	2.9446e+07	2.6821e+08	1.2972e+07	11181221470	3.07882e+08	3.56902e+08	6446173530	8.71149e+07	132578098	3416028132	1151051215	8.57256e+07	7.57322e+07	3.15885e+08
P46459	NSF	2.60255e+08	2.21279e+08	2.15023e+08	274190020	2.25067e+08	2.12839e+08	2.11195e+08	227404197	2.38939e+08	2.03008e+08	2.55452e+08	3.90702e+08	4.04078e+08	3.7491e+08	2.65086e+08	3.94575e+08	3.54208e+08	2.41828e+08	3.55156e+08	2.55452e+08	2.92118e+08	3.26702e+08	3.90702e+08	2.80097e+08	3.76054e+08	3.27631e+08	3.87076e+08	2.95343e+08	2.12043e+08	2.12043e+08	2.19174e+08	2.51934e+08	2.21797e+08	330100481	335426795	2.87835e+08	2.43331e+08	2.41828e+08	2.79391e+08	3.2304e+08	1014499909	2.59659e+08	4.24477e+08	505883653	3.18725e+08	2.74899e+08	2.21279e+08	1.98347e+08
Q12906	ILF3	8.1667e+08	9.63693e+08	1068111825	7.83594e+08	9.73296e+08	9.09941e+08	655961986	4.97846e+08	7.62043e+08	9.82516e+08	8.65575e+08	4.20437e+08	3.83179e+08	5.63537e+08	655961986	3.71416e+08	345998214	6.40283e+08	735163113	8.59975e+08	7.88737e+08	5.37738e+08	4.19163e+08	7.03963e+08	4.76279e+08	4.91126e+08	5.7593e+08	5.81856e+08	1014499909	1080879320	1294611609	1192313563	9.63693e+08	4.41511e+08	6.94226e+08	4.76279e+08	3.5811e+08	602372572	1151051215	2.14616e+08	2.94544e+08	1360879706	5.35211e+08	5.60992e+08	602372572	1328016716	8.814e+08	5.79128e+08
P49368	CCT3	6.89989e+08	6.21894e+08	7.24839e+08	719575951	8.30001e+08	6.86543e+08	7.72174e+08	7.40304e+08	6.78168e+08	719575951	628731886	6.05682e+08	465394916	5.44181e+08	5.79128e+08	4.10899e+08	4.42969e+08	6.86543e+08	7.30092e+08	7.6722e+08	7.56882e+08	6.44292e+08	5.04084e+08	5.7593e+08	4.99832e+08	6.32053e+08	6.48465e+08	7.62043e+08	735163113	6.86543e+08	8.01605e+08	7.62043e+08	7.40304e+08	4.50884e+08	5.40245e+08	6.63774e+08	6.73147e+08	719575951	433786180	5.8821e+08	719575951	735163113	6.63774e+08	5.42355e+08	635581116	6.32053e+08	5.42355e+08	2.56627e+08
P51812	RPS6KA3	7.2719e+07	1.02975e+08	8.87593e+07	8.74196e+07	9.28602e+07	9.7645e+07	7.36558e+07	7.11279e+07	8.45846e+07	1.14833e+08	8.1469e+07	6.79605e+07	7.20194e+07	7.41761e+07	9.18484e+07	6.16846e+07	6.69016e+07	8.5914e+07	8.58302e+07	1.06629e+08	1.01045e+08	7.46656e+07	6.05819e+07	8.56421e+07	6.55874e+07	7.54064e+07	8.09444e+07	6.67771e+07	1.021e+08	9.33579e+07	9.24021e+07	1.1104e+08	1.00293e+08	8.48154e+07	9.45192e+07	8.04602e+07	7.55761e+07	6.42804e+07	1.14833e+08	5.50757e+07	6.2333e+07	1.18062e+08	8.11683e+07	5.56429e+07	8.11683e+07	8.6119e+07	6.53088e+07	8.79002e+07
Q9Y4F9	RIPOR2	1.04028e+08	1.41614e+08	120314896	7.73747e+07	1.60159e+08	1.19959e+08	9.44494e+07	6.66267e+07	8.79948e+07	1.42225e+08	9.54384e+07	9.85678e+07	1.46421e+08	1.1857e+08	9.88408e+07	1.82291e+08	1.72699e+08	9.32267e+07	125355616	8.86541e+07	8.79002e+07	1.46026e+08	1.26409e+08	1.45437e+08	1.38403e+08	8.91559e+07	6.81669e+07	9.21715e+07	1.14833e+08	1.23951e+08	1.44329e+08	118892735	1.4096e+08	184851846	8.75157e+07	1.16724e+08	5.3282e+07	1.29008e+08	9.63066e+07	4.22095e+07	5.47594e+07	1.98347e+08	7.05853e+07	9.24021e+07	1.24635e+08	1.33822e+08	1.26739e+08	1.021e+08
Q8N766	EMC1	5.25962e+07	5.28018e+07	4.53899e+07	5.16896e+07	4.26136e+07	4.4439e+07	5.56429e+07	5.93897e+07	5.09536e+07	4.6234e+07	5.77524e+07	3.98273e+07	3.89407e+07	3.93534e+07	3.99966e+07	3.49503e+07	3.87665e+07	6.20713e+07	3.80377e+07	4.12679e+07	4.25375e+07	3.63923e+07	4.02901e+07	4.28866e+07	3.65808e+07	4.27596e+07	3.58685e+07	3.7753e+07	4.85631e+07	4.61558e+07	4.5944e+07	5.35909e+07	7.07296e+07	5.39689e+07	7.97267e+07	8.47184e+07	9.60498e+07	5.93285e+07	1.31089e+08	2.04048e+08	1.69143e+08	9.6694e+07	7.55761e+07	1.04141e+08	1.31264e+08	1.20841e+08	1.05952e+08	1.45437e+08
Q9Y2L1	DIS3	2.58065e+07	3.71182e+07	4.11405e+07	2.7461e+07	3.71786e+07	3.33025e+07	3.12525e+07	2.34321e+07	3.55597e+07	4.10336e+07	3.44841e+07	1.79657e+07	1.83955e+07	2.46788e+07	2.63038e+07	2.18717e+07	1.46553e+07	2.87317e+07	3.28025e+07	3.2341e+07	2.61215e+07	2.34694e+07	2.05929e+07	3.33025e+07	2.43669e+07	2.38041e+07	2.00417e+07	3.09242e+07	4.22499e+07	3.49765e+07	5.09536e+07	5.52489e+07	4.44788e+07	1.93483e+07	2.89345e+07	1.48644e+07	9.744e+06	2.51182e+07	3.45712e+07	1.52365e+07	1.3016e+07	4.56952e+07	3.04398e+07	1.39972e+07	3.54995e+07	4.14406e+07	3.28496e+07	4.81371e+07
Q9GZR7	DDX24	5.30734e+07	8.32456e+07	8.40791e+07	5.51315e+07	1.11371e+08	8.51007e+07	9.21715e+07	4.37721e+07	7.72847e+07	9.87126e+07	7.75899e+07	2.03148e+07	1.76687e+07	3.15861e+07	5.57409e+07	7.83706e+06	1.22249e+07	6.1816e+07	7.2967e+07	7.40791e+07	6.94655e+07	2.1494e+07	2.25964e+07	7.31532e+07	2.95499e+07	2.78623e+07	2.42372e+07	5.74675e+07	114064302	1.08481e+08	1.3764e+08	9.63066e+07	1.23771e+08	9.86786e+06	4.51803e+07	1.52836e+07	3.22568e+07	4.41241e+07	1.79503e+08	5.25497e+07	3.901e+07	1.86317e+08	2.3712e+08	1.42486e+08	1.11826e+08	1.48828e+08	1.6686e+08	2.93029e+08
P15311	EZR	4.16354e+08	5.46993e+08	5.81856e+08	5.32647e+08	635581116	4.91126e+08	4.25871e+08	2.74899e+08	4.8363e+08	6.48465e+08	5.6629e+08	2.90695e+08	2.91358e+08	3.43064e+08	3.70081e+08	2.91358e+08	2.63299e+08	3.76054e+08	4.58371e+08	4.85482e+08	3.6025e+08	2.60255e+08	3.26702e+08	377100285	3.2304e+08	3.5088e+08	3.81785e+08	433786180	5.3043e+08	5.60992e+08	6.44292e+08	3.80537e+08	6.78168e+08	3.02908e+08	4.21715e+08	2.28817e+08	2.1723e+08	3.00729e+08	3.7491e+08	1.40105e+08	1.42486e+08	6.89989e+08	4.41511e+08	417896739	3.94575e+08	3.02076e+08	3.36357e+08	3.81785e+08
Q92922	SMARCC1	1.82516e+07	1.79657e+07	1.04454e+07	8.46553e+06	1.23876e+07	1.10726e+07	9.51153e+06	8.80739e+06	8.92277e+06	9.86091e+06	1.39e+07	5.09299e+06	4.72732e+06	8.59093e+06	8.46553e+06	7.03595e+06	4.5767e+06	9.77482e+06	1.16032e+07	1.08723e+07	1.13837e+07	5.11186e+06	6.696e+06	9.58153e+06	4.09375e+06	5.11186e+06	6.58333e+06	9.85303e+06	1.20817e+07	1.414e+07	1.81785e+07	8.18638e+06	1.02402e+07	4.72732e+06	1.30515e+07	7.33862e+06	4.71835e+06	9.744e+06	1.35126e+07	2.90869e+06	5.99933e+06	1.53439e+07	1.23006e+07	9.76587e+06	1.03241e+07	1.30412e+07	1.36478e+07	1.83555e+07
Q8WUM0	NUP133	5.66557e+07	7.87501e+07	5.95036e+07	4.92957e+07	7.93742e+07	6.82445e+07	4.88868e+07	3.74495e+07	4.76714e+07	5.97278e+07	5.56927e+07	4.06749e+07	4.7334e+07	5.84652e+07	5.64303e+07	4.18368e+07	4.14733e+07	4.31538e+07	5.3282e+07	5.89452e+07	4.39604e+07	5.16896e+07	5.05102e+07	5.54721e+07	5.23752e+07	4.33675e+07	3.78096e+07	4.82164e+07	6.1816e+07	5.15934e+07	8.79002e+07	6.53802e+07	6.226e+07	5.12071e+07	6.48525e+07	3.08405e+07	2.87317e+07	4.70264e+07	1.07349e+08	4.38103e+07	7.07924e+07	9.89955e+07	1.22334e+08	7.16966e+07	7.34061e+07	8.64615e+07	9.78941e+07	2.0955e+08
O60449	LY75	4.30401e+07	4.95787e+07	4.43135e+07	5.16386e+07	2.49318e+07	4.86986e+07	2.69095e+07	2.28959e+07	3.20129e+07	4.60789e+07	5.08596e+07	2.66144e+07	3.87665e+07	6.16846e+07	4.51803e+07	4.52644e+07	4.45686e+07	2.01212e+07	2.95499e+07	3.53447e+07	3.17407e+07	4.37721e+07	4.80455e+07	3.56892e+07	4.46122e+07	4.42723e+07	3.08967e+07	4.42723e+07	5.3741e+07	4.03869e+07	2.91874e+07	4.02545e+07	4.81753e+07	5.57898e+07	5.89452e+07	5.3741e+07	2.9784e+07	4.23283e+07	6.904e+07	5.46998e+07	9.08509e+07	6.21352e+07	8.48154e+07	8.36202e+07	5.35379e+07	4.24523e+07	5.53532e+07	9.52218e+07
O75150	RNF40	4.61943e+07	3.901e+07	3.30989e+07	2.03148e+07	3.12784e+07	2.81275e+07	2.29302e+07	1.98344e+07	2.56265e+07	2.83393e+07	2.77055e+07	2.27569e+07	2.5242e+07	3.12036e+07	2.90547e+07	2.91444e+07	2.37225e+07	2.40263e+07	3.24985e+07	3.04398e+07	2.39326e+07	2.42372e+07	2.13341e+07	3.00315e+07	2.91444e+07	2.47216e+07	2.88234e+07	2.7281e+07	3.39066e+07	3.97366e+07	4.6234e+07	3.77829e+07	3.47355e+07	2.52826e+07	6.92426e+07	2.01212e+07	1.04125e+07	2.43907e+07	5.54152e+07	1.02946e+07	2.05764e+07	4.44788e+07	4.80455e+07	4.00735e+07	2.90719e+07	3.41033e+07	3.71786e+07	7.92784e+07
Q9Y263	PLAA	5.07472e+07	6.43349e+07	5.23752e+07	5.04606e+07	6.10073e+07	5.88152e+07	6.66897e+07	6.26848e+07	5.45661e+07	5.14013e+07	6.30304e+07	5.24325e+07	6.55108e+07	6.24141e+07	5.52976e+07	6.45256e+07	5.60749e+07	6.05191e+07	6.26231e+07	5.06994e+07	5.33385e+07	6.41358e+07	6.36695e+07	6.43885e+07	5.92154e+07	6.26231e+07	3.96747e+07	6.47187e+07	4.50987e+07	5.56429e+07	6.1816e+07	5.92154e+07	6.05191e+07	7.14412e+07	6.93902e+07	6.15751e+07	6.10073e+07	4.82675e+07	4.6234e+07	6.61951e+07	6.22004e+07	5.14013e+07	7.34867e+07	4.9387e+07	5.60202e+07	4.38433e+07	5.04126e+07	3.68919e+07
Q4V328	GRIPAP1	8.79948e+07	7.1221e+07	7.93742e+07	8.37171e+07	6.52502e+07	7.85555e+07	1.00532e+08	1.08907e+08	8.40791e+07	8.91559e+07	8.12633e+07	9.5093e+07	9.28602e+07	1.01296e+08	8.01931e+07	1.08481e+08	9.96763e+07	1.04028e+08	6.87619e+07	7.20923e+07	5.82763e+07	9.58019e+07	1.12848e+08	9.01989e+07	9.59289e+07	9.34647e+07	7.60026e+07	7.49308e+07	8.01931e+07	6.81669e+07	7.2967e+07	6.48525e+07	6.42804e+07	9.17375e+07	4.4852e+07	8.89655e+07	1.16724e+08	5.11136e+07	6.92426e+07	5.73469e+07	2.94238e+07	5.73469e+07	4.25763e+07	3.57788e+07	52151895	5.24908e+07	7.5505e+07	4.4852e+07
P49588	AARS1	1.54767e+08	1.60418e+08	180798880	1.85944e+08	2.1723e+08	1.72699e+08	244348658	2.35664e+08	1.66117e+08	2.52494e+08	1.38891e+08	1.72059e+08	1.41398e+08	1.37166e+08	1.54002e+08	1.36107e+08	1.49509e+08	2.32731e+08	1.90853e+08	1.51575e+08	1.73283e+08	2.47331e+08	1.26044e+08	1.60159e+08	1.22334e+08	1.65496e+08	1.27454e+08	2.76163e+08	178316921	1.77415e+08	1.94554e+08	1.72992e+08	1.43865e+08	1.13719e+08	1.19355e+08	1.86317e+08	273065377	2.1415e+08	9.58019e+07	2.27014e+08	1.19355e+08	1.25864e+08	1.021e+08	4.81753e+07	1.51575e+08	1.52501e+08	1.06351e+08	3.50149e+07
Q9H0D6	XRN2	8.36202e+07	1.05681e+08	8.79948e+07	5.95036e+07	8.24307e+07	1.02555e+08	7.26396e+07	4.9764e+07	6.21352e+07	7.61743e+07	9.33579e+07	3.68919e+07	3.58116e+07	4.7334e+07	5.84273e+07	3.58396e+07	3.70917e+07	5.24325e+07	6.69016e+07	8.09444e+07	5.84273e+07	4.11042e+07	4.33063e+07	5.84652e+07	4.76714e+07	4.84537e+07	4.68509e+07	4.57814e+07	1.04141e+08	105168163	1.08481e+08	1.00774e+08	9.69407e+07	5.35909e+07	1.1155e+08	5.54721e+07	2.79547e+07	5.34871e+07	1.33639e+08	2.49683e+07	2.91185e+07	1.47348e+08	5.96694e+07	6.12551e+07	8.04602e+07	1.03899e+08	8.21135e+07	6.8096e+07
Q6R327	RICTOR	2.91813e+06	7.66035e+06	5.56865e+06	5.3175e+06	9.11069e+06	6.41975e+06	8.17993e+06	7.85716e+06	6.95568e+06	8.34348e+06	6.56002e+06	1.19426e+07	6.82728e+06	5.74874e+06	6.38974e+06	6.61766e+06	8.38679e+06	7.73743e+06	7.72603e+06	4.78646e+06	5.65795e+06	5.46025e+06	9.65728e+06	7.67438e+06	6.53829e+06	5.49154e+06	5.40963e+06	5.61399e+06	8.4009e+06	6.14339e+06	8.6377e+06	6.52672e+06	6.99965e+06	1.13376e+07	3.85404e+06	6.61766e+06	5.67666e+06	6.10475e+06	1.77551e+06	1.03941e+07	3.24503e+06	4.33069e+06	9.17881e+06	7.94097e+06	3.26263e+06	8.08464e+06	1.87312e+06	6.26294e+06
P50990	CCT8	1002959163	9.82516e+08	1091557127	1024030529	1282086718	9.43054e+08	1080879320	1057813246	9.63693e+08	1068111825	9.63693e+08	7.51005e+08	602372572	6.86543e+08	809015605	5.49502e+08	555575481	9.24683e+08	1103923880	1024030529	1080879320	8.37166e+08	6.05682e+08	8.01605e+08	5.85965e+08	735163113	8.01605e+08	9.93711e+08	1126839558	9.09941e+08	1177996364	1080879320	9.93711e+08	5.40245e+08	7.6722e+08	8.2334e+08	1024030529	1068111825	5.93663e+08	7.62043e+08	9.43054e+08	1002959163	8.30001e+08	6.11928e+08	8.65575e+08	9.43054e+08	5.58215e+08	2.67075e+08
Q9UBC2	EPS15L1	7.10463e+07	7.21757e+07	7.34061e+07	7.80579e+07	7.20923e+07	7.21757e+07	1.16724e+08	1.22334e+08	9.97957e+07	7.5505e+07	8.22146e+07	7.36558e+07	7.37477e+07	6.66267e+07	7.95347e+07	7.08818e+07	6.51877e+07	1.05826e+08	6.8907e+07	6.82445e+07	7.57322e+07	6.45879e+07	7.72847e+07	8.02945e+07	7.9647e+07	9.26703e+07	6.97837e+07	7.24919e+07	6.90992e+07	6.1816e+07	6.38654e+07	4.0957e+07	5.56927e+07	6.45256e+07	4.9764e+07	8.36202e+07	1.27302e+08	5.56429e+07	8.11683e+07	1.56166e+08	7.34061e+07	6.15751e+07	1.23174e+08	7.15969e+07	8.23276e+07	5.13557e+07	1.40531e+08	1.30748e+08
P33991	MCM4	6.95502e+07	5.37888e+07	1.78802e+07	3.46052e+07	2.76582e+07	2.6455e+07	1.62478e+07	2.04953e+07	2.25798e+07	1.1674e+07	2.6021e+07	1.28604e+07	7.4794e+06	3.37284e+07	2.6796e+07	1.8619e+07	1.26465e+07	2.81525e+07	1.51904e+07	2.09891e+07	2.34694e+07	3.46997e+07	8.07689e+06	2.85604e+07	9.82197e+06	1.27381e+07	2.00714e+07	3.24208e+07	2.762e+07	3.54413e+07	4.9764e+07	5.57898e+07	3.99966e+07	1.10997e+07	9.31075e+07	4.12679e+07	2.21093e+07	4.95292e+07	2.18921e+07	1.20741e+07	1.64996e+07	2.11111e+07	1.21892e+07	1.54052e+07	3.55911e+07	2.60013e+07	6.62581e+07	2.85895e+07
P78559	MAP1A	6.42407e+06	2.22123e+06	5.29804e+06	1.23754e+06	7.12318e+06	3.95399e+06	1.49163e+07	2.76835e+07	1.02144e+07	1.69601e+06	6.07861e+06	8.97911e+06	4.47854e+06	113847	997174	1.70664e+06	306244	2.85097e+07	221315	1.83031e+06	7.03595e+06	253311	1.12582e+06	95443.8	433607	1.33821e+06	1.32798e+06	785014	1.29028e+06	3.24211e+06	240103	813120	1.60689e+06	506676	40868.4	3.24503e+06	2.82716e+07	543845	629885	2.57093e+07	3.46173e+06	244776	7.6289e+06	3.25538e+06	3.66032e+06	948418	1.58247e+07	7.32018e+06
Q13075	NAIP	5.03293e+07	6.96938e+07	2.28249e+07	5.4811e+07	9.79225e+06	3.66715e+07	1.06121e+07	2.96605e+07	1.39258e+07	1.05036e+07	4.61943e+07	5.93461e+06	5.96352e+06	3.44242e+07	1.8814e+07	1.13735e+07	9.64223e+06	2.67734e+07	1.98184e+07	2.63476e+07	3.00539e+07	1.76687e+07	1.37536e+07	1.2112e+07	1.38643e+07	8.39228e+06	1.22916e+07	5.66823e+06	1.55456e+07	1.94923e+07	1.40495e+07	5.58441e+07	3.68312e+07	2.6021e+07	3.36744e+07	3.74495e+07	2.07215e+07	6.61108e+06	1.70192e+07	2.75664e+06	2.00918e+07	258116	2.76833e+06	4.60599e+06	2.13496e+07	4.36657e+07	8.23345e+06	1.21499e+07
Q9ULL4	PLXNB3	305634	1.10562e+06	4.34706e+06	3.60746e+06	4.07136e+06	2.52908e+06	1.80712e+07	1.98763e+07	7.48505e+06	6.65188e+06	2.26312e+06	2.90342e+06	686406	232018	3.99433e+06	958730	306244	1.28697e+07	221315	51673.6	2.20514e+07	253311	530989	180472	249070	5.75934e+06	332873	964450	1.15893e+06	274199	190364	205533	898304	276555	344533	1.56767e+07	3.04105e+07	254787	233773	7.07924e+07	3.3662e+06	400172	1.17461e+06	1.58419e+06	5.10183e+06	1.49403e+06	3.44348e+06	2.36743e+06
Q15276	RABEP1	3.82598e+07	4.00267e+07	4.72926e+07	3.4183e+07	5.10584e+07	3.76539e+07	3.89703e+07	3.98986e+07	4.18716e+07	4.42014e+07	3.36429e+07	2.73897e+07	2.17e+07	2.87317e+07	3.31356e+07	2.19467e+07	2.30934e+07	3.7415e+07	3.71182e+07	4.03526e+07	3.34952e+07	2.64746e+07	2.56505e+07	3.70258e+07	2.64913e+07	3.82912e+07	2.49318e+07	3.17206e+07	3.87665e+07	3.73468e+07	5.0274e+07	3.36429e+07	3.07893e+07	2.37225e+07	2.27053e+07	2.27949e+07	4.24937e+07	4.19459e+07	3.67722e+07	3.36429e+07	3.17206e+07	4.50987e+07	54122687	4.13999e+07	3.77829e+07	3.06346e+07	3.80749e+07	6.21352e+07
Q9H4A3	WNK1	5.85853e+07	7.2719e+07	7.05105e+07	8.13563e+07	7.03672e+07	6.7648e+07	7.84446e+07	7.07296e+07	7.70288e+07	6.93902e+07	9.15169e+07	9.18484e+07	7.50041e+07	7.50866e+07	5.76897e+07	7.28735e+07	7.2719e+07	7.18518e+07	1.08345e+08	7.39981e+07	7.769e+07	9.69407e+07	7.89275e+07	7.06515e+07	6.8096e+07	7.22565e+07	8.03676e+07	1.04028e+08	6.77238e+07	6.99745e+07	7.44272e+07	5.96694e+07	7.65333e+07	6.45879e+07	5.2005e+07	4.00735e+07	6.49775e+07	7.93742e+07	7.33114e+07	7.5505e+07	1.17742e+08	8.704e+07	2.67594e+08	1.70092e+08	4.40922e+07	58106423	9.7169e+07	1.09543e+08
Q8N3U4	STAG2	5.39689e+07	5.97813e+07	6.34131e+07	5.12528e+07	5.956e+07	6.61951e+07	4.35376e+07	3.71786e+07	4.90641e+07	6.25545e+07	5.52489e+07	5.92154e+07	6.30304e+07	5.66078e+07	5.6184e+07	8.34347e+07	8.10655e+07	5.33923e+07	6.32181e+07	6.83967e+07	6.77238e+07	7.21757e+07	6.55108e+07	7.38147e+07	7.02003e+07	5.54152e+07	5.96168e+07	5.71763e+07	6.39308e+07	6.36695e+07	6.7196e+07	6.03323e+07	6.50407e+07	8.31316e+07	6.99745e+07	5.09061e+07	3.40743e+07	8.25333e+07	5.23212e+07	2.25964e+07	3.86301e+07	7.75899e+07	3.10803e+07	5.04126e+07	4.61558e+07	100032048	4.35711e+07	6.42804e+07
Q9P260	RELCH	2.81762e+06	3.42466e+06	6.89558e+06	6.21875e+06	6.02075e+06	6.4298e+06	1.75677e+07	1.77746e+07	9.20467e+06	9.03209e+06	7.02399e+06	8.77811e+06	9.29881e+06	4.1974e+06	5.54479e+06	1.01798e+07	7.98572e+06	1.79657e+07	2.02623e+06	4.36568e+06	4.89306e+06	3.76652e+06	6.62349e+06	3.32939e+06	3.90835e+06	1.07802e+07	4.36568e+06	4.80667e+06	6.08359e+06	2.91813e+06	3.11211e+06	3.79277e+06	6.32734e+06	1.02624e+07	344533	2.12597e+07	3.39667e+07	5.56404e+06	571731	1.39258e+07	6.87849e+06	1.07507e+06	1.68638e+06	6.06824e+06	4.99606e+06	6.43542e+06	647028	62429.2
A2RUS2	DENND3	1.02402e+07	1.37136e+07	1.87085e+07	2.15963e+07	1.45369e+07	2.29775e+07	4.83988e+07	4.95292e+07	2.36447e+07	1.78511e+07	1.67921e+07	3.1104e+07	3.23913e+07	1.89579e+07	2.6163e+07	3.33801e+07	3.79088e+07	4.16531e+07	2.01718e+07	2.43477e+07	1.95633e+07	3.32712e+07	3.49177e+07	2.64746e+07	3.51327e+07	3.50695e+07	2.13496e+07	2.7368e+07	1.6597e+07	1.1126e+07	4.9703e+06	6.58333e+06	1.69788e+07	4.90641e+07	1.68219e+07	6.65484e+07	4.60789e+07	1.17055e+07	4.06377e+06	8.82374e+07	3.18685e+07	2.42033e+06	6.64725e+06	9.82986e+06	2.37036e+07	1.64858e+07	5.47482e+06	5.5352e+06
P28340	POLD1	2.91185e+07	2.71269e+07	1.80881e+07	1.82075e+07	1.57553e+07	2.04007e+07	7.76049e+06	1.5982e+07	1.06892e+07	1.49016e+07	1.69495e+07	8.0158e+06	6.30667e+06	1.75813e+07	1.68485e+07	1.05707e+07	7.66815e+06	1.9036e+07	1.29991e+07	1.70674e+07	1.45471e+07	1.612e+07	7.90423e+06	1.45268e+07	9.36734e+06	7.36843e+06	1.08723e+07	1.32205e+07	1.83694e+07	3.15359e+07	2.50995e+07	3.43342e+07	2.89119e+07	1.36378e+07	2.52017e+07	1.98905e+07	9.38853e+06	2.08528e+07	1.6597e+07	6.17503e+06	1.015e+07	2.95211e+07	3.20156e+06	5.66191e+06	1.72684e+07	2.94986e+07	1.87545e+07	8.66937e+06
Q92797	SYMPK	3.78759e+07	4.94862e+07	4.02545e+07	3.71182e+07	4.14406e+07	3.75503e+07	2.79547e+07	2.55641e+07	3.02309e+07	4.19809e+07	3.65134e+07	2.25621e+07	1.96131e+07	3.0687e+07	3.54735e+07	2.05764e+07	2.30745e+07	3.08405e+07	4.02172e+07	4.17668e+07	4.16196e+07	3.35232e+07	2.26157e+07	3.67722e+07	2.78623e+07	2.54174e+07	3.92108e+07	4.07793e+07	4.28407e+07	4.67629e+07	4.99171e+07	52151895	5.3741e+07	3.13844e+07	2.97108e+07	3.00085e+07	2.71695e+07	6.32181e+07	3.91765e+07	1.23786e+07	2.18717e+07	5.75785e+07	1.50108e+07	2.76835e+07	3.59288e+07	7.10463e+07	9.38853e+06	1.94923e+07
P19174	PLCG1	1.50223e+07	3.15861e+07	3.37284e+07	1.78954e+07	4.88401e+07	3.38737e+07	3.43907e+07	1.68067e+07	1.9753e+07	4.35074e+07	2.02842e+07	5.69702e+06	6.696e+06	9.08774e+06	1.93628e+07	1.62617e+06	4.3232e+06	2.34111e+07	2.67266e+07	2.10597e+07	3.57788e+07	9.41129e+06	8.5344e+06	3.32712e+07	1.12245e+07	5.56404e+06	7.289e+06	1.39524e+07	4.42014e+07	3.39667e+07	5.30734e+07	3.08405e+07	3.64481e+07	1.29222e+06	2.00228e+07	6.04636e+06	1.80221e+07	2.80664e+07	8.32456e+07	1.06825e+07	1.36574e+07	7.65333e+07	1.98498e+07	2.90093e+07	3.33578e+07	4.52233e+07	2.83178e+07	2.07649e+07
P33992	MCM5	1.76876e+08	1.46184e+08	6.72547e+07	8.83278e+07	8.56421e+07	8.41715e+07	4.29663e+07	6.07981e+07	8.11683e+07	4.94862e+07	6.69784e+07	3.24432e+07	2.06223e+07	9.22949e+07	7.82466e+07	3.72754e+07	2.90547e+07	7.74913e+07	5.27427e+07	7.47555e+07	45986789	7.8662e+07	1.67535e+07	8.05685e+07	2.33534e+07	4.21358e+07	4.46122e+07	1.06212e+08	7.93742e+07	1.06904e+08	1.36107e+08	168362889	1.10654e+08	2.38554e+07	1.8954e+08	7.50866e+07	5.18937e+07	1.18392e+08	5.92659e+07	3.91765e+07	3.34083e+07	7.94566e+07	3.24724e+07	3.78425e+07	1.11371e+08	6.59847e+07	2.45059e+08	1.16357e+08
P39880	CUX1	7.36843e+06	6.34859e+06	4.05548e+06	4.8555e+06	3.18485e+06	3.83e+06	2.63721e+06	5.96876e+06	5.06756e+06	2.82342e+06	5.23916e+06	1.02301e+06	1.39293e+06	3.65313e+06	4.05548e+06	4.32693e+06	2.63991e+06	5.41916e+06	4.53187e+06	4.94475e+06	6.64725e+06	2.49305e+06	2.03702e+06	2.32897e+06	2.12124e+06	4.02516e+06	5.27934e+06	3.17376e+06	2.48191e+06	5.94602e+06	4.754e+06	7.43134e+06	3.83382e+06	5.50173e+06	7.38176e+06	9.45513e+06	2.57346e+06	5.15394e+06	4.00999e+06	1.67167e+06	355513	2.97578e+06	291717	4.23738e+06	3.44019e+06	6.91563e+06	2.08368e+06	1.07101e+06
Q15833	STXBP2	2.93717e+08	2.10785e+08	3.36357e+08	3.56037e+08	3.15885e+08	3.18725e+08	6.05682e+08	7.30092e+08	4.58371e+08	3.4504e+08	3.79722e+08	5.04084e+08	4.9531e+08	3.70081e+08	4.00325e+08	468975131	4.3204e+08	5.93663e+08	2.22657e+08	2.3106e+08	2.51934e+08	3.62374e+08	4.61709e+08	3.21405e+08	4.39972e+08	5.04084e+08	2.99032e+08	2.70569e+08	2.60255e+08	215855751	143166501	1.89816e+08	2.12839e+08	3.97123e+08	2.6821e+08	3.87076e+08	6.86543e+08	1.18743e+08	1.63782e+08	1623714401	229263030	1.12696e+08	286242825	1.66377e+08	3.54208e+08	3.01448e+08	4.44576e+08	2.19174e+08
O60879	DIAPH2	1.66459e+07	1.13212e+07	8.88612e+06	1.58482e+07	4.65047e+06	1.28019e+07	4.04474e+06	9.84533e+06	1.05569e+07	6.05231e+06	1.42572e+07	2.96358e+07	4.21358e+07	3.32712e+07	1.74182e+07	5.27427e+07	4.91159e+07	9.37395e+06	1.62745e+07	1.08905e+07	1.69938e+07	3.80749e+07	4.12679e+07	2.60013e+07	3.58999e+07	2.17889e+07	2.47002e+07	1.3016e+07	7.76711e+06	1.16285e+07	5.27934e+06	1.7838e+07	1.53188e+07	6.226e+07	3.29622e+07	3.3792e+07	4.64617e+06	1.52487e+07	3.28617e+06	3.10844e+06	1.06892e+07	4.36237e+06	6.72396e+06	1.05476e+07	5.29319e+06	1.49277e+07	3.90045e+06	4.87439e+06
P13010	XRCC5	7.72174e+08	8.2334e+08	9.93711e+08	7.62043e+08	1328016716	9.16504e+08	7.56882e+08	5.85965e+08	8.01605e+08	1282086718	8.814e+08	5.26227e+08	4.53029e+08	5.79128e+08	7.88737e+08	4.42969e+08	4.50884e+08	7.08864e+08	9.93711e+08	1080879320	1045533085	5.91037e+08	4.28815e+08	7.72174e+08	5.42355e+08	5.8821e+08	7.56882e+08	6.89989e+08	1164569626	1091557127	1418453126	1436985611	1294611609	602372572	9.43054e+08	714990484	4.93564e+08	1267478799	1360879706	2.49586e+08	5.07905e+08	1754844743	6.21894e+08	6.99125e+08	9.16504e+08	1754844743	735163113	6.78168e+08
O75146	HIP1R	1.67295e+07	1.42952e+07	4.04946e+07	1.50339e+07	3.81837e+07	2.0205e+07	1.6097e+07	1.0376e+07	2.84847e+07	2.91444e+07	1.46993e+07	2.54804e+07	1.63588e+06	2.08742e+07	2.64354e+07	2.47216e+07	7.94685e+06	1.05707e+07	3.09941e+07	3.19272e+07	9.94761e+06	5.69487e+07	2.85895e+07	4.35711e+07	2.39326e+07	3.68312e+07	2.91185e+07	4.79745e+07	1.77455e+07	1.89296e+07	3.44596e+07	1.64858e+07	9.64223e+06	7.30713e+06	5.29804e+06	1.14354e+07	3.63213e+06	3.9115e+07	8.1392e+06	3.68188e+06	3.06528e+06	2.17201e+07	1.25333e+07	3.85065e+06	1.54052e+07	7.37432e+06	8.11099e+06	2.224e+06
O15067	PFAS	9.40407e+07	6.89697e+07	8.6119e+07	9.07654e+07	8.73233e+07	9.07654e+07	6.12551e+07	7.32415e+07	7.31532e+07	7.89996e+07	7.99038e+07	9.9145e+07	7.5505e+07	1.00909e+08	7.80579e+07	9.49893e+07	8.72208e+07	7.10463e+07	1.22334e+08	1.03604e+08	1.19355e+08	1.24453e+08	7.66041e+07	9.5093e+07	6.64759e+07	9.68277e+07	1.32242e+08	1.18214e+08	8.55158e+07	8.24307e+07	9.09615e+07	8.08335e+07	5.46272e+07	7.37477e+07	8.58302e+07	7.94566e+07	7.50041e+07	1.49966e+08	3.98654e+07	4.92957e+07	1.09971e+08	6.01435e+07	6.45879e+07	4.88868e+07	6.51183e+07	6.42106e+07	2.91874e+07	1.72148e+07
P0DMV8	HSPA1A	9.54121e+08	5.19551e+08	4.25871e+08	8.2334e+08	4.24477e+08	5.6629e+08	4.1238e+08	6.08821e+08	5.52881e+08	4.42969e+08	5.28303e+08	1282086718	1328016716	1380416407	9.43054e+08	1754844743	1673995832	5.42355e+08	9.54121e+08	635581116	719575951	1577794032	1623714401	1057813246	1601276267	1177996364	1282086718	8.99954e+08	4.54965e+08	5.35211e+08	4.25871e+08	5.85965e+08	5.19551e+08	1819717901	1885450031	1204123473	4.79889e+08	6.32053e+08	4.76279e+08	4.72767e+08	5.37738e+08	3.44027e+08	4.49252e+08	5.63537e+08	3.89451e+08	5.28303e+08	2.7881e+08	2.37537e+08
Q96T76	MMS19	3.4046e+07	3.90781e+07	4.49736e+07	4.30814e+07	4.46122e+07	4.13333e+07	4.50987e+07	4.26488e+07	3.81837e+07	4.06372e+07	3.83576e+07	4.71239e+07	2.93447e+07	4.22095e+07	3.94288e+07	2.92427e+07	3.02863e+07	4.17668e+07	4.63804e+07	4.46998e+07	5.2005e+07	4.65669e+07	3.15597e+07	3.80377e+07	3.20129e+07	3.75903e+07	8.33458e+07	4.89233e+07	3.80749e+07	4.51415e+07	4.26895e+07	4.92957e+07	5.63087e+07	3.69255e+07	1.69223e+07	5.06475e+07	5.83288e+07	1.34825e+08	1.94097e+07	2.24508e+07	2.08023e+07	3.35537e+07	7.41284e+06	8.82728e+06	2.27949e+07	3.99966e+07	6.18094e+06	6.94538e+06
P52790	HK3	4.54965e+08	3.80537e+08	1.84234e+08	4.47626e+08	1.41143e+08	4.93564e+08	9.38179e+07	2.33778e+08	1.80167e+08	1.37385e+08	3.72676e+08	1601276267	1853237790	1673995832	1002959163	1989846531	2082200486	2.87006e+08	8.99954e+08	5.26227e+08	5.40245e+08	1673995832	1720262404	1380416407	1788982229	1204123473	9.93711e+08	8.814e+08	2.26162e+08	3.70081e+08	1.08191e+08	3.22205e+08	2.92118e+08	2213166415	4.60015e+08	9.73296e+08	1.37385e+08	4.97846e+08	2.78401e+07	2.1854e+07	1.96389e+08	2.05075e+06	3.02309e+07	1.35184e+08	1.42736e+08	1.68899e+08	1.96131e+07	1.30076e+07
O00291	HIP1	2.69844e+07	1.41708e+07	8.97142e+06	1.49372e+07	6.2861e+06	2.11299e+07	7.14719e+06	1.4855e+07	9.36734e+06	4.72285e+06	1.74182e+07	4.83063e+07	6.88254e+07	6.12551e+07	2.72576e+07	1.15785e+08	1.06351e+08	1.0166e+07	3.039e+07	1.99654e+07	1.03165e+07	8.36202e+07	1.24266e+08	4.83988e+07	1.08481e+08	6.91735e+07	3.642e+07	3.43556e+07	6.48208e+06	2.00076e+07	5.5352e+06	1.54423e+07	8.66141e+06	1.26215e+08	2.55641e+07	2.9784e+07	6.36432e+06	1.59183e+07	440703	1.63076e+06	9.3388e+06	1.2121e+06	291717	758726	8.02873e+06	1.14113e+07	1.50795e+06	866466
P35658	NUP214	6.59231e+07	7.9647e+07	7.89275e+07	6.26231e+07	7.38147e+07	7.15217e+07	6.14445e+07	5.02282e+07	6.45879e+07	7.78642e+07	7.02003e+07	6.1816e+07	6.47962e+07	7.78642e+07	6.73457e+07	6.00195e+07	6.36135e+07	54122687	7.50453e+07	7.75899e+07	7.16966e+07	6.63238e+07	6.84679e+07	8.04602e+07	7.21757e+07	6.58483e+07	5.87585e+07	7.57322e+07	7.39981e+07	7.87501e+07	9.94987e+07	7.78642e+07	7.20194e+07	5.75785e+07	5.33923e+07	3.80034e+07	3.84274e+07	8.52096e+07	1.18214e+08	4.13026e+07	5.90056e+07	1.46859e+08	9.39363e+07	7.82466e+07	7.99954e+07	8.86541e+07	9.08509e+07	1.22152e+08
Q32MZ4	LRRFIP1	3.03676e+08	262729595	1.87629e+08	1.81362e+08	161583887	2.24711e+08	1.5745e+08	1.52994e+08	170322461	1.65496e+08	2.20835e+08	2.60255e+08	3.08832e+08	2.69931e+08	2.46173e+08	2.50621e+08	2.34731e+08	1.81362e+08	2.43331e+08	1.93757e+08	2.10429e+08	2.47849e+08	3.04451e+08	2.57241e+08	274190020	228242096	2.42383e+08	1.87629e+08	2.15381e+08	2.07966e+08	1.9872e+08	1.48393e+08	1.70092e+08	1.94202e+08	4.5944e+07	1.43865e+08	1.06629e+08	9.40407e+07	6.35521e+07	2.598e+07	1.92489e+07	1.17885e+08	1.11689e+08	6.38654e+07	1.26215e+08	1.36971e+08	1.41804e+08	7.24013e+07
Q5T447	HECTD3	4.37026e+07	5.17442e+07	5.37888e+07	5.66557e+07	5.28018e+07	5.09536e+07	9.85678e+07	8.10655e+07	6.12551e+07	5.70579e+07	6.27438e+07	5.67805e+07	5.25497e+07	54122687	6.01435e+07	5.49733e+07	5.25497e+07	7.71979e+07	4.95292e+07	5.28018e+07	4.70736e+07	4.94344e+07	5.33385e+07	4.98149e+07	4.80935e+07	6.30304e+07	3.4046e+07	5.82763e+07	5.41742e+07	4.6679e+07	4.79095e+07	5.3022e+07	5.96168e+07	5.85251e+07	7.42497e+07	6.40569e+07	105168163	5.05953e+07	4.13026e+07	1.18062e+08	8.23276e+07	5.56927e+07	7.11279e+07	5.23212e+07	6.00762e+07	5.11136e+07	6.28869e+07	3.37042e+07
Q05086	UBE3A	3.67722e+07	4.15834e+07	3.53723e+07	3.99311e+07	3.88042e+07	3.7753e+07	3.39951e+07	3.37042e+07	3.43907e+07	3.87341e+07	3.78425e+07	2.44852e+07	2.12449e+07	2.96605e+07	3.26097e+07	2.31145e+07	1.91466e+07	3.28794e+07	3.36139e+07	3.58396e+07	3.76539e+07	2.73233e+07	1.97091e+07	3.37284e+07	2.36631e+07	2.82924e+07	2.64137e+07	30494041	4.28866e+07	4.02172e+07	4.07793e+07	3.84568e+07	3.54995e+07	2.42372e+07	3.30707e+07	2.94008e+07	2.9927e+07	3.54413e+07	3.56892e+07	2.08922e+07	1.47805e+07	4.31538e+07	2.79547e+07	2.1021e+07	2.18921e+07	3.29332e+07	2.03349e+07	2.00566e+07
O15294	OGT	5.96694e+07	5.12071e+07	4.83063e+07	4.85132e+07	4.91159e+07	4.39184e+07	3.92474e+07	3.55597e+07	3.94618e+07	5.01118e+07	3.76844e+07	3.07355e+07	3.12525e+07	3.99311e+07	3.68919e+07	2.43669e+07	2.66787e+07	3.75176e+07	5.05102e+07	4.28866e+07	3.7206e+07	5.33385e+07	2.75554e+07	4.36657e+07	2.85604e+07	2.88896e+07	3.97935e+07	6.904e+07	5.13557e+07	5.3022e+07	6.6844e+07	5.05547e+07	4.49299e+07	3.56583e+07	4.60304e+07	2.50172e+07	2.34111e+07	5.79925e+07	5.93285e+07	2.38041e+07	4.55545e+07	8.51007e+07	4.4852e+07	4.49736e+07	3.80749e+07	5.17442e+07	4.88868e+07	5.29217e+07
Q13435	SF3B2	3.42449e+08	4.06905e+08	345998214	2.79391e+08	3.48e+08	3.50022e+08	2.32731e+08	2.03008e+08	3.1205e+08	3.28402e+08	347062156	2.00001e+08	2.1243e+08	2.40408e+08	2.65666e+08	1.87285e+08	1.88424e+08	2.47331e+08	2.87835e+08	3.04451e+08	3.24958e+08	2.29715e+08	2.10785e+08	3.32739e+08	2.19174e+08	216354433	2.49586e+08	2.46173e+08	3.28402e+08	3.5811e+08	4.02729e+08	3.55156e+08	3.31083e+08	1.97581e+08	8.35405e+07	1.28425e+08	1.44329e+08	2.30175e+08	2.11604e+08	4.17986e+07	2.32577e+07	3.11147e+08	1.33639e+08	1.00167e+08	2.27772e+08	3.62374e+08	3.20442e+08	1.17546e+08
Q9H4M9	EHD1	3.65498e+08	3.91765e+08	3.80537e+08	3.44027e+08	3.88317e+08	3.94575e+08	5.58215e+08	5.19551e+08	4.42969e+08	4.27422e+08	4.09487e+08	6.73147e+08	6.78168e+08	5.60992e+08	5.63537e+08	655961986	6.86543e+08	5.32647e+08	4.61709e+08	3.65498e+08	2.95343e+08	5.85965e+08	6.86543e+08	5.6629e+08	6.44292e+08	5.7593e+08	4.02729e+08	4.49252e+08	3.25776e+08	2.97699e+08	2.87835e+08	345998214	3.42449e+08	6.94226e+08	5.63537e+08	555575481	5.8821e+08	3.11147e+08	2.76163e+08	5.85965e+08	3.43064e+08	3.88317e+08	2.55452e+08	2.83543e+08	2.92118e+08	2.41365e+08	3.1205e+08	2.3215e+08
P15498	VAV1	1.33427e+08	1.41398e+08	1.42225e+08	1.05562e+08	1.38086e+08	1.47348e+08	1.34001e+08	118892735	1.20508e+08	1.47107e+08	1.20508e+08	166667810	1.96389e+08	1.74385e+08	1.36107e+08	2.39449e+08	2.40408e+08	1.21973e+08	1.62445e+08	1.34001e+08	132578098	1.86993e+08	2.0955e+08	1.85944e+08	2.16882e+08	180798880	1.51832e+08	1.24825e+08	1.47107e+08	1.26576e+08	1.5745e+08	1.44329e+08	114064302	2.4381e+08	1.59916e+08	1.35948e+08	131834277	9.45192e+07	1.23951e+08	1.2501e+08	9.07654e+07	130579947	129588196	9.59289e+07	1.24453e+08	1.48604e+08	9.46389e+07	1.18214e+08
A0FGR8	ESYT2	1.0378e+08	1.48828e+08	1.76573e+08	1.2501e+08	1.66377e+08	1.47107e+08	2.10429e+08	2.13219e+08	1.47348e+08	1.60418e+08	1.44531e+08	1.43627e+08	1.92233e+08	1.50668e+08	1.59439e+08	1.77659e+08	1.8196e+08	1.99565e+08	1.37385e+08	5.72646e+08	809015605	1.32242e+08	1.71185e+08	1.52228e+08	1.6686e+08	4.46342e+08	1138867048	6.82204e+08	1.37166e+08	1.17546e+08	1.71746e+08	1.5765e+08	1.63036e+08	1.7063e+08	1.06778e+08	1.9872e+08	2.056e+08	1453955068	2.3106e+08	2.55452e+08	2.33231e+08	2.10785e+08	1.07915e+08	149068343	1.7859e+08	2.0268e+08	1.63526e+08	204877768
O94804	STK10	2.71758e+08	3.50022e+08	2.82833e+08	2.40408e+08	2.43331e+08	3.12902e+08	2.78183e+08	2.38939e+08	2.67075e+08	274190020	3.16869e+08	3.08832e+08	3.64587e+08	3.26702e+08	3.33578e+08	3.48994e+08	3.73751e+08	2.57842e+08	3.38856e+08	3.27631e+08	2.84233e+08	3.01448e+08	3.5811e+08	338043269	3.87076e+08	3.15289e+08	273065377	3.05206e+08	3.26702e+08	2.9004e+08	3.42449e+08	2.69498e+08	3.7491e+08	3.01448e+08	1.72699e+08	2.07966e+08	1.99565e+08	1.97581e+08	1.96003e+08	1.63782e+08	9.70609e+07	3.22205e+08	2.48483e+08	1.51121e+08	2.25653e+08	2.15023e+08	2.66375e+08	229263030
P46019	PHKA2	2.00417e+07	1.82987e+07	2.10059e+07	2.57304e+07	2.07028e+07	2.4064e+07	2.33534e+07	2.98759e+07	2.11619e+07	2.07028e+07	1.74016e+07	6.12551e+07	7.42497e+07	9.43795e+07	4.05321e+07	1.19799e+08	8.17301e+07	2.73233e+07	4.58691e+07	2.18921e+07	2.92164e+07	6.58483e+07	8.04602e+07	3.96059e+07	7.20194e+07	4.55129e+07	4.27211e+07	3.4183e+07	1.86513e+07	3.642e+07	1.33822e+07	2.03688e+07	2.20514e+07	1.03604e+08	5.53532e+07	6.08534e+07	3.62079e+07	3.01005e+07	1.76687e+07	4.60304e+07	7.05853e+07	1.81785e+07	2.10758e+07	2.88428e+07	2.13173e+07	2.36447e+07	1.51303e+07	1.6967e+07
P43403	ZAP70	1.00418e+08	2.79391e+08	2.32731e+08	1.34225e+08	2.46173e+08	1.97999e+08	2.70569e+08	110918633	1.66377e+08	2.70569e+08	2.52494e+08	7.16966e+07	7.51757e+07	1.46609e+08	2.16882e+08	2.07028e+07	4.31879e+07	2.27014e+08	193427791	2.11195e+08	2.20835e+08	6.27438e+07	8.03676e+07	193427791	9.56828e+07	1.07915e+08	1.08053e+08	1.63284e+08	3.5811e+08	2.21279e+08	521567466	2.532e+08	3.9305e+08	4.26136e+07	1.10806e+08	6.75754e+07	1.43393e+08	2.19174e+08	2.18728e+08	9.87126e+07	1.16551e+08	4.06905e+08	2.27772e+08	1.90513e+08	1.97581e+08	2.03392e+08	2.22657e+08	1.85195e+08
P54136	RARS1	1.83534e+08	1.88071e+08	149068343	1.74741e+08	1.68623e+08	1.75299e+08	1.73537e+08	1.6805e+08	149068343	1.51575e+08	1.57925e+08	1.55973e+08	1.58922e+08	1.7892e+08	1.46859e+08	1.67624e+08	1.61296e+08	1.56935e+08	1.6805e+08	1.75299e+08	1.99208e+08	1.96389e+08	1.75881e+08	1.70092e+08	1.60418e+08	1.51347e+08	1.67852e+08	1.82854e+08	1.87629e+08	1.79157e+08	1.86993e+08	188778137	1.85195e+08	1.69464e+08	1.76876e+08	1.8054e+08	1.73537e+08	1.73283e+08	1.62135e+08	1.38086e+08	1.4096e+08	1.65034e+08	1.38086e+08	125355616	164021272	180798880	1.53222e+08	1.86993e+08
P42229	STAT5A	2.18717e+07	3.2701e+07	2.96358e+07	3.19588e+07	2.90547e+07	3.27789e+07	3.8906e+07	3.30707e+07	3.24724e+07	3.90781e+07	2.6083e+07	2.40799e+07	1.85406e+07	2.02705e+07	2.77055e+07	2.86621e+07	1.25833e+07	3.61677e+07	3.37627e+07	2.4913e+07	4.65224e+07	2.24895e+07	1.98763e+07	2.76582e+07	2.51182e+07	2.29965e+07	1.82987e+07	1.67921e+07	3.86637e+07	3.22812e+07	2.94699e+07	1.97091e+07	2.14769e+07	1.53056e+07	3.89687e+06	1.39628e+07	2.33746e+07	1.24759e+07	1.19791e+07	2.61969e+07	4.69158e+06	1.92205e+07	721002	329922	1.42851e+07	1.81932e+07	1.8009e+07	1.46002e+07
O43150	ASAP2	6.26949e+06	9.68669e+06	2.43076e+07	2.17589e+07	3.06061e+07	2.08167e+07	6.78728e+07	9.96763e+07	3.93194e+07	3.27508e+07	2.28959e+07	2.01552e+07	1.87085e+07	1.54469e+06	1.96769e+07	8.30821e+06	7.51883e+06	6.57263e+07	2.89185e+06	1.00732e+07	9.32987e+06	1.26711e+06	8.32244e+06	3.92897e+06	4.22818e+06	3.12784e+07	7.94097e+06	4.70058e+06	1.3016e+07	6.64725e+06	4.17035e+06	3.20468e+06	9.41767e+06	1.26296e+06	54487.8	4.58691e+07	107061120	254787	1.19176e+06	1.06629e+08	1.36378e+07	2.16117e+06	1.51446e+07	3.64286e+06	1.68751e+07	1.37232e+07	2.98759e+07	237505
Q9NVP1	DDX18	6.69784e+07	6.49775e+07	8.64615e+07	4.83063e+07	1.021e+08	7.05105e+07	5.96168e+07	4.68509e+07	6.63238e+07	8.99735e+07	6.14445e+07	2.25798e+07	1.62099e+07	2.80221e+07	5.41742e+07	6.71834e+06	1.49163e+07	4.51415e+07	6.1816e+07	8.19067e+07	7.26396e+07	2.62187e+07	1.50339e+07	5.65019e+07	2.54991e+07	3.34952e+07	54122687	4.61943e+07	9.21715e+07	8.62518e+07	1.021e+08	9.26703e+07	7.5505e+07	1.33326e+07	5.14433e+07	3.68012e+07	2.93753e+07	6.69016e+07	1.24453e+08	2.43247e+07	4.33363e+07	1.62754e+08	7.94566e+07	9.96763e+07	8.01931e+07	1.66117e+08	9.54384e+07	168362889
O43143	DHX15	1.97999e+08	2.67594e+08	2.33778e+08	2.056e+08	258476905	1.87629e+08	158664512	132578098	1.63782e+08	2.36608e+08	1.7063e+08	1.25715e+08	1.22855e+08	1.68623e+08	1.92233e+08	1.41804e+08	144103046	1.58419e+08	1.9307e+08	1.97581e+08	2.16882e+08	1.53461e+08	1.66117e+08	2.06411e+08	1.6425e+08	1.44329e+08	1.48156e+08	1.66377e+08	2.41365e+08	240890158	274190020	2.38465e+08	3.05206e+08	1.96761e+08	2.92118e+08	1.8259e+08	1.40531e+08	3.15885e+08	3.1205e+08	6.25545e+07	1.31089e+08	3.56037e+08	121167230	2.00001e+08	228242096	3.00729e+08	1.94554e+08	1.91214e+08
Q8N1F7	NUP93	1.34633e+08	1.56631e+08	1.39277e+08	1.33822e+08	143166501	1.45437e+08	1.04923e+08	9.6694e+07	1.25715e+08	1.39868e+08	1.6975e+08	1.1155e+08	1.35184e+08	1.50388e+08	1.32988e+08	1.13413e+08	1.10308e+08	1.13112e+08	1.50894e+08	1.32242e+08	1.38521e+08	1.15785e+08	1.22528e+08	1.46859e+08	1.3764e+08	1.11826e+08	1.16724e+08	1.43627e+08	1.4517e+08	1.51347e+08	1.92674e+08	1.58922e+08	1.56935e+08	131834277	1.48156e+08	8.63652e+07	6.90992e+07	1.46184e+08	2.54124e+08	1.15296e+08	2.69931e+08	2.78183e+08	1.95311e+08	2.3712e+08	193427791	1.99565e+08	2.25067e+08	2.59089e+08
P49754	VPS41	1.88001e+07	1.90078e+07	1.82075e+07	1.54761e+07	1.47362e+07	1.94923e+07	2.16304e+07	2.64354e+07	1.79782e+07	1.21598e+07	2.18717e+07	3.39951e+07	3.08405e+07	3.18155e+07	2.91444e+07	3.54995e+07	3.73813e+07	1.90971e+07	1.8009e+07	2.18079e+07	1.63907e+07	3.19588e+07	3.73468e+07	2.40094e+07	3.13066e+07	2.90719e+07	2.63941e+07	2.01073e+07	1.82987e+07	1.75942e+07	1.44882e+07	2.27053e+07	2.91629e+07	5.02282e+07	4.61943e+07	4.17986e+07	2.49683e+07	2.76399e+07	1.82844e+07	3.02863e+07	3.3211e+07	2.03349e+07	2.4216e+07	2.11467e+07	1.97403e+07	2.92164e+07	1.65702e+07	2.84137e+07
Q99613	EIF3C	2.73529e+08	2.99867e+08	3.13611e+08	2.45059e+08	2.83543e+08	2.81485e+08	1.91214e+08	2.0268e+08	2.3215e+08	2.89287e+08	2.57842e+08	1.59148e+08	1.63782e+08	1.77659e+08	220373850	1.65034e+08	1.76212e+08	2.1243e+08	2.29715e+08	2.23167e+08	2.39941e+08	1.85195e+08	1.81075e+08	2.21279e+08	1.85944e+08	1.49733e+08	1.92233e+08	2.89287e+08	2.73529e+08	3.08832e+08	3.08832e+08	3.24958e+08	3.62374e+08	1.98347e+08	345998214	1.95628e+08	184851846	2.03392e+08	2.93717e+08	1.22684e+08	1.08345e+08	4.47626e+08	215855751	2.33231e+08	2.48483e+08	2.69498e+08	2.3215e+08	1.9872e+08
Q6PD62	CTR9	3.10803e+07	2.73023e+07	2.52826e+07	1.71332e+07	2.68865e+07	2.84847e+07	1.78954e+07	1.71053e+07	2.25264e+07	2.71917e+07	2.68647e+07	1.63135e+07	1.67664e+07	2.16814e+07	2.35641e+07	1.91599e+07	2.05609e+07	1.8102e+07	2.99814e+07	2.30934e+07	2.22512e+07	1.93483e+07	1.99654e+07	2.96605e+07	1.81164e+07	1.76115e+07	2.08742e+07	2.5688e+07	2.60407e+07	3.13066e+07	4.16531e+07	2.57516e+07	2.69662e+07	1.72026e+07	2.8985e+07	1.64321e+07	8.35689e+06	3.26677e+07	1.75454e+07	8.32244e+06	1.85236e+07	3.98986e+07	3.92863e+07	3.0972e+07	1.89146e+07	1.98059e+07	1.87388e+07	4.83063e+07
O00159	MYO1C	6.96174e+06	1.94768e+07	1.49277e+07	2.18921e+07	2.28164e+07	1.21979e+07	3.0343e+07	5.30734e+07	1.95792e+07	2.4064e+07	1.7281e+07	1.63276e+07	1.66706e+07	1.612e+07	1.81785e+07	1.72148e+07	1.76841e+07	2.91444e+07	1.76368e+07	2.31145e+07	1.39258e+07	1.68362e+07	1.30302e+07	1.18452e+07	1.52246e+07	2.40986e+07	2.29775e+07	1.84515e+07	1.35851e+07	8.48631e+06	5.66823e+06	1.58247e+07	4.11837e+07	8.4357e+07	3.22423e+06	5.76897e+07	4.58287e+07	1.63276e+07	2.10758e+07	2.0195e+08	3.18966e+07	3.64798e+07	1.40603e+07	2.14769e+07	4.24523e+07	5.20602e+07	2.25264e+07	1.41277e+07
Q96HW7	INTS4	1.47931e+07	2.62187e+07	1.57913e+07	1.31022e+07	1.48026e+07	1.62872e+07	2.25798e+07	8.792e+06	1.05946e+07	2.89345e+07	2.48722e+07	9.55855e+06	1.42952e+07	1.445e+07	1.32658e+07	1.72415e+07	1.68958e+07	9.90175e+06	1.68362e+07	1.66868e+07	1.6097e+07	1.60559e+07	1.3935e+07	3.32403e+07	3.66715e+07	1.09003e+07	1.36478e+07	1.1733e+07	2.7368e+07	1.90645e+07	2.10758e+07	1.89437e+07	2.27767e+07	1.84651e+07	1.42851e+07	1.2901e+07	6.03653e+06	2.34484e+07	2.02559e+07	9.89294e+06	2.00417e+07	1.64026e+07	6.95568e+06	2.09713e+07	8.92277e+06	2.60407e+07	7.97218e+06	2.0637e+07
Q92508	PIEZO1	2.47925e+06	3.4105e+06	3.0258e+06	5.26022e+06	2.518e+06	4.11315e+06	2.49052e+06	5.70244e+06	2.60382e+06	4.46348e+06	3.81448e+06	3.98529e+06	5.2252e+06	4.85042e+06	3.36977e+06	4.34277e+06	4.58067e+06	4.63674e+06	7.38986e+06	4.71835e+06	6.95568e+06	8.33563e+06	5.07963e+06	2.64786e+06	6.29613e+06	5.0625e+06	1.26772e+07	6.19727e+06	1.2769e+06	4.71338e+06	1.10336e+06	2.3201e+06	4.9667e+06	1.05387e+07	2.64532e+06	1.00732e+07	3.84697e+06	1.18254e+07	1.95223e+07	1.6446e+07	6.13124e+07	2.6716e+06	2.78166e+07	2.7729e+07	6.97279e+06	5.92334e+06	4.18179e+06	7.28426e+06
Q05193	DNM1	3.29985e+06	7.25364e+06	2.21831e+07	1.25333e+07	1.91118e+07	9.00967e+06	6.02676e+07	7.67848e+07	4.36657e+07	6.47655e+06	1.75813e+07	6.57869e+07	1.24759e+07	1.09627e+06	1.2972e+07	1.01173e+08	1.19013e+08	4.11042e+07	4.71714e+07	1.65838e+07	6.06258e+06	1.06212e+08	8.59093e+06	2.95499e+07	5.45554e+06	1.86029e+07	5.99549e+07	6.12551e+07	1.19988e+07	6.29115e+06	1.66345e+06	4.9703e+06	8.07048e+06	1.33822e+08	5.36423e+07	3.88042e+07	7.43368e+07	4.25763e+07	2.66018e+06	104786951	1.99082e+07	4.6196e+06	1.61087e+07	7.59302e+06	1.1089e+07	1.06963e+07	2.44491e+07	3.82237e+06
P57740	NUP107	4.12679e+07	6.08534e+07	5.01658e+07	4.78596e+07	5.23212e+07	4.48904e+07	3.78759e+07	3.06061e+07	3.44242e+07	4.78108e+07	4.40107e+07	3.59288e+07	3.93534e+07	4.60304e+07	4.49299e+07	3.97641e+07	3.42109e+07	3.80749e+07	5.04126e+07	4.88868e+07	4.08498e+07	4.14406e+07	4.74339e+07	5.48685e+07	4.69771e+07	3.32712e+07	4.35074e+07	4.5597e+07	4.90641e+07	5.09536e+07	6.00195e+07	5.44587e+07	6.63238e+07	5.16896e+07	6.70541e+07	4.45686e+07	3.35232e+07	6.26848e+07	1.0196e+08	4.10001e+07	9.46389e+07	1.31652e+08	6.11423e+07	7.83425e+07	7.5505e+07	9.04133e+07	7.48402e+07	1.04028e+08
Q9UHN6	CEMIP2	3.13066e+07	2.067e+07	1.89146e+07	2.47991e+07	1.75813e+07	1.89738e+07	1.3016e+07	1.03008e+07	1.92489e+07	1.48026e+07	2.24696e+07	3.12784e+07	4.014e+07	3.3439e+07	3.07094e+07	3.84921e+07	3.70566e+07	1.33697e+07	2.62799e+07	1.89146e+07	1.62995e+07	3.24432e+07	4.02545e+07	2.96044e+07	4.2405e+07	3.34083e+07	2.24e+07	2.55641e+07	1.28115e+07	2.11299e+07	1.98344e+07	1.49277e+07	2.08167e+07	4.92516e+07	5.03293e+07	2.56505e+07	1.44736e+07	2.43076e+07	5.36423e+07	3.86301e+07	1.16357e+08	3.15359e+07	5.14013e+07	8.4357e+07	3.64481e+07	3.0972e+07	4.30091e+07	6.07981e+07
O43847	NRDC	4.90175e+07	4.29267e+07	3.46997e+07	3.87665e+07	2.87103e+07	3.4183e+07	4.22913e+07	4.15472e+07	2.98304e+07	2.41757e+07	3.58396e+07	4.25375e+07	4.26488e+07	3.90781e+07	3.62079e+07	4.11405e+07	3.34631e+07	4.84537e+07	3.84568e+07	2.58984e+07	3.96418e+07	4.61139e+07	3.87341e+07	3.51935e+07	2.95211e+07	3.09242e+07	3.26412e+07	4.56521e+07	3.56892e+07	4.61943e+07	3.58116e+07	4.57296e+07	4.38864e+07	5.01658e+07	4.36657e+07	5.8167e+07	5.68942e+07	3.50695e+07	2.08742e+07	3.76539e+07	2.37225e+07	3.12525e+07	2.13496e+07	1.87388e+07	3.53085e+07	3.61677e+07	1.77455e+07	8.19327e+06
Q9NVE7	PANK4	3.35537e+07	3.99311e+07	4.0957e+07	3.52709e+07	5.63685e+07	4.28407e+07	3.86637e+07	3.61013e+07	3.71786e+07	4.93406e+07	3.7753e+07	2.87317e+07	3.10206e+07	3.51607e+07	3.32403e+07	3.20392e+07	3.99966e+07	3.27789e+07	3.9115e+07	3.70566e+07	3.79737e+07	3.67427e+07	3.12784e+07	4.52644e+07	3.34952e+07	2.73233e+07	3.54413e+07	3.901e+07	5.05102e+07	3.79088e+07	5.70054e+07	3.41282e+07	3.79737e+07	3.30117e+07	4.24937e+07	3.27275e+07	2.96864e+07	3.23689e+07	3.9499e+07	3.10803e+07	2.15264e+07	5.02282e+07	1.97403e+07	1.95941e+07	3.59644e+07	3.47355e+07	3.21232e+07	1.69223e+07
Q96J02	ITCH	1.73309e+07	1.93205e+07	1.86933e+07	1.62367e+07	1.72415e+07	2.12286e+07	2.08167e+07	1.83555e+07	1.38402e+07	1.9036e+07	1.58139e+07	1.95485e+07	2.26157e+07	1.76115e+07	1.86334e+07	2.08023e+07	2.66351e+07	1.90205e+07	1.27696e+07	1.80881e+07	1.51554e+07	1.89146e+07	2.12995e+07	1.78511e+07	2.42372e+07	1.82678e+07	1.31227e+07	9.32041e+06	1.76841e+07	1.53678e+07	1.68067e+07	1.87852e+07	1.86334e+07	2.7883e+07	2.65445e+07	1.55843e+07	1.59414e+07	3.85183e+07	1.52487e+07	1.7188e+07	2.07351e+07	1.27696e+07	2.12107e+07	1.17055e+07	1.54552e+07	1.33103e+07	1.42022e+07	1.22158e+07
P11387	TOP1	2.90695e+08	188778137	1.6425e+08	1.32397e+08	188778137	2.33231e+08	1.02713e+08	105308225	1.42486e+08	1.6805e+08	1.82291e+08	1.27454e+08	1.71185e+08	1.59148e+08	1.48393e+08	1.37385e+08	1.22684e+08	9.27716e+07	1.79503e+08	1.6686e+08	149068343	1.37841e+08	1.7892e+08	2.056e+08	1.52024e+08	1.24635e+08	1.16357e+08	1.6454e+08	1.73847e+08	2.06411e+08	2.548e+08	2.11604e+08	1.72334e+08	1.53222e+08	5.37738e+08	1.23951e+08	6.9323e+07	1.99208e+08	4.9531e+08	1.26576e+08	2.39449e+08	3.02908e+08	2.9606e+08	3.91765e+08	3.5088e+08	2.90695e+08	3.80537e+08	5.69224e+08
Q9C0E2	XPO4	5.22063e+07	5.05102e+07	4.86986e+07	6.11423e+07	6.51183e+07	2.4913e+07	2.07649e+07	7.97267e+07	5.39689e+07	6.38045e+07	5.55892e+07	5.42883e+07	7.28735e+07	6.46555e+07	5.14851e+07	7.11279e+07	7.64579e+07	5.34871e+07	5.80544e+07	4.97209e+07	4.83063e+07	5.20997e+07	7.769e+07	2.22171e+07	6.42804e+07	6.24141e+07	5.04126e+07	5.68942e+07	5.14433e+07	6.67771e+07	5.11602e+07	2.34484e+07	1.96628e+07	8.03676e+07	6.15751e+07	4.56952e+07	7.07924e+07	6.38654e+07	2.72576e+07	7.03672e+07	3.85183e+07	3.34952e+07	4.43615e+07	3.61677e+07	8.17266e+06	2.67491e+07	3.06586e+07	2.86624e+06
P20592	MX2	1.35742e+08	1.06904e+08	1.21677e+08	8.48154e+07	9.84249e+07	1.44531e+08	4.78108e+07	3.34952e+07	6.34795e+07	9.69407e+07	1.49966e+08	4.45281e+07	6.27438e+07	1.72334e+08	6.50407e+07	1.79157e+08	6.12006e+07	6.10073e+07	1.15619e+08	5.34415e+07	1.19799e+08	1.07648e+08	6.78728e+07	2.3215e+08	1.18743e+08	5.05102e+07	4.12679e+07	1.44938e+08	1.91917e+08	310478804	4.85482e+08	9.20635e+07	7.24919e+07	1.77415e+08	9.41664e+07	4.90641e+07	8.13563e+07	8.31316e+07	2.5125e+08	5.52976e+07	1.49509e+08	1.2501e+08	1.50894e+08	1.77659e+08	1.87629e+08	1.47563e+08	1.27454e+08	4.27422e+08
Q9Y4E6	WDR7	2.02968e+07	2.30934e+07	2.06864e+07	3.03655e+07	1.34697e+07	2.03148e+07	1.62745e+07	2.7461e+07	2.48892e+07	1.50223e+07	2.53679e+07	2.58065e+07	3.09242e+07	2.63689e+07	2.33746e+07	3.67722e+07	3.38478e+07	2.34694e+07	1.41027e+07	1.98611e+07	1.34595e+07	3.00539e+07	2.99075e+07	2.00076e+07	2.94008e+07	2.14063e+07	1.85406e+07	1.50672e+07	1.7838e+07	2.20889e+07	1.85236e+07	2.73233e+07	1.83142e+07	4.04534e+07	1.96628e+07	3.03655e+07	1.40398e+07	1.35317e+07	2.10052e+06	2.24163e+07	2.86847e+07	7.56991e+06	5.39415e+06	1.40079e+07	2.36026e+07	1.93075e+07	5.07123e+06	5.85711e+06
Q9HBL0	TNS1	1.93151e+06	3.92547e+06	1.2112e+07	1.98344e+07	1.04958e+07	1.24201e+07	3.51327e+07	8.19914e+07	3.41033e+07	2.21831e+07	2.03494e+07	2.72576e+07	1.44736e+07	2.15603e+07	1.67131e+07	6.4298e+06	6.24188e+06	2.30934e+07	3.75176e+07	9.44046e+06	1.57913e+07	6.01983e+07	265497	1.3688e+06	1.81504e+06	1.35317e+07	7.08782e+06	9.68277e+07	5.73344e+06	135044	1.60466e+06	3.14639e+06	1.36678e+06	276555	344533	1.51303e+07	1.84515e+07	2.49318e+07	233773	2.52613e+07	1.6262e+07	178913	5.61327e+07	1.35317e+07	2.49305e+06	1.30456e+06	1.00016e+07	237505
Q5VTR2	RNF20	3.75503e+07	3.21232e+07	2.77055e+07	2.17889e+07	2.67491e+07	2.43907e+07	1.58362e+07	1.61333e+07	1.99186e+07	2.38041e+07	2.29631e+07	2.1826e+07	2.13173e+07	2.48722e+07	2.2434e+07	2.39697e+07	2.11931e+07	1.95485e+07	2.63226e+07	2.27206e+07	2.17391e+07	2.41947e+07	2.4216e+07	3.02607e+07	2.39697e+07	1.88876e+07	1.76841e+07	2.51182e+07	2.43907e+07	3.03159e+07	3.45155e+07	2.96358e+07	3.41558e+07	2.71269e+07	5.24325e+07	1.75813e+07	1.40924e+07	2.88428e+07	4.4155e+07	1.62872e+07	2.70106e+07	3.26677e+07	4.33675e+07	3.85183e+07	2.35094e+07	3.24985e+07	3.02863e+07	5.82763e+07
P49641	MAN2A2	4.74107e+06	4.13312e+06	5.18184e+06	1.0028e+07	5.0133e+06	4.61381e+06	2.04007e+07	1.51904e+07	7.84477e+06	9.08071e+06	4.87936e+06	8.74165e+06	6.74738e+06	2.37862e+06	5.8476e+06	7.95889e+06	5.1167e+06	2.05929e+07	741789	3.14279e+06	3.26563e+06	2.57623e+06	6.17503e+06	2.95069e+06	3.35995e+06	1.33822e+07	4.687e+06	3.19833e+06	4.52706e+06	3.06815e+06	1.06275e+06	4.09375e+06	4.06765e+06	5.63783e+06	8.67796e+06	1.65702e+07	4.06372e+07	254787	1.30914e+07	8.7712e+07	3.47355e+07	8.45272e+06	7.60959e+06	1.0166e+07	1.39e+07	9.47702e+06	1.33326e+07	1.26058e+07
Q96Q05	TRAPPC9	2.33064e+07	2.71917e+07	3.66715e+07	3.53723e+07	2.58557e+07	3.90435e+07	4.19459e+07	3.81196e+07	3.50419e+07	3.60268e+07	3.15861e+07	3.91765e+07	4.43615e+07	3.91411e+07	3.68312e+07	4.26895e+07	4.53899e+07	3.70258e+07	2.68422e+07	3.67068e+07	3.05519e+07	3.50419e+07	4.7334e+07	3.92108e+07	4.61943e+07	3.71478e+07	3.13263e+07	2.93217e+07	3.43342e+07	2.8985e+07	4.08165e+07	3.13568e+07	3.59939e+07	4.39604e+07	5.27427e+07	3.40184e+07	3.54057e+07	4.33063e+07	2.98304e+07	5.24325e+07	5.82763e+07	4.7253e+07	3.6644e+07	4.96316e+07	2.56265e+07	3.59644e+07	2.15115e+07	3.9499e+07
Q07890	SOS2	2.47258e+06	2.8268e+06	2.4325e+06	4.52382e+06	2.95069e+06	3.87688e+06	2.58418e+06	4.7054e+06	3.50252e+06	2.97867e+06	532554	1.67794e+07	2.34321e+07	1.36171e+07	7.69404e+06	2.46788e+07	2.62573e+07	2.16347e+06	6.06824e+06	2.22651e+06	1.26296e+06	1.36901e+07	1.98611e+07	8.86563e+06	1.95061e+07	9.36734e+06	1.1674e+07	4.14248e+06	1.91673e+06	2.54407e+06	2.21276e+06	4.00999e+06	958730	2.73479e+07	6.01082e+06	7.31432e+06	2.06988e+06	5.27934e+06	656894	2.34286e+06	2.12124e+06	1.38643e+06	291717	329922	738007	2.95732e+06	174241	129592
Q8IWV8	UBR2	1.43737e+07	1.99792e+07	1.82516e+07	2.21467e+07	1.4502e+07	1.6097e+07	2.39516e+07	1.8589e+07	1.29632e+07	1.55336e+07	2.17201e+07	1.84103e+07	1.41153e+07	1.86029e+07	1.36049e+07	2.09083e+07	2.02559e+07	2.15772e+07	1.71053e+07	1.38748e+07	1.13376e+07	2.31599e+07	1.65107e+07	1.47699e+07	2.00076e+07	1.67535e+07	8.94461e+06	2.88008e+07	1.55336e+07	1.85562e+07	1.70434e+07	1.86334e+07	2.40986e+07	2.11467e+07	4.47107e+06	2.66566e+07	2.03688e+07	1.79538e+07	6.51009e+06	2.03494e+07	2.88428e+07	2.53453e+07	1.7281e+07	3.54192e+06	9.88302e+06	1.08215e+07	3.85404e+06	4.43703e+06
Q8NFD5	ARID1B	1.82075e+07	2.4136e+07	2.46383e+07	1.62995e+07	1.92205e+07	1.95485e+07	1.44064e+07	1.00363e+07	2.1021e+07	2.49683e+07	1.76536e+07	1.64712e+07	1.14113e+07	9.56656e+06	1.7257e+07	5.36239e+06	5.91725e+06	1.21598e+07	2.18717e+07	4.35376e+07	5.40751e+07	6.24773e+06	9.87625e+06	1.92045e+07	1.29809e+07	1.06041e+07	6.76621e+06	6.13709e+07	2.14063e+07	2.39516e+07	2.68422e+07	2.19081e+07	2.18921e+07	9.10312e+06	1.01908e+07	7.38176e+06	6.9222e+06	2.32892e+07	2.07496e+07	3.61476e+06	4.66959e+06	2.48722e+07	8.64395e+06	6.9105e+06	1.60065e+07	2.14414e+07	6.32235e+06	9.61954e+06
Q9P219	CCDC88C	6.95112e+06	9.23649e+06	9.80675e+06	5.4443e+06	8.5488e+06	7.04868e+06	1.26986e+07	6.08897e+06	5.92334e+06	7.75512e+06	7.97218e+06	2.99415e+06	3.21738e+06	3.21493e+06	5.61872e+06	2.46447e+06	2.26827e+06	6.05231e+06	5.05003e+06	5.23916e+06	6.00551e+06	3.48139e+06	4.55914e+06	5.87359e+06	4.40259e+06	5.60827e+06	3.64286e+06	6.00551e+06	8.64395e+06	7.89811e+06	1.16962e+07	7.08227e+06	8.83627e+06	2.95407e+06	6.696e+06	2.65075e+06	7.09331e+06	8.10461e+06	5.20677e+06	1.4071e+07	5.15815e+06	1.31976e+07	1.16663e+07	6.65781e+06	5.2043e+06	7.17883e+06	6.62349e+06	1.04772e+07
Q96N67	DOCK7	172572	6.12216e+06	2.96338e+06	8.95946e+06	2.85017e+06	6.79474e+06	1.30515e+07	1.38643e+07	7.6875e+06	8.14703e+06	7.11746e+06	8.763e+06	2.01752e+06	66954.7	782435	8.52742e+06	1.07802e+07	1.20926e+07	438192	321522	1.25567e+06	9.30458e+06	568894	216211	8.0217e+06	9.86091e+06	9.00345e+06	6.62349e+06	4.81856e+06	402809	220457	1.37097e+06	1.47274e+06	8.35689e+06	344533	4.563e+06	1.49997e+07	2.18005e+06	580755	2.36631e+07	5.08399e+06	1.03664e+06	140844	2.27348e+06	1.30456e+06	1.26711e+06	1.16131e+06	599832
O94822	LTN1	6.37037e+06	8.25278e+06	5.00909e+06	6.24188e+06	5.77368e+06	6.30667e+06	5.37153e+06	6.67997e+06	4.64617e+06	5.32651e+06	5.87944e+06	5.27484e+06	7.92132e+06	6.26294e+06	6.3542e+06	7.57458e+06	9.81524e+06	6.47149e+06	6.40973e+06	4.99153e+06	4.9703e+06	7.04123e+06	8.3157e+06	6.53829e+06	5.50659e+06	6.94538e+06	4.09375e+06	5.40349e+06	4.25946e+06	5.60449e+06	6.22656e+06	7.22063e+06	6.39383e+06	1.10631e+07	1.22033e+06	7.3612e+06	7.13563e+06	7.3253e+06	1.95055e+06	3.87688e+06	3.15339e+06	5.23916e+06	71922.3	329922	3.2521e+06	6.61108e+06	705499	1.52023e+06
Q9Y4C1	KDM3A	5.32201e+06	1.42419e+06	7.30713e+06	691585	2.26569e+06	2.78988e+06	1.22452e+06	244776	552739	2.26569e+06	1.95615e+06	542501	481993	2.04817e+06	366675	329922	1.20764e+06	5.30278e+06	1.01654e+06	3.66785e+06	4.34706e+06	423224	574111	4.59348e+06	738007	3.32587e+06	332873	305634	1.68197e+06	2.64532e+06	6.7408e+06	3.3457e+06	3.748e+06	6.73508e+06	1.66624e+06	702422	518522	2.41122e+06	4.35509e+06	1.16131e+06	4.86478e+06	1.06825e+07	4.41061e+06	329922	601169	2.14357e+06	1.78574e+06	2.28899e+06
Q96EK7	FAM120B	1.69788e+07	1.93483e+07	2.41191e+07	9.82986e+06	2.65239e+07	2.61e+07	2.48892e+07	2.81741e+07	1.26242e+07	2.39163e+07	1.8814e+07	2.35094e+07	2.71519e+07	2.05609e+07	2.57304e+07	2.81741e+07	2.37626e+07	1.86933e+07	2.71269e+07	2.24e+07	2.25621e+07	2.46788e+07	2.93753e+07	2.46115e+07	2.7368e+07	2.23816e+07	1.71747e+07	2.24895e+07	2.5221e+07	2.33064e+07	1.946e+07	2.37878e+07	1.89296e+07	2.47827e+07	1.22724e+07	1.79657e+07	2.38041e+07	1.58247e+07	1.22493e+07	2.01073e+07	1.02873e+07	2.98759e+07	1.31436e+07	7.13563e+06	1.93927e+07	2.79727e+07	8.72581e+06	3.90045e+06
Q6ZRS2	SRCAP	8.00815e+06	1.12851e+07	7.60959e+06	3.92547e+06	7.18555e+06	9.14e+06	5.94602e+06	2.80956e+06	6.48208e+06	8.7505e+06	6.37037e+06	2.67793e+06	6.44531e+06	3.70347e+06	4.7677e+06	3.95399e+06	4.84647e+06	4.91553e+06	3.78935e+06	5.43468e+06	3.66032e+06	4.7722e+06	4.14667e+06	5.8908e+06	4.74107e+06	6.97279e+06	4.5014e+06	3.88144e+06	1.10726e+07	1.19074e+07	1.3357e+07	9.12592e+06	8.50099e+06	7.74308e+06	1.05476e+07	5.10183e+06	5.74874e+06	9.55121e+06	2.54603e+07	4.23209e+06	1.84776e+07	3.18155e+07	1.19609e+07	1.53556e+07	6.589e+06	1.40495e+07	7.1917e+06	2.05764e+07
[truncated: 5,892 more rows]
[truncated: 21 more columns]

## Sheet: codes
K-means clustering analysis
[truncated: 44 more rows]

[truncated: 5 more sheets: metadata, Bcell_km2_res, Tcell_km2_res, Bcell_design, Tcell_design]
